# Supplementary material for: GNSS performance enhancement using measurement estimation in harsh environment
Source: PLoS One. 2023 Sep 27;18(9):e0292116. doi: 10.1371/journal.pone.0292116 (PMC10530042; doi:10.1371/journal.pone.0292116)
Supplement: S1 Data — (XLSX) [file pone.0292116.s001.xlsx]

## Sheet: Sheet1
Epoch	svnum	svid	L1PR	L1Cph	L2PR	L2Cph
[1911,454542]	8	[23,3,28,17,6,2,19,9]	[23133917.5000000;23044418.8360000;23126370.5440000;20469448.3270000;21016929.0670000;23756748.7230000;20432941.8520000;22746078.0790000]	[-121569574.692612;-121099237.031695;-121529944.121527;-107567678.292084;-110444706.634459;-124842565.699612;-107375830.953595;-119531441.629704]	[23133913.2010000;23044419.7210000;23126369.1570000;20469446.2430000;21016929.4830000;23756746.4630000;20432936.1990000;22746078.8920000]	[-94729506.8014230;-94363047.2582680;-94698618.9078260;-83818958.8800390;-86060812.0672220;-97279909.7388760;-83669456.9246730;-93141391.5984110]
[1911,454542.500000000]	8	[23,3,28,17,6,2,19,9]	[23133833.1790000;23044712.6450000;23126686.0060000;20469470.1460000;21016828.4590000;23756543.8940000;20432866.9890000;22745853.3260000]	[-121569131.630024;-121100780.294732;-121531601.788245;-107567792.969992;-110444178.279534;-124841489.675425;-107375438.101601;-119530259.986199]	[23133828.9550000;23044713.2240000;23126684.4190000;20469468.0930000;21016828.9220000;23756541.6530000;20432861.4620000;22745854.0730000]	[-94729161.5570380;-94364249.8019000;-94699910.6042950;-83819048.2404400;-86060400.3603670;-97279071.2784110;-83669150.8057160;-93140470.8365400]
[1911,454543]	8	[23,3,28,17,6,2,19,9]	[23133748.9440000;23045006.3110000;23127001.7450000;20469492.0240000;21016727.8420000;23756339.2180000;20432792.2990000;22745628.5240000]	[-121568688.778483;-121102323.736975;-121533259.569130;-107567907.875523;-110443650.075360;-124840413.746638;-107375045.438132;-119529078.517229]	[23133744.9060000;23045006.5660000;23126999.6080000;20469489.9260000;21016728.3900000;23756336.8930000;20432786.7820000;22745629.2820000]	[-94728816.4762240;-94365452.4847430;-94701202.3918640;-83819137.7768350;-86059988.7703590;-97278232.8930300;-83668844.8335120;-93139550.2105980]
[1911,454543.500000000]	8	[23,3,28,17,6,2,19,9]	[23133664.6850000;23045299.9520000;23127317.1700000;20469514.0300000;21016627.3000000;23756134.6840000;20432717.6820000;22745403.5810000]	[-121568246.050627;-121103867.224062;-121534917.413025;-107568022.883509;-110443121.936949;-124839337.853564;-107374652.907784;-119527897.141171]	[23133660.3510000;23045300.3140000;23127315.3150000;20469511.8270000;21016627.8910000;23756132.1810000;20432712.0620000;22745404.3910000]	[-94728471.4929440;-94366655.2017920;-94702494.2172320;-83819227.3928750;-86059577.2323010;-97277394.5360940;-83668538.9654850;-93138629.6570420]
[1911,454544]	8	[23,3,28,17,6,2,19,9]	[23133580.5560000;23045593.5460000;23127632.5320000;20469536.0820000;21016526.8980000;23755929.5470000;20432643.0820000;22745178.7670000]	[-121567803.504225;-121105410.801011;-121536575.309441;-107568138.066277;-110442593.899969;-124838262.024453;-107374260.551836;-119526715.913662]	[23133575.9940000;23045593.7480000;23127630.8090000;20469533.7530000;21016527.3660000;23755927.3690000;20432637.4230000;22745179.6410000]	[-94728126.6519540;-94367857.9883300;-94703786.0788640;-83819317.1440650;-86059165.7739040;-97276556.2288550;-83668233.2327720;-93137709.2183100]
[1911,454544.500000000]	8	[23,3,28,17,6,2,19,9]	[23133496.3560000;23045887.2950000;23127947.9780000;20469558.0950000;21016426.5110000;23755725.1090000;20432568.3760000;22744953.8580000]	[-121567361.187777;-121106954.583710;-121538233.439402;-107568253.437931;-110442066.016867;-124837186.411438;-107373868.382531;-119525534.869177]	[23133491.8080000;23045887.3510000;23127946.4020000;20469555.6580000;21016426.8720000;23755722.7080000;20432562.7540000;22744954.8120000]	[-94727781.9925360;-94369060.9340220;-94705078.1232080;-83819407.0421960;-86058754.4357690;-97275718.0905110;-83667927.6448420;-93136788.9231690]
[1911,454545]	8	[23,3,28,17,6,2,19,9]	[23133412.2680000;23046180.9220000;23128263.5790000;20469580.1480000;21016326.2230000;23755520.7380000;20432493.7650000;22744728.9970000]	[-121566919.009694;-121108498.456030;-121539891.775217;-107568369.159333;-110441538.563734;-124836111.193491;-107373476.620102;-119524353.938887]	[23133407.5820000;23046181.5990000;23128261.7180000;20469577.5560000;21016326.4940000;23755517.9400000;20432488.2280000;22744730.0300000]	[-94727437.4403430;-94370263.9525140;-94706370.3297510;-83819497.2138860;-86058343.4332260;-97274880.2597670;-83667622.3730080;-93135868.7177950]
[1911,454545.500000000]	8	[23,3,28,17,6,2,19,9]	[23133328.0840000;23046474.9100000;23128579.1750000;20469602.1460000;21016225.8120000;23755316.4760000;20432419.1590000;22744504.2710000]	[-121566477.039437;-121110042.485705;-121541550.246546;-107568485.068888;-110441011.271325;-124835036.132903;-107373085.067328;-119523173.182621]	[23133323.4490000;23046475.2430000;23128577.3130000;20469599.4750000;21016226.1470000;23755313.3860000;20432413.6540000;22744505.4910000]	[-94727093.0491860;-94371467.1067560;-94707662.6500140;-83819587.5329650;-86057932.5574620;-97274042.5490180;-83667317.2641400;-93134948.6501360]
[1911,454546]	8	[23,3,28,17,6,2,19,9]	[23133244.0560000;23046768.5780000;23128894.6290000;20469624.1180000;21016125.3830000;23755111.8490000;20432344.5130000;22744279.6490000]	[-121566034.994881;-121111586.325533;-121543208.869759;-107568600.747630;-110440483.765664;-124833961.102116;-107372693.268517;-119521992.362835]	[23133239.6310000;23046768.6630000;23128892.7950000;20469621.4510000;21016125.7640000;23755108.7320000;20432339.1530000;22744280.7830000]	[-94726748.5975280;-94372670.1185440;-94708955.0966940;-83819677.6720590;-86057521.5120960;-97273204.8585400;-83667011.9668910;-93134028.5352810]
[1911,454546.500000000]	8	[23,3,28,17,6,2,19,9]	[23133159.6790000;23047062.1230000;23129210.5300000;20469645.9120000;21016024.8820000;23754907.4060000;20432269.8910000;22744055.0320000]	[-121565592.907826;-121113129.930430;-121544867.730978;-107568715.947195;-110439955.626271;-124832885.810305;-107372300.879019;-119520811.664153]	[23133155.0870000;23047062.2790000;23129208.6800000;20469643.3300000;21016025.3280000;23754904.1220000;20432264.5160000;22744055.9660000]	[-94726404.1093300;-94373872.9451960;-94710247.7206770;-83819767.4378920;-86057109.9704460;-97272366.9673940;-83666706.2136960;-93133108.5161510]
[1911,454547]	8	[23,3,28,17,6,2,19,9]	[23133075.4640000;23047355.6420000;23129526.3610000;20469667.6590000;21015923.9930000;23754702.5920000;20432195.1010000;22743830.4300000]	[-121565150.874117;-121114672.875349;-121546526.886551;-107568830.439335;-110439426.283585;-124831809.663960;-107371907.410925;-119519631.333521]	[23133070.9410000;23047355.9610000;23129524.3550000;20469665.0990000;21015924.6220000;23754699.3640000;20432189.6720000;22743831.2600000]	[-94726059.6606010;-94375075.2511700;-94711540.5596550;-83819856.6541400;-86056697.4904650;-97271528.4107900;-83666399.6187630;-93132188.7865330]
[1911,454547.500000000]	8	[23,3,28,17,6,2,19,9]	[23132990.9780000;23047649.0270000;23129842.4390000;20469689.3390000;21015823.0260000;23754497.7410000;20432120.0090000;22743605.7590000]	[-121564708.361922;-121116214.787449;-121548186.405184;-107568943.626118;-110438895.390145;-124830732.590500;-107371512.402464;-119518450.843464]	[23132986.5990000;23047649.7970000;23129840.7140000;20469686.5850000;21015823.6370000;23754494.2700000;20432114.5360000;22743606.6170000]	[-94725714.8460760;-94376276.7590150;-94712833.6816550;-83819944.8564380;-86056283.8057040;-97270689.1305360;-83666091.8225130;-93131268.9318900]
[1911,454548]	8	[23,3,28,17,6,2,19,9]	[23132906.7480000;23047942.3390000;23130158.3410000;20469710.7420000;21015721.9230000;23754292.4690000;20432044.5550000;22743381.0750000]	[-121564265.422032;-121117756.093451;-121549845.953713;-107569055.956366;-110438363.621985;-124829655.277710;-107371116.409863;-119517270.103377]	[23132902.4940000;23047942.9950000;23130156.6150000;20469707.9420000;21015722.4310000;23754289.2610000;20432039.1860000;22743381.9240000]	[-94725369.7035000;-94377477.7988460;-94714126.8312410;-83820032.3932230;-86055869.4433830;-97269849.6665400;-83665783.2609660;-93130348.8813230]
[1911,454548.500000000]	8	[23,3,28,17,6,2,19,9]	[23132822.3480000;23048235.5560000;23130474.2290000;20469732.0210000;21015620.5500000;23754087.3470000;20431969.1180000;22743156.4200000]	[-121563822.347489;-121119296.842978;-121551505.744652;-107569167.888478;-110437831.313851;-124828577.754742;-107370719.902346;-119516089.462790]	[23132818.1700000;23048236.2710000;23130472.4760000;20469729.2520000;21015621.1260000;23754084.2200000;20431963.7140000;22743157.2780000]	[-94725024.4567860;-94378678.4060230;-94715420.1715490;-83820119.6209460;-86055454.6607300;-97269010.0488190;-83665474.2989910;-93129428.9047890]
[1911,454549]	8	[23,3,28,17,6,2,19,9]	[23132737.9830000;23048528.6430000;23130790.2960000;20469753.2970000;21015519.2780000;23753882.3380000;20431893.5760000;22742931.5670000]	[-121563379.216278;-121120837.372000;-121553165.661551;-107569279.602404;-110437298.703112;-124827500.068909;-107370323.119885;-119514908.790903]	[23132733.8210000;23048529.3000000;23130788.6760000;20469750.5210000;21015519.7590000;23753879.1110000;20431888.2060000;22742932.5550000]	[-94724679.1664300;-94379878.8283020;-94716713.6110260;-83820206.6783340;-86055039.6437580;-97268170.3059890;-83665165.1224470;-93128508.9031300]
[1911,454549.500000000]	8	[23,3,28,17,6,2,19,9]	[23132653.8430000;23048821.7900000;23131106.0870000;20469774.5930000;21015417.8110000;23753677.3620000;20431817.9760000;22742706.9050000]	[-121562936.087346;-121122378.055012;-121554825.471152;-107569391.394495;-110436766.339438;-124826422.636645;-107369926.552140;-119513727.987765]	[23132649.7530000;23048822.6470000;23131104.4440000;20469771.7660000;21015418.4500000;23753674.2050000;20431812.7680000;22742707.6920000]	[-94724333.8749140;-94381079.3645160;-94718006.9640040;-83820293.7955880;-86054624.8189280;-97267330.7612280;-83664856.1130480;-93127588.7972290]
[1911,454550]	8	[23,3,28,17,6,2,19,9]	[23132569.5840000;23049115.2520000;23131421.9800000;20469795.7340000;21015316.5750000;23753472.5790000;20431742.5460000;22742482.1360000]	[-121562493.056536;-121123919.128271;-121556484.922928;-107569503.468966;-110436234.467949;-124825345.533537;-107369530.448147;-119512547.052525]	[23132565.5440000;23049115.6750000;23131420.4680000;20469793.0840000;21015317.2630000;23753469.1450000;20431737.3780000;22742483.0090000]	[-94723988.6588220;-94382280.2052800;-94719300.0375850;-83820381.1323510;-86054210.3769360;-97266491.4688160;-83664547.4645920;-93126668.5874340]
[1911,454550.500000000]	8	[23,3,28,17,6,2,19,9]	[23132485.2740000;23049408.7910000;23131737.4320000;20469817.0350000;21015215.5610000;23753267.6030000;20431667.3130000;22742257.4290000]	[-121562050.585907;-121125461.072844;-121558144.096653;-107569616.381424;-110435703.456896;-124824268.847685;-107369135.359423;-119511366.268132]	[23132481.4440000;23049409.3180000;23131736.2930000;20469814.5470000;21015216.1910000;23753264.1110000;20431662.1720000;22742258.3430000]	[-94723643.8803850;-94383481.7179260;-94720592.8962640;-83820469.1222080;-86053796.6046230;-97265652.4975990;-83664239.6070400;-93125748.4963090]
[1911,454551]	8	[23,3,28,17,6,2,19,9]	[23132401.1000000;23049702.3290000;23132053.2110000;20469838.7630000;21015114.7790000;23753062.8030000;20431592.2740000;22742032.7140000]	[-121561608.911890;-121127004.273924;-121559802.948924;-107569730.684538;-110435173.833271;-124823192.709256;-107368741.842934;-119510185.767466]	[23132397.3710000;23049702.7640000;23132052.4850000;20469836.2550000;21015115.3960000;23753059.4420000;20431587.3900000;22742033.7780000]	[-94723299.7239070;-94384684.2114370;-94721885.5058370;-83820558.1932520;-86053383.9126640;-97264813.9487230;-83663932.9741180;-93124828.6277910]
[1911,454551.500000000]	8	[23,3,28,17,6,2,19,9]	[23132317.2150000;23049996.3200000;23132368.9150000;20469860.9780000;21015014.2440000;23752858.0830000;20431517.8790000;22741808.0780000]	[-121561168.399918;-121128549.291499;-121561461.150523;-107569846.591992;-110434645.886885;-124822117.132758;-107368350.243096;-119509005.728789]	[23132313.7150000;23049996.6310000;23132368.1730000;20469858.2760000;21015014.9250000;23752854.7930000;20431512.8730000;22741809.1690000]	[-94722956.4714100;-94385888.1213860;-94723177.6073080;-83820648.5122860;-86052972.5268660;-97263975.8387870;-83663627.8327930;-93123909.1184130]
[1911,454552]	8	[23,3,28,17,6,2,19,9]	[23132233.6810000;23050290.7910000;23132684.2800000;20469883.3650000;21014914.0490000;23752653.4170000;20431443.5300000;22741583.7640000]	[-121560729.502816;-121130096.415242;-121563118.557236;-107569963.981385;-110434119.160246;-124821041.549204;-107367960.222599;-119507826.360583]	[23132230.2300000;23050291.1190000;23132683.6680000;20469880.5650000;21014914.6340000;23752650.0600000;20431438.6250000;22741584.6700000]	[-94722614.4743570;-94387093.6702740;-94724469.0855310;-83820739.9847110;-86052562.0913160;-97263137.7230090;-83663323.9212600;-93122990.1295890]
[1911,454552.500000000]	8	[23,3,28,17,6,2,19,9]	[23132150.3450000;23050585.6840000;23132999.5750000;20469905.8730000;21014813.8650000;23752448.3970000;20431369.4160000;22741359.4490000]	[-121560292.192898;-121131645.407463;-121564775.289872;-107570082.417351;-110433592.827210;-124819965.327656;-107367571.157130;-119506647.882624]	[23132146.7650000;23050585.7780000;23132998.9940000;20469903.1260000;21014814.4930000;23752445.1160000;20431364.6410000;22741360.4040000]	[-94722273.7129980;-94388300.6745690;-94725760.0410610;-83820832.2718190;-86052151.9614510;-97262299.1084790;-83663020.7532720;-93122071.8356620]
[1911,454553]	8	[23,3,28,17,6,2,19,9]	[23132067.4140000;23050880.7250000;23133314.6070000;20469928.6270000;21014713.5720000;23752243.6100000;20431295.5700000;22741135.4620000]	[-121559856.193192;-121133195.743767;-121566431.436556;-107570201.507405;-110433066.564679;-124818888.433504;-107367182.555416;-119505470.211510]	[23132063.8660000;23050880.9300000;23133314.1670000;20469925.7660000;21014714.3600000;23752240.1990000;20431290.6410000;22741136.2940000]	[-94721933.9754730;-94389508.7282820;-94727050.5427430;-83820925.0679070;-86051741.8854400;-97261459.9697820;-83662717.9466000;-93121154.1708990]
[1911,454553.500000000]	8	[23,3,28,17,6,2,19,9]	[23131984.8650000;23051176.0770000;23133629.6270000;20469951.4550000;21014613.6890000;23752038.9030000;20431221.8330000;22740911.5500000]	[-121559421.294295;-121134747.191471;-121568087.659977;-107570321.335562;-110432540.622878;-124817811.274098;-107366794.591324;-119504293.315451]	[23131981.0300000;23051176.1600000;23133629.5920000;20469948.5680000;21014614.3680000;23752035.1840000;20431216.8440000;22740912.6100000]	[-94721595.0984720;-94390717.6518990;-94728341.1053010;-83821018.4384160;-86051332.0594260;-97260620.6217180;-83662415.6353610;-93120237.1049540]
[1911,454554]	8	[23,3,28,17,6,2,19,9]	[23131902.3420000;23051471.1530000;23133944.7010000;20469974.3100000;21014513.6370000;23751833.9300000;20431148.0580000;22740687.5260000]	[-121558987.125971;-121136299.247368;-121569743.890931;-107570441.674405;-110432014.834168;-124816733.945553;-107366407.006855;-119503116.994183]	[23131898.2860000;23051471.4560000;23133944.8250000;20469971.5130000;21014514.3450000;23751830.3110000;20431143.0800000;22740688.8670000]	[-94721256.7906410;-94391927.0442110;-94729631.6720950;-83821112.2071960;-86050922.3527530;-97259781.1407670;-83662113.6173510;-93119320.4855690]
[1911,454554.500000000]	8	[23,3,28,17,6,2,19,9]	[23131820.0150000;23051766.3390000;23134259.7540000;20469997.3200000;21014413.4940000;23751628.9150000;20431074.4850000;22740463.8110000]	[-121558553.423367;-121137851.620068;-121571400.254326;-107570562.374649;-110431489.091828;-124815656.463829;-107366019.695734;-119501941.064745]	[23131815.7450000;23051766.9430000;23134259.9150000;20469994.4650000;21014414.2500000;23751625.2230000;20431069.3180000;22740465.1150000]	[-94720918.8411380;-94393136.6762110;-94730922.3434280;-83821206.2566910;-86050512.6809330;-97258941.5426540;-83661811.8116280;-93118404.1721010]
[1911,454555]	8	[23,3,28,17,6,2,19,9]	[23131737.4350000;23052061.6910000;23134575.0750000;20470020.2910000;21014313.5060000;23751423.8920000;20431000.4990000;22740240.0780000]	[-121558120.043620;-121139403.984927;-121573056.900074;-107570683.262337;-110430963.229706;-124814578.675166;-107365632.385310;-119500765.557318]	[23131733.4010000;23052062.3480000;23134575.0340000;20470017.4290000;21014314.2110000;23751420.0780000;20430995.6080000;22740241.4440000]	[-94720581.1397110;-94394346.3026240;-94732213.2343260;-83821300.4520320;-86050102.9163460;-97258101.7043750;-83661510.0078150;-93117488.1863660]
[1911,454555.500000000]	8	[23,3,28,17,6,2,19,9]	[23131654.7550000;23052357.2730000;23134890.5820000;20470043.2830000;21014213.3170000;23751218.7540000;20430926.9120000;22740016.5340000]	[-121557686.841755;-121140956.151118;-121574713.851380;-107570804.209124;-110430437.103884;-124813500.643917;-107365244.986741;-119499590.333929]	[23131651.0780000;23052357.6160000;23134890.2060000;20470040.5030000;21014214.1250000;23751214.6680000;20430921.9170000;22740017.6320000]	[-94720243.5771120;-94395555.7772890;-94733504.3624450;-83821394.6949560;-86049692.9479240;-97257261.6735850;-83661208.1368810;-93116572.4233150]
[1911,454556]	8	[23,3,28,17,6,2,19,9]	[23131572.2670000;23052652.8710000;23135205.8460000;20470066.2190000;21014113.2460000;23751013.5890000;20430853.1940000;22739792.8100000]	[-121557253.726895;-121142508.076136;-121576371.079710;-107570925.207413;-110429910.733866;-124812422.289172;-107364857.491064;-119498415.354670]	[23131568.7670000;23052652.9400000;23135205.6420000;20470063.5210000;21014113.9580000;23751009.2360000;20430848.1850000;22739793.9810000]	[-94719906.0783200;-94396765.0655780;-94734795.7055650;-83821488.9791840;-86049282.7874410;-97256421.3953120;-83660906.1909910;-93115656.8576540]
[1911,454556.500000000]	8	[23,3,28,17,6,2,19,9]	[23131490.1270000;23052948.1010000;23135521.2670000;20470089.2660000;21014012.9500000;23750808.4360000;20430779.3390000;22739569.1450000]	[-121556820.689288;-121144059.793690;-121578028.466284;-107571046.282698;-110429384.185391;-124811343.742012;-107364469.914772;-119497240.593483]	[23131486.1860000;23052948.1830000;23135521.0390000;20470086.5250000;21014013.8000000;23750804.2490000;20430774.5040000;22739570.4690000]	[-94719568.6372730;-94397974.1901680;-94736087.1710210;-83821583.3236980;-86048872.4880530;-97255580.9791630;-83660604.1834590;-93114741.4678340]
[1911,454557]	8	[23,3,28,17,6,2,19,9]	[23131407.6840000;23053243.2830000;23135836.6580000;20470112.3540000;21013912.8150000;23750603.0360000;20430705.5440000;22739345.7590000]	[-121556387.610804;-121145611.243061;-121579686.039668;-107571167.355540;-110428857.489119;-124810265.105969;-107364082.294587;-119496065.863835]	[23131403.5870000;23053243.2360000;23135836.5460000;20470109.5790000;21013913.6330000;23750599.0040000;20430700.7310000;22739346.9350000]	[-94719231.1721110;-94399183.1058140;-94737378.7807270;-83821677.6672030;-86048462.0760200;-97254740.4918380;-83660302.1420490;-93113826.1003390]
[1911,454557.500000000]	8	[23,3,28,17,6,2,19,9]	[23131325.1080000;23053538.4660000;23136151.9560000;20470135.3930000;21013812.5330000;23750397.7380000;20430631.8060000;22739122.2360000]	[-121555954.492489;-121147162.544583;-121581343.688410;-107571288.452746;-110428330.814597;-124809186.453638;-107363694.708384;-119494891.103768]	[23131321.2820000;23053538.3850000;23136151.9670000;20470132.5750000;21013813.3900000;23750394.0750000;20430626.9290000;22739123.3860000]	[-94718893.6806570;-94400391.9087920;-94738670.4485950;-83821772.0296000;-86048051.6806480;-97253899.9823190;-83660000.1267400;-93112910.7023420]
[1911,454558]	8	[23,3,28,17,6,2,19,9]	[23131242.6830000;23053833.6270000;23136467.5100000;20470158.4660000;21013712.4420000;23750192.3720000;20430558.0790000;22738898.5720000]	[-121555521.296229;-121148713.779101;-121583001.305630;-107571409.599444;-110427804.251097;-124808107.974757;-107363307.209565;-119493716.283791]	[23131238.7470000;23053833.5920000;23136467.3630000;20470155.6720000;21013713.2160000;23750188.8150000;20430553.2210000;22738899.7130000]	[-94718556.1238380;-94401600.6602650;-94739962.1000610;-83821866.4301680;-86047641.3724540;-97253059.6024820;-83659698.1795660;-93111995.2551130]
[1911,454558.500000000]	8	[23,3,28,17,6,2,19,9]	[23131160.1770000;23054128.6690000;23136782.9800000;20470181.4110000;21013612.3310000;23749987.1480000;20430484.3330000;22738674.9870000]	[-121555088.078270;-121150265.023541;-121584658.836844;-107571530.719834;-110427277.728615;-124807029.555346;-107362919.771756;-119492541.329176]	[23131156.1380000;23054129.0160000;23136783.0020000;20470178.7250000;21013613.0040000;23749983.0790000;20430479.4720000;22738676.1090000]	[-94718218.5469220;-94402809.4196130;-94741253.6819910;-83821960.8097930;-86047231.0961690;-97252219.2674090;-83659396.2796020;-93111079.7067920]
[1911,454559]	8	[23,3,28,17,6,2,19,9]	[23131077.6670000;23054423.9780000;23137098.3010000;20470204.5780000;21013512.1070000;23749781.6620000;20430410.5870000;22738451.4450000]	[-121554654.905651;-121151816.338746;-121586316.226153;-107571651.963766;-110426751.390376;-124805951.365654;-107362532.525494;-119491366.259989]	[23131073.6430000;23054424.2960000;23137098.1850000;20470201.7560000;21013512.8030000;23749777.8100000;20430405.7860000;22738452.6080000]	[-94717881.0105900;-94404018.2327470;-94742545.1476750;-83822055.2848350;-86046820.9616270;-97251379.1199700;-83659094.5286760;-93110164.0700080]
[1911,454559.500000000]	8	[23,3,28,17,6,2,19,9]	[23130995.2240000;23054719.3310000;23137413.8310000;20470227.5300000;21013411.9680000;23749576.6170000;20430336.9760000;22738227.8960000]	[-121554221.621504;-121153367.636048;-121587973.502297;-107571773.241429;-110426225.140280;-124804873.144392;-107362145.359560;-119490191.082762]	[23130991.2950000;23054719.4340000;23137413.5810000;20470224.8310000;21013412.7290000;23749572.6790000;20430332.1810000;22738229.0230000]	[-94717543.3938580;-94405227.0351800;-94743836.5267160;-83822149.7863430;-86046410.8973160;-97250538.9590390;-83658792.8393770;-93109248.3504460]
[1911,454560]	9	[23,3,28,12,17,6,2,19,9]	[23130912.8480000;23055014.3740000;23137729.1350000;24138185.2520000;20470250.5640000;21013311.8170000;23749371.4230000;20430263.2210000;22738004.0070000]	[-121553788.247683;-121154918.848776;-121589630.612545;-126847018.700205;-107571894.464379;-110425698.852690;-124803794.901680;-107361758.224417;-119489015.768076]	[23130908.9660000;23055014.4620000;23137729.0190000;24138181.4500000;20470247.8470000;21013312.5140000;23749367.4800000;20430258.4500000;22738005.3120000]	[-94717205.7071000;-94406435.7748250;-94745127.7751750;-98841817.2905840;-83822244.2451470;-86046000.8038880;-97249698.7777160;-83658491.1736670;-93108332.5221520]
[1911,454560.500000000]	9	[23,3,28,12,17,6,2,19,9]	[23130830.3640000;23055309.6600000;23138044.6250000;24137957.5330000;20470273.4340000;21013211.5330000;23749166.2830000;20430189.6180000;22737780.6630000]	[-121553354.913935;-121156469.912999;-121591287.654919;-126845822.880299;-107572015.588412;-110425172.318423;-124802716.379424;-107361370.894059;-119487840.446429]	[23130826.5610000;23055309.6140000;23138044.4160000;24137954.9070000;20470270.9630000;21013212.2530000;23749162.2130000;20430184.8250000;22737781.3830000]	[-94716868.0459980;-94407644.3983450;-94746418.9716810;-98840885.5174870;-83822338.6268190;-86045590.5166100;-97248858.3734840;-83658189.3564080;-93107416.6880990]
[1911,454561]	9	[23,3,28,12,17,6,2,19,9]	[23130747.9040000;23055604.6950000;23138360.0500000;24137729.9310000;20470296.7110000;21013111.3230000;23748961.0250000;20430115.9510000;22737556.9980000]	[-121552921.665186;-121158020.767058;-121592944.924855;-126844626.721854;-107572136.721619;-110424645.579949;-124801637.687476;-107360983.435593;-119486665.316504]	[23130743.9870000;23055604.8070000;23138359.7160000;24137727.5350000;20470294.0500000;21013112.0170000;23748957.0130000;20430111.1980000;22737557.5910000]	[-94716530.4488680;-94408852.8576970;-94747710.3528410;-98839953.4503390;-83822433.0167840;-86045180.0710840;-97248017.8317720;-83657887.4402450;-93106501.0066260]
[1911,454561.500000000]	9	[23,3,28,12,17,6,2,19,9]	[23130665.3910000;23055899.6820000;23138675.4760000;24137502.4030000;20470319.9910000;21013011.0560000;23748755.7660000;20430042.3230000;22737333.6580000]	[-121552488.601309;-121159571.437048;-121594602.549414;-126843430.115557;-107572257.912796;-110424118.578286;-124800558.765797;-107360595.917029;-119485490.523829]	[23130661.8470000;23055899.8820000;23138675.0250000;24137501.0350000;20470317.1860000;21013011.7550000;23748751.6780000;20430037.5610000;22737333.8230000]	[-94716192.9950090;-94410061.1742100;-94749002.0145250;-98839021.0207420;-83822527.4522380;-86044769.4232120;-97247177.1085880;-83657585.4781240;-93105585.5914030]
[1911,454562]	9	[23,3,28,12,17,6,2,19,9]	[23130582.9590000;23056194.8030000;23138991.1040000;24137274.7610000;20470343.1500000;21012910.6880000;23748550.3880000;20429968.4540000;22737109.9330000]	[-121552055.776644;-121161122.138213;-121596260.500451;-126842233.619439;-107572379.242634;-110423591.478533;-124799479.728569;-107360208.413021;-119484316.074498]	[23130579.3380000;23056194.8300000;23138990.5040000;24137274.0340000;20470340.3430000;21012911.4160000;23748546.3830000;20429963.8610000;22737110.2220000]	[-94715855.7275460;-94411269.5135240;-94750293.9282100;-98838088.6755770;-83822621.9959890;-86044358.6992430;-97246336.2942330;-83657283.5284780;-93104670.4434500]
[1911,454562.500000000]	9	[23,3,28,12,17,6,2,19,9]	[23130500.5870000;23056489.7210000;23139306.6260000;24137046.9840000;20470366.1840000;21012810.3810000;23748344.9780000;20429894.7320000;22736886.5510000]	[-121551623.142901;-121162672.857945;-121597918.594813;-126841037.004866;-107572500.663824;-110423064.313254;-124798400.587054;-107359820.929537;-119483141.831448]	[23130497.0320000;23056490.1790000;23139306.1270000;24137045.1150000;20470363.4460000;21012810.9830000;23748341.3370000;20429890.1400000;22736886.5940000]	[-94715518.6094530;-94412477.8673810;-94751585.9556630;-98837156.2466800;-83822716.6101000;-86043947.9222180;-97245495.3983230;-83656981.5930680;-93103755.4537250]
[1911,454563]	9	[23,3,28,12,17,6,2,19,9]	[23130418.4870000;23056784.9640000;23139622.1160000;24136819.2470000;20470389.2700000;21012709.8910000;23748139.6310000;20429820.8620000;22736663.1430000]	[-121551190.718064;-121164223.636359;-121599576.683865;-126839840.462901;-107572622.137354;-110422537.062298;-124797321.333491;-107359433.412510;-119481967.726559]	[23130414.9460000;23056785.5300000;23139621.4940000;24136817.1160000;20470386.5210000;21012710.6900000;23748135.8880000;20429816.3000000;22736663.2030000]	[-94715181.6545280;-94413686.2641700;-94752877.9788510;-98836223.8797860;-83822811.2641990;-86043537.0768220;-97244654.4239810;-83656679.6302980;-93102840.5671230]
[1911,454563.500000000]	9	[23,3,28,12,17,6,2,19,9]	[23130336.3430000;23057080.0130000;23139937.4360000;24136591.5740000;20470412.2260000;21012609.5860000;23747934.3900000;20429747.1020000;22736439.5380000]	[-121550758.328656;-121165774.323292;-121601234.634629;-126838643.587740;-107572743.532500;-110422009.554116;-124796241.693261;-107359045.800681;-119480793.625901]	[23130332.8710000;23057080.5730000;23139936.9210000;24136588.9290000;20470409.5850000;21012610.3160000;23747930.6160000;20429742.5800000;22736439.9700000]	[-94714844.7278790;-94414894.5909850;-94754169.8857690;-98835291.2586980;-83822905.8554180;-86043126.0305890;-97243813.1526680;-83656377.5929510;-93101925.6772380]
[1911,454564]	9	[23,3,28,12,17,6,2,19,9]	[23130253.9540000;23057375.0190000;23140253.0750000;24136363.9370000;20470435.4380000;21012509.1650000;23747728.7050000;20429673.3630000;22736216.4200000]	[-121550326.144211;-121167324.991106;-121602892.786559;-126837446.561200;-107572865.103093;-110421481.903901;-124795161.819817;-107358658.184849;-119479619.782580]	[23130250.4990000;23057375.7700000;23140252.4690000;24136361.2410000;20470432.6860000;21012509.8800000;23747725.1900000;20429668.7790000;22736216.7720000]	[-94714507.9657140;-94416102.9041720;-94755461.9455080;-98834358.5181960;-83823000.5843600;-86042714.8742690;-97242971.7034060;-83656075.5527380;-93101010.9902600]
[1911,454564.500000000]	9	[23,3,28,12,17,6,2,19,9]	[23130171.7410000;23057670.0560000;23140568.6890000;24136135.9240000;20470458.5530000;21012408.7360000;23747523.1050000;20429599.7020000;22735993.2740000]	[-121549894.291836;-121168875.805909;-121604550.938128;-126836249.372483;-107572986.871973;-110420954.222475;-124794081.712193;-107358270.709849;-119478446.253802]	[23130168.0970000;23057670.9510000;23140568.0590000;24136133.0130000;20470455.8310000;21012409.4350000;23747519.8180000;20429594.9430000;22735993.5290000]	[-94714171.4674590;-94417311.3349140;-94756754.0071060;-98833425.6434290;-83823095.4688460;-86042303.6931680;-97242130.0699720;-83655773.6243690;-93100096.5544610]
[1911,454565]	9	[23,3,28,12,17,6,2,19,9]	[23130089.7390000;23057965.2830000;23140884.3550000;24135908.2490000;20470481.7430000;21012308.3250000;23747317.6450000;20429526.0280000;22735769.8630000]	[-121549462.736664;-121170426.925335;-121606208.873015;-126835052.384612;-107573108.771424;-110420426.578860;-124793001.498276;-107357883.365263;-119477272.800232]	[23130085.9850000;23057965.9210000;23140883.5920000;24135905.4350000;20470479.0720000;21012309.0250000;23747314.1810000;20429521.2560000;22735770.1400000]	[-94713835.1939580;-94418519.9978560;-94758045.9019300;-98832492.9232010;-83823190.4536020;-86041892.5408910;-97241288.3445140;-83655471.7969620;-93099182.1790580]
[1911,454565.500000000]	9	[23,3,28,12,17,6,2,19,9]	[23130007.7820000;23058260.7550000;23141199.6790000;24135680.5700000;20470504.9700000;21012208.0350000;23747111.9010000;20429452.1550000;22735546.4270000]	[-121549031.285237;-121171978.353770;-121607866.380639;-126833855.663102;-107573230.692694;-110419898.932482;-124791921.124911;-107357496.071026;-119476099.176159]	[23130003.8450000;23058261.0950000;23141199.0270000;24135678.3750000;20470502.2920000;21012208.6980000;23747108.8800000;20429447.6540000;22735546.5690000]	[-94713498.9950450;-94419728.8983790;-94759337.4649840;-98831560.4147680;-83823285.4556430;-86041481.3858020;-97240446.4847680;-83655170.0061530;-93098267.6699500]
[1911,454566]	9	[23,3,28,12,17,6,2,19,9]	[23129925.6250000;23058555.9590000;23141515.0100000;24135452.9670000;20470528.2070000;21012107.6490000;23746906.6700000;20429378.3290000;22735322.8860000]	[-121548599.828560;-121173529.871682;-121609523.547709;-126832659.218018;-107573352.748980;-110419371.509652;-124790840.753996;-107357109.066616;-119474925.440018]	[23129921.7880000;23058556.3900000;23141514.5190000;24135450.4510000;20470525.5670000;21012108.4110000;23746903.3690000;20429374.0300000;22735323.0130000]	[-94713162.7919850;-94420937.8712520;-94760628.7620620;-98830628.1226760;-83823380.5633590;-86041070.4061710;-97239604.6260030;-83654868.4434100;-93097353.0735880]
[1911,454566.500000000]	9	[23,3,28,12,17,6,2,19,9]	[23129843.6920000;23058850.7720000;23141830.1530000;24135225.2950000;20470551.4000000;21012007.3430000;23746700.9830000;20429304.6610000;22735099.2730000]	[-121548168.332367;-121175081.559533;-121611180.490418;-126831463.338620;-107573474.985926;-110418844.469639;-124789760.757729;-107356722.412714;-119473751.434523]	[23129839.5670000;23058851.5200000;23141829.4870000;24135223.2030000;20470548.8510000;21012008.1980000;23746697.7500000;20429300.5010000;22735099.6880000]	[-94712826.5562520;-94422146.9803130;-94761919.8846720;-98829696.2659970;-83823475.8126860;-86040659.7255130;-97238763.0706280;-83654567.1555310;-93096438.2651830]
[1911,454567]	9	[23,3,28,12,17,6,2,19,9]	[23129761.5640000;23059146.3910000;23142145.3580000;24134997.8880000;20470574.6690000;21011907.1110000;23746495.1270000;20429231.3430000;22734876.0400000]	[-121547736.744210;-121176633.418940;-121612837.183369;-126830268.077544;-107573597.408356;-110418317.894486;-124788681.175551;-107356336.135075;-119472577.175616]	[23129757.3850000;23059146.8480000;23142144.8470000;24134996.0500000;20470572.0960000;21011907.9480000;23746492.2600000;20429226.9550000;22734876.4180000]	[-94712490.2518100;-94423356.2203700;-94763210.8107900;-98828764.8962830;-83823571.2062620;-86040249.4052650;-97237921.8428610;-83654266.1590920;-93095523.2592100]
[1911,454567.500000000]	9	[23,3,28,12,17,6,2,19,9]	[23129679.2300000;23059441.6970000;23142460.6420000;24134770.6430000;20470598.0270000;21011807.1130000;23746289.5430000;20429157.8900000;22734652.5620000]	[-121547304.955819;-121178185.273562;-121614493.818188;-126829073.522038;-107573720.022101;-110417791.851489;-124787602.159598;-107355950.280163;-119471402.615630]	[23129675.0550000;23059442.1310000;23142460.0400000;24134768.5280000;20470595.4090000;21011807.7860000;23746286.8760000;20429153.5120000;22734653.0200000]	[-94712153.7942800;-94424565.4572720;-94764501.6848010;-98827834.0791690;-83823666.7464040;-86039839.4984290;-97237081.0520800;-83653965.4911760;-93094608.0153950]
[1911,454568]	9	[23,3,28,12,17,6,2,19,9]	[23129596.8960000;23059737.1480000;23142775.8430000;24134543.4220000;20470621.2960000;21011707.1470000;23746084.6240000;20429084.7300000;22734428.7870000]	[-121546872.462332;-121179737.096232;-121616149.806572;-126827880.249184;-107573842.453738;-110417266.457428;-124786524.130507;-107355564.749083;-119470227.033581]	[23129592.9000000;23059737.2370000;23142775.0300000;24134541.5430000;20470618.6950000;21011707.7880000;23746081.7720000;20429080.1690000;22734429.3790000]	[-94711816.7876700;-94425774.6678320;-94765792.0533990;-98826904.2624410;-83823762.1445040;-86039430.0985040;-97236241.0260930;-83653665.0745840;-93093691.9706150]
[1911,454568.500000000]	9	[23,3,28,12,17,6,2,19,9]	[23129514.3810000;23060032.2690000;23143090.7860000;24134316.8240000;20470644.5550000;21011607.2180000;23745879.7160000;20429011.5330000;22734204.9120000]	[-121546439.378066;-121181289.168417;-121617804.761616;-126826688.293040;-107573964.692955;-110416741.752663;-124785446.785626;-107355179.555523;-119469050.376755]	[23129510.3310000;23060032.6300000;23143090.0240000;24134314.7230000;20470641.9340000;21011607.9350000;23745876.6380000;20429006.8230000;22734205.5970000]	[-94711479.3162200;-94426984.0725750;-94767081.6231250;-98825975.4728230;-83823857.3930640;-86039021.2368990;-97235401.5285230;-83653364.9213610;-93092775.0908520]
[1911,454569]	9	[23,3,28,12,17,6,2,19,9]	[23129432.1320000;23060327.5980000;23143405.7040000;24134090.0940000;20470667.8760000;21011507.5760000;23745674.9250000;20428938.3670000;22733980.7990000]	[-121546006.099032;-121182841.526904;-121619459.273524;-126825497.396553;-107574087.046132;-110416217.676218;-124784370.142968;-107354794.837817;-119467873.227221]	[23129427.9320000;23060328.0260000;23143404.8160000;24134088.3410000;20470665.2090000;21011508.1600000;23745671.8060000;20428933.5580000;22733981.6220000]	[-94711141.6950600;-94428193.7027540;-94768370.8534000;-98825047.5021040;-83823952.7320210;-86038612.8674140;-97234562.5819560;-83653065.1398880;-93091857.8299270]
[1911,454569.500000000]	9	[23,3,28,12,17,6,2,19,9]	[23129349.6180000;23060622.8080000;23143720.3080000;24133863.4170000;20470691.0880000;21011408.0450000;23745470.1330000;20428865.2290000;22733756.7970000]	[-121545572.612368;-121184393.871834;-121621113.466042;-126824306.958155;-107574209.320776;-110415693.755057;-124783293.732882;-107354410.236710;-119466695.695937]	[23129345.4540000;23060623.2640000;23143719.6860000;24133861.6030000;20470688.5210000;21011408.4100000;23745466.7070000;20428860.3280000;22733757.5590000]	[-94710803.9144690;-94429403.3223500;-94769659.8313890;-98824119.8821390;-83824048.0119260;-86038204.6200500;-97233723.8277710;-83652765.4513390;-93090940.2704900]
[1911,454570]	9	[23,3,28,12,17,6,2,19,9]	[23129266.9670000;23060918.0790000;23144034.9520000;24133636.8570000;20470714.2380000;21011308.0790000;23745265.4800000;20428791.8830000;22733532.5430000]	[-121545138.670441;-121185945.785147;-121622767.224657;-126823116.294377;-107574331.122736;-110415169.444655;-124782216.986632;-107354025.197968;-119465517.645922]	[23129262.9060000;23060918.5960000;23144034.3610000;24133635.2740000;20470711.6710000;21011308.5650000;23745261.9010000;20428786.9460000;22733533.4330000]	[-94710465.7774900;-94430612.6033300;-94770948.4690530;-98823192.0914590;-83824142.9233150;-86037796.0684450;-97232884.8131030;-83652465.4236500;-93090022.3126060]
[1911,454570.500000000]	9	[23,3,28,12,17,6,2,19,9]	[23129184.3970000;23061213.7640000;23144349.6220000;24133410.3750000;20470737.2320000;21011208.2390000;23745060.6180000;20428718.4320000;22733308.4010000]	[-121544704.582440;-121187497.372103;-121624420.910965;-126821925.529618;-107574452.819186;-110414644.932511;-124781140.117581;-107353640.036333;-119464339.532347]	[23129180.1790000;23061213.9380000;23144348.9970000;24133408.1790000;20470734.8300000;21011208.8020000;23745056.9550000;20428713.6240000;22733309.2830000]	[-94710127.5317340;-94431821.6329600;-94772237.0509200;-98822264.2304240;-83824237.7518580;-86037387.3604220;-97232045.6982500;-83652165.3002720;-93089104.3062870]
[1911,454571]	9	[23,3,28,12,17,6,2,19,9]	[23129101.5500000;23061509.1860000;23144664.5070000;24133183.6910000;20470760.4310000;21011108.3690000;23744855.8380000;20428645.1530000;22733084.3470000]	[-121544270.490788;-121189048.773690;-121626074.884121;-126820734.694863;-107574574.553519;-110414120.391884;-124780063.262713;-107353254.866181;-119463161.506499]	[23129097.6190000;23061509.4740000;23144663.7920000;24133181.6000000;20470758.0710000;21011109.0890000;23744852.0110000;20428640.3830000;22733085.1540000]	[-94709789.2887540;-94433030.5202670;-94773525.8541180;-98821336.3159130;-83824332.6102190;-86036978.6287310;-97231206.5937650;-83651865.1694700;-93088186.3627040]
[1911,454571.500000000]	9	[23,3,28,12,17,6,2,19,9]	[23129018.8660000;23061804.6180000;23144979.5010000;24132957.2680000;20470783.8620000;21011008.6250000;23744650.8420000;20428571.8590000;22732860.2460000]	[-121543836.535853;-121190600.233435;-121627728.969124;-126819543.976666;-107574696.392432;-110413595.852438;-124778986.382710;-107352869.745976;-119461983.602536]	[23129015.2170000;23061804.6950000;23144978.3930000;24132955.1200000;20470781.2980000;21011009.3170000;23744647.0540000;20428567.0720000;22732860.9940000]	[-94709451.1477550;-94434239.4469570;-94774814.7476220;-98820408.4840840;-83824427.5495710;-86036569.8975280;-97230367.4708830;-83651565.0766500;-93087268.5119370]
[1911,454572]	9	[23,3,28,12,17,6,2,19,9]	[23128936.2660000;23062099.5370000;23145294.2940000;24132730.5490000;20470807.0960000;21010908.8010000;23744445.9320000;20428498.5210000;22732636.2610000]	[-121543402.762289;-121192151.671153;-121629383.267891;-126818353.302302;-107574818.327343;-110413071.291434;-124777909.526898;-107352484.683720;-119460805.917860]	[23128932.7100000;23062099.8110000;23145293.3130000;24132728.6700000;20470804.5000000;21010909.5000000;23744442.1050000;20428493.8040000;22732636.8770000]	[-94709113.1458250;-94435448.3623830;-94776103.8099640;-98819480.6841950;-83824522.5642530;-86036161.1485450;-97229528.3659170;-83651265.0284660;-93086350.8335680]
[1911,454572.500000000]	9	[23,3,28,12,17,6,2,19,9]	[23128853.7470000;23062394.7870000;23145608.9450000;24132503.8780000;20470830.4410000;21010809.1520000;23744240.8870000;20428425.3800000;22732412.2550000]	[-121542968.984597;-121193702.867443;-121631037.836497;-126817162.505659;-107574940.282204;-110412546.606259;-124776832.600918;-107352099.583197;-119459628.355717]	[23128850.2990000;23062394.8040000;23145608.1440000;24132501.8250000;20470827.7350000;21010809.6500000;23744237.1240000;20428420.5550000;22732412.8810000]	[-94708775.1369970;-94436657.0905620;-94777393.0832330;-98818552.7859600;-83824617.5940770;-86035752.3020740;-97228689.2060420;-83650964.9509970;-93085433.2497360]
[1911,454573]	9	[23,3,28,12,17,6,2,19,9]	[23128771.1200000;23062690.0330000;23145923.8690000;24132277.2420000;20470853.6490000;21010709.1740000;23744035.8520000;20428352.1830000;22732188.1970000]	[-121542535.379967;-121195253.903563;-121632692.829922;-126815971.474642;-107575062.361464;-110412021.809290;-124775755.662129;-107351714.439677;-119458451.147257]	[23128767.8860000;23062689.7810000;23145923.0460000;24132274.9930000;20470850.9940000;21010709.8530000;23744032.1050000;20428347.2940000;22732188.9080000]	[-94708437.2640920;-94437865.6895380;-94778682.6928260;-98817624.7021170;-83824712.7196500;-86035343.3690230;-97227850.0360130;-83650664.8385570;-93084515.9434400]
[1911,454573.500000000]	9	[23,3,28,12,17,6,2,19,9]	[23128688.6930000;23062985.1510000;23146238.9870000;24132050.5700000;20470876.8620000;21010609.2400000;23743830.7950000;20428278.9190000;22731964.2550000]	[-121542102.013289;-121196804.851870;-121634348.237053;-126814780.343712;-107575184.642029;-110411496.953633;-124774678.626118;-107351329.382508;-119457274.256232]	[23128685.1800000;23062984.9480000;23146238.0740000;24132048.2850000;20470874.1620000;21010609.9710000;23743827.5220000;20428273.9530000;22731965.0550000]	[-94708099.5815760;-94439074.2177890;-94779972.6235150;-98816696.5422850;-83824808.0030990;-86034934.3901930;-97227010.7879270;-83650364.7930980;-93083598.8895750]
[1911,454574]	9	[23,3,28,12,17,6,2,19,9]	[23128606.4360000;23063279.8610000;23146553.9430000;24131823.9630000;20470900.2340000;21010509.5060000;23743626.0110000;20428205.7210000;22731740.2300000]	[-121541668.892971;-121198355.762947;-121636004.051526;-126813589.110562;-107575307.140778;-110410972.097170;-124773601.573084;-107350944.412806;-119456097.780705]	[23128602.6890000;23063280.1370000;23146553.0940000;24131821.6820000;20470897.5000000;21010510.0900000;23743622.4720000;20428200.7170000;22731741.2200000]	[-94707762.0915270;-94440282.7150550;-94781262.8659400;-98815768.3067630;-83824903.4574490;-86034525.4103750;-97226171.5255930;-83650064.8176080;-93082682.1650220]
[1911,454574.500000000]	9	[23,3,28,12,17,6,2,19,9]	[23128524.0030000;23063574.8420000;23146868.8280000;24131597.3650000;20470923.3780000;21010409.6930000;23743421.0920000;20428132.3620000;22731516.4070000]	[-121541235.882084;-121199906.715258;-121637660.016280;-126812398.067625;-107575429.822424;-110410447.397303;-124772524.681179;-107350559.650839;-119454921.389790]	[23128520.1400000;23063575.1050000;23146868.3270000;24131594.8700000;20470920.8670000;21010410.3090000;23743417.7320000;20428127.6050000;22731517.0640000]	[-94707424.6791680;-94441491.2461270;-94782553.2235730;-98814840.2233730;-83824999.0541760;-86034116.5530430;-97225332.3890910;-83649765.0030580;-93081765.5092720]
[1911,454575]	9	[23,3,28,12,17,6,2,19,9]	[23128441.4250000;23063870.0930000;23147183.7320000;24131371.0130000;20470946.7580000;21010309.7520000;23743216.1010000;20428059.1970000;22731292.5210000]	[-121540802.700821;-121201457.936020;-121639315.436364;-126811207.926430;-107575552.565911;-110409923.173521;-124771448.238257;-107350175.230261;-119453744.532328]	[23128437.6450000;23063870.1310000;23147183.2870000;24131368.2020000;20470944.1950000;21010310.6130000;23743213.0260000;20428054.4360000;22731293.1360000]	[-94707087.1266660;-94442699.9886110;-94783843.1547130;-98813912.8447260;-83825094.7004770;-86033708.0654980;-97224493.6042800;-83649465.4550720;-93080848.4833770]
[1911,454575.500000000]	9	[23,3,28,12,17,6,2,19,9]	[23128358.8030000;23064165.3400000;23147498.5370000;24131144.9030000;20470970.2680000;21010210.1420000;23743011.3860000;20427986.1650000;22731068.3070000]	[-121540369.467619;-121203009.518021;-121640970.448380;-126810018.713311;-107575675.471611;-110409399.522795;-124770372.356387;-107349791.299023;-119452567.287466]	[23128355.2180000;23064165.4630000;23147498.3930000;24131142.0450000;20470967.5020000;21010210.8660000;23743008.2730000;20427981.2190000;22731069.1080000]	[-94706749.5339400;-94443909.0129790;-94785132.7685170;-98812986.1870030;-83825190.4723450;-86033300.0274340;-97223655.2582310;-83649166.2896670;-93079931.1463640]
[1911,454576]	9	[23,3,28,12,17,6,2,19,9]	[23128276.4400000;23064460.7380000;23147813.8000000;24130918.7340000;20470993.7390000;21010110.4280000;23742806.8170000;20427913.3050000;22730844.3390000]	[-121539936.410740;-121204561.498934;-121642625.285799;-126808830.070921;-107575798.676054;-110408876.337063;-124769296.832873;-107349407.799055;-119451390.008040]	[23128272.9750000;23064460.5940000;23147813.2260000;24130915.7710000;20470990.8950000;21010111.2810000;23742803.6380000;20427908.1540000;22730845.1140000]	[-94706412.0818830;-94445118.3512060;-94786422.2541310;-98812059.9726920;-83825286.4750610;-86032892.3533640;-97222817.1870220;-83648867.4580680;-93079013.7784640]
[1911,454576.500000000]	9	[23,3,28,12,17,6,2,19,9]	[23128194.0570000;23064756.1220000;23148128.8020000;24130692.2270000;20471017.2070000;21010010.8780000;23742602.0730000;20427840.4430000;22730620.3520000]	[-121539503.597737;-121206113.870503;-121644280.095581;-126807642.133448;-107575922.232277;-110408353.624037;-124768221.643946;-107349024.768305;-119450212.770039]	[23128190.5800000;23064755.9890000;23148128.1000000;24130689.5040000;20471014.3850000;21010011.8240000;23742599.0540000;20427835.2550000;22730621.0910000]	[-94706074.8207320;-94446327.9926290;-94787711.7203450;-98811134.3089970;-83825382.7512410;-86032485.0468210;-97221979.3767880;-83648568.9912830;-93078096.4443660]
[1911,454577]	9	[23,3,28,12,17,6,2,19,9]	[23128111.7980000;23065051.7030000;23148443.6250000;24130466.2340000;20471040.6250000;21009911.5140000;23742397.5940000;20427767.4960000;22730396.3240000]	[-121539070.917305;-121207666.531716;-121645934.841576;-126806454.752747;-107576046.103257;-110407831.333712;-124767146.889252;-107348642.187272;-119449035.532193]	[23128108.3050000;23065051.5390000;23148442.8670000;24130463.6580000;20471037.9740000;21009912.4830000;23742394.5240000;20427762.5390000;22730396.9890000]	[-94705737.6628920;-94447537.8580740;-94789001.1298300;-98810209.0816120;-83825479.2742930;-86032078.0681760;-97221141.9058170;-83648270.8784360;-93077179.1148360]
[1911,454577.500000000]	9	[23,3,28,12,17,6,2,19,9]	[23128029.5280000;23065347.2190000;23148758.2620000;24130240.2750000;20471064.2960000;21009812.1090000;23742193.1900000;20427694.8360000;22730172.2380000]	[-121538638.172335;-121209219.266694;-121647589.440403;-126805267.788466;-107576170.120381;-110407309.386238;-124766072.325863;-107348259.901368;-119447858.117003]	[23128025.9660000;23065347.2930000;23148757.7090000;24130238.0230000;20471061.5420000;21009813.0600000;23742190.1360000;20427689.7860000;22730172.8830000]	[-94705400.4588980;-94448747.7845800;-94790290.4250650;-98809284.1726410;-83825575.9111650;-86031671.3544710;-97220304.5791350;-83647972.9950020;-93076261.6497310]
[1911,454578]	9	[23,3,28,12,17,6,2,19,9]	[23127947.2280000;23065642.5470000;23149073.3490000;24130014.5590000;20471087.8420000;21009712.8910000;23741988.6190000;20427622.0500000;22729948.1510000]	[-121538205.226412;-121210771.985089;-121649243.901982;-126804081.487996;-107576294.288214;-110406787.891943;-124764998.348164;-107347877.964564;-119446680.393406]	[23127943.5680000;23065643.0400000;23149072.3810000;24130012.3250000;20471085.1970000;21009713.8240000;23741985.6780000;20427617.0920000;22729948.8290000]	[-94705063.1052430;-94449957.6970210;-94791579.6120370;-98808359.7777080;-83825672.6638390;-86031264.9934320;-97219467.7091620;-83647675.3809660;-93075343.9464140]
[1911,454578.500000000]	9	[23,3,28,12,17,6,2,19,9]	[23127864.8550000;23065937.9730000;23149388.4180000;24129789.1400000;20471111.5070000;21009613.6620000;23741784.4420000;20427549.2870000;22729723.8570000]	[-121537771.805186;-121212324.431673;-121650898.345948;-126802895.786410;-107576418.324887;-110406266.683051;-124763924.953514;-107347496.120024;-119445502.213656]	[23127861.0120000;23065938.3840000;23149387.4620000;24129786.5880000;20471108.7890000;21009614.6220000;23741781.3710000;20427544.4270000;22729724.5410000]	[-94704725.3770260;-94451167.3909900;-94792868.7868130;-98807435.8496280;-83825769.3154270;-86030858.8547070;-97218631.2961550;-83647377.8379560;-93074425.8848520]
[1911,454579]	9	[23,3,28,12,17,6,2,19,9]	[23127782.3160000;23066233.4490000;23149703.0580000;24129563.4740000;20471135.0680000;21009514.5950000;23741580.3200000;20427476.6520000;22729499.4730000]	[-121537338.147915;-121213876.540118;-121652553.025605;-126801710.393111;-107576542.310791;-110405745.625355;-124762851.894249;-107347114.296391;-119444323.817082]	[23127778.3780000;23066233.4860000;23149702.4170000;24129561.2150000;20471132.3690000;21009515.4670000;23741577.0090000;20427471.6910000;22729500.2110000]	[-94704387.4638490;-94452376.8214400;-94794158.1522910;-98806512.1625550;-83825865.9276920;-86030452.8343640;-97217795.1520220;-83647080.3111300;-93073507.6548200]
[1911,454579.500000000]	9	[23,3,28,12,17,6,2,19,9]	[23127699.7970000;23066528.7540000;23150017.8620000;24129338.0490000;20471158.8260000;21009415.4770000;23741376.2750000;20427404.0130000;22729275.5050000]	[-121536904.737742;-121215428.630999;-121654208.314942;-126800524.978228;-107576666.606465;-110405224.660132;-124761779.064570;-107346732.707314;-119443145.919749]	[23127695.8570000;23066528.8910000;23150017.2150000;24129335.6390000;20471156.0510000;21009416.2610000;23741372.8040000;20427399.1410000;22729276.2230000]	[-94704049.7476520;-94453586.2413460;-94795447.9965140;-98805588.4617410;-83825962.7830940;-86030046.8878390;-97216959.1855960;-83646782.9692990;-93072589.8213760]
[1911,454580]	9	[23,3,28,12,17,6,2,19,9]	[23127617.4900000;23066823.8690000;23150333.1110000;24129112.4290000;20471182.5160000;21009316.3530000;23741171.9310000;20427331.3940000;22729051.4960000]	[-121536471.683749;-121216980.559889;-121655864.291546;-126799339.314612;-107576791.157439;-110404703.613074;-124760706.149224;-107346351.153376;-119441968.589865]	[23127613.5490000;23066824.4290000;23150332.2990000;24129109.9270000;20471179.7400000;21009317.1280000;23741168.7500000;20427326.5530000;22729052.2160000]	[-94703712.3086150;-94454795.5354090;-94796738.3689420;-98804664.5671780;-83826059.8383480;-86029640.8793660;-97216123.1468490;-83646485.6568720;-93071672.4312130]
[1911,454580.500000000]	9	[23,3,28,12,17,6,2,19,9]	[23127535.0370000;23067119.1620000;23150648.5610000;24128886.6520000;20471206.3550000;21009217.1940000;23740967.9620000;20427258.8270000;22728827.4100000]	[-121536038.125159;-121218531.538414;-121657521.338711;-126798153.647522;-107576915.696270;-110404182.668543;-124759633.887970;-107345969.551159;-119440791.295987]	[23127531.1940000;23067119.5130000;23150647.6710000;24128884.3440000;20471203.3970000;21009217.9200000;23740964.5810000;20427253.8290000;22728828.2640000]	[-94703374.4752910;-94456004.0861570;-94798029.5762120;-98803740.6688960;-83826156.8826230;-86029234.9494090;-97215287.6161640;-83646188.3040660;-93070755.0625640]
[1911,454581]	9	[23,3,28,12,17,6,2,19,9]	[23127452.4430000;23067414.0650000;23150964.0830000;24128660.8520000;20471230.0930000;21009118.0740000;23740764.0200000;20427186.0720000;22728603.2550000]	[-121535603.461937;-121220081.268681;-121659179.157132;-126796968.477362;-107577040.058710;-110403662.149716;-124758562.819043;-107345588.003189;-119439613.401181]	[23127448.5020000;23067414.5100000;23150963.1600000;24128658.9280000;20471227.0340000;21009118.8010000;23740760.6340000;20427181.1170000;22728604.0710000]	[-94703035.7764940;-94457211.6650940;-94799321.3829410;-98802817.1594540;-83826253.7886020;-86028829.3486620;-97214453.0221180;-83645890.9940700;-93069837.2189210]
[1911,454581.500000000]	9	[23,3,28,12,17,6,2,19,9]	[23127369.5150000;23067708.8400000;23151279.5490000;24128435.3580000;20471253.6180000;21009019.2000000;23740560.3760000;20427113.4840000;22728379.0160000]	[-121535168.086684;-121221630.377871;-121660837.335558;-126795783.983151;-107577164.435839;-110403142.179076;-124757492.675461;-107345206.721987;-119438434.970169]	[23127365.5090000;23067709.2110000;23151278.4700000;24128433.2680000;20471250.7440000;21009019.8690000;23740556.8910000;20427108.6130000;22728379.7650000]	[-94702696.5206240;-94458418.7626720;-94800613.4654200;-98801894.1760180;-83826350.7069560;-86028424.1753920;-97213619.1482100;-83645593.8931070;-93068918.9571660]
[1911,454582]	9	[23,3,28,12,17,6,2,19,9]	[23127286.4070000;23068003.7320000;23151595.2280000;24128210.1410000;20471277.3130000;21008920.2600000;23740356.9560000;20427041.0450000;22728154.7470000]	[-121534732.541317;-121223179.256613;-121662495.872967;-126794599.946700;-107577288.957356;-110402622.591116;-124756423.147753;-107344825.716523;-119437256.497054]	[23127282.5370000;23068003.9930000;23151594.3150000;24128207.9610000;20471274.4720000;21008921.0360000;23740353.4750000;20427036.2130000;22728155.4340000]	[-94702357.1328700;-94459625.6832100;-94801905.8322250;-98800971.5488860;-83826447.7372300;-86028019.3028690;-97212785.7495920;-83645297.0069740;-93068000.6630650]
[1911,454582.500000000]	9	[23,3,28,12,17,6,2,19,9]	[23127203.4430000;23068298.7350000;23151910.7630000;24127984.8280000;20471301.1490000;21008821.4060000;23740153.5370000;20426968.8220000;22727930.5500000]	[-121534297.348139;-121224728.384489;-121664154.922123;-126793416.329531;-107577413.893433;-110402103.365483;-124755354.023302;-107344445.112370;-119436078.387539]	[23127199.6200000;23068298.7650000;23151909.9920000;24127982.3610000;20471298.2250000;21008822.3130000;23740149.6590000;20426963.7230000;22727931.1800000]	[-94702018.0223050;-94460832.7997000;-94803198.6025580;-98800049.2478420;-83826545.0893870;-86027614.7135430;-97211952.6682080;-83645000.4333490;-93067082.6548580]
[1911,454583]	9	[23,3,28,12,17,6,2,19,9]	[23127120.5910000;23068593.6650000;23152226.4420000;24127759.7620000;20471324.7820000;21008722.9150000;23739950.2620000;20426896.3700000;22727706.3580000]	[-121533862.223984;-121226277.476981;-121665814.169783;-126792232.939457;-107577538.948622;-110401584.236111;-124754285.098112;-107344064.625880;-119434900.386591]	[23127116.8390000;23068593.6120000;23152225.9070000;24127757.0470000;20471321.9390000;21008723.6080000;23739946.3750000;20426891.2440000;22727706.9420000]	[-94701678.9660370;-94462039.8869460;-94804491.5277760;-98799127.1242320;-83826642.5345210;-86027210.1969130;-97211119.7394720;-83644703.9498040;-93066164.7345650]
[1911,454583.500000000]	9	[23,3,28,12,17,6,2,19,9]	[23127037.8380000;23068888.4220000;23152542.2230000;24127534.6890000;20471348.5020000;21008624.1820000;23739747.0890000;20426823.9600000;22727482.3200000]	[-121533427.083298;-121227826.570567;-121667473.479487;-126791049.756953;-107577664.153647;-110401065.332962;-124753216.370694;-107343684.359702;-119433722.369566]	[23127034.0470000;23068888.4890000;23152541.6750000;24127531.8360000;20471345.7590000;21008624.8840000;23739742.8280000;20426818.8240000;22727482.8510000]	[-94701339.8948960;-94463246.9709940;-94805784.4982040;-98798205.1657420;-83826740.0969520;-86026805.8554900;-97210286.9641400;-83644407.6369570;-93065246.8032360]
[1911,454584]	9	[23,3,28,12,17,6,2,19,9]	[23126955.1240000;23069183;23152857.9030000;24127309.5960000;20471372.3900000;21008525.2470000;23739543.6900000;20426751.7590000;22727258.1330000]	[-121532991.807141;-121229375.546318;-121669132.631577;-126789866.897561;-107577789.352612;-110400546.546723;-124752147.779980;-107343304.171215;-119432544.106738]	[23126951.2730000;23069183.2170000;23152857.6710000;24127306.6900000;20471369.6110000;21008526.1200000;23739539.6210000;20426746.5490000;22727258.6010000]	[-94701000.7196040;-94464453.9656320;-94807077.3457900;-98797283.4548260;-83826837.6551670;-86026401.6056450;-97209454.2926740;-83644111.3854640;-93064328.6800410]
[1911,454584.500000000]	9	[23,3,28,12,17,6,2,19,9]	[23126872.5570000;23069477.9960000;23153173.3580000;24127084.7000000;20471396.1360000;21008426.5000000;23739340.2370000;20426679.4800000;22727033.7730000]	[-121532556.360754;-121230924.431145;-121670791.533516;-126788684.160223;-107577914.354580;-110400027.635737;-124751079.158781;-107342923.887358;-119431365.601159]	[23126868.4590000;23069477.9770000;23153173.6700000;24127081.6540000;20471393.5060000;21008427.3330000;23739336.3990000;20426674.2850000;22727034.4280000]	[-94700661.4147030;-94465660.8912100;-94808369.9938320;-98796361.8402380;-83826935.0587220;-86025997.2591800;-97208621.5978510;-83643815.0604590;-93063410.3676460]
[1911,454585]	9	[23,3,28,12,17,6,2,19,9]	[23126789.7790000;23069773.0820000;23153489.0730000;24126859.6500000;20471419.9700000;21008327.6160000;23739136.9650000;20426607.0570000;22726809.6050000]	[-121532121.071389;-121232473.395852;-121672450.274264;-126787501.435685;-107578039.392388;-110399508.650097;-124750010.321408;-107342543.579991;-119430187.197419]	[23126785.5150000;23069772.8190000;23153489.2550000;24126856.5200000;20471417.3550000;21008328.5300000;23739133.0740000;20426601.9940000;22726810.2080000]	[-94700322.2335170;-94466867.8815460;-94809662.5114170;-98795440.2366840;-83827032.4909480;-86025592.8555750;-97207788.7354210;-83643518.7177830;-93062492.1376060]
[1911,454585.500000000]	9	[23,3,28,12,17,6,2,19,9]	[23126707.0350000;23070067.5990000;23153804.9430000;24126634.7500000;20471443.8290000;21008228.8760000;23738933.6040000;20426534.7450000;22726585.4240000]	[-121531686.059199;-121234022.461855;-121674109.163525;-126786318.666380;-107578164.638918;-110398989.640841;-124748941.355866;-107342163.401726;-119429009.003024]	[23126702.8960000;23070067.5250000;23153804.9840000;24126631.7110000;20471441.2310000;21008229.7520000;23738929.8000000;20426529.7130000;22726586.0920000]	[-94699983.2667970;-94468074.9481430;-94810955.1472440;-98794518.6028040;-83827130.0864770;-86025188.4337820;-97206955.7745990;-83643222.4761310;-93061574.0702890]
[1911,454586]	9	[23,3,28,12,17,6,2,19,9]	[23126624.2530000;23070362.2120000;23154120.3990000;24126409.6610000;20471467.6150000;21008129.9750000;23738730.2610000;20426462.5240000;22726361.0810000]	[-121531251.053734;-121235571.413193;-121675768.130591;-126785135.967009;-107578289.893641;-110398470.596489;-124747872.446448;-107341783.244662;-119427830.850560]	[23126620.1430000;23070362.2520000;23154120.7110000;24126406.5620000;20471465.0590000;21008130.9150000;23738726.3220000;20426457.4940000;22726361.9080000]	[-94699644.3035660;-94469281.9262300;-94812247.8428070;-98793597.0185350;-83827227.6873550;-86024783.9849730;-97206122.8612760;-83642926.2504300;-93060656.0337130]
[1911,454586.500000000]	9	[23,3,28,12,17,6,2,19,9]	[23126541.6580000;23070656.8820000;23154436.3270000;24126184.6070000;20471491.3690000;21008031.1740000;23738526.5780000;20426390.1680000;22726136.8530000]	[-121530816.088589;-121237120.284979;-121677427.399517;-126783953.291066;-107578415.274107;-110397951.622443;-124746803.603581;-107341403.184472;-119426652.851479]	[23126537.3870000;23070657.0190000;23154436.5100000;24126181.5560000;20471488.8510000;21008032.0230000;23738522.8240000;20426385.1380000;22726137.7590000]	[-94699305.3716830;-94470488.8357090;-94813540.7712680;-98792675.4528540;-83827325.3854030;-86024379.5904830;-97205290.0017430;-83642630.0996660;-93059738.1134570]
[1911,454587]	9	[23,3,28,12,17,6,2,19,9]	[23126458.8650000;23070951.6080000;23154752.4250000;24125959.4480000;20471515.1770000;21007932.5210000;23738323.1930000;20426317.6650000;22725912.8050000]	[-121530381.529570;-121238668.874005;-121679087.665488;-126782770.124955;-107578540.981856;-110397432.459246;-124745734.666829;-107341023.113734;-119425475.641793]	[23126454.4960000;23070951.6370000;23154752.4010000;24125956.5290000;20471512.7340000;21007933.2150000;23738319.5350000;20426312.8280000;22725913.6930000]	[-94698966.7539760;-94471695.5231990;-94814834.4820320;-98791753.5064350;-83827423.3402730;-86023975.0484960;-97204457.0605860;-83642333.9399600;-93058820.8082040]
[1911,454587.500000000]	9	[23,3,28,12,17,6,2,19,9]	[23126376.0580000;23071245.7400000;23155068.6420000;24125734.3300000;20471539.0730000;21007833.8630000;23738119.3780000;20426245.2200000;22725688.7590000]	[-121529946.434887;-121240216.184283;-121680749.139250;-126781586.506936;-107578666.652216;-110396913.149899;-124744666.061510;-107340642.829636;-119424298.566456]	[23126371.5770000;23071246.0110000;23155068.4950000;24125731.4420000;20471536.5800000;21007834.4520000;23738116.5490000;20426240.3460000;22725689.6640000]	[-94698627.7172460;-94472901.2124200;-94816129.1325370;-98790831.2174780;-83827521.2657460;-86023570.3913220;-97203624.3811530;-83642037.6139550;-93057903.6049800]
[1911,454588]	9	[23,3,28,12,17,6,2,19,9]	[23126293.0560000;23071539.7030000;23155385.0570000;24125508.9170000;20471563.1110000;21007735.1700000;23737916.0680000;20426172.8570000;22725464.6680000]	[-121529510.490981;-121241762.219330;-121682411.603793;-126780402.772179;-107578792.144291;-110396393.862515;-124743598.167878;-107340262.385386;-119423121.270441]	[23126288.5610000;23071540.2110000;23155384.8750000;24125506.3020000;20471560.4880000;21007735.6930000;23737913.3220000;20426167.9210000;22725465.7260000]	[-94698288.0180710;-94474105.9110630;-94817424.5551640;-98789908.8426070;-83827619.0500380;-86023165.7493040;-97202792.2623150;-83641741.1641110;-93056986.2272990]
[1911,454588.500000000]	9	[23,3,28,12,17,6,2,19,9]	[23126210.0670000;23071834.0180000;23155701.6350000;24125283.7400000;20471587.0180000;21007636.4340000;23737713.2430000;20426100.5740000;22725240.6840000]	[-121529074.298581;-121243307.816412;-121684074.507843;-126779219.151913;-107578917.656973;-110395874.709584;-124742530.582308;-107339882.018345;-119421943.884680]	[23126205.6220000;23071834.3480000;23155701.3380000;24125281.0030000;20471584.4340000;21007636.9690000;23737710.0720000;20426095.6470000;22725241.6730000]	[-94697948.1249650;-94475310.2711790;-94818720.3281610;-98788986.5453410;-83827716.8487430;-86022761.2122140;-97201960.3792620;-83641444.7732050;-93056068.7810700]
[1911,454589]	9	[23,3,28,12,17,6,2,19,9]	[23126127.2580000;23072128.1680000;23156018.0590000;24125058.7760000;20471610.8490000;21007537.6320000;23737510.3760000;20426027.9510000;22725016.8540000]	[-121528638.042553;-121244853.192183;-121685737.497443;-126778035.589060;-107579043.229264;-110395355.565808;-124741463.059332;-107339501.667214;-119420766.551970]	[23126122.7010000;23072128.6410000;23156018.0770000;24125055.7180000;20471608.3250000;21007538.1430000;23737506.9990000;20426023.3020000;22725017.7030000]	[-94697608.1835030;-94476514.4576190;-94820016.1625690;-98788064.2872490;-83827814.6949670;-86022356.6859600;-97201128.5450100;-83641148.3944210;-93055151.3777480]
[1911,454589.500000000]	9	[23,3,28,12,17,6,2,19,9]	[23126044.1120000;23072422.4090000;23156334.3860000;24124833.3930000;20471634.9160000;21007438.9640000;23737307.4840000;20425955.5360000;22724792.8390000]	[-121528201.819218;-121246398.465327;-121687400.547209;-126776851.841580;-107579168.780163;-110394836.239190;-124740395.348366;-107339121.236634;-119419589.243750]	[23126039.8250000;23072422.7440000;23156334.4870000;24124830.5530000;20471632.1200000;21007439.2770000;23737303.5250000;20425950.8130000;22724793.7520000]	[-94697268.2694180;-94477718.5666810;-94821312.0420180;-98787141.8868800;-83827912.5286000;-86021952.0202300;-97200296.5675320;-83640851.9565990;-93054233.9944370]
[1911,454590]	9	[23,3,28,12,17,6,2,19,9]	[23125961.1040000;23072716.6470000;23156650.9720000;24124607.7980000;20471658.8650000;21007340.1350000;23737104.1610000;20425883.2070000;22724568.6840000]	[-121527765.522524;-121247943.513810;-121689063.430273;-126775667.780056;-107579294.166840;-110394316.581417;-124739327.290701;-107338740.596512;-119418411.875111]	[23125956.8340000;23072716.7590000;23156650.8180000;24124605.3340000;20471655.9730000;21007340.3880000;23737100.3440000;20425878.3470000;22724569.6900000]	[-94696928.3004310;-94478922.5027240;-94822607.7944780;-98786219.2423880;-83828010.2334120;-86021547.0932940;-97199464.3177040;-83640555.3554700;-93053316.5660550]
[1911,454590.500000000]	9	[23,3,28,12,17,6,2,19,9]	[23125877.9130000;23073010.1800000;23156967.4060000;24124382.3410000;20471682.4330000;21007240.9180000;23736900.8430000;20425810.6640000;22724344.3980000]	[-121527328.602614;-121249487.675398;-121690725.837174;-126774482.917929;-107579418.872530;-110393796.064391;-124738258.395100;-107338359.153986;-119417233.980429]	[23125873.5360000;23073010.6870000;23156966.9360000;24124379.5640000;20471679.6990000;21007241.3720000;23736896.8790000;20425805.7460000;22724345.5390000]	[-94696587.8489190;-94480125.7486380;-94823903.1752590;-98785295.9658560;-83828107.4057220;-86021141.4934910;-97198631.4154900;-83640258.1266530;-93052398.7305130]
[1911,454591]	9	[23,3,28,12,17,6,2,19,9]	[23125794.7660000;23073303.8900000;23157283.7000000;24124156.8210000;20471706.0990000;21007141.8100000;23736697.2800000;20425738.0790000;22724120.3350000]	[-121526891.415160;-121251031.294562;-121692388.113837;-126773297.530428;-107579543.250492;-110393275.081013;-124737189.026225;-107337977.307946;-119416055.865059]	[23125790.4010000;23073304.4110000;23157283.1220000;24124154.0580000;20471703.3810000;21007142.1830000;23736693.4640000;20425732.9960000;22724121.2720000]	[-94696247.1886180;-94481328.5697620;-94825198.4528350;-98784372.2813830;-83828204.3237850;-86020735.5319380;-97197798.1384670;-83639960.5836640;-93051480.7222790]
[1911,454591.500000000]	9	[23,3,28,12,17,6,2,19,9]	[23125711.6260000;23073597.8170000;23157599.9650000;24123931.4780000;20471729.8720000;21007042.7380000;23736493.4840000;20425665.4490000;22723896.0130000]	[-121526454.338068;-121252574.992239;-121694050.438773;-126772112.226550;-107579667.788998;-110392754.123400;-124736119.583628;-107337595.622746;-119414877.892037]	[23125707.3180000;23073598.0580000;23157599.3690000;24123928.7930000;20471727.0950000;21007043.0950000;23736489.9150000;20425660.4000000;22723897.2070000]	[-94695906.6091600;-94482531.4542310;-94826493.7716600;-98783448.6630800;-83828301.3670420;-86020329.5916940;-97196964.7977620;-83639663.1679410;-93050562.8210460]
[1911,454592]	9	[23,3,28,12,17,6,2,19,9]	[23125628.4340000;23073891.4970000;23157916.4960000;24123706.1550000;20471753.5840000;21006943.5690000;23736290.0460000;20425592.6830000;22723671.8430000]	[-121526017.702683;-121254118.993229;-121695712.898005;-126770927.135035;-107579792.635977;-110392233.291460;-124735050.167788;-107337214.151772;-119413700.247448]	[23125624.2690000;23073891.8040000;23157915.5720000;24123703.3110000;20471750.8860000;21006943.9590000;23736286.3230000;20425587.7650000;22723673.1250000]	[-94695566.3756420;-94483734.5694950;-94827789.2013970;-98782525.2153140;-83828398.6510400;-86019923.7499310;-97196131.4838090;-83639365.9187500;-93049645.1770390]
[1911,454592.500000000]	9	[23,3,28,12,17,6,2,19,9]	[23125545.5730000;23074185.2080000;23158232.9310000;24123480.6160000;20471777.3080000;21006844.5160000;23736086.6640000;20425520.2270000;22723447.9120000]	[-121525581.659201;-121255663.445803;-121697375.482739;-126769742.062361;-107579917.812603;-110391712.518385;-124733980.654898;-107336832.909897;-119412523.104187]	[23125541.3190000;23074185.6340000;23158231.9390000;24123477.8410000;20471774.6930000;21006844.9940000;23736082.6670000;20425515.2470000;22723449.0790000]	[-94695226.6057610;-94484938.0358320;-94829084.7282990;-98781601.7864150;-83828496.1917020;-86019517.9522620;-97195298.0986260;-83639068.8469630;-93048727.9278680]
[1911,454593]	10	[23,3,28,12,17,6,2,19,9,22]	[23125462.6330000;23074479.2780000;23158549.3880000;24123254.9360000;20471801.2340000;21006745.4020000;23735883.0120000;20425447.8820000;22723223.7810000;25078527.5420000]	[-121525146.127993;-121257208.288731;-121699038.125723;-126768556.901575;-107580043.262274;-110391191.651814;-124732910.793120;-107336451.834151;-119411346.377695;-131788550.060034]	[23125458.3950000;23074479.6480000;23158548.1130000;24123252.1260000;20471798.5710000;21006745.8500000;23735879.0940000;20425442.7230000;22723225.1890000;25078522.3120000]	[-94694887.2288180;-94486141.8085380;-94830380.2930970;-98780678.2894680;-83828593.9460760;-86019112.0811140;-97194464.4414100;-83638771.9045600;-93047811.0000290;-102692356.039327]
[1911,454593.500000000]	10	[23,3,28,12,17,6,2,19,9,22]	[23125379.7230000;23074773.3590000;23158865.5880000;24123029.5790000;20471825.2950000;21006646.3610000;23735679.2940000;20425375.2810000;22723000.0510000;25078838.5660000]	[-121524711.031294;-121258753.346329;-121700700.869839;-126767371.799029;-107580169.012873;-110390670.850493;-124731840.788052;-107336070.943818;-119410170.045630;-131790185.242531]	[23125375.7090000;23074773.7760000;23158864.7180000;24123026.3650000;20471822.4900000;21006646.7440000;23735675.3740000;20425370.2790000;22723001.2910000;25078833.0140000]	[-94694548.1899010;-94487345.7495220;-94831675.9360090;-98779754.8349820;-83828691.9342150;-86018706.2614060;-97193630.6765920;-83638475.1071590;-93046894.3770570;-102693630.121368]
[1911,454594]	10	[23,3,28,12,17,6,2,19,9,22]	[23125296.9620000;23075067.1040000;23159181.9770000;24122803.7410000;20471849.1130000;21006547.2650000;23735475.9670000;20425302.9950000;22722776.5430000;25079149.4860000]	[-121524276.211451;-121260298.589348;-121702363.675066;-126766186.750740;-107580294.879952;-110390150.001622;-124730770.737145;-107335690.144284;-119408993.897896;-131791820.600396]	[23125292.8970000;23075068.0650000;23159181.2070000;24122800.9460000;20471846.4550000;21006547.6660000;23735471.5900000;20425297.7910000;22722777.3690000;25079146.9720000]	[-94694209.3718870;-94488549.8294720;-94832971.6215130;-98778831.4196020;-83828790.0127760;-86018300.4041890;-97192796.8755870;-83638178.3800020;-93045977.9001790;-102694904.367475]
[1911,454594.500000000]	10	[23,3,28,12,17,6,2,19,9,22]	[23125214.1130000;23075361.2170000;23159498.5080000;24122578.1990000;20471873.1520000;21006448.1380000;23735272.3870000;20425230.5680000;22722552.6620000;25079460.2640000]	[-121523841.611306;-121261844.065745;-121704026.431080;-126765001.815775;-107580420.939690;-110389629.261380;-124729700.532479;-107335309.533543;-119407817.891652;-131793456.077317]	[23125210.1370000;23075362.0380000;23159497.5650000;24122575.6240000;20471870.4140000;21006448.4920000;23735267.6400000;20425225.3600000;22722553.5930000;25079453.4040000]	[-94693870.7245510;-94489754.0962200;-94834267.2624510;-98777908.0947710;-83828888.2405130;-86017894.6327940;-97191962.9496130;-83637881.7995270;-93045061.5323520;-102696178.731680]
[1911,454595]	10	[23,3,28,12,17,6,2,19,9,22]	[23125131.2780000;23075655.7680000;23159814.5890000;24122352.8550000;20471897.2270000;21006348.7960000;23735068.4150000;20425158.1100000;22722329.0230000;25079771.5750000]	[-121523407.228312;-121263389.731413;-121705689.050906;-126763817.102856;-107580547.220688;-110389108.635439;-124728630.376324;-107334929.115931;-119406641.961152;-131795091.620057]	[23125127.4870000;23075656.1010000;23159814.3450000;24122350.3520000;20471894.4570000;21006349.4860000;23735063.9250000;20425152.8460000;22722329.7830000;25079770.6140000]	[-94693532.2405870;-94490958.5125750;-94835562.7977060;-98776984.9428030;-83828986.6403500;-86017488.9506010;-97191129.0599250;-83637585.3689330;-93044145.2220940;-102697453.148083]
[1911,454595.500000000]	10	[23,3,28,12,17,6,2,19,9,22]	[23125048.7410000;23075949.8200000;23160130.8420000;24122127.8440000;20471921.4330000;21006249.7980000;23734864.8880000;20425085.6870000;22722105.3610000;25080083.3980000]	[-121522972.985812;-121264935.605645;-121707351.614491;-126762632.683449;-107580673.656378;-110388588.177870;-124727560.309464;-107334548.951262;-119405466.088995;-131796727.422734]	[23125044.9620000;23075950.0550000;23160130.6140000;24122124.9590000;20471918.5690000;21006250.5020000;23734860.4940000;20425080.5520000;22722105.9610000;25080081.8150000]	[-94693193.8694040;-94492163.0889560;-94836858.2965170;-98776062.0189800;-83829085.1601100;-86017083.3990580;-97190295.2374880;-83637289.1351420;-93043228.9583470;-102698727.805078]
[1911,454596]	10	[23,3,28,12,17,6,2,19,9,22]	[23124966.2580000;23076243.7070000;23160447.3600000;24121902.5120000;20471945.5380000;21006150.9240000;23734661.1460000;20425013.2810000;22721881.6730000;25080394.2710000]	[-121522538.876465;-121266481.597527;-121709014.087626;-126761448.587960;-107580800.303019;-110388067.979849;-124726490.407431;-107334169.032549;-119404290.197632;-131798363.248892]	[23124962.3060000;23076244.1370000;23160446.9300000;24121899.5230000;20471942.6840000;21006151.5160000;23734657.1330000;20425008.3310000;22721882.2760000;25080392.9610000]	[-94692855.6043840;-94493367.7533100;-94838153.7317720;-98775139.3413300;-83829183.8443370;-86016678.0530610;-97189461.5459660;-83636993.0947360;-93042312.6813220;-102700002.501383]
[1911,454596.500000000]	10	[23,3,28,12,17,6,2,19,9,22]	[23124883.6580000;23076538.1900000;23160763.7280000;24121677.1190000;20471969.5220000;21006052.0580000;23734457.2390000;20424941.1650000;22721658.0870000;25080706.0260000]	[-121522104.702204;-121268027.590645;-121710676.501458;-126760264.808562;-107580927.000039;-110387547.919981;-124725420.602644;-107333789.277823;-119403114.176348;-131799999.070921]	[23124879.7400000;23076538.2910000;23160763.3190000;24121674.3520000;20471966.7470000;21006052.5190000;23734453.7780000;20424936.1930000;22721658.6000000;25080704.2430000]	[-94692517.2901270;-94494572.4213600;-94839449.1212380;-98774216.9093340;-83829282.5669190;-86016272.8153220;-97188627.9289890;-83636697.1825650;-93041396.3008270;-102701277.178784]
[1911,454597]	10	[23,3,28,12,17,6,2,19,9,22]	[23124801.1770000;23076832.5320000;23161079.8520000;24121452.1090000;20471993.5540000;21005953.2340000;23734253.8940000;20424869.0990000;22721434.1390000;25081017.4190000]	[-121521670.620123;-121269573.842020;-121712338.802840;-126759081.425501;-107581053.883860;-110387028.165608;-124724351.134854;-107333409.781157;-119401938.133032;-131801634.965983]	[23124797.1740000;23076832.5310000;23161079.8580000;24121449.3030000;20471990.8560000;21005953.5560000;23734250.1660000;20424864.0580000;22721434.8590000;25081014.9220000]	[-94692179.0471740;-94495777.2967720;-94840744.4226420;-98773294.7868410;-83829381.4352190;-86015867.8132310;-97187794.5795210;-83636401.4715830;-93040479.9026340;-102702551.895967]
[1911,454597.500000000]	10	[23,3,28,12,17,6,2,19,9,22]	[23124718.7350000;23077126.7550000;23161396.0930000;24121227.1810000;20472017.7930000;21005854.4490000;23734050.4830000;20424797.0230000;22721210.3230000;25081328.9620000]	[-121521236.622155;-121271120.213913;-121714001.057696;-126757898.474448;-107581180.928452;-110386508.640955;-124723281.849352;-107333030.547228;-119400762.059958;-131803271.001044]	[23124714.5910000;23077126.9310000;23161396.3350000;24121224.3010000;20472015.0220000;21005854.6870000;23734046.4960000;20424792.0170000;22721211.1040000;25081326.5410000]	[-94691840.8703790;-94496982.2645880;-94842039.6878920;-98772373.0077950;-83829480.4302090;-86015462.9893160;-97186961.3707820;-83636105.9650440;-93039563.4834710;-102703826.704500]
[1911,454598]	10	[23,3,28,12,17,6,2,19,9,22]	[23124636.1540000;23077420.9740000;23161712.4470000;24121002.4140000;20472041.9700000;21005755.7150000;23733846.7610000;20424724.8020000;22720986.4310000;25081640.2540000]	[-121520802.682143;-121272666.648531;-121715663.314295;-126756715.823378;-107581308.122487;-110385989.304751;-124722212.709256;-107332651.527775;-119399585.974268;-131804907.072979]	[23124631.9970000;23077420.9830000;23161712.6560000;24120999.3390000;20472039.2560000;21005755.8020000;23733843.0590000;20424719.9290000;22720987.2970000;25081638.2320000]	[-94691502.7363770;-94498187.2758910;-94843334.9561040;-98771451.4640380;-83829579.5417280;-86015058.3121760;-97186128.2702480;-83635810.6256660;-93038647.0552830;-102705101.547396]
[1911,454598.500000000]	10	[23,3,28,12,17,6,2,19,9,22]	[23124553.6060000;23077715.2630000;23162028.7150000;24120777.1860000;20472066.3860000;21005656.8080000;23733643.6620000;20424652.5550000;22720762.6690000;25081951.6680000]	[-121520368.930867;-121274213.183625;-121717325.834477;-126755533.413111;-107581435.595135;-110385470.224001;-124721143.824114;-107332272.803637;-119398410.084423;-131806543.102625]	[23124549.4790000;23077715.2440000;23162028.9440000;24120774.2160000;20472063.5390000;21005657.1390000;23733639.7690000;20424647.8390000;22720763.5370000;25081950.2230000]	[-94691164.7493270;-94499392.3672570;-94844630.4270360;-98770530.1027550;-83829678.8701960;-86014653.8348870;-97185295.3719750;-83635515.5157490;-93037730.7778050;-102706376.384382]
[1911,454599]	10	[23,3,28,12,17,6,2,19,9,22]	[23124471.0520000;23078009.9690000;23162345.0930000;24120552.1700000;20472090.6450000;21005557.6540000;23733440.5470000;20424580.4690000;22720539.0190000;25082262.5470000]	[-121519935.248852;-121275759.704550;-121718988.429846;-126754351.109131;-107581563.238495;-110384951.220513;-124720074.944247;-107331894.209353;-119397234.270628;-131808179.091893]	[23124466.8950000;23078009.6480000;23162345.4440000;24120548.9840000;20472087.8310000;21005558.4360000;23733436.3700000;20424575.7620000;22720539.8710000;25082261.6880000]	[-94690826.8141750;-94500597.4475650;-94845925.9516810;-98769608.8291740;-83829778.3328880;-86014249.4171340;-97184462.4755830;-83635220.5058500;-93036814.5598300;-102707651.194721]
[1911,454599.500000000]	10	[23,3,28,12,17,6,2,19,9,22]	[23124388.2810000;23078304.2070000;23162661.4180000;24120326.5140000;20472114.8730000;21005458.9180000;23733237.0910000;20424508.3210000;22720315.0900000;25082573.7020000]	[-121519501.492197;-121277306.008294;-121720650.956572;-126753168.869536;-107581690.875431;-110384432.201535;-124719006.052128;-107331515.642702;-119396058.354397;-131809814.820149]	[23124384.2580000;23078304.0320000;23162661.9040000;24120324.0960000;20472112.0880000;21005459.6120000;23733233.0520000;20424503.7650000;22720316.0280000;25082572.0060000]	[-94690488.8200110;-94501802.3598570;-94847221.4207650;-98768687.6214310;-83829877.7906950;-86013844.9846480;-97183629.5705340;-83634925.5184100;-93035898.2620250;-102708925.806428]
[1911,454600]	10	[23,3,28,12,17,6,2,19,9,22]	[23124305.7770000;23078598.1960000;23162977.8390000;24120100.7370000;20472139.0420000;21005360.0440000;23733033.6670000;20424436.3320000;22720091.1150000;25082885.3020000]	[-121519067.585156;-121278852.239977;-121722313.443709;-126751986.685522;-107581818.461892;-110383913.157294;-124717937.246029;-107331137.052805;-119394882.329651;-131811450.333916]	[23124301.6280000;23078598.3120000;23162978.1850000;24120098.8220000;20472136.4120000;21005360.8840000;23733029.7550000;20424431.7240000;22720092.1280000;25082883.3280000]	[-94690150.7080590;-94503007.2208850;-94848516.8607430;-98767766.4655030;-83829977.2089570;-86013440.5329140;-97182796.7385880;-83634630.5134580;-93034981.8798420;-102710200.236173]
[1911,454600.500000000]	10	[23,3,28,12,17,6,2,19,9,22]	[23124223.3130000;23078892.1100000;23163294.1440000;24119875.5660000;20472163.1700000;21005261.2790000;23732830.3730000;20424364.4000000;22719867.3740000;25083196.5900000]	[-121518633.713665;-121280398.350613;-121723976.024056;-126750804.651951;-107581946.068203;-110383394.109873;-124716868.449770;-107330758.479226;-119393706.325194;-131813085.688383]	[23124219.1260000;23078892.6730000;23163294.7010000;24119873.7490000;20472160.7470000;21005262.2120000;23732826.3380000;20424359.5590000;22719868.2240000;25083195.5330000]	[-94689812.6266970;-94504211.9843120;-94849812.3761290;-98766845.4223960;-83830076.6425850;-86013036.0810160;-97181963.9166490;-83634335.5203890;-93034065.5140920;-102711474.529799]
[1911,454601]	10	[23,3,28,12,17,6,2,19,9,22]	[23124140.8680000;23079186.4130000;23163610.5810000;24119651.1170000;20472187.5530000;21005162.8220000;23732626.2710000;20424292.4640000;22719643.7090000;25083507.8300000]	[-121518199.974514;-121281944.497897;-121725638.840491;-126749622.802960;-107582073.862090;-110382875.215109;-124715799.840023;-107330380.118761;-119392530.468237;-131814721.026457]	[23124136.6550000;23079186.8860000;23163610.7010000;24119648.8310000;20472185.0310000;21005163.4700000;23732622.9220000;20424287.5520000;22719644.5200000;25083506.7660000]	[-94689474.6525950;-94505416.7721080;-94851108.0751570;-98765924.5065830;-83830176.2203590;-86012631.7444340;-97181131.2384200;-83634040.6943960;-93033149.2628120;-102712748.801900]
[1911,454601.500000000]	10	[23,3,28,12,17,6,2,19,9,22]	[23124058.2020000;23079480.8560000;23163927.0430000;24119426.7190000;20472211.9900000;21005064.0880000;23732423.0200000;20424220.3780000;22719420.1280000;25083818.6500000]	[-121517766.433813;-121283490.682890;-121727301.915358;-126748441.055474;-107582201.922440;-110382356.472706;-124714731.338824;-107330001.977721;-119391354.830887;-131816356.402998]	[23124054.1490000;23079481.2310000;23163927.0180000;24119424.1050000;20472209.3760000;21005064.7480000;23732419.5820000;20424215.6620000;22719420.8920000;25083815.1010000]	[-94689136.8348270;-94506621.5871090;-94852403.9784480;-98765003.6614360;-83830276.0073890;-86012227.5255670;-97180298.6476250;-83633746.0404950;-93032233.1825660;-102714023.112066]
[1911,454602]	10	[23,3,28,12,17,6,2,19,9,22]	[23123975.6710000;23079775.1790000;23164243.6130000;24119201.9370000;20472236.4280000;21004965.2590000;23732219.9960000;20424148.4270000;22719196.4980000;25084129.4250000]	[-121517333.084935;-121285036.837307;-121728965.257468;-126747259.342205;-107582330.189221;-110381837.827061;-124713662.887499;-107329623.966462;-119390179.447314;-131817991.661551]	[23123971.6600000;23079775.3420000;23164243.2350000;24119199.1940000;20472233.8110000;21004965.9990000;23732216.2690000;20424143.7460000;22719197.1970000;25084125.9330000]	[-94688799.1634200;-94507826.3815310;-94853700.0873370;-98764082.8370650;-83830375.9576090;-86011823.3859890;-97179466.0922320;-83633451.4866350;-93031317.3008540;-102715297.342576]
[1911,454602.500000000]	10	[23,3,28,12,17,6,2,19,9,22]	[23123893.1380000;23080069.4570000;23164560.3810000;24118977.1070000;20472260.8670000;21004866.5300000;23732016.7440000;20424076.5020000;22718972.8940000;25084440.6430000]	[-121516899.643841;-121286582.803971;-121730628.785208;-126746077.625121;-107582458.482739;-110381319.116303;-124712594.485424;-107329245.993525;-119389004.116208;-131819626.601651]	[23123889.2610000;23080069.6270000;23164559.7140000;24118974.4860000;20472258.2110000;21004867.4150000;23732013.1890000;20424071.7510000;22718973.6480000;25084437.1710000]	[-94688461.4149180;-94509031.0331430;-94854996.3434380;-98763162.0063150;-83830475.9274610;-86011419.1973720;-97178633.5721340;-83633156.9608060;-93030401.4607350;-102716571.317848]
[1911,454603]	10	[23,3,28,12,17,6,2,19,9,22]	[23123810.8830000;23080363.5160000;23164876.9310000;24118752.4320000;20472285.2290000;21004767.8260000;23731813.3200000;20424004.5290000;22718748.9950000;25084751.9770000]	[-121516466.148365;-121288128.550726;-121732292.420378;-126744895.889372;-107582586.804665;-110380800.424902;-124711526.081526;-107328867.990239;-119387828.752783;-131821261.321801]	[23123806.6020000;23080363.9320000;23164876.3290000;24118749.6460000;20472282.6100000;21004768.6610000;23731809.8670000;20423999.8400000;22718749.9650000;25084748.6370000]	[-94688123.6206380;-94510235.5151460;-94856292.6838740;-98762241.1623530;-83830575.9188900;-86011015.0235400;-97177801.0485520;-83632862.4120220;-93029485.5914420;-102717845.127940]
[1911,454603.500000000]	10	[23,3,28,12,17,6,2,19,9,22]	[23123728.4190000;23080657.4360000;23165193.6450000;24118527.6610000;20472309.6360000;21004668.9950000;23731610.0060000;20423932.6430000;22718525.4520000;25085062.8080000]	[-121516032.668833;-121289674.104733;-121733956.423855;-126743714.242842;-107582715.231707;-110380281.742876;-124710457.887291;-107328490.081498;-119386653.510153;-131822895.683209]	[23123724.0500000;23080658.0970000;23165192.9820000;24118525.0500000;20472307.1100000;21004669.8080000;23731606.6280000;20423927.8890000;22718526.1320000;25085060.0550000]	[-94687785.8416530;-94511439.8464770;-94857589.3080700;-98761320.3934340;-83830675.9923420;-86010610.8562140;-97176968.6865650;-83632567.9365220;-93028569.8130720;-102719118.667548]
[1911,454604]	10	[23,3,28,12,17,6,2,19,9,22]	[23123645.8010000;23080951.4760000;23165510.3740000;24118302.7570000;20472334.0820000;21004570.4440000;23731405.9880000;20423860.6610000;22718301.6600000;25085373.9680000]	[-121515599.271420;-121291219.511589;-121735620.701258;-126742532.514779;-107582843.741530;-110379763.010399;-124709389.620222;-107328112.200005;-119385478.461790;-131824529.944745]	[23123641.6700000;23080952.2590000;23165509.5620000;24118300.2180000;20472331.5400000;21004571.0870000;23731403.2830000;20423855.9160000;22718302.5520000;25085371.6270000]	[-94687448.1313000;-94512644.0576670;-94858886.1522350;-98760399.5623220;-83830776.1293610;-86010206.6479260;-97176136.2686960;-83632273.4828310;-93027654.1891290;-102720392.126903]
[1911,454604.500000000]	10	[23,3,28,12,17,6,2,19,9,22]	[23123563.1880000;23081245.6800000;23165827.1580000;24118077.2480000;20472358.6000000;21004471.6940000;23731202.6410000;20423788.8790000;22718078.3170000;25085685.3160000]	[-121515166.205832;-121292764.966946;-121737285.327094;-126741350.729670;-107582972.563178;-110379244.339009;-124708321.403862;-107327734.477358;-119384303.809649;-131826164.178410]	[23123559.4240000;23081246.3160000;23165825.9320000;24118075.2210000;20472355.9740000;21004472.4630000;23731200.1310000;20423784.0170000;22718079.0230000;25085682.4950000]	[-94687110.6828520;-94513848.3048970;-94860183.2621170;-98759478.6827670;-83830876.5102850;-86009802.4888550;-97175303.8912630;-83631979.1537930;-93026738.8804170;-102721665.562852]
[1911,454605]	10	[23,3,28,12,17,6,2,19,9,22]	[23123480.6670000;23081539.8520000;23166143.9150000;24117852.1960000;20472383.2400000;21004372.8650000;23730999.6070000;20423716.9840000;22717854.6250000;25085996.4130000]	[-121514733.359499;-121294310.502037;-121738950.278685;-126740169.127251;-107583101.535853;-110378725.662491;-124707253.153384;-107327356.874791;-119383129.449885;-131827798.419882]	[23123477.0460000;23081540.4690000;23166142.8100000;24117850.7250000;20472380.5720000;21004373.7920000;23730996.6600000;20423712.2140000;22717855.5580000;25085993.9120000]	[-94686773.4041820;-94515052.6133290;-94861480.6157750;-98758557.9473290;-83830977.0093580;-86009398.3259510;-97174471.4808400;-83631684.9191240;-93025823.8036200;-102722939.003391]
[1911,454605.500000000]	10	[23,3,28,12,17,6,2,19,9,22]	[23123398.6140000;23081834.0900000;23166460.6930000;24117627.2930000;20472407.9600000;21004274.2080000;23730796.5470000;20423645.0980000;22717631.1280000;25086307.2860000]	[-121514300.866133;-121295856.298428;-121740615.457707;-126738987.760079;-107583230.868805;-110378207.293017;-124706185.164971;-107326979.619343;-119381955.412403;-131829432.943356]	[23123394.7220000;23081834.6250000;23166459.7910000;24117625.7800000;20472405.2960000;21004275.0310000;23730793.5710000;20423640.3990000;22717632.3180000;25086305.0430000]	[-94686436.3954860;-94516257.1281180;-94862778.1521220;-98757637.3939430;-83831077.7902300;-86008994.4000860;-97173639.2768450;-83631390.9545690;-93024908.9754120;-102724212.667473]
[1911,454606]	10	[23,3,28,12,17,6,2,19,9,22]	[23123316.3990000;23082128.1660000;23166777.5420000;24117402.0180000;20472432.5110000;21004175.5170000;23730593.7090000;20423573.3700000;22717407.5510000;25086618.3300000]	[-121513868.651400;-121297402.347720;-121742280.584317;-126737806.679209;-107583360.325512;-110377688.974324;-124705117.097353;-107326602.488945;-119380781.517357;-131831067.646368]	[23123312.4980000;23082128.7410000;23166776.5700000;24117401.0480000;20472429.9200000;21004176.3360000;23730590.3760000;20423568.5930000;22717408.8870000;25086615.5270000]	[-94686099.6024530;-94517461.8451680;-94864075.6467910;-98756717.0677440;-83831178.6674570;-86008590.5130410;-97172807.0180080;-83631097.0849200;-93023994.2527260;-102725486.477930]
[1911,454606.500000000]	10	[23,3,28,12,17,6,2,19,9,22]	[23123234.3510000;23082422.5540000;23167094.4100000;24117177.0550000;20472457.1560000;21004076.8810000;23730390.5750000;20423501.5890000;22717184.1440000;25086929.7670000]	[-121513436.839625;-121298948.832579;-121743945.530722;-126736625.678835;-107583489.962552;-110377170.654578;-124704048.866988;-107326225.493853;-119379607.793763;-131832702.835696]	[23123230.4040000;23082422.9270000;23167093.4500000;24117175.8140000;20472454.5640000;21004077.5660000;23730386.8560000;20423496.7240000;22717185.5330000;25086926.4340000]	[-94685763.1234320;-94518666.9040900;-94865372.9995180;-98755796.8052880;-83831279.6839400;-86008186.6266010;-97171974.6384690;-83630803.3195090;-93023079.6600810;-102726760.652235]
[1911,454607]	10	[23,3,28,12,17,6,2,19,9,22]	[23123152.4450000;23082717.0370000;23167411.2200000;24116952.2090000;20472481.8040000;21003978.2690000;23730187.3820000;20423429.8270000;22716960.8390000;25087241.1310000]	[-121513005.497181;-121300495.871674;-121745610.183348;-126735444.989190;-107583619.778389;-110376652.392323;-124702980.497523;-107325848.674303;-119378434.284731;-131834338.603857]	[23123148.2080000;23082717.2830000;23167410.2720000;24116950.9570000;20472479.3230000;21003978.9220000;23730183.4890000;20423425.0330000;22716962.1590000;25087237.3910000]	[-94685427.0099570;-94519872.3922950;-94866670.1234350;-98754876.7820760;-83831380.8398210;-86007782.7850300;-97171142.1472880;-83630509.6922770;-93022165.2356120;-102728035.264181]
[1911,454607.500000000]	10	[23,3,28,12,17,6,2,19,9,22]	[23123070.2790000;23083011.4790000;23167728.0430000;24116727.9920000;20472506.6070000;21003879.6730000;23729984.2650000;20423358.1450000;22716737.5010000;25087552.5820000]	[-121512574.339562;-121302043.181351;-121747274.650065;-126734264.468193;-107583749.683638;-110376134.125220;-124701912.000443;-107325471.988095;-119377260.823426;-131835974.597359]	[23123066.1570000;23083011.7590000;23167727.0140000;24116726.3820000;20472504.0410000;21003880.3220000;23729980.2330000;20423353.4280000;22716738.8160000;25087548.3490000]	[-94685091.0426750;-94521078.0887670;-94867967.1017260;-98753956.8991700;-83831482.0653560;-86007378.9392870;-97170309.5543610;-83630216.1709680;-93021250.8496030;-102729310.059684]
[1911,454608]	10	[23,3,28,12,17,6,2,19,9,22]	[23122987.9980000;23083305.9830000;23168044.9110000;24116503.5740000;20472531.2830000;21003781.2190000;23729780.8270000;20423286.4370000;22716514.1850000;25087864.0660000]	[-121512143.204180;-121303590.434065;-121748938.972195;-126733084.058142;-107583879.556378;-110375615.876202;-124700843.430769;-107325095.317116;-119376087.316281;-131837610.544054]	[23122984.0970000;23083306.2640000;23168043.9290000;24116501.8910000;20472528.7410000;21003781.7350000;23729776.7080000;20423281.7320000;22716515.4000000;25087858.7140000]	[-94684755.0964240;-94522283.7341650;-94869263.9748060;-98753037.1053480;-83831583.2649300;-86006975.1106710;-97169476.9031580;-83629922.6644250;-93020336.4318550;-102730584.824902]
[1911,454608.500000000]	10	[23,3,28,12,17,6,2,19,9,22]	[23122905.8880000;23083599.9640000;23168361.7220000;24116279.3090000;20472556.0970000;21003682.5420000;23729577.3860000;20423214.7550000;22716290.9220000;25088174.9810000]	[-121511712.044707;-121305137.603791;-121750603.199049;-126731903.682612;-107584009.429131;-110375097.484536;-124699774.761990;-107324718.570404;-119374913.712468;-131839246.392710]	[23122901.9730000;23083600.8200000;23168360.4940000;24116277.4440000;20472553.4780000;21003683.0700000;23729573.2100000;20423210.0270000;22716291.9800000;25088170.4510000]	[-94684419.1351970;-94523489.3135460;-94870560.7757680;-98752117.3375170;-83831684.4634730;-86006571.1711860;-97168644.1745690;-83629629.0977280;-93019421.9382040;-102731859.519184]
[1911,454609]	10	[23,3,28,12,17,6,2,19,9,22]	[23122823.8050000;23083894.3080000;23168678.4960000;24116054.9060000;20472580.8770000;21003583.9240000;23729374.3990000;20423143.1050000;22716067.5550000;25088486.0580000]	[-121511280.841982;-121306684.766358;-121752267.212386;-126730723.566733;-107584139.255337;-110374579.199440;-124698706.219256;-107324341.905039;-119373739.949341;-131840882.226044]	[23122819.7750000;23083895.2710000;23168677.3120000;24116052.8680000;20472578.1850000;21003584.4320000;23729369.9960000;20423138.3720000;22716068.5650000;25088482.1130000]	[-94684083.1383310;-94524694.8955230;-94871857.4080250;-98751197.7758180;-83831785.6261070;-86006167.3142840;-97167811.5479120;-83629335.5924140;-93018507.3168220;-102733134.199014]
[1911,454609.500000000]	10	[23,3,28,12,17,6,2,19,9,22]	[23122741.7430000;23084188.6370000;23168994.9670000;24115830.3270000;20472605.6840000;21003485.2900000;23729171.2130000;20423071.4590000;22715844.1640000;25088797.3430000]	[-121510849.535328;-121308231.942753;-121753931.257029;-126729543.772255;-107584269.168620;-110374061.066498;-124697637.888928;-107323965.411250;-119372566.087201;-131842517.899626]	[23122737.7950000;23084189.5840000;23168993.8540000;24115828.3730000;20472602.8750000;21003485.8400000;23729166.5960000;20423066.7300000;22715845.2930000;25088792.5810000]	[-94683747.0571710;-94525900.4931030;-94873154.0638750;-98750278.4674870;-83831886.8568860;-86005763.5757590;-97166979.0895970;-83629042.2219220;-93017592.6190570;-102734408.739254]
[1911,454610]	10	[23,3,28,12,17,6,2,19,9,22]	[23122659.6370000;23084482.9170000;23169311.6230000;24115605.6490000;20472630.3420000;21003386.8870000;23728967.7650000;20422999.8700000;22715620.9030000;25089109.0840000]	[-121510418.543124;-121309779.321524;-121755595.396634;-126728364.123751;-107584399.396346;-110373543.161150;-124696569.574404;-107323589.213078;-119371392.503792;-131844153.733683]	[23122655.8470000;23084484.0290000;23169310.8410000;24115604.1310000;20472627.6840000;21003387.2510000;23728963.4010000;20422995.2170000;22715622.0020000;25089103.7850000]	[-94683411.2215750;-94527106.2475480;-94874450.7957170;-98749359.2739110;-83831988.3335520;-86005360.0152870;-97166146.6396210;-83628749.0808740;-93016678.1441630;-102735683.397590]
[1911,454610.500000000]	10	[23,3,28,12,17,6,2,19,9,22]	[23122577.5570000;23084777.3390000;23169628.4600000;24115380.8010000;20472655.2400000;21003288.2860000;23728764.3070000;20422928.4690000;22715397.8090000;25089420.3340000]	[-121509988.332590;-121311327.033774;-121757259.865515;-126727184.027081;-107584530.008786;-110373025.004353;-124695500.742789;-107323213.103218;-119370219.644064;-131845789.894677]	[23122573.8930000;23084778.6720000;23169627.6890000;24115379.4970000;20472652.4620000;21003288.7380000;23728760.1060000;20422923.6760000;22715398.6540000;25089414.6850000]	[-94683075.9983110;-94528312.2587560;-94875747.7894740;-98748439.7256730;-83832090.1107100;-86004956.2582480;-97165313.7836990;-83628456.0086120;-93015764.2331740;-102736958.331871]
[1911,454611]	10	[23,3,28,12,17,6,2,19,9,22]	[23122495.8300000;23085071.8480000;23169945.4020000;24115155.8550000;20472680.1890000;21003189.6260000;23728560.5750000;20422856.9100000;22715174.6970000;25089731.7650000]	[-121509558.284508;-121312874.186011;-121758925.440882;-126726003.297305;-107584660.824089;-110372506.559386;-124694431.797768;-107322836.886496;-119369047.461630;-131847425.474688]	[23122492.0090000;23085073.0080000;23169944.5270000;24115154.6220000;20472677.3050000;21003190.1980000;23728556.8520000;20422851.9420000;22715175.7480000;25089726.1200000]	[-94682740.9045570;-94529517.8295660;-94877045.6477630;-98747519.6841930;-83832192.0454210;-86004552.2752340;-97164480.8400570;-83628162.8548580;-93014850.8471650;-102738232.825747]
[1911,454611.500000000]	10	[23,3,28,12,17,6,2,19,9,22]	[23122413.8800000;23085366.4730000;23170262.2780000;24114931.0030000;20472704.9490000;21003090.9640000;23728357.0430000;20422785.2530000;22714951.6540000;25090042.4640000]	[-121509128.090220;-121314420.543154;-121760592.173216;-126724822.258183;-107584791.739829;-110371987.998131;-124693363.128689;-107322460.533423;-119367875.750506;-131849060.031786]	[23122410.0270000;23085367.3150000;23170261.6310000;24114929.5890000;20472702.2550000;21003091.4810000;23728353.5500000;20422780.3600000;22714952.6730000;25090038.0420000]	[-94682405.6873920;-94530722.7805260;-94878344.4058210;-98746599.4110760;-83832294.0561770;-86004148.2031330;-97163648.1103260;-83627869.5931540;-93013937.8262020;-102739506.496942]
[1911,454612]	10	[23,3,28,12,17,6,2,19,9,22]	[23122332.0940000;23085660.5030000;23170579.5590000;24114706.3150000;20472729.9550000;21002992.3810000;23728153.9740000;20422713.6730000;22714728.8530000;25090353.1260000]	[-121508698.010123;-121315966.722418;-121762259.354906;-126723641.105389;-107584922.852328;-110371469.452214;-124692294.480446;-107322084.297631;-119366704.261656;-131850694.392908]	[23122328.3200000;23085661.3760000;23170579.0150000;24114704.6350000;20472727.1870000;21002992.7540000;23728150.0540000;20422708.7360000;22714729.7760000;25090349.2160000]	[-94682070.5527440;-94531927.5950370;-94879643.5080350;-98745679.0439150;-83832396.2203690;-86003744.1434190;-97162815.3973980;-83627576.4222540;-93013024.9776270;-102740780.010416]
[1911,454612.500000000]	10	[23,3,28,12,17,6,2,19,9,22]	[23122250.6740000;23085954.9130000;23170896.7660000;24114482.1490000;20472754.7980000;21002893.5500000;23727950.7890000;20422642.1210000;22714506.0940000;25090664.4570000]	[-121508268.483925;-121317513.671383;-121763925.956854;-126722460.302149;-107585054.243813;-110370951.044758;-124691225.596859;-107321708.393872;-119365532.949664;-131852329.465943]	[23122246.6140000;23085955.7630000;23170896.2620000;24114479.7490000;20472752.0920000;21002894.1870000;23727946.7800000;20422637.1170000;22714506.9180000;25090660.2600000]	[-94681735.8530780;-94533133.0098520;-94880942.1496460;-98744758.9340980;-83832498.6033170;-86003340.1888070;-97161982.5045190;-83627283.5103920;-93012112.2648830;-102742054.087070]
[1911,454613]	10	[23,3,28,12,17,6,2,19,9,22]	[23122169.1350000;23086249.3960000;23171213.6830000;24114257.5510000;20472779.8060000;21002794.7410000;23727747.6330000;20422570.5910000;22714283.3710000;25090975.5300000]	[-121507839.563269;-121319061.558504;-121765591.485915;-126721279.909691;-107585185.811398;-110370432.740492;-124690156.251505;-107321332.748490;-119364361.578526;-131853965.574534]	[23122165.1330000;23086250.1140000;23171213.3010000;24114255.3750000;20472777.1340000;21002795.5900000;23727743.3410000;20422565.5920000;22714284.1080000;25090972.1160000]	[-94681401.6334010;-94534339.1499860;-94882239.9511900;-98743839.1384440;-83832601.1222740;-86002936.3130380;-97161149.2492630;-83626990.7971230;-93011199.5042470;-102743328.968729]
[1911,454613.500000000]	10	[23,3,28,12,17,6,2,19,9,22]	[23122087.5840000;23086544.0210000;23171530.2590000;24114033.3540000;20472804.8730000;21002696.1320000;23727543.8740000;20422499.0330000;22714060.6040000;25091287.0160000]	[-121507410.987910;-121320609.915497;-121767256.686041;-126720099.603442;-107585317.520976;-110369914.399540;-124689086.575135;-107320957.237822;-119363190.335905;-131855602.085429]	[23122083.5310000;23086544.9280000;23171530.0360000;24114030.9570000;20472802.1980000;21002697.0250000;23727539.8440000;20422494.1050000;22714061.3170000;25091283.7210000]	[-94681067.6834460;-94535545.6648180;-94883537.5017770;-98742919.4058530;-83832703.7516170;-86002532.4090270;-97160315.7304230;-83626698.1884520;-93010286.8474370;-102744604.160574]
[1911,454614]	10	[23,3,28,12,17,6,2,19,9,22]	[23122006.3130000;23086838.4710000;23171847.1120000;24113808.9130000;20472829.9070000;21002597.3920000;23727340.5170000;20422427.3870000;22713837.7530000;25091598.7110000]	[-121506982.437300;-121322157.963231;-121768922.111777;-126718919.009114;-107585449.164906;-110369395.750853;-124688016.711335;-107320581.516222;-119362019.212067;-131857238.285862]	[23122002.0280000;23086839.4710000;23171847.0210000;24113806.2820000;20472827.3050000;21002598.3860000;23727336.3980000;20422422.6380000;22713838.6090000;25091595.4100000]	[-94680733.7498050;-94536751.9380460;-94884835.2381060;-98741999.4529200;-83832806.3312410;-86002128.2662380;-97159482.0678120;-83626405.4159360;-93009374.2841370;-102745879.123787]
[1911,454614.500000000]	10	[23,3,28,12,17,6,2,19,9,22]	[23121924.7290000;23087133.1010000;23172164.2210000;24113584.3720000;20472855.1340000;21002498.6850000;23727137.0070000;20422355.8770000;22713614.7150000;25091910.1690000]	[-121506553.802205;-121323705.536837;-121770588.088849;-126717738.178118;-107585580.803391;-110368876.931782;-124686946.840575;-107320205.686181;-119360848.280928;-131858873.969353]	[23121920.3970000;23087133.9210000;23172163.8700000;24113581.5730000;20472852.3600000;21002499.6840000;23727132.9450000;20422351.1740000;22713615.8860000;25091906.2880000]	[-94680399.7472870;-94537957.8390200;-94886133.4107280;-98741079.3162900;-83832908.9063760;-86001723.9927500;-97158648.3992800;-83626112.5594270;-93008461.8706100;-102747153.688897]
[1911,454615]	10	[23,3,28,12,17,6,2,19,9,22]	[23121843.1660000;23087427.8230000;23172481.5270000;24113359.6320000;20472880.1490000;21002399.9300000;23726933.0360000;20422284.3640000;22713391.9150000;25092221.5530000]	[-121506125.312413;-121325252.940785;-121772254.354010;-126716556.955017;-107585712.551104;-110368357.899855;-124685876.664194;-107319829.770482;-119359677.702366;-131860509.371439]	[23121838.7090000;23087428.4120000;23172481.0970000;24113356.9680000;20472877.3670000;21002400.8880000;23726929.1340000;20422279.5880000;22713393.1170000;25092217.2740000]	[-94680065.8537610;-94539163.6023470;-94887431.8079080;-98740158.8656850;-83833011.5655620;-86001319.5535930;-97157814.4916220;-83625819.6379440;-93007549.7340740;-102748428.028964]
[1911,454615.500000000]	10	[23,3,28,12,17,6,2,19,9,22]	[23121761.6030000;23087722.3200000;23172798.7030000;24113134.5230000;20472905.3320000;21002301.1830000;23726729.0880000;20422212.9860000;22713169.0970000;25092532.7220000]	[-121505697.285786;-121326800.474434;-121773920.919691;-126715375.546582;-107585844.593642;-110367838.783215;-124684806.283036;-107319453.991745;-119358507.587658;-131862144.879088]	[23121757.2780000;23087722.8240000;23172798.3510000;24113132.4910000;20472902.5330000;21002302.0800000;23726725.5360000;20422208.0110000;22713170.3370000;25092527.9850000]	[-94679732.3179730;-94540369.4687470;-94888730.4311080;-98739238.2722070;-83833114.4545010;-86000915.0459140;-97156980.4298010;-83625526.8234100;-93006637.9612630;-102749702.447239]
[1911,454616]	10	[23,3,28,12,17,6,2,19,9,22]	[23121680.3280000;23088016.6880000;23173115.7970000;24112909.5400000;20472930.5850000;21002202.5140000;23726524.6980000;20422141.6130000;22712946.7260000;25092843.8090000]	[-121505269.602333;-121328348.004836;-121775587.888302;-126714193.974186;-107585976.899527;-110367319.645949;-124683735.775456;-107319078.352438;-119357337.913823;-131863780.294545]	[23121675.9140000;23088017.3690000;23173115.5470000;24112907.7390000;20472927.7270000;21002203.3410000;23726521.6580000;20422136.5880000;22712947.7150000;25092838.9430000]	[-94679399.0533350;-94541575.3347190;-94890029.3694590;-98738317.5594340;-83833217.5488260;-86000510.5221880;-97156146.2732050;-83625234.1165440;-93005726.5311720;-102750976.793755]
[1911,454616.500000000]	10	[23,3,28,12,17,6,2,19,9,22]	[23121598.7040000;23088310.7860000;23173433.1670000;24112684.2180000;20472955.8000000;21002103.7920000;23726320.7770000;20422070.2210000;22712724.1180000;25093154.5500000]	[-121504842.024899;-121329895.407256;-121777255.457858;-126713012.556101;-107586109.438155;-110366800.688366;-124682665.604313;-107318702.909186;-119356168.557694;-131865415.492901]	[23121594.6340000;23088311.8390000;23173432.5020000;24112682.9670000;20472953.0050000;21002104.6060000;23726317.6800000;20422065.1970000;22712724.9970000;25093150.4830000]	[-94679065.8765450;-94542781.0993130;-94891328.7807930;-98737396.9740780;-83833320.8244720;-86000106.1396190;-97155312.3767460;-83624941.5622470;-93004815.3446040;-102752250.976962]
[1911,454617]	10	[23,3,28,12,17,6,2,19,9,22]	[23121517.4880000;23088605.2040000;23173750.7950000;24112459.4050000;20472980.9890000;21002004.9300000;23726117.5610000;20421998.7630000;22712501.6780000;25093465.7110000]	[-121504414.557135;-121331442.603856;-121778923.760065;-126711831.352503;-107586242.294854;-110366281.981240;-124681595.903565;-107318327.696219;-119354999.520155;-131867050.442179]	[23121513.3780000;23088606.2440000;23173750.0180000;24112458.2750000;20472978.2400000;21002005.8950000;23726114.1850000;20421993.7830000;22712502.5490000;25093460.9460000]	[-94678732.7860550;-94543986.7047360;-94892628.7564920;-98736476.5586710;-83833424.3493360;-85999701.9537950;-97154478.8511620;-83624649.1903840;-93003904.4041230;-102753524.965098]
[1911,454617.500000000]	10	[23,3,28,12,17,6,2,19,9,22]	[23121436.1680000;23088899.6850000;23174068.1710000;24112234.9130000;20473006.1690000;21001906.3370000;23725914.1580000;20421927.5030000;22712279.2410000;25093777.0190000]	[-121503987.132689;-121332989.615885;-121780592.618119;-126710650.235297;-107586375.414315;-110365763.449932;-124680526.460936;-107317952.715983;-119353830.738825;-131868685.052136]	[23121432.1210000;23088900.6710000;23174067.4390000;24112233.3510000;20473003.5540000;21001907.1870000;23725910.5380000;20421922.4060000;22712280.1860000;25093771.8190000]	[-94678399.7286840;-94545192.1693680;-94893929.1599460;-98735556.2183220;-83833528.0792560;-85999297.9036140;-97153645.5295660;-83624357.0012230;-93002993.6623640;-102754798.693395]
[1911,454618]	10	[23,3,28,12,17,6,2,19,9,22]	[23121354.7080000;23089194.1430000;23174385.9770000;24112009.9900000;20473031.6300000;21001807.8040000;23725710.5770000;20421856.0140000;22712056.6250000;25094087.8010000]	[-121503559.728947;-121334536.347464;-121782261.833804;-126709468.969695;-107586508.574931;-110365244.834164;-124679457.054814;-107317577.706017;-119352662.110440;-131870319.376940]	[23121350.9440000;23089194.9750000;23174385.2790000;24112008.6190000;20473028.9550000;21001808.5090000;23725706.8540000;20421851.0130000;22712057.8560000;25094083.5920000]	[-94678066.6886440;-94546397.4156700;-94895229.8406930;-98734635.7661450;-83833631.8397670;-85998893.7868230;-97152812.2370100;-83624064.7873690;-93002083.0411260;-102756072.204416]
[1911,454618.500000000]	10	[23,3,28,12,17,6,2,19,9,22]	[23121273.2170000;23089488.7360000;23174703.5240000;24111785.3000000;20473057.1060000;21001709.0250000;23725507.3190000;20421784.6480000;22711834.2000000;25094398.7780000]	[-121503132.327067;-121336082.928290;-121783931.196425;-126708287.644989;-107586641.716584;-110364726.046980;-124678387.540570;-107317202.587462;-119351493.548989;-131871953.536280]	[23121269.4910000;23089489.3500000;23174702.9720000;24111783.9510000;20473054.2680000;21001709.8460000;23725503.2240000;20421779.7240000;22711835.4990000;25094394.7420000]	[-94677733.6494300;-94547602.5421650;-94896530.6336080;-98733715.2680740;-83833735.5859970;-85998489.5360380;-97151978.8498150;-83623772.4866140;-93001172.4759050;-102757345.573486]
[1911,454619]	10	[23,3,28,12,17,6,2,19,9,22]	[23121192.0050000;23089783.1040000;23175021.1100000;24111560.6260000;20473082.4610000;21001610.2000000;23725304.0330000;20421713.3990000;22711611.8990000;25094709.7490000]	[-121502705.454226;-121337629.923956;-121785600.416367;-126707106.216965;-107586775.083960;-110364207.138171;-124677317.629469;-107316827.583718;-119350325.374365;-131873587.967968]	[23121188.1850000;23089783.5790000;23175020.4310000;24111559.1710000;20473079.6230000;21001611.1080000;23725299.9030000;20421708.2960000;22711613.1200000;25094705.9470000]	[-94677401.0234720;-94548807.9958200;-94897831.3149900;-98732794.6912750;-83833839.5097000;-85998085.1915720;-97151145.1397810;-83623480.2761550;-93000262.2146860;-102758619.150759]
[1911,454619.500000000]	10	[23,3,28,12,17,6,2,19,9,22]	[23121110.6910000;23090077.3360000;23175338.8600000;24111335.7230000;20473107.9080000;21001511.4540000;23725100.0730000;20421641.9340000;22711390.1410000;25095020.7170000]	[-121502279.428427;-121339177.166893;-121787270.059100;-126705923.935858;-107586908.907528;-110363687.841980;-124676246.818468;-107316452.628054;-119349158.212811;-131875222.611601]	[23121107.1760000;23090077.8920000;23175338.3450000;24111334.0250000;20473105.1590000;21001512.2220000;23725096;20421636.8740000;22711390.8860000;25095016.9030000]	[-94677069.0573020;-94550013.6420690;-94899132.3298900;-98731873.4421880;-83833943.7877920;-85997680.5471730;-97150310.7276820;-83623188.1015710;-92999352.7423410;-102759892.898868]
[1911,454620]	10	[23,3,28,12,17,6,2,19,9,22]	[23121029.7550000;23090371.4820000;23175657.0320000;24111110.9160000;20473133.3700000;21001412.6830000;23724896.1660000;20421570.4560000;22711168.2570000;25095331.7960000]	[-121501854.099003;-121340724.114016;-121788940.650662;-126704740.525605;-107587042.983958;-110363167.862727;-124675175.183638;-107316077.369227;-119347992.065585;-131876857.000126]	[23121026.4220000;23090372.2310000;23175656.3980000;24111108.8540000;20473130.7350000;21001413.2210000;23724891.9980000;20421565.4290000;22711168.6720000;25095328.2490000]	[-94676737.6309620;-94551219.0498590;-94900434.0878650;-98730951.3016320;-83834048.2622050;-85997275.3697680;-97149475.6767390;-83622895.6865120;-92998444.0569700;-102761166.456743]
[1911,454620.500000000]	10	[23,3,28,12,17,6,2,19,9,22]	[23120948.8760000;23090666.1020000;23175974.9470000;24110885.4650000;20473159;21001313.7140000;23724691.8430000;20421498.9570000;22710946.5290000;25095642.7820000]	[-121501429.246861;-121342271.082310;-121790611.670374;-126703556.521470;-107587177.338789;-110362647.565567;-124674103.070694;-107315702.104073;-119346826.607417;-131878491.322424]	[23120945.5560000;23090666.5620000;23175974.1510000;24110883.5690000;20473156.3890000;21001314.1730000;23724688.0340000;20421494.0900000;22710946.8140000;25095639.3520000]	[-94676406.5765430;-94552424.4748510;-94901736.1824780;-98730028.6908460;-83834152.9533460;-85996869.9440360;-97148640.2563360;-83622603.2671240;-92997535.9066050;-102762439.963020]
[1911,454621]	10	[23,3,28,12,17,6,2,19,9,22]	[23120868.0890000;23090960.4600000;23176292.9740000;24110659.9160000;20473184.6750000;21001214.5980000;23724487.6350000;20421427.4120000;22710725.0990000;25095954.2410000]	[-121501005.143164;-121343818.470580;-121792282.971640;-126702372.332323;-107587312.063887;-110362127.150412;-124673030.604683;-107315326.992558;-119345661.819411;-131880126.054947]	[23120864.7990000;23090961.1270000;23176292.0170000;24110658.2670000;20473182.0420000;21001215.1540000;23724484.0330000;20421422.6900000;22710725.2070000;25095950.2040000]	[-94676076.1068280;-94553630.2319450;-94903038.4989250;-98729105.9367710;-83834257.9346690;-85996464.4263310;-97147804.5606830;-83622310.9715250;-92996628.2791840;-102763713.771914]
[1911,454621.500000000]	10	[23,3,28,12,17,6,2,19,9,22]	[23120787.4940000;23091255.0940000;23176610.8530000;24110434.4240000;20473210.3010000;21001115.4820000;23724283.5730000;20421356.0670000;22710503.7130000;25096265.3940000]	[-121500581.827830;-121345366.357108;-121793954.287342;-126701187.685648;-107587447.113184;-110361606.422682;-124671957.355921;-107314951.931487;-119344497.715168;-131881761.214951]	[23120784.3430000;23091255.7690000;23176610.0800000;24110432.7930000;20473207.7530000;21001115.9230000;23724279.7510000;20421351.2620000;22710503.5700000;25096261.3520000]	[-94675746.2510080;-94554836.3809200;-94904340.8253740;-98728182.8239480;-83834363.1690940;-85996058.6650980;-97146968.2606630;-83622018.7163910;-92995721.1877580;-102764987.909996]
[1911,454622]	10	[23,3,28,12,17,6,2,19,9,22]	[23120707.1550000;23091549.7380000;23176928.9850000;24110208.7910000;20473235.9190000;21001016.2900000;23724079.4210000;20421284.8570000;22710282.2430000;25096577.0350000]	[-121500159.224427;-121346914.721632;-121795625.564280;-126700002.798399;-107587582.442040;-110361085.502585;-124670883.621249;-107314576.938307;-119343334.178204;-131883396.941651]	[23120703.9710000;23091550.3760000;23176928.2940000;24110207.4170000;20473233.4760000;21001016.8250000;23724075.6220000;20421279.8730000;22710282.1810000;25096572.5890000]	[-94675416.9503820;-94556042.9033980;-94905643.1191170;-98727259.5278370;-83834468.6209470;-85995652.7546900;-97146131.5883160;-83621726.5137830;-92994814.5379490;-102766262.498394]
[1911,454622.500000000]	10	[23,3,28,12,17,6,2,19,9,22]	[23120626.7610000;23091844.3770000;23177247.4400000;24109983.3240000;20473261.6550000;21000917.2270000;23723875.2620000;20421213.6800000;22710060.8470000;25096888.2600000]	[-121499736.714629;-121348463.128481;-121797296.662945;-126698817.816857;-107587717.758639;-110360564.415980;-124669809.587187;-107314201.904637;-119342170.673289;-131885032.617003]	[23120623.5140000;23091845.0570000;23177246.4370000;24109981.9050000;20473259.1640000;21000917.7220000;23723871.5110000;20421208.4710000;22710060.8120000;25096883.7430000]	[-94675087.7240350;-94557249.4551550;-94906945.2665220;-98726336.1650470;-83834574.0624610;-85995246.7141560;-97145294.6825680;-83621434.2806330;-92993907.9138460;-102767537.044008]
[1911,454623]	10	[23,3,28,12,17,6,2,19,9,22]	[23120546.4600000;23092139.2740000;23177565.4610000;24109757.7130000;20473287.4770000;21000817.9570000;23723671.2470000;20421142.3690000;22709839.2750000;25097199.6430000]	[-121499314.414542;-121350011.468996;-121798968.051863;-126697632.761750;-107587853.189066;-110360043.253390;-124668735.506556;-107313826.897015;-119341007.469229;-131886668.254624]	[23120543.1110000;23092139.7570000;23177564.5680000;24109756.4970000;20473284.9010000;21000818.6080000;23723666.6850000;20421137.1160000;22709839.4950000;25097195.0440000]	[-94674758.6633580;-94558455.9528770;-94908247.6446360;-98725412.7478320;-83834679.5911570;-85994840.6127520;-97144457.7405590;-83621142.0689290;-92993001.5270350;-102768811.568730]
[1911,454623.500000000]	10	[23,3,28,12,17,6,2,19,9,22]	[23120466.0970000;23092433.8700000;23177883.5380000;24109532.3210000;20473313.2560000;21000718.6150000;23723466.5110000;20421071.1360000;22709617.9410000;25097510.8210000]	[-121498892.399014;-121351559.829182;-121800639.596022;-126696447.403777;-107587988.670786;-110359521.709017;-124667660.965075;-107313451.717604;-119339844.589117;-131888303.868521]	[23120462.9220000;23092434.4480000;23177882.6210000;24109530.8680000;20473310.6400000;21000719.3790000;23723462.0880000;20421065.6300000;22709618.3900000;25097506.3250000]	[-94674429.8236470;-94559662.4665150;-94909550.1481280;-98724489.0964780;-83834785.1598080;-85994434.2140200;-97143620.4393120;-83620849.7237900;-92992095.3947670;-102770086.074186]
[1911,454624]	10	[23,3,28,12,17,6,2,19,9,22]	[23120385.9290000;23092728.6310000;23178201.7380000;24109306.7580000;20473339.0720000;21000619.4010000;23723262.1810000;20420999.7500000;22709396.7310000;25097821.8010000]	[-121498470.916365;-121353108.661208;-121802310.890555;-126695261.999781;-107588124.412363;-110359000.171017;-124666586.080607;-107313076.745280;-119338682.007641;-131889940.012850]	[23120382.5780000;23092729.1420000;23178200.8470000;24109305.2250000;20473336.5040000;21000620.1350000;23723257.3100000;20420994.2570000;22709397.1440000;25097817.5630000]	[-94674101.4023260;-94560869.3478950;-94910852.4465920;-98723565.4124270;-83834890.9323670;-85994027.8213530;-97142782.8696950;-83620557.5391360;-92991189.4928410;-102771360.990386]
[1911,454624.500000000]	10	[23,3,28,12,17,6,2,19,9,22]	[23120305.8720000;23093023.4830000;23178519.8870000;24109081.1830000;20473365.0280000;21000520.2700000;23723057.4290000;20420928.4670000;22709175.5680000;25098132.9270000]	[-121498049.705565;-121354657.917380;-121803981.815918;-126694076.949774;-107588260.253973;-110358478.752625;-124665511.043913;-107312701.954083;-119337519.453150;-131891576.496048]	[23120302.3530000;23093024.0370000;23178519.1010000;24109079.1670000;20473362.3980000;21000520.8370000;23723052.7930000;20420922.8680000;22709175.8350000;25098129.0910000]	[-94673773.1937360;-94562076.5620130;-94912154.4505410;-98722642.0057030;-83834996.7829160;-85993621.5228130;-97141945.1806850;-83620265.4931270;-92990283.6079270;-102772636.178942]
[1911,454625]	10	[23,3,28,12,17,6,2,19,9,22]	[23120225.7920000;23093318.4110000;23178837.8740000;24108855.7870000;20473390.8750000;21000421.1370000;23722852.4020000;20420857.0340000;22708954.5320000;25098444.5950000]	[-121497628.476599;-121356207.257454;-121805652.450005;-126692892.147375;-107588396.085116;-110357957.362925;-124664436.057946;-107312327.207959;-119336356.712563;-131893213.053324]	[23120222.3130000;23093318.7410000;23178836.6310000;24108853.6260000;20473388.2320000;21000421.6260000;23722848.4190000;20420851.6260000;22708954.4420000;25098440.4650000]	[-94673444.9662930;-94563283.8415140;-94913456.2295590;-98721718.7863900;-83835102.6243410;-85993215.2441710;-97141107.5300920;-83619973.4820020;-92989377.5762090;-102773911.424704]
[1911,454625.500000000]	10	[23,3,28,12,17,6,2,19,9,22]	[23120145.8020000;23093613.3060000;23179155.7420000;24108630.3600000;20473416.8490000;21000321.9450000;23722647.7660000;20420785.7170000;22708733.2120000;25098756.3280000]	[-121497207.218731;-121357756.592749;-121807323.046032;-126691707.634859;-107588532.074227;-110357436.210703;-124663361.276627;-107311952.716090;-119335193.853564;-131894849.600203]	[23120142.0740000;23093613.5090000;23179154.4270000;24108628.1510000;20473414.1440000;21000322.4520000;23722643.8740000;20420780.5330000;22708733.1520000;25098751.2170000]	[-94673116.7121480;-94564491.1170100;-94914757.9797500;-98720795.7865450;-83835208.5899470;-85992809.1485070;-97140270.0414600;-83619681.6706610;-92988471.4494340;-102775186.656157]
[1911,454626]	10	[23,3,28,12,17,6,2,19,9,22]	[23120065.7720000;23093908.2650000;23179473.5340000;24108405.0430000;20473442.6990000;21000222.8290000;23722443.2580000;20420714.3120000;22708511.9050000;25099067.4060000]	[-121496785.795239;-121359305.893071;-121808993.433623;-126690523.529040;-107588668.081046;-110356915.271990;-124662286.739378;-107311578.391951;-119334030.746354;-131896485.939352]	[23120061.8810000;23093908.2100000;23179472.4910000;24108403.0430000;20473440.0760000;21000223.3130000;23722439.4800000;20420709.3980000;22708511.8250000;25099062.4380000]	[-94672788.3272980;-94565698.3619730;-94916059.5685020;-98719873.1042870;-83835314.5693010;-85992403.2183700;-97139432.7471920;-83619389.9915080;-92987565.1237310;-102776461.719362]
[1911,454626.500000000]	10	[23,3,28,12,17,6,2,19,9,22]	[23119985.7420000;23094203.0290000;23179791.1200000;24108179.7220000;20473468.6110000;21000123.7640000;23722238.8310000;20420643.0160000;22708290.4810000;25099379.2700000]	[-121496364.397343;-121360855.364766;-121810663.713604;-126689339.840283;-107588804.236044;-110356394.579453;-124661212.417405;-107311204.318253;-119332867.547066;-131898122.415835]	[23119981.6190000;23094203.0620000;23179790.5560000;24108177.7620000;20473466.0090000;21000124.2550000;23722235.1830000;20420638.2710000;22708290.5170000;25099373.9800000]	[-94672459.9639540;-94566905.7423930;-94917361.0771400;-98718950.7446040;-83835420.6631390;-85991997.4800030;-97138595.6205640;-83619098.5060810;-92986658.7249770;-102777736.902055]
[1911,454627]	10	[23,3,28,12,17,6,2,19,9,22]	[23119905.4810000;23094497.8360000;23180109.0650000;24107954.8090000;20473494.4680000;21000024.6640000;23722034.3770000;20420571.8440000;22708069.1100000;25099689.9450000]	[-121495942.968432;-121362404.772141;-121812334.006846;-126688156.413098;-107588940.469031;-110355874.054137;-124660138.255532;-107310830.380471;-119331704.297562;-131899758.778244]	[23119901.4150000;23094497.9910000;23180108.0100000;24107952.4530000;20473491.9380000;21000025.1530000;23722030.7460000;20420567.1100000;22708069.1810000;25099686.2730000]	[-94672131.5757020;-94568113.0707630;-94918662.5984890;-98718028.5940660;-83835526.8172840;-85991591.8728280;-97137758.6191000;-83618807.1255370;-92985752.2894460;-102779012.001498]
[1911,454627.500000000]	10	[23,3,28,12,17,6,2,19,9,22]	[23119825.0290000;23094792.3310000;23180427.0170000;24107729.6980000;20473520.3570000;20999925.7140000;23721829.7990000;20420500.6460000;22707847.6500000;25100001.4500000]	[-121495521.338654;-121363953.904208;-121814004.439173;-126686973.187052;-107589076.596398;-110355353.547894;-124659064.336922;-107310456.397156;-119330540.884108;-131901394.901802]	[23119821.2070000;23094792.8100000;23180426.0630000;24107727.0350000;20473517.8460000;20999926.0440000;23721826.8550000;20420496;22707847.6160000;25099997.5640000]	[-94671803.0309820;-94569320.1834430;-94919964.2332080;-98717106.6050250;-83835632.8887460;-85991186.2830350;-97136921.8027620;-83618515.7089170;-92984845.7300530;-102780286.892198]
[1911,454628]	10	[23,3,28,12,17,6,2,19,9,22]	[23119744.8280000;23095087.0600000;23180744.7640000;24107504.6350000;20473546.3090000;20999826.6470000;23721625.1580000;20420429.5170000;22707626.1280000;25100313.0460000]	[-121495099.956162;-121365503.328280;-121815674.866494;-126685790.178109;-107589212.972409;-110354833.164572;-124657990.497946;-107310082.647311;-119329377.641564;-131903031.205046]	[23119741.0320000;23095087.4670000;23180744.1110000;24107502.1890000;20473543.8190000;20999827.0770000;23721622.6280000;20420424.9670000;22707626.1670000;25100309.4100000]	[-94671474.6808490;-94570527.5274770;-94921265.8632770;-98716184.7786950;-83835739.1545650;-85990780.7903840;-97136085.0529890;-83618224.4754650;-92983939.3049930;-102781561.917077]
[1911,454628.500000000]	10	[23,3,28,12,17,6,2,19,9,22]	[23119664.6470000;23095381.8340000;23181062.9890000;24107279.1440000;20473572.3090000;20999727.3570000;23721420.5340000;20420358.5530000;22707405.1280000;25100624.5300000]	[-121494679.509476;-121367052.998452;-121817345.693169;-126684606.341895;-107589349.686678;-110354312.265944;-124656915.733523;-107309708.821282;-119328215.401284;-131904667.751007]	[23119660.8860000;23095382.3070000;23181061.7900000;24107277.0970000;20473569.8560000;20999727.9960000;23721418.1880000;20420353.8580000;22707404.8670000;25100620.6600000]	[-94671147.0649990;-94571735.0614370;-94922567.8050990;-98715262.3030830;-83835845.6859880;-85990374.8966660;-97135247.5807810;-83617933.1824550;-92983033.6637320;-102782837.138764]
[1911,454629]	10	[23,3,28,12,17,6,2,19,9,22]	[23119584.7820000;23095676.8260000;23181381.1050000;24107053.5770000;20473598.4060000;20999627.9020000;23721215.8350000;20420287.2620000;22707183.8610000;25100936.4000000]	[-121494259.956179;-121368602.853037;-121819017.091021;-126683421.418694;-107589486.673344;-110353790.634756;-124655839.820973;-107309334.749676;-119327054.238902;-131906304.505709]	[23119581.0090000;23095677.3800000;23181379.8130000;24107051.4990000;20473595.8430000;20999628.7810000;23721213.3840000;20420282.6790000;22707183.8560000;25100932.3800000]	[-94670820.1493050;-94572942.7406280;-94923870.1948270;-98714338.9804310;-83835952.4297920;-85989968.4335360;-97134409.2122190;-83617641.6965570;-92982128.8634670;-102784112.518339]
[1911,454629.500000000]	10	[23,3,28,12,17,6,2,19,9,22]	[23119504.9830000;23095971.7720000;23181699.1720000;24106827.8760000;20473624.6160000;20999528.6270000;23721010.9020000;20420215.9950000;22706963.2010000;25101247.6050000]	[-121493841.210223;-121370152.937405;-121820688.947972;-126682235.916361;-107589624.018797;-110353268.630967;-124654763.303793;-107308960.644764;-119325893.973181;-131907941.513417]	[23119501.0690000;23095972.5000000;23181698.0850000;24106825.7510000;20473621.9190000;20999529.4330000;23721008.6650000;20420211.4610000;22706963.1830000;25101243.5190000]	[-94670493.8565280;-94574150.6003920;-94925172.9405800;-98713415.2122010;-83836059.4522050;-85989561.6802500;-97133570.3766020;-83617350.1844570;-92981224.7586380;-102785388.102626]
[1911,454630]	10	[23,3,28,12,17,6,2,19,9,22]	[23119425.4010000;23096266.9250000;23182017.2410000;24106602.1850000;20473650.7140000;20999429.2120000;23720806.3940000;20420144.8200000;22706742.5590000;25101558.9470000]	[-121493423.207463;-121371703.462059;-121822360.909893;-126681049.996298;-107589761.572983;-110352746.236487;-124653686.153471;-107308586.467291;-119324734.388201;-131909578.906826]	[23119421.5210000;23096267.5650000;23182016.3330000;24106600.1170000;20473648.0690000;20999430.0040000;23720803.5900000;20420140.1730000;22706742.7230000;25101554.9390000]	[-94670168.1345390;-94575358.8033240;-94926475.7665370;-98712491.1260670;-83836166.6372560;-85989154.6231660;-97132731.0476220;-83617058.6170870;-92980321.1891010;-102786663.992504]
[1911,454630.500000000]	10	[23,3,28,12,17,6,2,19,9,22]	[23119346.0040000;23096562.2370000;23182335.4100000;24106376.4920000;20473676.7780000;20999329.8390000;23720601.4880000;20420073.7750000;22706522.0140000;25101870.3600000]	[-121493005.747139;-121373254.413544;-121824032.614481;-126679863.796057;-107589899.247069;-110352223.604868;-124652608.430178;-107308212.297955;-119323575.179091;-131911216.838749]	[23119342.0390000;23096562.7120000;23182334.7030000;24106374.5360000;20473674.3130000;20999330.5190000;23720598.4850000;20420069.0180000;22706522.2990000;25101866.4940000]	[-94669842.8354760;-94576567.3343370;-94927778.3931940;-98711566.8204260;-83836273.9162940;-85988747.3811880;-97131891.2660010;-83616767.0576630;-92979417.9195120;-102787940.300409]
[1911,454631]	10	[23,3,28,12,17,6,2,19,9,22]	[23119266.7470000;23096857.2990000;23182653.1310000;24106150.7340000;20473703.0540000;20999230.4850000;23720395.8330000;20420002.6250000;22706301.4640000;25102182.1500000]	[-121492588.774777;-121374805.847926;-121825703.931612;-126678677.683451;-107590037.085743;-110351700.871634;-124651530.275010;-107307838.249051;-119322416.193596;-131912855.289734]	[23119262.7510000;23096857.9060000;23182652.6840000;24106148.9240000;20473700.5090000;20999231.0940000;23720393.2460000;20419997.7740000;22706301.6570000;25102178.3130000]	[-94669517.9208660;-94577776.2380200;-94929080.7247720;-98710642.5811240;-83836381.3237190;-85988340.0574750;-97131051.1366980;-83616475.5914340;-92978514.8225570;-102789217.011528]
[1911,454631.500000000]	10	[23,3,28,12,17,6,2,19,9,22]	[23119187.5940000;23097152.6130000;23182971.0580000;24105925.0910000;20473729.3950000;20999131.1090000;23720190.1390000;20419931.3410000;22706080.7260000;25102494.0130000]	[-121492172.222054;-121376357.770995;-121827375.010950;-126677491.841626;-107590175.098627;-110351178.181151;-124650451.958548;-107307464.348690;-119321257.331772;-131914494.224511]	[23119183.6320000;23097153.2590000;23182969.9120000;24105923.3850000;20473726.7790000;20999131.5560000;23720187.8200000;20419926.6540000;22706081.1540000;25102490.3990000]	[-94669193.3381900;-94578985.5300390;-94930382.8766780;-98709718.5516420;-83836488.8664500;-85987932.7655750;-97130210.8736280;-83616184.2425950;-92977611.8151530;-102790494.103081]
[1911,454632]	10	[23,3,28,12,17,6,2,19,9,22]	[23119108.3710000;23097447.9930000;23183289.0010000;24105699.4420000;20473755.6520000;20999031.4890000;23719985.5670000;20419860.2480000;22705860.3860000;25102806.1530000]	[-121491756.047137;-121377910.239342;-121829045.861578;-126676306.337712;-107590313.406294;-110350655.752371;-124649373.663575;-107307090.804806;-119320098.656285;-131916133.633736]	[23119104.4020000;23097448.7300000;23183287.8830000;24105697.9490000;20473753.0820000;20999032.1730000;23719982.5860000;20419855.5560000;22705860.7810000;25102802.1190000]	[-94668869.0490320;-94580195.2499990;-94931684.8471410;-98708794.7851270;-83836596.6386600;-85987525.6784140;-97129370.6342470;-83615893.1721010;-92976708.9512310;-102791771.564660]
[1911,454632.500000000]	10	[23,3,28,12,17,6,2,19,9,22]	[23119029.1770000;23097743.5490000;23183607.0020000;24105473.9600000;20473782.0490000;20998932.1080000;23719780.7170000;20419789.2070000;22705639.9580000;25103118.6230000]	[-121491340.399866;-121379463.314166;-121830716.395157;-126675121.163260;-107590452.056502;-110350133.514292;-124648295.211478;-107306717.615370;-119318940.174117;-131917773.640282]	[23119025.1410000;23097744.2920000;23183605.9110000;24105472.2660000;20473779.4950000;20998932.8210000;23719777.3860000;20419784.6280000;22705640.3580000;25103113.7020000]	[-94668545.1700520;-94581405.4435160;-94932986.5557520;-98707871.2746340;-83836704.6792490;-85987118.7411280;-97128530.2805610;-83615602.3787110;-92975806.2424620;-102793049.494540]
[1911,454633]	10	[23,3,28,12,17,6,2,19,9,22]	[23118950.0290000;23098039.3140000;23183924.6770000;24105248.3170000;20473808.4880000;20998832.7210000;23719575.2390000;20419718.3530000;22705419.4050000;25103430.6500000]	[-121490925.148827;-121381016.923691;-121832386.406857;-126673936.222834;-107590590.900282;-110349611.338786;-124647216.529004;-107306344.630148;-119317781.752446;-131919414.151461]	[23118946.2120000;23098039.9450000;23183923.8360000;24105246.7960000;20473805.8870000;20998833.4080000;23719572.0570000;20419713.6730000;22705419.8350000;25103425.8540000]	[-94668221.5985690;-94582616.0539190;-94934287.8493890;-98706947.9471660;-83836812.8709730;-85986711.8528570;-97127689.7536090;-83615311.7443740;-92974903.5794140;-102794327.818118]
[1911,454633.500000000]	10	[23,3,28,12,17,6,2,19,9,22]	[23118870.9680000;23098335.1190000;23184242.1630000;24105022.9910000;20473834.9080000;20998733.5540000;23719369.9730000;20419647.5840000;22705199.0160000;25103743.0360000]	[-121490510.390452;-121382571.478550;-121834055.522416;-126672751.910832;-107590729.878964;-110349089.383515;-124646137.664870;-107305971.986739;-119316623.241288;-131921055.711213]	[23118867.2330000;23098335.6940000;23184241.5800000;24105021.5160000;20473832.2520000;20998734.0340000;23719366.5470000;20419642.7720000;22705199.2810000;25103739.0030000]	[-94667898.4081570;-94583827.4024400;-94935588.4425110;-98706025.1082510;-83836921.1659840;-85986305.1359370;-97126849.0881310;-83615021.3763320;-92974000.8438490;-102795606.964777]
[1911,454634]	10	[23,3,28,12,17,6,2,19,9,22]	[23118792.4720000;23098630.9320000;23184559.6080000;24104797.9440000;20473861.2980000;20998634.1620000;23719164.6500000;20419576.7590000;22704978.3430000;25104055.4890000]	[-121490096.470967;-121384127.524514;-121835723.154208;-126671568.186419;-107590868.982743;-110348567.483654;-124645058.114726;-107305599.595045;-119315464.706288;-131922698.844071]	[23118788.4980000;23098631.4230000;23184558.9750000;24104796.1470000;20473858.7050000;20998634.7150000;23719161.0320000;20419571.8180000;22704978.7480000;25104052.2590000]	[-94667575.8699850;-94585039.9116280;-94936887.8758140;-98705102.7301430;-83837029.5579240;-85985898.4609250;-97126007.8841710;-83614731.2028050;-92973098.0879050;-102796887.342002]
[1911,454634.500000000]	10	[23,3,28,12,17,6,2,19,9,22]	[23118713.9810000;23098926.9270000;23184876.5820000;24104572.8130000;20473887.8920000;20998534.7090000;23718959.0900000;20419506.0110000;22704757.8760000;25104368.9290000]	[-121489683.513728;-121385684.986557;-121837389.446028;-126670384.884783;-107591008.265475;-110348045.508591;-124643977.762387;-107305227.430037;-119314306.278325;-131924343.685612]	[23118710.1830000;23098928.0050000;23184876.2320000;24104570.9300000;20473885.2320000;20998535.4650000;23718955.4960000;20419501.0460000;22704758.3670000;25104364.4450000]	[-94667254.0868540;-94586253.5234900;-94938186.2728870;-98704180.6804820;-83837138.0884550;-85985491.7257740;-97125166.0474640;-83614441.2057290;-92972195.4164720;-102798169.049854]
[1911,454635]	10	[23,3,28,12,17,6,2,19,9,22]	[23118635.5070000;23099223.5660000;23185193.4950000;24104347.7180000;20473914.4600000;20998435.2840000;23718753.3200000;20419435.1880000;22704537.7450000;25104682.3120000]	[-121489270.924570;-121387243.178120;-121839054.598689;-126669201.681733;-107591147.431221;-110347523.255722;-124642896.745907;-107304855.206860;-119313147.716164;-131925989.278531]	[23118631.6620000;23099224.5380000;23185192.7780000;24104345.7560000;20473911.7130000;20998436.1200000;23718749.9150000;20419430.2470000;22704538.0050000;25104676.9510000]	[-94666932.5947050;-94587467.6993620;-94939483.7938060;-98703258.7097860;-83837246.5268850;-85985084.7746780;-97124323.6967960;-83614151.1627460;-92971292.6414510;-102799451.346602]
[1911,454635.500000000]	10	[23,3,28,12,17,6,2,19,9,22]	[23118556.9000000;23099520.3350000;23185510.4630000;24104122.4340000;20473940.8290000;20998335.9080000;23718547.7300000;20419364.1870000;22704317.2810000;25104995.2510000]	[-121488858.520012;-121388801.723351;-121840719.113848;-126668018.607029;-107591286.561514;-110347000.976334;-124641815.380789;-107304483.016180;-119311988.921219;-131927635.023581]	[23118553.1110000;23099521.1750000;23185509.2940000;24104120.8510000;20473938.2250000;20998336.8130000;23718544.1270000;20419359.4760000;22704317.5910000;25104989.7540000]	[-94666611.2453730;-94588682.1474000;-94940780.8264030;-98702336.8341190;-83837354.9387340;-85984677.8031780;-97123481.0733610;-83613861.1438030;-92970389.6850780;-102800733.765504]
[1911,454636]	9	[23,3,28,12,17,6,2,19,9]	[23118478.5050000;23099816.9860000;23185827.0680000;24103897.3430000;20473967.3410000;20998236.4930000;23718341.8060000;20419293.4400000;22704096.5990000]	[-121488446.049765;-121390360.520365;-121842383.023926;-126666836.043288;-107591425.690747;-110346478.865536;-124640734.099446;-107304111.020152;-119310829.791464]	[23118474.6100000;23099817.6100000;23185825.8040000;24103895.8110000;20473964.6530000;20998237.4040000;23718338.2000000;20419288.6350000;22704097.0310000]	[-94666289.8371240;-94589896.7858850;-94942077.3843150;-98701415.3550110;-83837463.3504400;-85984270.9625800;-97122638.5123550;-83613571.2766640;-92969486.4694590]
[1911,454636.500000000]	9	[23,3,28,12,17,6,2,19,9]	[23118400.0230000;23100113.8520000;23186143.4700000;24103672.5520000;20473993.6790000;20998137.2600000;23718136.2130000;20419222.7890000;22703875.9820000]	[-121488033.267260;-121391919.224417;-121844046.600298;-126665653.994721;-107591564.775164;-110345957.055470;-124639653.100125;-107303739.154984;-119309670.271902]	[23118396.1270000;23100114.2510000;23186142.6830000;24103670.8920000;20473991.1210000;20998138.1610000;23718132.1930000;20419217.9150000;22703876.3390000]	[-94665968.1852960;-94591111.3562010;-94943373.6698760;-98700494.2809490;-83837571.7269440;-85983864.3570460;-97121796.1801990;-83613281.5092370;-92968582.9476490]
[1911,454637]	9	[23,3,28,12,17,6,2,19,9]	[23118321.3530000;23100410.5500000;23186460.0070000;24103447.9430000;20474020.3040000;20998038.1170000;23717930.8440000;20419152.1730000;22703655.2290000]	[-121487620.489888;-121393478.075596;-121845710.426213;-126664472.793961;-107591704.196484;-110345435.859686;-124638572.977532;-107303367.848782;-119308510.666033]	[23118317.5910000;23100410.9600000;23186459.1990000;24103446.2030000;20474017.5630000;20998038.9320000;23717926.5380000;20419147.2510000;22703655.7590000]	[-94665646.5398510;-94592326.0392310;-94944670.1458770;-98699573.8683140;-83837680.3668020;-85983458.2311640;-97120954.5357280;-83612992.1774140;-92967679.3552410]
[1911,454637.500000000]	9	[23,3,28,12,17,6,2,19,9]	[23118242.8430000;23100707.3480000;23186776.2890000;24103223.3610000;20474046.7380000;20997939.0220000;23717725.3860000;20419081.3960000;22703434.4100000]	[-121487207.462592;-121395036.755644;-121847374.198563;-126663291.978823;-107591843.593323;-110344914.920668;-124637493.201243;-107302996.674509;-119307350.736308]	[23118238.8120000;23100707.5080000;23186775.8060000;24103221.5390000;20474044.1020000;20997939.7650000;23717721.2960000;20419076.5700000;22703435.1640000]	[-94665324.7009400;-94593540.5880030;-94945966.5915590;-98698653.7540200;-83837788.9886290;-85983052.3049190;-97120113.1552930;-83612702.9505900;-92966775.5124170]
[1911,454638]	9	[23,3,28,12,17,6,2,19,9]	[23118164.3010000;23101004;23187092.8690000;24102998.8950000;20474073.3870000;20997840.0010000;23717519.9710000;20419010.8120000;22703213.7700000]	[-121486794.566191;-121396595.547396;-121849038.149147;-126662111.649672;-107591983.307036;-110344394.373839;-124636413.785099;-107302625.886513;-119306190.937338]	[23118159.9120000;23101004.1180000;23187092.7630000;24102996.8830000;20474070.7110000;20997840.7320000;23717515.9650000;20419006.0800000;22703214.5580000]	[-94665002.9639480;-94594755.2260110;-94947263.1885570;-98697734.0176850;-83837897.8555270;-85982646.6844940;-97119272.0425110;-83612414.0239480;-92965871.7778990]
[1911,454638.500000000]	9	[23,3,28,12,17,6,2,19,9]	[23118085.7310000;23101300.4500000;23187409.9010000;24102774.3420000;20474100.0930000;20997740.9280000;23717314.1190000;20418940.3340000;22702993.0600000]	[-121486381.433867;-121398154.044978;-121850702.070721;-126660931.268435;-107592123.006390;-110343873.779381;-124635334.329985;-107302255.088108;-119305030.956341]	[23118081.2150000;23101300.6880000;23187409.5320000;24102772.3080000;20474097.3650000;20997741.7390000;23717310.6370000;20418935.5870000;22702993.7860000]	[-94664681.0395190;-94595969.6359550;-94948559.7642280;-98696814.2363700;-83838006.7116770;-85982241.0259720;-97118430.8975060;-83612125.0904080;-92964967.9037140]
[1911,454639]	9	[23,3,28,12,17,6,2,19,9]	[23118007.1730000;23101597.0490000;23187726.5140000;24102549.6510000;20474126.7620000;20997641.8520000;23717108.6650000;20418869.7750000;22702772.1480000]	[-121485968.179264;-121399712.340895;-121852365.843596;-126659750.735188;-107592262.611809;-110343353.047192;-124634254.696928;-107301884.191531;-119303870.866373]	[23118002.4790000;23101597.3320000;23187726.4870000;24102547.6960000;20474123.9650000;20997642.6700000;23717105.3590000;20418865.0220000;22702773.0540000]	[-94664359.0153290;-94597183.8911710;-94949856.2169800;-98695894.3308720;-83838115.4948070;-85981835.2581290;-97117589.6174880;-83611836.0803590;-92964063.9429210]
[1911,454639.500000000]	9	[23,3,28,12,17,6,2,19,9]	[23117928.6480000;23101893.5980000;23188043.5280000;24102325.0310000;20474153.3850000;20997542.8720000;23716903.0310000;20418799.1230000;22702551.4100000]	[-121485555.159409;-121401270.761755;-121854029.691151;-126658570.413727;-107592402.387314;-110342832.393080;-124633175.105824;-107301513.474327;-119302710.936797]	[23117923.7250000;23101893.8010000;23188043.1260000;24102322.8920000;20474150.6300000;20997543.6160000;23716899.8070000;20418794.5300000;22702552.3990000]	[-94664037.1779950;-94598398.2433810;-94951152.7233440;-98694974.5922800;-83838224.4099400;-85981429.5515570;-97116748.3722860;-83611547.2091490;-92963160.1050800]
[1911,454640]	9	[23,3,28,12,17,6,2,19,9]	[23117849.9640000;23102189.9980000;23188360.2810000;24102100.2600000;20474179.9730000;20997443.8310000;23716697.3280000;20418728.6500000;22702330.5350000]	[-121485142.322211;-121402829.301732;-121855693.651398;-126657390.149208;-107592542.349801;-110342311.800200;-124632095.494433;-107301142.902840;-119301551.200730]	[23117845.1530000;23102190.5480000;23188360.0930000;24102098.2550000;20474177.2620000;20997444.5740000;23716694.3380000;20418724.0150000;22702331.6990000]	[-94663715.4856410;-94599612.6891650;-94952449.3188300;-98694054.9033640;-83838333.4708440;-85981023.8931340;-97115907.1160660;-83611258.4507990;-92962256.4179240]
[1911,454640.500000000]	9	[23,3,28,12,17,6,2,19,9]	[23117771.4340000;23102486.5360000;23188677.0730000;24101875.8220000;20474206.6520000;20997344.7620000;23716491.5320000;20418657.9720000;22702109.9230000]	[-121484729.734696;-121404387.844996;-121857357.877415;-126656209.845183;-107592682.514122;-110341791.199223;-124631015.833620;-107300772.434996;-119300391.727995]	[23117766.6160000;23102487.2230000;23188676.8160000;24101873.4920000;20474203.9890000;20997345.3990000;23716489.1820000;20418653.4580000;22702110.9510000]	[-94663393.9925350;-94600827.1395770;-94953746.1215880;-98693135.1855030;-83838442.6907240;-85980618.2291210;-97115065.8307970;-83610969.7731420;-92961352.9375110]
[1911,454641]	9	[23,3,28,12,17,6,2,19,9]	[23117692.9040000;23102783.2870000;23188993.8660000;24101651.0730000;20474233.3050000;20997245.8140000;23716286.3450000;20418587.5710000;22701889.3580000]	[-121484317.765328;-121405946.750588;-121859022.919726;-126655030.017769;-107592823.344164;-110341271.108179;-124629936.736369;-107300402.555951;-119299232.983811]	[23117688.2190000;23102783.9700000;23188993.7890000;24101648.9040000;20474230.8010000;20997246.3950000;23716283.8260000;20418583.1030000;22701890.4920000]	[-94663072.9832110;-94602041.8706220;-94955043.5615660;-98692215.8436380;-83838552.4300420;-85980212.9636680;-97114224.9827580;-83610681.5547540;-92960450.0222710]
[1911,454641.500000000]	9	[23,3,28,12,17,6,2,19,9]	[23117614.6230000;23103079.9140000;23189310.6850000;24101426.5390000;20474260.0890000;20997146.7720000;23716081.0660000;20418517.2160000;22701668.9020000]	[-121483906.190905;-121407505.921536;-121860688.585623;-126653850.708346;-107592964.657593;-110340751.487023;-124628858.131747;-107300033.167527;-119298074.704789]	[23117609.8450000;23103080.7110000;23189311.0090000;24101424.3610000;20474257.6500000;20997147.4860000;23716078.8980000;20418512.7550000;22701670.1860000]	[-94662752.2830420;-94603256.8074230;-94956341.4863550;-98691296.9060340;-83838662.5452910;-85979808.0652790;-97113384.5122530;-83610393.7194940;-92959547.4653170]
[1911,454642]	9	[23,3,28,12,17,6,2,19,9]	[23117536.2840000;23103376.6890000;23189627.4920000;24101202.2510000;20474287.0760000;20997047.9890000;23715875.4690000;20418446.8920000;22701448.5340000]	[-121483494.956215;-121409065.397833;-121862354.531983;-126652671.788084;-107593106.276116;-110340232.135825;-124627779.798188;-107299664.065028;-119296916.768185]	[23117531.7740000;23103377.3250000;23189628.1740000;24101199.8800000;20474284.5800000;20997048.6470000;23715873.5520000;20418442.4860000;22701449.8850000]	[-94662431.8450900;-94604471.9839530;-94957639.6265590;-98690378.2706110;-83838772.8960140;-85979403.3783670;-97112544.2548890;-83610106.1060760;-92958645.1720020]
[1911,454642.500000000]	9	[23,3,28,12,17,6,2,19,9]	[23117457.8450000;23103673.5390000;23189944.4390000;24100977.9680000;20474313.9260000;20996949.1350000;23715670.4210000;20418376.6040000;22701228.3090000]	[-121483083.998177;-121410624.990971;-121864020.563391;-126651492.939927;-107593248.110711;-110339712.841463;-124626701.439122;-107299295.160056;-119295758.996180]	[23117453.5760000;23103674.1430000;23189945.1650000;24100975.3100000;20474311.5880000;20996949.8170000;23715668.5010000;20418372.3060000;22701229.5740000]	[-94662111.6233560;-94605687.2528940;-94958937.8277050;-98689459.6858270;-83838883.4155600;-85978998.7351120;-97111703.9744310;-83609818.6464490;-92957743.0102910]
[1911,454643]	9	[23,3,28,12,17,6,2,19,9]	[23117379.5350000;23103970.4400000;23190261.4070000;24100753.6790000;20474340.9370000;20996850.4210000;23715464.9640000;20418306.3440000;22701007.7960000]	[-121482673.361945;-121412184.845999;-121865686.607346;-126650314.113139;-107593390.142220;-110339193.509928;-124625622.960169;-107298926.359900;-119294601.499945]	[23117375.4380000;23103971.0730000;23190262.3320000;24100751.1290000;20474338.6060000;20996851.0280000;23715463.2850000;20418302.0590000;22701009.3840000]	[-94661791.6519550;-94606902.7254860;-94960236.0349440;-98688541.1171020;-83838994.0895350;-85978594.0616350;-97110863.6059620;-83609531.2693160;-92956841.0643390]
[1911,454643.500000000]	9	[23,3,28,12,17,6,2,19,9]	[23117301.5140000;23104267.1510000;23190578.2980000;24100529.2080000;20474368.0690000;20996751.6830000;23715259.7830000;20418236.2660000;22700787.5150000]	[-121482263.052391;-121413744.909457;-121867352.590361;-126649135.298224;-107593532.320372;-110338674.166272;-124624544.159640;-107298557.648653;-119293444.237259]	[23117297.3720000;23104267.9210000;23190579.3540000;24100526.8670000;20474365.6490000;20996752.1940000;23715258.1980000;20418231.9040000;22700789.2850000]	[-94661471.9361190;-94608118.3632880;-94961534.1979960;-98687622.5597790;-83839104.8770810;-85978189.3777240;-97110022.9949750;-83609243.9607730;-92955939.2999900]
[1911,454644]	9	[23,3,28,12,17,6,2,19,9]	[23117223.5130000;23104564.3040000;23190895.3860000;24100304.8880000;20474395.1430000;20996652.9260000;23715054.4680000;20418166.1720000;22700567.3600000]	[-121481853.013085;-121415305.158717;-121869018.594555;-126647956.591013;-107593674.789561;-110338154.939860;-124623465.492844;-107298189.230002;-119292287.195536]	[23117219.4340000;23104564.8090000;23190896.5970000;24100302.5300000;20474392.7580000;20996653.4150000;23715052.6890000;20418161.8290000;22700569.1130000]	[-94661152.4313740;-94609334.1416650;-94962832.3794990;-98686704.0892140;-83839215.8917680;-85977784.7861290;-97109182.4828920;-83608956.8810610;-92955037.7114810]
[1911,454644.500000000]	9	[23,3,28,12,17,6,2,19,9]	[23117145.6410000;23104861.2670000;23191212.4600000;24100080.4670000;20474422.5140000;20996554.3010000;23714849.6620000;20418096.4510000;22700347.1700000]	[-121481443.089993;-121416865.525786;-121870684.722271;-126646778.389212;-107593818.252774;-110337636.817084;-124622387.345272;-107297821.918837;-119291130.169663]	[23117141.4950000;23104861.7530000;23191213.5870000;24100078.6080000;20474420.0240000;20996554.7700000;23714847.1500000;20418091.9050000;22700348.8320000]	[-94660833.0120110;-94610550.0121920;-94964130.6539280;-98685786.0135490;-83839327.6807830;-85977381.0553200;-97108342.3696000;-83608670.6651820;-92954136.1329610]
[1911,454645]	9	[23,3,28,12,17,6,2,19,9]	[23117067.5680000;23105157.9310000;23191529.4250000;24099856.4850000;20474449.7380000;20996455.6240000;23714645.2320000;20418026.6750000;22700126.9730000]	[-121481032.169979;-121418425.248989;-121872350.788477;-126645600.911518;-107593961.549843;-110337119.214123;-124621310.111781;-107297454.837704;-119289972.297388]	[23117063.3760000;23105158.6040000;23191530.1320000;24099854.3960000;20474447.2640000;20996456.2900000;23714642.3100000;20418022.0330000;22700128.4720000]	[-94660512.8078280;-94611765.3803330;-94965428.8772660;-98684868.5002740;-83839439.3380950;-85976977.7264240;-97107502.9652650;-83608384.6284100;-92953233.8889500]
[1911,454645.500000000]	9	[23,3,28,12,17,6,2,19,9]	[23116988.9540000;23105454.3620000;23191846.4270000;24099632.4710000;20474476.8890000;20996357.1960000;23714440.4750000;20417956.7760000;22699906.1790000]	[-121480618.966748;-121419983.390454;-121874016.510081;-126644425.144165;-107594103.850283;-110336602.345189;-124620234.874686;-107297087.613894;-119288812.180489]	[23116984.7140000;23105455.1920000;23191847.1580000;24099630.4480000;20474474.3420000;20996357.8660000;23714437.2020000;20417952.1240000;22699907.5370000]	[-94660190.8255430;-94612979.5144650;-94966726.8326760;-98683952.3186030;-83839550.2168500;-85976574.9669690;-97106665.1143670;-83608098.4792370;-92952329.8931540]
[1911,454646]	9	[23,3,28,12,17,6,2,19,9]	[23116909.9760000;23105750.6010000;23192163.0990000;24099409.0850000;20474503.9100000;20996258.8860000;23714236.2670000;20417886.9790000;22699685.3120000]	[-121480204.061320;-121421540.416937;-121875682.121186;-126643250.829461;-107594245.668021;-110336086.336897;-124619161.288165;-107296720.566004;-119287650.553097]	[23116905.9050000;23105751.4350000;23192163.1060000;24099407.0240000;20474501.3300000;20996259.6870000;23714233.2780000;20417882.2520000;22699686.5450000]	[-94659867.5219790;-94614192.7806600;-94968024.7042220;-98683037.2668330;-83839660.7182120;-85976172.8769950;-97105828.5400830;-83607812.4644860;-92951424.7237930]
[1911,454646.500000000]	9	[23,3,28,12,17,6,2,19,9]	[23116830.7320000;23106046.8650000;23192480.1530000;24099186.0030000;20474530.8880000;20996160.8180000;23714032.6340000;20417817.3160000;22699464.1880000]	[-121479788.821921;-121423097.255787;-121877347.918015;-126642077.144240;-107594387.652405;-110335570.881968;-124618088.500357;-107296353.932677;-119286488.567357]	[23116826.9150000;23106047.5890000;23192480.3680000;24099183.4650000;20474528.3610000;20996161.6130000;23714029.2110000;20417812.4940000;22699465.3680000]	[-94659543.9556960;-94615405.8988350;-94969322.7229160;-98682122.7002830;-83839771.3513380;-85975771.2202430;-97104992.5910010;-83607526.7741210;-92950519.2800140]
[1911,454647]	9	[23,3,28,12,17,6,2,19,9]	[23116751.8490000;23106343.0420000;23192797.2970000;24098963.0240000;20474558.0070000;20996062.8340000;23713828.5490000;20417747.6160000;22699243.1280000]	[-121479373.581696;-121424653.895541;-121879014.058033;-126640903.629502;-107594529.909052;-110335055.665879;-124617015.988408;-107295987.550652;-119285326.748595]	[23116747.9640000;23106343.8920000;23192797.3680000;24098960.3330000;20474555.4400000;20996063.5990000;23713825.0990000;20417742.7920000;22699244.3120000]	[-94659220.3863270;-94616618.8593240;-94970621.0066460;-98681208.2615230;-83839882.1985580;-85975369.7520980;-97104156.8657280;-83607241.2815800;-92949613.9636030]
[1911,454647.500000000]	9	[23,3,28,12,17,6,2,19,9]	[23116672.9870000;23106639.3670000;23193114.6080000;24098739.4930000;20474585.0570000;20995964.8930000;23713624.4990000;20417677.9020000;22699022.0490000]	[-121478958.331705;-121426210.246064;-121880680.518561;-126639730.057667;-107594672.296074;-110334540.481903;-124615943.647446;-107295621.252795;-119284164.998696]	[23116669.0040000;23106639.9690000;23193114.5250000;24098737.0220000;20474582.4860000;20995965.6010000;23713621.0780000;20417673.1030000;22699023.3240000]	[-94658896.8089120;-94617831.5924650;-94971919.5364810;-98680293.7846300;-83839993.1478390;-85974968.3100840;-97103321.2783500;-83606955.8551320;-92948708.7009300]
[1911,454648]	9	[23,3,28,12,17,6,2,19,9]	[23116593.8900000;23106935.5160000;23193431.6340000;24098516.2070000;20474612.0990000;20995866.6070000;23713420.4660000;20417608.1080000;22698801.0460000]	[-121478542.639681;-121427765.896218;-121882347.554202;-126638556.383274;-107594814.572140;-110334025.243460;-124614871.457940;-107295254.833815;-119283003.252188]	[23116589.9390000;23106935.9660000;23193431.8910000;24098513.7900000;20474609.5500000;20995867.5240000;23713417.0240000;20417603.3410000;22698802.2780000]	[-94658572.8867700;-94619043.7797790;-94973218.5183680;-98679379.2358770;-83840104.0116370;-85974566.8255200;-97102485.8081420;-83606670.3337220;-92947803.4415870]
[1911,454648.500000000]	9	[23,3,28,12,17,6,2,19,9]	[23116514.7720000;23107231.7960000;23193748.8620000;24098292.8500000;20474639.2980000;20995768.4710000;23713216.2940000;20417538.4810000;22698580.1720000]	[-121478126.814959;-121429321.124823;-121884015.053131;-126637382.800719;-107594956.937907;-110333510.085457;-124613799.699511;-107294888.488863;-119281841.484808]	[23116510.8430000;23107232;23193749.1360000;24098290.3780000;20474636.6080000;20995769.5460000;23713212.8790000;20417533.5970000;22698581.2210000]	[-94658248.8647260;-94620255.6420070;-94974517.8684060;-98678464.7595470;-83840214.9451860;-85974165.4037130;-97101650.6762640;-83606384.8702040;-92946898.1672230]
[1911,454649]	9	[23,3,28,12,17,6,2,19,9]	[23116435.6050000;23107527.5820000;23194066.4160000;24098069.5630000;20474666.4310000;20995670.4980000;23713012.5910000;20417468.7990000;22698359.0500000]	[-121477710.721333;-121430875.979451;-121885682.733933;-126636209.245621;-107595099.365851;-110332994.986874;-124612727.946734;-107294522.189791;-119280679.606335]	[23116431.7130000;23107527.8730000;23194066.8170000;24098067.2610000;20474663.7100000;20995671.5170000;23713008.9700000;20417463.8620000;22698360.0450000]	[-94657924.6367660;-94621467.2130770;-94975817.3600940;-98677550.3041420;-83840325.9270440;-85973764.0290840;-97100815.5452740;-83606099.4429640;-92945992.8067410]
[1911,454649.500000000]	9	[23,3,28,12,17,6,2,19,9]	[23116356.3290000;23107823.4170000;23194383.8820000;24097846.3390000;20474693.4570000;20995572.4400000;23712808.6590000;20417399.1190000;22698137.9780000]	[-121477294.817276;-121432430.728882;-121887350.761128;-126635035.614615;-107595241.988015;-110332479.927828;-124611656.253062;-107294156.042590;-119279518.048577]	[23116352.4100000;23107823.7640000;23194384.1090000;24097843.9080000;20474690.8750000;20995573.4690000;23712805.0480000;20417394.1750000;22698138.9530000]	[-94657600.5550070;-94622678.7047670;-94977117.1201580;-98676635.7905090;-83840437.0615720;-85973362.6856130;-97099980.4590150;-83605814.1341070;-92945087.6972790]
[1911,454650]	9	[23,3,28,12,17,6,2,19,9]	[23116277.1690000;23108119.2270000;23194701.5490000;24097622.8840000;20474720.5670000;20995474.5350000;23712604.6760000;20417329.5160000;22697917.0850000]	[-121476879.162655;-121433985.481081;-121889019.015427;-126633861.796332;-107595384.776812;-110331964.756890;-124610584.364420;-107293789.910103;-119278356.801514]	[23116273.3080000;23108119.6390000;23194701.6840000;24097620.3230000;20474718.0690000;20995475.4430000;23712601.1350000;20417324.5110000;22697917.9780000]	[-94657276.6679710;-94623890.1982710;-94978417.0549080;-98675721.1278190;-83840548.3276670;-85972961.2550570;-97099145.2225020;-83605528.8362980;-92944182.8331530]
[1911,454650.500000000]	9	[23,3,28,12,17,6,2,19,9]	[23116198.1640000;23108414.8930000;23195018.9390000;24097399.6020000;20474747.9100000;20995376.5260000;23712400.6570000;20417259.7830000;22697696.0540000]	[-121476463.735220;-121435540.316281;-121890687.264567;-126632687.976870;-107595527.647568;-110331449.482771;-124609512.251564;-107293423.821425;-119277195.677948]	[23116194.3720000;23108415.4700000;23195019.1370000;24097396.8240000;20474745.2560000;20995377.4390000;23712397.0270000;20417254.8430000;22697696.9030000]	[-94656952.9619500;-94625101.7612320;-94979716.9841560;-98674806.4687680;-83840659.6587230;-85972559.7439400;-97098309.8124340;-83605243.5722040;-92943278.0680690]
[1911,454651]	9	[23,3,28,12,17,6,2,19,9]	[23116119.2600000;23108710.7550000;23195336.3420000;24097176.0640000;20474775.1870000;20995278.4090000;23712196.2610000;20417190.0470000;22697475.3330000]	[-121476048.635191;-121437095.372775;-121892355.500264;-126631513.990929;-107595670.590695;-110330933.980267;-124608439.879671;-107293057.604817;-119276034.887188]	[23116115.2800000;23108711.4420000;23195336.4190000;24097173.5030000;20474772.4920000;20995279.3610000;23712193.1710000;20417185.1380000;22697476.0430000]	[-94656629.5123880;-94626313.4963640;-94981016.9031730;-98673891.6806070;-83840771.0463070;-85972158.0568120;-97097474.2034330;-83604958.2084910;-92942373.5642390]
[1911,454651.500000000]	9	[23,3,28,12,17,6,2,19,9]	[23116040.3750000;23109006.6070000;23195653.9170000;24096952.6870000;20474802.5520000;20995180.2370000;23711992.1280000;20417120.4730000;22697254.3370000]	[-121475634.005213;-121438650.544856;-121894023.971365;-126630339.772135;-107595813.663222;-110330418.271630;-124607367.125676;-107292691.416056;-119274874.530720]	[23116036.4250000;23109007.4810000;23195653.7730000;24096950.2660000;20474799.7270000;20995181.2470000;23711988.8650000;20417115.4100000;22697255.1750000]	[-94656306.4288290;-94627525.3211540;-94982317.0173660;-98672976.6992530;-83840882.5341420;-85971756.2091330;-97096638.2896710;-83604672.8667190;-92941469.3975420]
[1911,454652]	9	[23,3,28,12,17,6,2,19,9]	[23115961.4310000;23109302.4990000;23195971.3300000;24096729.4020000;20474829.7310000;20995082.1820000;23711788.0610000;20417050.7940000;22697033.5810000]	[-121475219.655228;-121440205.868733;-121895692.735579;-126629165.557516;-107595956.998692;-110329902.555226;-124606294.316023;-107292325.347468;-119273714.534043]	[23115957.5350000;23109303.4380000;23195971.1930000;24096726.8710000;20474827.0100000;20995083.0610000;23711784.7260000;20417045.7040000;22697034.5270000]	[-94655983.5617770;-94628737.2608330;-94983617.3604270;-98672061.7174190;-83840994.2262400;-85971354.3547190;-97095802.3355790;-83604387.6198590;-92940565.5095110]
[1911,454652.500000000]	9	[23,3,28,12,17,6,2,19,9]	[23115882.5730000;23109598.1360000;23196288.7580000;24096505.9620000;20474857.0620000;20994984.0050000;23711584.0250000;20416981.2890000;22696812.7200000]	[-121474805.349793;-121441761.138678;-121897361.475676;-126627991.528033;-107596100.306961;-110329386.876395;-124605221.622378;-107291959.303191;-119272554.495690]	[23115878.7890000;23109599.4370000;23196288.5130000;24096503.4710000;20474854.2420000;20994984.9120000;23711580.5800000;20416975.9990000;22696813.7870000]	[-94655660.7281190;-94629949.1601360;-94984917.6737330;-98671146.8866490;-83841105.8960090;-85970952.5277240;-97094966.4704980;-83604102.3925820;-92939661.5844890]
[1911,454653]	9	[23,3,28,12,17,6,2,19,9]	[23115803.8510000;23109894.5490000;23196606.4150000;24096282.5200000;20474884.4160000;20994885.9920000;23711379.8970000;20416911.6920000;22696592.0340000]	[-121474391.283122;-121443316.735979;-121899030.193076;-126626817.963997;-107596243.899834;-110328871.449849;-124604149.113306;-107291593.584195;-119271394.588740]	[23115799.9790000;23109895.3710000;23196606.1060000;24096280.1520000;20474881.5550000;20994886.8240000;23711376.5220000;20416906.4410000;22696593.0530000]	[-94655338.0803370;-94631161.3163180;-94986217.9736250;-98670232.4288360;-83841217.7863660;-85970550.8978640;-97094130.7493490;-83603817.4197540;-92938757.7612700]
[1911,454653.500000000]	9	[23,3,28,12,17,6,2,19,9]	[23115725.2880000;23110190.8350000;23196923.9380000;24096059.2970000;20474911.7210000;20994788.0660000;23711175.9770000;20416842.1950000;22696371.4280000]	[-121473977.761218;-121444873.103590;-121900698.811615;-126625645.292906;-107596387.950911;-110328356.667021;-124603077.060290;-107291228.516312;-119270234.910550]	[23115721.2440000;23110191.6220000;23196923.6810000;24096056.9930000;20474908.9420000;20994788.8180000;23711172.4710000;20416837.0040000;22696372.4230000]	[-94655015.8551850;-94632374.0734750;-94987518.1945720;-98669318.6671680;-83841330.0340000;-85970149.7697380;-97093295.3788600;-83603532.9527600;-92937854.1171640]
[1911,454654]	9	[23,3,28,12,17,6,2,19,9]	[23115646.4410000;23110487.0870000;23197241.4250000;24095836.2080000;20474939.1690000;20994690.1960000;23710972.0980000;20416772.9820000;22696150.7390000]	[-121473564.514620;-121446430.093645;-121902367.091910;-126624473.362889;-107596532.252186;-110327842.332138;-124602005.315989;-107290863.895808;-119269075.190119]	[23115642.6410000;23110487.9600000;23197241.1110000;24095834.1630000;20474936.4150000;20994690.9660000;23710968.5900000;20416767.5810000;22696151.7410000]	[-94654693.8424040;-94633587.3186140;-94988818.1445790;-98668405.4808650;-83841442.4765280;-85969748.9900380;-97092460.2539250;-83603248.8339200;-92936950.4396440]
[1911,454654.500000000]	9	[23,3,28,12,17,6,2,19,9]	[23115567.9210000;23110783.6490000;23197558.7950000;24095613.6150000;20474966.5500000;20994592.4270000;23710768.4120000;20416703.4700000;22695930.1090000]	[-121473151.550450;-121447987.675164;-121904034.866532;-126623302.057625;-107596676.811613;-110327328.372458;-124600933.646269;-107290499.647307;-119267915.358344]	[23115563.9940000;23110784.2290000;23197558.5990000;24095611.1850000;20474963.9010000;20994593.1650000;23710764.7480000;20416698.3510000;22695930.9980000]	[-94654372.0533370;-94634801.0190680;-94990117.7060660;-98667492.7859750;-83841555.1207020;-85969348.5027300;-97091625.1922530;-83602965.0053980;-92936046.6767810]
[1911,454655]	9	[23,3,28,12,17,6,2,19,9]	[23115489.4730000;23111079.8410000;23197876.1370000;24095390.9460000;20474994.0880000;20994494.6290000;23710564.7810000;20416634.1540000;22695709.1320000]	[-121472738.808524;-121449545.567242;-121905702.329710;-126622131.069117;-107596821.464186;-110326814.475184;-124599862.020359;-107290135.557419;-119266755.539578]	[23115485.4550000;23111080.7090000;23197875.5860000;24095388.3700000;20474991.4330000;20994495.3320000;23710560.7940000;20416629.0960000;22695710.3650000]	[-94654050.4395040;-94636014.9652830;-94991417.0239950;-98666580.3396650;-83841667.8376150;-85968948.0636880;-97090790.1686450;-83602681.2989430;-92935142.9238550]
[1911,454655.500000000]	9	[23,3,28,12,17,6,2,19,9]	[23115410.9290000;23111376.3210000;23198193.3880000;24095167.7530000;20475021.5390000;20994396.8570000;23710360.5840000;20416564.8570000;22695488.4580000]	[-121472326.148852;-121451103.455105;-121907369.680718;-126620959.952767;-107596966.092904;-110326300.407568;-124598790.064438;-107289771.392359;-119265595.758444]	[23115406.8420000;23111377.1010000;23198192.7850000;24095165.0860000;20475018.9420000;20994397.4590000;23710356.8830000;20416559.8260000;22695489.6950000]	[-94653728.8908990;-94637228.9071960;-94992716.2565580;-98665667.7877610;-83841780.5358900;-85968547.4922060;-97089954.8868510;-83602397.5331300;-92934239.2020900]
[1911,454656]	9	[23,3,28,12,17,6,2,19,9]	[23115332.4670000;23111672.7720000;23198510.6450000;24094945.0910000;20475049.1080000;20994299.1730000;23710156.7430000;20416495.5630000;22695267.9470000]	[-121471913.484467;-121452661.262349;-121909037.127884;-126619789.052304;-107597110.787314;-110325786.391570;-124597718.315798;-107289407.315560;-119264435.964726]	[23115328.2670000;23111673.5440000;23198510.0020000;24094942.1020000;20475046.4670000;20994299.6670000;23710152.9500000;20416490.4860000;22695269.0740000]	[-94653407.3336180;-94638442.7804860;-94994015.5622870;-98664755.3930000;-83841893.2855540;-85968146.9614040;-97089119.7553590;-83602113.8368270;-92933335.4703980]
[1911,454656.500000000]	9	[23,3,28,12,17,6,2,19,9]	[23115254.0520000;23111969.2290000;23198827.8740000;24094722.1220000;20475076.6120000;20994201.3260000;23709953.2110000;20416426.2590000;22695047.2750000]	[-121471500.674527;-121454218.893521;-121910704.692343;-126618618.280102;-107597255.483841;-110325272.441660;-124596646.609986;-107289043.291531;-119263276.124550]	[23115249.8590000;23111969.8500000;23198827.1730000;24094719.9040000;20475073.9670000;20994201.8670000;23709949.1410000;20416421.2150000;22695048.2040000]	[-94653085.6620170;-94639656.5123500;-94995314.9560150;-98663843.0814220;-83842006.0359560;-85967746.4812180;-97088284.6505780;-83601830.1822920;-92932431.7009090]
[1911,454657]	9	[23,3,28,12,17,6,2,19,9]	[23115175.3310000;23112265.6540000;23199145.2470000;24094499.2280000;20475104.1540000;20994103.4110000;23709749.2170000;20416356.9700000;22694826.4630000]	[-121471087.929846;-121455776.406798;-121912372.210936;-126617447.561224;-107597400.247454;-110324758.499489;-124595574.989710;-107288679.312151;-119262116.282568]	[23115171.1970000;23112266.2500000;23199144.5190000;24094497.2690000;20475101.5240000;20994104.0960000;23709745.0390000;20416351.9310000;22694827.5220000]	[-94652764.0435690;-94640870.1527040;-94996614.3248750;-98662930.8114020;-83842118.8377570;-85967346.0045450;-97087449.6231200;-83601546.5624320;-92931527.9262990]
[1911,454657.500000000]	9	[23,3,28,12,17,6,2,19,9]	[23115096.8880000;23112562.2290000;23199462.5150000;24094276.6540000;20475131.7880000;20994005.5540000;23709545.6420000;20416287.7110000;22694605.8310000]	[-121470675.306612;-121457334.001137;-121914039.897227;-126616276.896990;-107597545.187210;-110324244.667155;-124594503.218119;-107288315.512513;-119260956.557845]	[23115092.9150000;23112562.5740000;23199461.9800000;24094273.6660000;20475129.1020000;20994006.2940000;23709541.0810000;20416282.7060000;22694606.8720000]	[-94652442.5214920;-94642083.8598830;-94997913.8238710;-98662018.5964810;-83842231.7770140;-85966945.6141200;-97086614.4760770;-83601263.0819190;-92930624.2407050]
[1911,454658]	9	[23,3,28,12,17,6,2,19,9]	[23115018.3110000;23112858.6010000;23199779.9250000;24094053.7500000;20475159.4870000;20993907.6260000;23709341.2870000;20416218.5750000;22694385.2580000]	[-121470262.592312;-121458891.499491;-121915707.382683;-126615106.454796;-107597690.127957;-110323730.834090;-124593431.582316;-107287951.760752;-119259796.700516]	[23115014.4420000;23112859.0590000;23199779.3080000;24094050.5290000;20475156.6810000;20993908.5610000;23709336.7980000;20416213.4660000;22694386.1010000]	[-94652120.9261110;-94643297.4993800;-94999213.1637260;-98661106.5552960;-83842344.7175850;-85966545.2235360;-97085779.4357990;-83600979.6399190;-92929720.4531120]
[1911,454658.500000000]	9	[23,3,28,12,17,6,2,19,9]	[23114939.8510000;23113154.8100000;23200097.2790000;24093831.3520000;20475186.9530000;20993809.8510000;23709137.5050000;20416149.4330000;22694164.3740000]	[-121469849.923102;-121460448.989378;-121917374.839264;-126613936.268727;-107597835.163699;-110323217.182358;-124592360.063792;-107287588.152579;-119258636.770266]	[23114935.7610000;23113155.4510000;23200096.4190000;24093827.2920000;20475184.2660000;20993810.8180000;23709133.0900000;20416144.2440000;22694165.3910000]	[-94651799.3643130;-94644511.1273360;-95000512.4830470;-98660194.7184530;-83842457.7332020;-85966144.9757920;-97084944.4866730;-83600696.3096220;-92928816.6125500]
[1911,454659]	9	[23,3,28,12,17,6,2,19,9]	[23114861.3460000;23113451.3430000;23200414.5760000;24093609.4250000;20475214.7260000;20993712.1570000;23708933.5480000;20416080.1680000;22693943.5080000]	[-121469437.387967;-121462006.808079;-121919042.149268;-126612766.304905;-107597980.413010;-110322703.744942;-124591288.615906;-107287224.845122;-119257476.919352]	[23114857.3090000;23113451.9130000;23200413.6080000;24093604.0040000;20475211.9080000;20993713.0860000;23708928.9480000;20416075.1390000;22693944.6640000]	[-94651477.9095810;-94645725.0125220;-95001811.6812320;-98659283.0524530;-83842570.9150780;-85965744.8954300;-97084109.5914450;-83600413.2128320;-92927912.8358600]
[1911,454659.500000000]	9	[23,3,28,12,17,6,2,19,9]	[23114782.7680000;23113747.4080000;23200731.7970000;24093388.0680000;20475242.2520000;20993614.5020000;23708729.6400000;20416010.9950000;22693722.9470000]	[-121469025.099301;-121463564.818287;-121920709.382445;-126611596.687027;-107598125.847754;-110322190.350539;-124590217.159007;-107286861.684063;-119256317.115563]	[23114778.6430000;23113748.4230000;23200730.8680000;24093381.1780000;20475239.5790000;20993615.3970000;23708725.2960000;20416006.0220000;22693724.0110000]	[-94651156.6501190;-94646939.0484750;-95003110.8179920;-98658371.6641100;-83842684.2400860;-85965344.8477920;-97083274.6882650;-83600130.2317420;-92927009.0960310]
[1911,454660]	9	[23,3,28,12,17,6,2,19,9]	[23114704.3820000;23114044.0160000;23201049.2710000;24093164.7740000;20475269.9460000;20993516.7840000;23708525.4670000;20415941.9760000;22693502.3030000]	[-121468613.021113;-121465122.826516;-121922376.643153;-126610426.944203;-107598271.401471;-110321676.944989;-124589145.498200;-107286498.628374;-119255157.532778]	[23114700.1980000;23114044.9840000;23201047.9770000;24093159.0100000;20475267.2850000;20993517.6920000;23708521.3790000;20415936.9180000;22693503.3350000]	[-94650835.5536210;-94648153.0826480;-95004409.9797590;-98657460.1923890;-83842797.6578850;-85964944.7916540;-97082439.6258210;-83599847.3312100;-92926105.5271380]
[1911,454660.500000000]	9	[23,3,28,12,17,6,2,19,9]	[23114625.9310000;23114340.4170000;23201366.6680000;24092941.8530000;20475297.6350000;20993419.1470000;23708321.6100000;20415872.8990000;22693281.5340000]	[-121468200.971302;-121466680.809838;-121924043.810475;-126609257.075884;-107598417.001069;-110321163.447379;-124588073.715363;-107286135.545338;-119253997.939040]	[23114621.9750000;23114341.6560000;23201365.4330000;24092935.9300000;20475294.9530000;20993419.9900000;23708316.9670000;20415867.7880000;22693282.6300000]	[-94650514.4765830;-94649367.0921870;-95005709.0676040;-98656548.6119060;-83842911.1113490;-85964544.6646520;-97081604.4725980;-83599564.4073370;-92925201.9494660]
[1911,454661]	9	[23,3,28,12,17,6,2,19,9]	[23114547.6470000;23114636.8630000;23201683.9280000;24092718.5530000;20475325.3430000;20993321.4070000;23708116.8210000;20415803.9270000;22693060.8540000]	[-121467789.314427;-121468238.954203;-121925711.136971;-126608087.171482;-107598562.796147;-110320649.879593;-124587001.729338;-107285772.561293;-119252838.754370]	[23114543.5690000;23114638.0360000;23201682.6940000;24092713.0180000;20475322.7660000;20993322.2130000;23708112.9400000;20415798.7480000;22693062.0880000]	[-94650193.7077080;-94650581.2291570;-95007008.2802640;-98655637.0057420;-83843024.7184300;-85964144.4834970;-97080769.1657010;-83599281.5616530;-92924298.6888570]
[1911,454661.500000000]	8	[23,3,28,17,6,2,19,9]	[23114469.4780000;23114933.4530000;23202000.8900000;20475353.2510000;20993223.6990000;23707913.0930000;20415734.7620000;22692840.4760000]	[-121467378.064783;-121469797.317139;-121927378.719410;-107598708.886609;-110320136.304770;-124585929.604035;-107285409.756825;-119251679.953080]	[23114465.2980000;23114934.6060000;23202000.1120000;20475350.5690000;20993224.4930000;23707908.8950000;20415729.7550000;22692841.6040000]	[-94649873.2591850;-94651795.5406300;-95008307.6941460;-83843138.5550560;-85963744.2965550;-97079933.7439020;-83598998.8563910;-92923395.7271990]
[1911,454662]	8	[23,3,28,17,6,2,19,9]	[23114391.1420000;23115230.0790000;23202318.1250000;20475381.1770000;20993125.8720000;23707709.2210000;20415665.8240000;22692620.0150000]	[-121466967.204409;-121471355.805516;-121929046.768187;-107598855.251130;-110319622.783574;-124584857.582585;-107285047.132035;-119250521.600974]	[23114387.0120000;23115231.1770000;23202317.8150000;20475378.4170000;20993126.8100000;23707704.9430000;20415660.7530000;22692621.1370000]	[-94649553.1139110;-94653009.9500540;-95009607.4807900;-83843252.6051020;-85963344.1504360;-97079098.4077300;-83598716.2916660;-92922493.1169820]
[1911,454662.500000000]	8	[23,3,28,17,6,2,19,9]	[23114313.0210000;23115526.8140000;23202635.7820000;20475409.0890000;20993028.1970000;23707505.3510000;20415596.8490000;22692399.7700000]	[-121466556.579737;-121472914.335097;-121930715.049256;-107599001.825818;-110319109.378947;-124583785.572318;-107284684.640496;-119249363.502058]	[23114308.7810000;23115527.7010000;23202635.5410000;20475406.3170000;20993029.1050000;23707500.8440000;20415591.7950000;22692400.6800000]	[-94649233.1473620;-94654224.3869090;-95010907.4401840;-83843366.8177750;-85962944.0937970;-97078263.0757310;-83598433.8298070;-92921590.7022710]
[1911,454663]	8	[23,3,28,17,6,2,19,9]	[23114234.9020000;23115823.4600000;23202953.4170000;20475436.9790000;20992930.6200000;23707301.2900000;20415527.9060000;22692179.0070000]	[-121466145.891077;-121474472.787171;-121932383.272496;-107599148.401688;-110318595.930437;-124582713.590525;-107284322.162823;-119248205.370985]	[23114230.7200000;23115824.2860000;23202953.0830000;20475434.1920000;20992931.4020000;23707296.9980000;20415522.8010000;22692180.2070000]	[-94648913.1281120;-94655438.7612950;-95012207.3418950;-83843481.0309530;-85962544.0028280;-97077427.7611250;-83598151.3779470;-92920688.2635580]
[1911,454663.500000000]	8	[23,3,28,17,6,2,19,9]	[23114156.7180000;23116119.9860000;23203270.8710000;20475464.8350000;20992832.8620000;23707097.4000000;20415458.8730000;22691958.5480000]	[-121465735.091263;-121476031.091916;-121934051.444079;-107599294.875416;-110318082.452713;-124581641.556099;-107283959.654974;-119247047.112648]	[23114152.5840000;23116120.9030000;23203270.4260000;20475462.0810000;20992833.6580000;23707093.2050000;20415453.8380000;22691959.8930000]	[-94648593.0236160;-94656653.0232710;-95013507.2117280;-83843595.1652850;-85962143.8919460;-97076592.4041940;-83597868.9041690;-92919785.7256260]
[1911,454664]	8	[23,3,28,17,6,2,19,9]	[23114078.5600000;23116416.6570000;23203588.3190000;20475492.8050000;20992735.1400000;23706893.3470000;20415389.8520000;22691738.4640000]	[-121465324.395441;-121477589.399098;-121935719.739806;-107599441.505637;-110317569.035441;-124580569.696736;-107283597.239453;-119245888.912194]	[23114074.5350000;23116417.4200000;23203587.9070000;20475489.9650000;20992735.9680000;23706889.0530000;20415384.8790000;22691739.5330000]	[-94648272.9981620;-94657867.2845780;-95014807.1783700;-83843709.4225270;-85961743.8281790;-97075757.1866470;-83597586.5026560;-92918883.2302890]
[1911,454664.500000000]	8	[23,3,28,17,6,2,19,9]	[23114000.2630000;23116712.9580000;23203905.8060000;20475520.6570000;20992637.3250000;23706689.2520000;20415320.8050000;22691518.1020000]	[-121464913.692583;-121479147.505042;-121937388.096659;-107599588.101860;-110317055.471610;-124579497.592278;-107283234.806992;-119244730.758728]	[23113996.3700000;23116713.8670000;23203905.4130000;20475517.8580000;20992638.2430000;23706685.1120000;20415315.9150000;22691519.2700000]	[-94647952.9646460;-94659081.3893740;-95016107.1879680;-83843823.6528530;-85961343.6495410;-97074921.7842260;-83597304.0867230;-92917980.7720330]
[1911,454665]	8	[23,3,28,17,6,2,19,9]	[23113922.1380000;23117009.5330000;23204223.4510000;20475548.6180000;20992539.5950000;23706485.3630000;20415251.9200000;22691297.8500000]	[-121464502.928334;-121480705.439049;-121939056.528042;-107599734.704531;-110316541.843029;-124578425.583634;-107282872.333485;-119243572.639216]	[23113918.2560000;23117010.1410000;23204222.8690000;20475545.7820000;20992540.5100000;23706480.8140000;20415246.9510000;22691298.8760000]	[-94647632.8854510;-94660295.3620250;-95017407.2556270;-83843937.8876080;-85960943.4194720;-97074086.4582410;-83597021.6392130;-92917078.3396520]
[1911,454665.500000000]	8	[23,3,28,17,6,2,19,9]	[23113843.8870000;23117305.7230000;23204541.0150000;20475576.1930000;20992441.7710000;23706281.3370000;20415182.6280000;22691077.1750000]	[-121464091.328251;-121482262.669028;-121940724.392567;-107599880.090266;-110316027.320824;-124577353.205019;-107282508.776907;-119242413.601525]	[23113840.0100000;23117306.4830000;23204540.1460000;20475573.4590000;20992442.5430000;23706276.7000000;20415177.7560000;22691078.2830000]	[-94647312.1574300;-94661508.7869260;-95018706.8819530;-83844051.1738330;-85960542.4917050;-97073250.8405450;-83596738.3474790;-92916175.1931670]
[1911,454666]	8	[23,3,28,17,6,2,19,9]	[23113765.6010000;23117602.2510000;23204858.1960000;20475603.8950000;20992343.5680000;23706077.3980000;20415113.5990000;22690856.4770000]	[-121463679.885798;-121483820.009173;-121942392.221661;-107600025.650298;-110315512.982188;-124576280.933653;-107282145.420958;-119241254.626639]	[23113761.6630000;23117602.5150000;23204857.7480000;20475601.1430000;20992344.6620000;23706072.6440000;20415108.5410000;22690857.6630000]	[-94646991.5511330;-94662722.2917180;-95020006.4786970;-83844164.5982330;-85960141.7057070;-97072415.2983060;-83596455.2111090;-92915272.0920800]
[1911,454666.500000000]	8	[23,3,28,17,6,2,19,9]	[23113687.2240000;23117898.3160000;23205175.4030000;20475631.5740000;20992245.8010000;23705873.5890000;20415044.4560000;22690635.9400000]	[-121463268.442402;-121485377.310650;-121944060.032607;-107600171.242806;-110314998.609370;-124575208.600653;-107281782.088610;-119240095.645871]	[23113683.2460000;23117898.7360000;23205175.1120000;20475628.8810000;20992246.7470000;23705868.5380000;20415039.2800000;22690637.0830000]	[-94646670.9422510;-94663935.7637660;-95021306.0588940;-83844278.0496820;-85959740.8930070;-97071579.7051420;-83596172.0938560;-92914368.9863130]
[1911,454667]	8	[23,3,28,17,6,2,19,9]	[23113608.9810000;23118194.4320000;23205492.7370000;20475659.3170000;20992147.6940000;23705669.3150000;20414975.3300000;22690415.5160000]	[-121462857.086312;-121486934.634184;-121945727.769354;-107600316.888100;-110314484.206887;-124574136.179245;-107281418.812241;-119238936.693959]	[23113605.1070000;23118194.8370000;23205492.3630000;20475656.5990000;20992148.8360000;23705664.4130000;20414970.1010000;22690416.4420000]	[-94646350.4009300;-94665149.2594710;-95022605.5829550;-83844391.5421900;-85959340.0576850;-97070744.0437310;-83595889.0216320;-92913465.9040180]
[1911,454667.500000000]	8	[23,3,28,17,6,2,19,9]	[23113530.7130000;23118490.8260000;23205810.0980000;20475687.0310000;20992049.9030000;23705465.2750000;20414906.2860000;22690195.0070000]	[-121462445.984242;-121488492.097639;-121947395.662312;-107600462.800824;-110313969.988312;-124573063.896674;-107281055.775164;-119237777.957207]	[23113526.8880000;23118491.2130000;23205809.9350000;20475684.3350000;20992051.0260000;23705460.6480000;20414900.9360000;22690196.0060000]	[-94646030.0595540;-94666362.8650730;-95023905.2392280;-83844505.2425310;-85958939.3655830;-97069908.4887070;-83595606.1359600;-92912562.9899410]
[1911,454668]	8	[23,3,28,17,6,2,19,9]	[23113452.5800000;23118787.0180000;23206127.4830000;20475714.7930000;20991952.1350000;23705261.2140000;20414837.1620000;22689974.5070000]	[-121462035.189391;-121490049.820187;-121949063.787789;-107600608.988465;-110313456.004546;-124571991.815899;-107280693.030425;-119236619.490431]	[23113448.8160000;23118787.7370000;23206127.3410000;20475712.1050000;20991953.1770000;23705256.6480000;20414831.8750000;22689975.4940000]	[-94645709.9604770;-94667576.6731560;-95025205.0862040;-83844619.1568190;-85958538.8564750;-97069073.0972540;-83595323.4786150;-92911660.2878890]
[1911,454668.500000000]	8	[23,3,28,17,6,2,19,9]	[23113374.5280000;23119083.5700000;23206444.9330000;20475742.7400000;20991854.4130000;23705057.1840000;20414768.1910000;22689753.9720000]	[-121461624.561098;-121491607.660893;-121950732.005301;-107600755.376044;-110312942.128434;-124570919.791949;-107280330.476420;-119235461.159199]	[23113370.7300000;23119084.1320000;23206444.8040000;20475739.9120000;20991855.3060000;23705052.5510000;20414762.8360000;22689755.0240000]	[-94645389.9919960;-94668790.5720110;-95026505.0024520;-83844733.2261550;-85958138.4324540;-97068237.7551860;-83595040.9691170;-92910757.6932280]
[1911,454669]	8	[23,3,28,17,6,2,19,9]	[23113296.3490000;23119380.1160000;23206762.2440000;20475770.6780000;20991756.8000000;23704853.1790000;20414699.3130000;22689533.4490000]	[-121461214.085255;-121493165.538775;-121952400.276272;-107600901.899170;-110312428.338457;-124569847.829897;-107279968.045535;-119234302.949561]	[23113292.6530000;23119380.7090000;23206762.1530000;20475767.7760000;20991757.5070000;23704848.4720000;20414693.8070000;22689534.6000000]	[-94645070.1409350;-94670004.5012780;-95027804.9550030;-83844847.4005300;-85957738.0751670;-97067402.4628410;-83594758.5546820;-92909855.1946530]
[1911,454669.500000000]	8	[23,3,28,17,6,2,19,9]	[23113218.3960000;23119676.8650000;23207079.6630000;20475798.5550000;20991658.9410000;23704649.2250000;20414630.4670000;22689313.1100000]	[-121460803.749407;-121494723.525162;-121954068.600806;-107601048.569470;-110311914.610894;-124568775.896843;-107279605.762837;-119233144.840720]	[23113214.6050000;23119677.1180000;23207079.5670000;20475795.6840000;20991659.7850000;23704644.4980000;20414624.8220000;22689314.2230000]	[-94644750.3968140;-94671218.5119590;-95029104.9454600;-83844961.6891870;-85957337.7668850;-97066567.1930250;-83594476.2554840;-92908952.7747280]
[1911,454670]	8	[23,3,28,17,6,2,19,9]	[23113140.2780000;23119973.3430000;23207397.2890000;20475826.5260000;20991561.1710000;23704445.0020000;20414561.5160000;22689092.9770000]	[-121460393.550879;-121496281.528159;-121955736.994368;-107601195.359303;-110311400.944596;-124567703.962326;-107279243.588160;-119231986.848772]	[23113136.4980000;23119973.5540000;23207397.0400000;20475823.5660000;20991562.0500000;23704440.5630000;20414555.8840000;22689093.9240000]	[-94644430.7589840;-94672432.5381490;-95030404.9866560;-83845076.0706900;-85956937.5073100;-97065731.9201250;-83594194.0407800;-92908050.4458730]
[1911,454670.500000000]	8	[23,3,28,17,6,2,19,9]	[23113062.4530000;23120269.8970000;23207714.8510000;20475854.5480000;20991463.4600000;23704240.9770000;20414492.5640000;22688872.7980000]	[-121459983.333666;-121497839.475188;-121957405.250529;-107601342.134764;-110310887.189606;-124566631.881691;-107278881.396069;-119230828.786040]	[23113058.3900000;23120270.0160000;23207714.5120000;20475851.4950000;20991464.2430000;23704236.5200000;20414486.9960000;22688873.6010000]	[-94644111.1071000;-94673646.5222240;-95031704.9226190;-83845190.4412960;-85956537.1783980;-97064896.5350970;-83593911.8127030;-92907148.0616280]
[1911,454671]	8	[23,3,28,17,6,2,19,9]	[23112984.3600000;23120566.4750000;23208032.4780000;20475882.4720000;20991365.6880000;23704036.7950000;20414423.6060000;22688652.4560000]	[-121459573.247975;-121499397.470944;-121959073.553400;-107601489.022774;-110310373.493601;-124565559.813191;-107278519.310109;-119229670.819228]	[23112980.2390000;23120566.5680000;23208031.8930000;20475879.4510000;20991366.4850000;23704032.6600000;20414418.1200000;22688653.3460000]	[-94643791.5605620;-94674860.5443030;-95033004.8964810;-83845304.8988400;-85956136.8954930;-97064061.1595680;-83593629.6664860;-92906245.7520570]
[1911,454671.500000000]	8	[23,3,28,17,6,2,19,9]	[23112906.6110000;23120862.9620000;23208349.8100000;20475910.5130000;20991267.8460000;23703832.7230000;20414354.7280000;22688432.0600000]	[-121459163.282393;-121500955.504834;-121960741.860926;-107601636.007420;-110309859.758856;-124564487.746384;-107278157.310845;-119228512.926850]	[23112902.3760000;23120862.9910000;23208349.8550000;20475907.4240000;20991268.6910000;23703828.7760000;20414349.2300000;22688433.0880000]	[-94643472.1091670;-94676074.5966770;-95034304.8780810;-83845419.4304220;-85955736.5817380;-97063225.7849860;-83593347.5888110;-92905343.4998940]
[1911,454672]	8	[23,3,28,17,6,2,19,9]	[23112828.7170000;23121159.5120000;23208667.2420000;20475938.3750000;20991170.1050000;23703628.9050000;20414285.8200000;22688211.8040000]	[-121458753.438055;-121502513.473654;-121962410.143595;-107601782.646445;-110309345.413876;-124563415.089964;-107277794.797686;-119227355.201706]	[23112824.5540000;23121159.5980000;23208667.1530000;20475935.2850000;20991170.8170000;23703624.5460000;20414280.2310000;22688212.7690000]	[-94643152.7513450;-94677288.6010040;-95035604.8373350;-83845533.6925750;-85955335.7934060;-97062389.9490760;-83593065.1121790;-92904441.3793600]
[1911,454672.500000000]	8	[23,3,28,17,6,2,19,9]	[23112750.4310000;23121455.7780000;23208985.0370000;20475965.9510000;20991072.1200000;23703424.3830000;20414216.6840000;22687991.6530000]	[-121458343.526410;-121504071.008707;-121964078.058276;-107601928.290163;-110308829.774352;-124562341.377489;-107277431.054884;-119226197.385992]	[23112746.4950000;23121456.0930000;23208984.6830000;20475962.9910000;20991072.6910000;23703420.3260000;20414211.0430000;22687992.3330000]	[-94642833.3469330;-94678502.2640190;-95036904.5023520;-83845647.1789620;-85954934.0000550;-97061553.2904400;-83592781.6766740;-92903539.1925560]
[1911,454673]	8	[23,3,28,17,6,2,19,9]	[23112672.3290000;23121751.9420000;23209302.3060000;20475993.4310000;20990973.7970000;23703219.9960000;20414147.3680000;22687771.2690000]	[-121457933.386353;-121505628.335356;-121965745.471182;-107602072.939297;-110308313.050316;-124561267.002058;-107277066.307791;-119225039.138907]	[23112668.2410000;23121752.7670000;23209301.8610000;20475990.5310000;20990974.3750000;23703215.7170000;20414141.7210000;22687771.8300000]	[-94642513.7695290;-94679715.7698330;-95038203.7771500;-83845759.8907080;-85954531.3632020;-97060716.1231630;-83592497.4579560;-92902636.6686890]
[1911,454673.500000000]	8	[23,3,28,17,6,2,19,9]	[23112594.2040000;23122048.2910000;23209619.4820000;20476020.8010000;20990875.1820000;23703015.3520000;20414077.7560000;22687550.5710000]	[-121457522.749226;-121507185.442486;-121967412.316645;-107602216.722184;-110307795.805256;-124560192.415833;-107276700.811591;-119223880.243910]	[23112590.0470000;23122049.0550000;23209619.2030000;20476017.9230000;20990875.9880000;23703011.3440000;20414072.1890000;22687551.1490000]	[-94642193.7962240;-94680929.1112740;-95039502.6129680;-83845871.9274540;-85954128.3211620;-97059878.7941420;-83592212.6556530;-92901733.6350190]
[1911,454674]	8	[23,3,28,17,6,2,19,9]	[23112515.8450000;23122344.5250000;23209936.5380000;20476048.0730000;20990776.7040000;23702811.1720000;20414008.0380000;22687329.9570000]	[-121457111.498578;-121508742.234242;-121969078.565823;-107602359.749703;-110307278.270070;-124559118.037129;-107276334.816203;-119222720.629044]	[23112511.8280000;23122345.4290000;23209936.2530000;20476045.1710000;20990777.5370000;23702807.1840000;20414002.6210000;22687330.4180000]	[-94641873.3395480;-94682142.2074810;-95040800.9880560;-83845983.3753670;-85953725.0511410;-97059041.6258020;-83591927.4649880;-92900830.0410460]
[1911,454674.500000000]	8	[23,3,28,17,6,2,19,9]	[23112437.5580000;23122640.9580000;23210253.5640000;20476075.2980000;20990678.2050000;23702606.7390000;20413938.3520000;22687109.1500000]	[-121456700.293536;-121510299.226305;-121970744.515971;-107602502.626139;-110306760.665186;-124558043.625899;-107275968.737383;-119221560.758324]	[23112433.6020000;23122641.7850000;23210253.2520000;20476072.4060000;20990679.1060000;23702602.9080000;20413932.9970000;22687109.8580000]	[-94641552.9215280;-94683355.4600350;-95042099.1329010;-83846094.7062900;-85953321.7244790;-97058204.4304310;-83591642.2099250;-92899926.2484340]
[1911,454675]	8	[23,3,28,17,6,2,19,9]	[23112359.2660000;23122937.2960000;23210570.5460000;20476102.4170000;20990579.8690000;23702401.7770000;20413868.5650000;22686888.5980000]	[-121456289.214037;-121511856.263211;-121972410.156691;-107602645.395504;-110306242.831303;-124556968.821156;-107275602.535445;-119220400.956192]	[23112355.4250000;23122938.1980000;23210570.1640000;20476099.5940000;20990580.5720000;23702398.2540000;20413863.3200000;22686889.1140000]	[-94641232.6043870;-94684568.7388070;-95043397.0333870;-83846205.9544530;-85952918.2181720;-97057366.9281540;-83591356.8584550;-92899022.5080770]
[1911,454675.500000000]	8	[23,3,28,17,6,2,19,9]	[23112280.7890000;23123233.2930000;23210887.2660000;20476129.5660000;20990481.2990000;23702197.6920000;20413798.8740000;22686668.0280000]	[-121455877.873169;-121513413.020947;-121974075.878537;-107602788.058028;-110305725.002905;-124555894.251278;-107275236.291396;-119219240.915879]	[23112277.1370000;23123234.3120000;23210887.1570000;20476126.7550000;20990482.1010000;23702193.6180000;20413793.6630000;22686668.3180000]	[-94640912.0809380;-94685781.7932400;-95044694.9973990;-83846317.1183980;-85952514.7159200;-97056529.6083140;-83591071.4736660;-92898118.5816000]
[1911,454676]	8	[23,3,28,17,6,2,19,9]	[23112202.4320000;23123529.4570000;23211204.3190000;20476156.6830000;20990382.9150000;23701993.1570000;20413729.0650000;22686447.1530000]	[-121455466.202670;-121514969.485474;-121975741.633398;-107602930.697520;-110305207.380551;-124554820.047545;-107274870.170044;-119218080.619173]	[23112198.8650000;23123530.6460000;23211204.0710000;20476153.9140000;20990383.5850000;23701989.1860000;20413723.9720000;22686447.5710000]	[-94640591.2968350;-94686994.6222700;-95045992.9925010;-83846428.2634490;-85952111.3746230;-97055692.5643880;-83590786.1851130;-92897214.4540320]
[1911,454676.500000000]	9	[23,3,28,12,17,6,2,19,9]	[23112124.2470000;23123825.6160000;23211521.2940000;24085822.9740000;20476183.8840000;20990284.5860000;23701788.5310000;20413659.6060000;22686226.3450000]	[-121455054.774605;-121516525.959250;-121977407.886963;-126571853.239779;-107603073.931034;-110304690.227042;-124553746.230257;-107274504.568943;-119216920.638312]	[23112120.6370000;23123826.8490000;23211520.9920000;24085820.8110000;20476181.1840000;20990285.1660000;23701784.9270000;20413654.4040000;22686226.8460000]	[-94640270.7032040;-94688207.4564350;-95047291.3770110;-98627409.2603740;-83846539.8709280;-85951708.3961350;-97054855.8197930;-83590501.3022770;-92896310.5717160]
[1911,454677]	9	[23,3,28,12,17,6,2,19,9]	[23112046.0860000;23124121.8490000;23211838.6180000;24085600.7280000;20476211.4520000;20990186.2720000;23701584.4830000;20413590.1080000;22686005.7760000]	[-121454643.913109;-121518082.729531;-121979074.888462;-126570685.812859;-107603218.260886;-110304173.928805;-124552672.838131;-107274140.036181;-119215761.376618]	[23112042.4800000;23124123.0460000;23211838.1910000;24085598.7350000;20476208.6340000;20990186.9210000;23701580.9040000;20413585.0530000;22686006.2560000]	[-94639950.5508780;-94689420.5215320;-95048590.3432580;-98626499.6308060;-83846652.3319700;-85951306.0821710;-97054019.4117810;-83590217.2504890;-92895407.2490120]
[1911,454677.500000000]	9	[23,3,28,12,17,6,2,19,9]	[23111967.9220000;23124418.3080000;23212155.7600000;24085378.5430000;20476239.0630000;20990088.1910000;23701380.2480000;20413521.2050000;22685785.2390000]	[-121454233.689963;-121519639.967038;-121980742.410899;-126569518.788548;-107603364.006035;-110303658.783947;-124551600.019961;-107273776.917593;-119214602.764388]	[23111964.3080000;23124419.3300000;23212155.3390000;24085377.0820000;20476236.3470000;20990088.9150000;23701376.8540000;20413516.0050000;22685785.7520000]	[-94639630.8976610;-94690633.9491670;-95049889.7098970;-98625590.2930050;-83846765.8952980;-85950904.6672130;-97053183.4551790;-83589934.2989160;-92894504.4313820]
[1911,454678]	9	[23,3,28,12,17,6,2,19,9]	[23111890.2270000;23124714.8260000;23212473.0490000;24085156.0680000;20476267.1650000;20989990.4910000;23701175.9630000;20413452.3620000;22685564.8350000]	[-121453824.503542;-121521197.746455;-121982410.897215;-126568351.786555;-107603511.513962;-110303144.789980;-124550527.583567;-107273415.330847;-119213445.366482]	[23111886.3530000;23124715.7530000;23212473.0330000;24085154.3920000;20476264.4220000;20989991.1700000;23701172.9360000;20413447.2100000;22685565.5480000]	[-94639312.0511480;-94691847.7990360;-95051189.8239700;-98624680.9563710;-83846880.8337730;-85950504.1502180;-97052347.7896220;-83589652.5409290;-92893602.5593990]
[1911,454678.500000000]	9	[23,3,28,12,17,6,2,19,9]	[23111812.6440000;23125011.5710000;23212790.9100000;24084933.8220000;20476295.3350000;20989892.6180000;23700972.0890000;20413383.7930000;22685344.6770000]	[-121453416.352742;-121522755.814907;-121984080.387492;-126567184.447808;-107603660.304442;-110302631.349913;-124549455.095688;-107273054.707297;-119212289.231625]	[23111808.5990000;23125012.2530000;23212790.6660000;24084931.6440000;20476292.7660000;20989893.5440000;23700968.9420000;20413378.5880000;22685345.4740000]	[-94638994.0110550;-94693061.8715020;-95052490.7289960;-98623771.3405020;-83846996.7743330;-85950104.0673650;-97051512.0767550;-83589371.5321690;-92892701.6737870]
[1911,454679]	9	[23,3,28,12,17,6,2,19,9]	[23111734.9410000;23125308.0590000;23213108.6070000;24084711.4020000;20476323.7420000;20989794.7910000;23700767.7910000;20413315.0880000;22685124.6800000]	[-121453008.536852;-121524313.792931;-121985750.246163;-126566016.269982;-107603809.413296;-110302117.616162;-124548382.005225;-107272694.108765;-119211133.690947]	[23111730.9610000;23125308.5450000;23213108.6200000;24084709.1750000;20476321.1390000;20989795.7140000;23700764.4610000;20413309.9700000;22685125.7260000]	[-94638676.2336540;-94694275.8765580;-95053791.9269030;-98622861.0622330;-83847112.9637410;-85949703.7570540;-97050675.8939360;-83589090.5432210;-92891801.2544640]
[1911,454679.500000000]	9	[23,3,28,12,17,6,2,19,9]	[23111657.3250000;23125604.5100000;23213426.4060000;24084489.2430000;20476352.0750000;20989697.0090000;23700563.4850000;20413246.4810000;22684904.8730000]	[-121452601.146826;-121525871.926180;-121987419.853400;-126564847.715634;-107603958.521178;-110301603.381695;-124547308.132643;-107272333.272677;-119209978.398878]	[23111653.4780000;23125605.0440000;23213426.3300000;24084487.2200000;20476349.5780000;20989697.8530000;23700559.9430000;20413241.2910000;22684905.9040000]	[-94638358.7859620;-94695490.0069650;-95055092.9183640;-98621950.4910360;-83847229.1534120;-85949303.0541320;-97049839.1052460;-83588809.3724730;-92890901.0271390]
[1911,454680]	9	[23,3,28,12,17,6,2,19,9]	[23111580.1260000;23125901.3090000;23213744.3110000;24084267.3780000;20476380.2760000;20989599.1450000;23700359.4210000;20413177.7020000;22684684.9210000]	[-121452194.248011;-121527430.667546;-121989088.732258;-126563678.963866;-107604107.452765;-110301088.680388;-124546233.431645;-107271972.199269;-119208823.254465]	[23111576.0750000;23125901.4850000;23213743.8620000;24084265.2730000;20476377.9510000;20989599.9370000;23700355.3960000;20413172.5720000;22684685.9610000]	[-94638041.7233910;-94696704.6138970;-95056393.3360850;-98621039.7794150;-83847345.2072800;-85948901.9873660;-97049001.6702350;-83588528.0191870;-92890000.9145660]
[1911,454680.500000000]	9	[23,3,28,12,17,6,2,19,9]	[23111502.8250000;23126197.7070000;23214061.6250000;24084044.7110000;20476408.8250000;20989501.3010000;23700155.2560000;20413108.9250000;22684465.1850000]	[-121451788.223517;-121528990.161097;-121990757.022364;-126562509.439824;-107604256.400389;-110300573.453932;-124545157.802176;-107271610.958964;-119207668.533621]	[23111499.1020000;23126198.3320000;23214061.1420000;24084042.9070000;20476406.2910000;20989501.8590000;23700150.8620000;20413103.9470000;22684466.3240000]	[-94637725.3501730;-94697919.8101930;-95057693.3036520;-98620128.3616250;-83847461.2733920;-85948500.5131240;-97048163.5222000;-83588246.5366280;-92889101.1377260]
[1911,454681]	9	[23,3,28,12,17,6,2,19,9]	[23111425.6340000;23126494.5590000;23214379.2560000;24083821.8210000;20476437.2470000;20989403.0240000;23699950.0970000;20413040.1250000;22684245.8500000]	[-121451383.042187;-121530550.318324;-121992425.056801;-126561339.782542;-107604405.440668;-110300057.655453;-124544081.188692;-107271249.534825;-119206514.501688]	[23111422.0530000;23126495.3550000;23214378.8720000;24083819.4740000;20476434.6690000;20989403.7000000;23699946.0680000;20413035.1880000;22684246.8230000]	[-94637409.6345850;-94699135.5192480;-95058993.0821250;-98619216.9455400;-83847577.4106100;-85948098.5933210;-97047324.6128830;-83587964.9101460;-92888201.8983940]
[1911,454681.500000000]	9	[23,3,28,12,17,6,2,19,9]	[23111348.7330000;23126791.4350000;23214696.7410000;24083599.2190000;20476465.5850000;20989304.6800000;23699745.0270000;20412971.4730000;22684026.4410000]	[-121450978.324660;-121532110.612601;-121994093.221680;-126560169.933220;-107604554.679736;-110299541.642214;-124543004.152716;-107270888.097756;-119205360.895132]	[23111344.8680000;23126792.2190000;23214696.1000000;24083596.7310000;20476463.0520000;20989305.4370000;23699741.5180000;20412966.4570000;22684027.3830000]	[-94637094.2794810;-94700351.3339090;-95060292.9592820;-98618305.3794610;-83847693.7035800;-85947696.5066310;-97046485.3682120;-83587683.2731510;-92887302.9919730]
[1911,454682]	9	[23,3,28,12,17,6,2,19,9]	[23111271.7200000;23127088.3380000;23215014.1140000;24083376.5830000;20476493.9360000;20989206.4660000;23699539.7620000;20412902.7640000;22683806.7950000]	[-121450573.887612;-121533671.168347;-121995761.454274;-126559000.224614;-107604704.056342;-110299025.623080;-124541926.953217;-107270526.742974;-119204207.500843]	[23111267.8890000;23127089.2040000;23215013.6620000;24083374.2100000;20476491.4990000;20989207.2670000;23699536.8500000;20412897.7380000;22683807.7920000]	[-94636779.1362430;-94701567.3528200;-95061592.8722950;-98617393.9213590;-83847810.1037510;-85947294.4162160;-97045645.9821110;-83587401.6986990;-92886404.2484290]
[1911,454682.500000000]	9	[23,3,28,12,17,6,2,19,9]	[23111194.7880000;23127385.5560000;23215331.2630000;24083154.1520000;20476522.3910000;20989108.3070000;23699334.6470000;20412833.8490000;22683587.2840000]	[-121450169.549246;-121535232.229935;-121997428.830468;-126557831.174254;-107604853.223196;-110298509.692768;-124540849.885302;-107270165.430108;-119203053.740519]	[23111190.8810000;23127386.2790000;23215330.8590000;24083151.9660000;20476519.9150000;20989109.0520000;23699331.6850000;20412828.8860000;22683588.4110000]	[-94636464.0642470;-94702783.7674200;-95062892.1029580;-98616482.9791580;-83847926.3387110;-85946892.3948470;-97044806.7047610;-83587120.1568490;-92885505.2157530]
[1911,454683]	9	[23,3,28,12,17,6,2,19,9]	[23111117.9420000;23127682.6720000;23215648.5460000;24082931.6610000;20476550.9500000;20989010.1540000;23699129.2380000;20412765.1570000;22683367.7910000]	[-121449765.601387;-121536793.929739;-121999095.948088;-126556662.752667;-107605002.648148;-110297994.090321;-124539772.869898;-107269804.508158;-119201900.038309]	[23111114.0090000;23127683.5440000;23215648.0850000;24082929.8500000;20476548.3410000;20989010.9910000;23699126.7000000;20412760.1920000;22683368.8210000]	[-94636149.2990740;-94704000.6805060;-95064191.1475720;-98615572.5302170;-83848042.7741060;-85946490.6295200;-97043967.4677600;-83586838.9207930;-92884606.2280830]
[1911,454683.500000000]	9	[23,3,28,12,17,6,2,19,9]	[23111041.2120000;23127979.8970000;23215965.7700000;24082709.1390000;20476579.4810000;20988912.0200000;23698924.3670000;20412696.4240000;22683148.4440000]	[-121449362.066216;-121538355.734229;-122000763.252322;-126555494.101271;-107605152.176249;-110297478.227532;-124538695.524739;-107269443.493559;-119200746.796641]	[23111037.0730000;23127980.8130000;23215965.1730000;24082707.8930000;20476576.8340000;20988912.8600000;23698921.5070000;20412691.4670000;22683149.3050000]	[-94635834.8570830;-94705217.6734290;-95065490.3503010;-98614661.8978110;-83848159.2911330;-85946088.6606310;-97043127.9783950;-83586557.6112060;-92883707.6010690]
[1911,454684]	9	[23,3,28,12,17,6,2,19,9]	[23110964.6130000;23128276.9560000;23216283.0080000;24082486.7750000;20476607.9530000;20988813.8640000;23698719.4170000;20412627.8010000;22682929.1930000]	[-121448959.257174;-121539918.103079;-122002430.719042;-126554325.365250;-107605302.092644;-110296962.332220;-124537617.902720;-107269082.694075;-119199594.171677]	[23110960.4410000;23128277.9010000;23216282.7000000;24082485.1210000;20476605.3590000;20988814.6760000;23698716.5310000;20412622.8190000;22682929.9200000]	[-94635520.9813960;-94706435.1071010;-95066789.6776960;-98613751.2000410;-83848276.1106740;-85945686.6661720;-97042288.2774420;-83586276.4691740;-92882809.4539080]
[1911,454684.500000000]	9	[23,3,28,12,17,6,2,19,9]	[23110888.0270000;23128574.3490000;23216599.9930000;24082264.5480000;20476636.4550000;20988715.7200000;23698514.3610000;20412559.2160000;22682709.8900000]	[-121448557.070250;-121541480.920927;-122004098.253663;-126553156.726681;-107605452.433211;-110296446.560351;-124536540.193089;-107268722.222062;-119198442.045983]	[23110883.8680000;23128575.3040000;23216600.2260000;24082262.8620000;20476633.9220000;20988716.5190000;23698511.3450000;20412554.2690000;22682710.7140000]	[-94635207.5895630;-94707652.8852790;-95068089.0501310;-98612840.5774300;-83848393.2600490;-85945284.7686390;-97041448.5090070;-83585995.5829710;-92881911.6940120]
[1911,454685]	9	[23,3,28,12,17,6,2,19,9]	[23110811.4600000;23128871.6820000;23216917.5170000;24082042.2740000;20476665.0960000;20988617.6510000;23698309.4870000;20412490.6920000;22682490.4380000]	[-121448155.211274;-121543044.073016;-122005765.904223;-126551988.419640;-107605603.159735;-110295931.067444;-124535462.573449;-107268362.113923;-119197290.135199]	[23110807.3060000;23128872.7900000;23216917.2160000;24082040.9070000;20476662.5650000;20988618.4450000;23698306.2770000;20412485.7730000;22682491.4610000]	[-94634894.4572560;-94708870.9284030;-95069388.5158910;-98611930.2082850;-83848510.7102460;-85944883.0861770;-97040608.8109140;-83585714.9804560;-92881014.0979750]
[1911,454685.500000000]	9	[23,3,28,12,17,6,2,19,9]	[23110734.9850000;23129169.4800000;23217234.8060000;24081820.3730000;20476693.9280000;20988519.4640000;23698104.6840000;20412422.2920000;22682271.3530000]	[-121447753.606125;-121544607.524702;-122007433.431860;-126550820.393019;-107605754.148266;-110295415.827607;-124534385.054253;-107268002.347567;-119196138.392952]	[23110730.9160000;23129170.2310000;23217234.6090000;24081818.8810000;20476691.3120000;20988520.3940000;23698101.2980000;20412417.2960000;22682272.4370000]	[-94634581.5215640;-94710089.2040060;-95070687.8842260;-98611020.0597250;-83848628.3642400;-85944481.6003930;-97039769.1962700;-83585434.6442670;-92880116.6338570]
[1911,454686]	9	[23,3,28,12,17,6,2,19,9]	[23110658.6600000;23129467.1320000;23217552.0310000;24081598.0480000;20476722.7730000;20988421.5570000;23697899.7100000;20412353.9020000;22682052.2080000]	[-121447352.352696;-121546171.286728;-122009100.941580;-126549652.727988;-107605905.419104;-110294900.818514;-124533307.583933;-107267642.878434;-119194986.808405]	[23110654.4750000;23129467.7950000;23217551.9730000;24081596.5090000;20476720.1070000;20988422.3850000;23697896.3280000;20412348.9040000;22682053.1930000]	[-94634268.8556990;-94711307.7205370;-95071987.2341140;-98610110.1919510;-83848746.2372500;-85944080.2941420;-97038929.6160310;-83585154.5384400;-92879219.2955370]
[1911,454686.500000000]	9	[23,3,28,12,17,6,2,19,9]	[23110582.2200000;23129764.7460000;23217869.4800000;24081376.0590000;20476751.5560000;20988323.7350000;23697694.7700000;20412285.6140000;22681833.0080000]	[-121446951.718792;-121547735.627011;-122010768.917807;-126548485.528611;-107606057.307244;-110294386.287577;-124532230.508953;-107267284.019379;-119193835.767832]	[23110578.3410000;23129765.5450000;23217869.2430000;24081374.1760000;20476749.0120000;20988324.5200000;23697691.2540000;20412280.5760000;22681834.2020000]	[-94633956.6694070;-94712526.6854220;-95073286.9544260;-98609200.6858800;-83848864.5908240;-85943679.3602580;-97038090.3378240;-83584874.9074700;-92878322.3810660]
[1911,454687]	9	[23,3,28,12,17,6,2,19,9]	[23110505.9410000;23130062.4740000;23218186.6240000;24081153.9820000;20476780.5330000;20988225.8080000;23697489.5280000;20412217.3090000;22681614.1440000]	[-121446551.534649;-121549300.263657;-122012436.978905;-126547318.454468;-107606209.570273;-110293871.916354;-124531153.368779;-107266925.393437;-119192685.180228]	[23110502.0980000;23130063.2250000;23218186.6130000;24081152.2340000;20476778.0120000;20988226.5560000;23697486.2170000;20412212.3180000;22681615.1890000]	[-94633644.8351440;-94713745.8799150;-95074586.7391050;-98608291.2820360;-83848983.2371990;-85943278.5515330;-97037251.0054800;-83584595.4581570;-92877425.8188580]
[1911,454687.500000000]	9	[23,3,28,12,17,6,2,19,9]	[23110429.8610000;23130360.1050000;23218504.1630000;24080931.7720000;20476809.6070000;20988128.0290000;23697284.2540000;20412149.2290000;22681395.3450000]	[-121446151.589232;-121550864.853899;-122014105.403403;-126546151.189501;-107606362.091452;-110293357.572937;-124530076.172232;-107266566.985781;-119191534.891598]	[23110426.0880000;23130360.8180000;23218504.2060000;24080930.3860000;20476806.9970000;20988128.7220000;23697281.2430000;20412144.1450000;22681396.2120000]	[-94633333.1930980;-94714965.0384000;-95075886.8025770;-98607381.7322180;-83849102.0852160;-85942877.7643020;-97036411.6256110;-83584316.1789190;-92876529.4923290]
[1911,454688]	9	[23,3,28,12,17,6,2,19,9]	[23110353.9230000;23130657.9350000;23218821.8870000;24080709.7330000;20476838.7970000;20988030.2640000;23697079.1200000;20412080.9980000;22681176.2790000]	[-121445751.961008;-121552429.598826;-122015774.222510;-126544984.148440;-107606515.006113;-110292843.438410;-124528999.114544;-107266208.879616;-119190385.013588]	[23110350.0200000;23130658.6850000;23218821.7760000;24080708.0290000;20476836.1640000;20988030.9270000;23697076.1680000;20412075.9960000;22681177.2960000]	[-94633021.7942120;-94716184.3178900;-95077187.1815380;-98606472.3512250;-83849221.2400430;-85942477.1402170;-97035572.3628990;-83584037.1345870;-92875633.4832410]
[1911,454688.500000000]	9	[23,3,28,12,17,6,2,19,9]	[23110277.8110000;23130955.8480000;23219139.7720000;24080487.5190000;20476867.8620000;20987932.3830000;23696874.1950000;20412012.9330000;22680957.3210000]	[-121445352.519255;-121553994.287415;-122017443.400774;-126543817.172963;-107606668.131863;-110292329.365422;-124527922.189600;-107265850.912960;-119189235.369122]	[23110274.1000000;23130956.3730000;23219139.5160000;24080485.7420000;20476865.2710000;20987933.0970000;23696871.2180000;20412007.7890000;22680958.6050000]	[-94632710.5365840;-94717403.5565290;-95078487.8482200;-98605563.0138660;-83849340.5591480;-85942076.5664670;-97034733.2078470;-83583758.1996400;-92874737.6529830]
[1911,454689]	9	[23,3,28,12,17,6,2,19,9]	[23110201.8630000;23131253.6550000;23219457.6330000;24080265.5300000;20476897.0550000;20987834.6570000;23696669.4660000;20411944.7670000;22680738.7270000]	[-121444953.391919;-121555559.086346;-122019112.906491;-126542650.223904;-107606821.536557;-110291815.379437;-124526845.354590;-107265493.154580;-119188086.107977]	[23110198.3290000;23131253.8890000;23219457.2550000;24080263.8950000;20476894.4020000;20987835.2680000;23696666.2970000;20411939.7510000;22680739.9370000]	[-94632399.5266770;-94718622.8856340;-95079788.7718010;-98604653.6983410;-83849460.0953810;-85941676.0593730;-97033894.1201180;-83583479.4262400;-92873842.1243090]
[1911,454689.500000000]	9	[23,3,28,12,17,6,2,19,9]	[23110126.1130000;23131551.7190000;23219775.5100000;24080043.3450000;20476926.3110000;20987736.6910000;23696464.5150000;20411876.6060000;22680520.1490000]	[-121444554.548342;-121557124.097371;-122020782.542456;-126541483.383925;-107606975.140940;-110291301.458735;-124525768.438095;-107265135.543059;-119186937.095877]	[23110122.7120000;23131551.6230000;23219775.1120000;24080041.4700000;20476923.6320000;20987737.3970000;23696461.5030000;20411871.7020000;22680521.2850000]	[-94632088.7432540;-94719842.3759750;-95081089.7900650;-98603744.4758020;-83849579.7868450;-85941275.6013710;-97033054.9612230;-83583200.7660210;-92872946.7929630]
[1911,454690]	9	[23,3,28,12,17,6,2,19,9]	[23110050.4150000;23131849.5620000;23220093.1470000;24079821.5380000;20476955.5540000;20987638.9950000;23696259.7020000;20411808.5100000;22680301.7840000]	[-121444155.807524;-121558689.126118;-122022452.025082;-126540316.683293;-107607128.826371;-110290787.527338;-124524691.394019;-107264778.021174;-119185788.083371]	[23110046.9870000;23131849.4410000;23220092.7790000;24079819.5390000;20476952.9220000;20987639.5730000;23696256.3860000;20411803.7030000;22680302.6700000]	[-94631778.0448010;-94721061.8774090;-95082390.6868890;-98602835.3625770;-83849699.5408190;-85940875.1341660;-97032215.7018350;-83582922.1765420;-92872051.4645100]
[1911,454690.500000000]	9	[23,3,28,12,17,6,2,19,9]	[23109974.7100000;23132147.4600000;23220410.6160000;24079599.2590000;20476984.7790000;20987541.2660000;23696054.8060000;20411740.5590000;22680083.2870000]	[-121443757.239386;-121560254.250620;-122024121.281744;-126539149.760712;-107607282.606238;-110290273.521235;-124523614.130627;-107264420.562369;-119184639.131054]	[23109970.9360000;23132147.2700000;23220410.2590000;24079597.0240000;20476982.2430000;20987541.8810000;23696051.1840000;20411735.6360000;22680084.0530000]	[-94631467.4811630;-94722281.4587840;-95083691.4039380;-98601926.0742960;-83849819.3689080;-85940474.6097350;-97031376.2712900;-83582643.6392380;-92871156.1826930]
[1911,454691]	9	[23,3,28,12,17,6,2,19,9]	[23109898.8890000;23132445.1040000;23220728.3070000;24079377.3190000;20477014.0950000;20987443.3510000;23695850.0350000;20411672.5400000;22679864.8010000]	[-121443358.931227;-121561819.597348;-122025790.276665;-126537982.848273;-107607436.470074;-110289759.386162;-124522536.423642;-107264063.115841;-119183490.296511]	[23109895.1500000;23132445.2590000;23220727.8930000;24079374.8680000;20477011.5710000;20987444.0830000;23695846.1860000;20411667.6200000;22679865.5280000]	[-94631157.1175580;-94723501.2139060;-95084991.9122700;-98601016.7897730;-83849939.2626030;-85940073.9857180;-97030536.4954510;-83582365.1122060;-92870260.9919870]
[1911,454691.500000000]	9	[23,3,28,12,17,6,2,19,9]	[23109823.2420000;23132743.1070000;23221046.2390000;24079155.1490000;20477043.3400000;20987345.4500000;23695644.6090000;20411604.7300000;22679646.2980000]	[-121442960.962761;-121563385.221375;-122027459.160664;-126536815.923418;-107607590.514437;-110289245.234509;-124521458.513516;-107263705.812033;-119182341.683390]	[23109819.5230000;23132743.1590000;23221045.3250000;24079153.0460000;20477040.8580000;20987346.1590000;23695641.0910000;20411599.7380000;22679647.0830000]	[-94630847.0134620;-94724721.1834200;-95086292.3334390;-98600107.4941570;-83850059.2968890;-85939673.3487470;-97029696.5681820;-83582086.6948270;-92869365.9726820]
[1911,454692]	9	[23,3,28,12,17,6,2,19,9]	[23109747.4990000;23133040.9910000;23221363.8470000;24078932.8880000;20477072.7360000;20987247.5150000;23695438.9910000;20411536.5630000;22679427.6670000]	[-121442563.103205;-121564950.991862;-122029127.792609;-126535649.243536;-107607744.596419;-110288731.131100;-124520380.587307;-107263348.595723;-119181192.997857]	[23109743.7770000;23133041.1940000;23221362.9280000;24078931.1510000;20477070.1390000;20987248.3240000;23695435.8110000;20411531.7900000;22679428.5430000]	[-94630536.9961770;-94725941.2634950;-95087592.5622530;-98599198.3915830;-83850179.3605250;-85939272.7472110;-97028856.6284880;-83581808.3426780;-92868470.8963270]
[1911,454692.500000000]	9	[23,3,28,12,17,6,2,19,9]	[23109671.5880000;23133338.7950000;23221681.5530000;24078711.0970000;20477102.1160000;20987149.7520000;23695234.0790000;20411468.7320000;22679208.8670000]	[-121442165.152974;-121566516.781277;-122030796.131745;-126534482.737179;-107607898.631354;-110288217.035965;-124519302.599757;-107262991.408381;-119180044.128088]	[23109668.0270000;23133339.3510000;23221680.5340000;24078709.0180000;20477099.3500000;20987150.4220000;23695230.4670000;20411463.8260000;22679209.9340000]	[-94630226.9091740;-94727161.3589640;-95088892.5634210;-98598289.4254240;-83850299.3884510;-85938872.1526420;-97028016.6390180;-83581530.0133690;-92867575.6764020]
[1911,454693]	9	[23,3,28,12,17,6,2,19,9]	[23109595.7190000;23133636.6090000;23221998.9860000;24078489.4030000;20477131.2910000;20987052.0210000;23695029.0920000;20411400.7340000;22678989.9030000]	[-121441767.005057;-121568082.401453;-122032464.309021;-126533316.524420;-107608052.630167;-110287703.086291;-124518224.886441;-107262634.299702;-119178894.967282]	[23109592.2850000;23133637.2360000;23221998.0480000;24078487.0400000;20477128.6190000;20987052.6350000;23695025.5970000;20411395.8460000;22678991.3140000]	[-94629916.6671820;-94728381.3226240;-95090192.4353930;-98597380.6874270;-83850419.3894050;-85938471.6734200;-97027176.8687700;-83581251.7474430;-92866680.2265850]
[1911,454693.500000000]	9	[23,3,28,12,17,6,2,19,9]	[23109519.5610000;23133934.2410000;23222316.2730000;24078267.9040000;20477160.4270000;20986954.3850000;23694823.9210000;20411332.7490000;22678771.0550000]	[-121441368.097672;-121569648.150650;-122034131.663624;-126532151.877886;-107608206.428505;-110287189.958592;-124517148.210991;-107262277.635296;-119177744.675314]	[23109516.3380000;23133935.0920000;23222315.3350000;24078265.2070000;20477157.9290000;20986954.9310000;23694820.6890000;20411327.9210000;22678772.4310000]	[-94629605.8305450;-94729601.3837770;-95091491.6664510;-98596473.1703660;-83850539.2331360;-85938071.8359470;-97026337.9066240;-83580973.8278410;-92865783.8932350]
[1911,454694]	9	[23,3,28,12,17,6,2,19,9]	[23109443.5930000;23134232.5380000;23222633.0750000;24078046.4670000;20477189.7130000;20986856.9530000;23694619.0070000;20411264.8720000;22678551.8310000]	[-121440968.789418;-121571214.672436;-122035797.450034;-126530989.109364;-107608360.123343;-110286677.800921;-124516072.449227;-107261921.539414;-119176593.097489]	[23109440.4440000;23134233.1530000;23222632.2480000;24078043.9760000;20477187.2360000;20986857.5030000;23694615.8930000;20411260.1120000;22678553.2970000]	[-94629294.6811780;-94730822.0441180;-95092789.6715950;-98595567.1179490;-83850658.9933740;-85937672.7523500;-97025499.6471060;-83580696.3495060;-92864886.5589750]
[1911,454694.500000000]	9	[23,3,28,12,17,6,2,19,9]	[23109367.4960000;23134530.5710000;23222949.5380000;24077825.2650000;20477219.0190000;20986759.6250000;23694414.5190000;20411197.2090000;22678332.5700000]	[-121440569.624154;-121572782.011179;-122037462.204762;-126529827.492468;-107608513.910262;-110286166.233080;-124514997.031388;-107261565.953070;-119175441.102147]	[23109364.4880000;23134531.5540000;23222949.0500000;24077822.9880000;20477216.5950000;20986760.2850000;23694411.3280000;20411192.3920000;22678334.0330000]	[-94628983.6422000;-94732043.3360890;-95094086.8743880;-98594661.9610530;-83850778.8257460;-85937274.1262060;-97024661.6576470;-83580419.2677510;-92863988.8977260]
[1911,454695]	9	[23,3,28,12,17,6,2,19,9]	[23109291.4020000;23134828.7620000;23223266.4140000;24077604.2460000;20477248.3560000;20986662.4020000;23694209.9360000;20411129.5620000;22678113.3740000]	[-121440170.758103;-121574349.777193;-122039126.727583;-126528666.290890;-107608667.949765;-110285654.968590;-124513921.750349;-107261210.724081;-119174289.080252]	[23109288.5080000;23134829.7280000;23223265.8150000;24077602.0440000;20477245.9460000;20986663.0580000;23694206.7170000;20411124.7600000;22678114.7480000]	[-94628672.8335660;-94733264.9660970;-95095383.9042290;-98593757.1268480;-83850898.8558440;-85936875.7387810;-97023823.7799160;-83580142.4672990;-92863091.2137590]
[1911,454695.500000000]	9	[23,3,28,12,17,6,2,19,9]	[23109215.6200000;23135126.8860000;23223582.8810000;24077383.5960000;20477277.7830000;20986565.1670000;23694005.7400000;20411061.9950000;22677894.1730000]	[-121439771.707051;-121575917.413876;-122040791.430132;-126527505.636988;-107608822.271159;-110285144.194369;-124512847.023520;-107260855.897782;-119173136.914956]	[23109212.5340000;23135128.1710000;23223582.5970000;24077381.3630000;20477275.2540000;20986565.8460000;23694001.9980000;20411057.3430000;22677895.2060000]	[-94628361.8787120;-94734486.5028860;-95096681.0750560;-98592852.7212970;-83851019.1057530;-85936477.7322540;-97022986.3361240;-83579865.9800110;-92862193.4204580]
[1911,454696]	9	[23,3,28,12,17,6,2,19,9]	[23109139.6350000;23135425.3580000;23223899.6350000;24077162.8320000;20477307.1400000;20986467.9410000;23693801.5740000;20410994.4960000;22677674.7030000]	[-121439372.279330;-121577484.904801;-122042456.074219;-126526345.713858;-107608976.660000;-110284633.947529;-124511773.041466;-107260501.425858;-119171984.402085]	[23109136.5260000;23135426.4460000;23223899.6800000;24077160.6030000;20477304.6040000;20986468.7870000;23693797.7260000;20410989.8740000;22677675.8920000]	[-94628050.6289490;-94735707.9248240;-95097978.1938400;-98591948.8837380;-83851139.4070700;-85936080.1337000;-97022149.4704610;-83579589.7666920;-92861295.3602610]
[1911,454696.500000000]	9	[23,3,28,12,17,6,2,19,9]	[23109063.7530000;23135724.0610000;23224216.4140000;24076942.1940000;20477336.4000000;20986370.7060000;23693596.9870000;20410927.2040000;22677455.1600000]	[-121438972.451586;-121579052.220999;-122044120.489184;-126525186.428990;-107609130.997691;-110284124.039528;-124510699.555317;-107260147.145964;-119170831.309601]	[23109060.4070000;23135724.8080000;23224216.2920000;24076940.0820000;20477333.9390000;20986371.6620000;23693593.9290000;20410922.4450000;22677456.4240000]	[-94627739.0707570;-94736929.2120490;-95099275.1238960;-98591045.5430290;-83851259.6678770;-85935682.8007570;-97021312.9924750;-83579313.7030080;-92860396.8499280]
[1911,454697]	9	[23,3,28,12,17,6,2,19,9]	[23108987.6750000;23136022.4720000;23224533.2600000;24076721.7310000;20477365.7540000;20986273.7680000;23693392.9720000;20410859.8550000;22677235.6290000]	[-121438572.365836;-121580619.398249;-122045784.836892;-126524027.657048;-107609285.332034;-110283614.426394;-124509626.439892;-107259793.028641;-119169677.972241]	[23108984.2870000;23136023.1340000;23224533.0470000;24076719.4160000;20477363.2870000;20986274.7300000;23693389.9360000;20410855.0100000;22677237.0020000]	[-94627427.3134300;-94738150.3900370;-95100572.0094000;-98590142.6076930;-83851379.9266960;-85935285.6978600;-97020476.7985490;-83579037.7668150;-92859498.1462810]
[1911,454697.500000000]	9	[23,3,28,12,17,6,2,19,9]	[23108911.5040000;23136320.5190000;23224849.9110000;24076501.2560000;20477395.2090000;20986176.8160000;23693188.7260000;20410792.4810000;22677016.2280000]	[-121438172.149905;-121582186.367672;-122047449.367999;-126522868.995331;-107609439.747487;-110283104.903620;-124508553.560954;-107259439.002528;-119168524.549872]	[23108908.2010000;23136321.0860000;23224849.9670000;24076499.1750000;20477392.6430000;20986177.7140000;23693185.6250000;20410787.6510000;22677017.5390000]	[-94627115.4548310;-94739371.4076430;-95101869.0449000;-98589239.7607550;-83851500.2498430;-85934888.6678190;-97019640.7889110;-83578761.9028560;-92858599.3780590]
[1911,454698]	9	[23,3,28,12,17,6,2,19,9]	[23108835.2940000;23136618.7910000;23225166.6420000;24076280.8220000;20477424.7070000;20986079.9550000;23692984.3920000;20410725.2300000;22676796.6580000]	[-121437772.101574;-121583753.327877;-122049114.284056;-126521710.634320;-107609594.447066;-110282595.674815;-124507481.019026;-107259085.297881;-119167371.378888]	[23108831.9040000;23136619.1180000;23225166.5650000;24076278.8590000;20477422.0860000;20986080.7960000;23692981.8530000;20410720.3170000;22676798.0440000]	[-94626803.7300150;-94740592.4206350;-95103166.3747370;-98588337.1454720;-83851620.7958350;-85934491.8676060;-97018805.0447730;-83578486.2896210;-92857700.8055070]
[1911,454698.500000000]	9	[23,3,28,12,17,6,2,19,9]	[23108759.1750000;23136916.6960000;23225483.4250000;24076060.2640000;20477454.0530000;20985983.0390000;23692780.4300000;20410658.0030000;22676577.4280000]	[-121437372.032381;-121585320.264794;-122050779.276242;-126520552.533381;-107609749.264479;-110282086.572237;-124506408.714230;-107258731.755988;-119166218.182753]	[23108755.6960000;23136917.2510000;23225483.2470000;24076058.5540000;20477451.5260000;20985983.9290000;23692777.6360000;20410653.0700000;22676578.7280000]	[-94626491.9897590;-94741813.4118860;-95104463.7613590;-98587434.7315970;-83851741.4343310;-85934095.1654220;-97017969.4858560;-83578210.8032940;-92856802.2155900]
[1911,454699]	9	[23,3,28,12,17,6,2,19,9]	[23108682.9370000;23137214.7410000;23225800.0080000;24075839.8440000;20477483.5060000;20985886.0320000;23692576.8020000;20410590.7130000;22676358.0070000]	[-121436971.826186;-121586886.979086;-122052444.105740;-126519394.437832;-107609903.927256;-110281577.363224;-124505336.206389;-107258378.054734;-119165064.781502]	[23108679.4380000;23137215.3130000;23225800.1130000;24075838.1090000;20477480.9760000;20985887.0170000;23692573.2630000;20410585.7680000;22676359.1470000]	[-94626180.1453800;-94743034.2288620;-95105761.0318580;-98586532.3204630;-83851861.9514340;-85933698.3808600;-97017133.7631600;-83577935.1931620;-92855903.4644550]
[1911,454699.500000000]	9	[23,3,28,12,17,6,2,19,9]	[23108606.8980000;23137512.9250000;23226116.9740000;24075619.3960000;20477512.9520000;20985789.2240000;23692372.9110000;20410523.5060000;22676138.6770000]	[-121436571.155522;-121588453.276265;-122054108.949269;-126518236.540104;-107610058.437390;-110281068.222515;-124504264.105656;-107258024.355284;-119163911.038630]	[23108603.2580000;23137513.4460000;23226116.9780000;24075617.7890000;20477510.3790000;20985790.0680000;23692369.4630000;20410518.4460000;22676139.5910000]	[-94625867.9372490;-94744254.7212510;-95107058.3216270;-98585630.0583510;-83851982.3488150;-85933301.6495730;-97016298.3590350;-83577659.5842690;-92855004.4440960]
[1911,454700]	9	[23,3,28,12,17,6,2,19,9]	[23108530.2600000;23137810.9280000;23226433.6380000;24075399.6310000;20477542.3800000;20985692.4610000;23692168.9470000;20410456.1440000;22675918.8790000]	[-121436169.821045;-121590019.281321;-122055773.391936;-126517079.561701;-107610212.697771;-110280559.491627;-124503192.678484;-107257670.782830;-119162756.441435]	[23108526.8690000;23137811.7660000;23226433.9280000;24075397.7210000;20477539.7080000;20985693.2850000;23692165.6990000;20410451.1170000;22675919.8620000]	[-94625555.2116450;-94745474.9823010;-95108355.2923580;-98584728.5107560;-83852102.5501860;-85932905.2372670;-97015463.4777200;-83577384.0732780;-92854104.7607980]
[1911,454700.500000000]	9	[23,3,28,12,17,6,2,19,9]	[23108453.9400000;23138108.6420000;23226750.3160000;24075179.6000000;20477571.6510000;20985595.8070000;23691964.9130000;20410388.9280000;22675699.0490000]	[-121435767.756049;-121591584.987927;-122057437.301175;-126515923.431878;-107610366.614384;-110280051.088311;-124502121.865567;-107257317.234017;-119161600.952019]	[23108450.3740000;23138109.6390000;23226750.4830000;24075177.5570000;20477569.0060000;20985596.5910000;23691961.8860000;20410383.9310000;22675699.9930000]	[-94625241.9137180;-94746695.0078960;-95109651.8366020;-98583827.6245030;-83852222.4830200;-85932509.0792520;-97014629.0669150;-83577108.5800610;-92853204.3803990]
[1911,454701]	9	[23,3,28,12,17,6,2,19,9]	[23108377.5150000;23138406.4960000;23227067.1160000;24074959.8320000;20477600.9320000;20985498.9980000;23691761.9010000;20410321.5280000;22675479.4450000]	[-121435365.484555;-121593150.605318;-122059101.361844;-126514767.867361;-107610520.610524;-110279543.006024;-124501051.590708;-107256963.910664;-119160445.300373]	[23108373.6510000;23138407.6500000;23227066.4820000;24074957.6030000;20477598.3270000;20985499.9240000;23691758.0690000;20410316.7220000;22675480.1000000]	[-94624928.4495940;-94747914.9684980;-95110948.5029750;-98582927.1849490;-83852342.4791280;-85932113.1718970;-97013795.0804270;-83576833.2634090;-92852303.8690340]
[1911,454701.500000000]	9	[23,3,28,12,17,6,2,19,9]	[23108301.0760000;23138704.3350000;23227383.7190000;24074739.9470000;20477630.3150000;20985402.3070000;23691558.5380000;20410254.2380000;22675259.4540000]	[-121434963.000515;-121594715.838389;-122060765.661633;-126513612.369259;-107610674.529391;-110279034.962357;-124499981.508238;-107256610.576537;-119159289.506657]	[23108296.9360000;23138705.5450000;23227382.9830000;24074737.5990000;20477627.6700000;20985403.3020000;23691554.2330000;20410249.4010000;22675260.0470000]	[-94624614.8249060;-94749134.6316790;-95112245.3670000;-98582026.8003310;-83852462.4164150;-85931717.2945190;-97012961.2500620;-83576557.9395350;-92851403.2469890]
[1911,454702]	9	[23,3,28,12,17,6,2,19,9]	[23108224.6270000;23139002.3890000;23227700.2450000;24074520.0980000;20477659.6940000;20985305.6520000;23691354.6870000;20410187.1300000;22675039.4640000]	[-121434560.474965;-121596280.860955;-122062430.105492;-126512456.936772;-107610828.487189;-110278526.867567;-124498911.510575;-107256257.232026;-119158133.767460]	[23108220.2240000;23139003.3600000;23227699.6870000;24074517.7490000;20477656.9940000;20985306.5840000;23691350.7050000;20410182.1650000;22675040.0800000]	[-94624301.1743300;-94750354.1303980;-95113542.3453080;-98581126.4642800;-83852582.3858210;-85931321.3780760;-97012127.4915570;-83576282.6086820;-92850502.6691560]
[1911,454702.500000000]	9	[23,3,28,12,17,6,2,19,9]	[23108147.9690000;23139300.4750000;23228017.2440000;24074300.1800000;20477689.0670000;20985208.9970000;23691150.9180000;20410119.7410000;22674819.6160000]	[-121434158.170433;-121597845.918702;-122064094.865147;-126511301.470450;-107610982.665255;-110278018.843510;-124497841.508248;-107255904.045004;-119156978.289776]	[23108143.7020000;23139301.2220000;23228016.4660000;24074297.9970000;20477686.3820000;20985209.9340000;23691146.8150000;20410114.9340000;22674820.0660000]	[-94623987.6974470;-94751573.6534240;-95114839.5596170;-98580226.1034340;-83852702.5268470;-85930925.5173780;-97011293.7239950;-83576007.4000920;-92849602.2946640]
[1911,454703]	9	[23,3,28,12,17,6,2,19,9]	[23108071.5350000;23139598.1450000;23228334.4020000;24074080.3330000;20477718.4880000;20985112.3460000;23690947.0990000;20410052.6500000;22674599.6710000]	[-121433756.024788;-121599410.910118;-122065759.785401;-126510145.868853;-107611136.946526;-110277510.638565;-124496771.229950;-107255550.826308;-119155823.063715]	[23108067.1040000;23139598.8730000;23228332.7990000;24074078.0740000;20477715.7620000;20985113.2970000;23690943.3150000;20410047.7130000;22674600.1650000]	[-94623674.3424890;-94752793.1215390;-95116136.8839140;-98579325.6374620;-83852822.7486020;-85930529.5134700;-97010459.7376600;-83575732.1667090;-92848702.1160150]
[1911,454703.500000000]	9	[23,3,28,12,17,6,2,19,9]	[23107995.1270000;23139895.9730000;23228650.9490000;24073860.0870000;20477747.9130000;20985015.6780000;23690743.1760000;20409985.5800000;22674379.7990000]	[-121433354.262724;-121600975.991253;-122067424.702641;-126508989.932728;-107611291.317963;-110277002.191128;-124495700.607705;-107255197.558545;-119154668.179440]	[23107990.4620000;23139896.7300000;23228649.4520000;24073858.0620000;20477745.1130000;20985016.5380000;23690739.5960000;20409980.5270000;22674380.4290000]	[-94623361.2861740;-94754012.6631880;-95117434.1907650;-98578424.9103310;-83852943.0403240;-85930133.3202150;-97009625.4891210;-83575456.8941160;-92847802.2023270]
[1911,454704]	9	[23,3,28,12,17,6,2,19,9]	[23107918.8870000;23140193.6580000;23228967.5640000;24073639.9100000;20477777.2910000;20984918.8840000;23690539.0750000;20409918.3980000;22674159.8590000]	[-121432952.913472;-121602541.406742;-122069089.529324;-126507833.958462;-107611445.806359;-110276493.609850;-124494629.620865;-107254844.332514;-119153513.505873]	[23107914.0710000;23140194.4150000;23228966.6680000;24073638.0420000;20477774.4190000;20984919.7930000;23690535.9330000;20409913.3790000;22674160.7510000]	[-94623048.5498240;-94755232.4671000;-95118731.4320660;-98577524.1564370;-83853063.4214430;-85929737.0237940;-97008790.9548490;-83575181.6547170;-92846902.4534020]
[1911,454704.500000000]	9	[23,3,28,12,17,6,2,19,9]	[23107842.3320000;23140491.5460000;23229284.2910000;24073419.8820000;20477806.5460000;20984822.2460000;23690335.4570000;20409850.9830000;22673940.2700000]	[-121432551.522038;-121604106.957625;-122070754.008179;-126506678.341759;-107611600.277493;-110275985.128121;-124493558.679499;-107254491.174315;-119152358.673243]	[23107837.7620000;23140492.4490000;23229283.6630000;24073418.3830000;20477803.7850000;20984822.9490000;23690332.1600000;20409846.2120000;22673941.0370000]	[-94622735.7755720;-94756452.3734440;-95120028.4107610;-98576623.6763840;-83853183.7872960;-85929340.8031660;-97007956.4545800;-83574906.4665630;-92846002.5867370]
[1911,454705]	9	[23,3,28,12,17,6,2,19,9]	[23107765.7460000;23140789.6530000;23229600.8770000;24073200.2760000;20477835.9350000;20984725.5460000;23690131.5740000;20409783.8640000;22673720.6190000]	[-121432150.136101;-121605672.598565;-122072418.281514;-126505523.109555;-107611754.797430;-110275476.857748;-124492487.969328;-107254138.238223;-119151203.709113]	[23107761.6030000;23140790.5430000;23229600.2910000;24073198.6030000;20477833.2160000;20984726.1640000;23690128.4320000;20409778.9470000;22673721.1940000]	[-94622423.0026440;-94757672.3499160;-95121325.2377450;-98575723.4913260;-83853304.1908620;-85928944.7460220;-97007122.1370090;-83574631.4500200;-92845102.6242000]
[1911,454705.500000000]	9	[23,3,28,12,17,6,2,19,9]	[23107689.1680000;23141087.7600000;23229917.7810000;24072980.5500000;20477865.3120000;20984628.8370000;23689927.6220000;20409716.7810000;22673500.7500000]	[-121431748.574988;-121607237.847718;-122074083.068720;-126504368.029200;-107611909.494269;-110274968.752987;-124491417.550900;-107253785.411414;-119150048.784138]	[23107685.1750000;23141088.4860000;23229917.3960000;24072978.7840000;20477862.6050000;20984629.5270000;23689924.6670000;20409711.9170000;22673501.2240000]	[-94622110.0952450;-94758892.0230790;-95122622.4842220;-98574823.4294620;-83853424.7329940;-85928548.8192840;-97006288.0449980;-83574356.5176350;-92844202.6899080]
[1911,454706]	9	[23,3,28,12,17,6,2,19,9]	[23107612.6680000;23141385.4130000;23230234.7430000;24072760.7360000;20477894.7300000;20984532.0610000;23689724.2200000;20409649.5550000;22673280.8350000]	[-121431346.123000;-121608802.020216;-122075748.605595;-126503213.391014;-107612064.126194;-110274461.075196;-124490348.279379;-107253432.751868;-119148893.356877]	[23107608.5100000;23141386.0760000;23230234.4520000;24072759.0540000;20477891.9930000;20984533.0160000;23689720.9180000;20409644.8810000;22673281.3890000]	[-94621796.4959590;-94760110.8549950;-95123920.3273950;-98573923.7147330;-83853545.2252500;-85928153.2261380;-97005454.8500100;-83574081.7162720;-92843302.3604560]
[1911,454706.500000000]	9	[23,3,28,12,17,6,2,19,9]	[23107535.8910000;23141683.1640000;23230551.7480000;24072540.7380000;20477924.1720000;20984435.4050000;23689521.0820000;20409582.4280000;22673060.7240000]	[-121430942.255843;-121610365.195574;-122077414.207848;-126502059.890463;-107612218.433342;-110273954.099165;-124489280.398861;-107253080.258669;-119147736.719996]	[23107531.5780000;23141683.5800000;23230551.3360000;24072539.5120000;20477921.3310000;20984436.6050000;23689517.8430000;20409577.7950000;22673061.3460000]	[-94621481.7928310;-94761328.9117270;-95125218.2260860;-98573024.8837580;-83853665.4612390;-85927758.1809530;-97004622.7425680;-83573807.0469300;-92842401.0847310]
[1911,454707]	9	[23,3,28,12,17,6,2,19,9]	[23107458.8810000;23141980.5350000;23230868.7020000;24072321.2940000;20477953.4610000;20984339.0040000;23689318.4020000;20409515.5010000;22672840.1190000]	[-121430537.622658;-121611927.751872;-122079079.985985;-126500907.277808;-107612372.714283;-110273447.800763;-124488213.613737;-107252728.119982;-119146579.414793]	[23107454.5630000;23141980.9940000;23230868.2360000;24072320.1800000;20477950.7130000;20984340.2820000;23689314.5840000;20409510.7490000;22672841.0880000]	[-94621166.4936890;-94762546.4891120;-95126516.2547260;-98572126.7424630;-83853785.6747110;-85927363.6642000;-97003791.4873860;-83573532.6544600;-92841499.2904790]
[1911,454707.500000000]	9	[23,3,28,12,17,6,2,19,9]	[23107381.9170000;23142277.7750000;23231185.4060000;24072102.5730000;20477982.9660000;20984242.8360000;23689115.3910000;20409448.4310000;22672619.8490000]	[-121430132.845162;-121613490.063656;-122080746.191555;-126499754.942696;-107612527.195607;-110272941.785960;-124487147.274296;-107252376.232840;-119145422.130946]	[23107377.5060000;23142278.3180000;23231185.4790000;24072100.6490000;20477980.1400000;20984244.0100000;23689111.5960000;20409443.7300000;22672621.0120000]	[-94620851.0821100;-94763763.8755850;-95127814.6085860;-98571228.8203720;-83853906.0460550;-85926969.3676590;-97002960.5790380;-83573258.4590550;-92840597.5143730]
[1911,454708]	9	[23,3,28,12,17,6,2,19,9]	[23107304.8550000;23142574.8830000;23231502.5480000;24071883.5050000;20478012.4510000;20984146.6380000;23688912.3150000;20409381.4360000;22672399.4360000]	[-121429728.131777;-121615052.120181;-122082412.958926;-126498602.672913;-107612681.955161;-110272435.941454;-124486081.199957;-107252024.535714;-119144265.129540]	[23107300.6190000;23142575.5090000;23231502.7640000;24071881.2860000;20478009.5310000;20984147.6760000;23688908.7580000;20409376.8340000;22672400.7620000]	[-94620535.7226840;-94764981.0635740;-95129113.3985010;-98570330.9527380;-83854026.6374740;-85926575.2033450;-97002129.8731780;-83572984.4102630;-92839695.9565650]
[1911,454708.500000000]	9	[23,3,28,12,17,6,2,19,9]	[23107227.9000000;23142871.9820000;23231820.0660000;24071663.9990000;20478041.8830000;20984050.4760000;23688709.7440000;20409314.6780000;22672179.4870000]	[-121429323.450287;-121616613.984003;-122084080.100943;-126497450.319468;-107612836.881634;-110271930.095156;-124485015.153218;-107251672.945080;-119143108.300974]	[23107223.7620000;23142872.7890000;23231820.2960000;24071661.9640000;20478038.9790000;20984051.3110000;23688705.8570000;20409309.8850000;22672180.5310000]	[-94620220.3900400;-94766198.1046630;-95130412.4748180;-98569433.0193140;-83854147.3617570;-85926181.0374900;-97001299.1878360;-83572710.4421680;-92838794.5317500]
[1911,454709]	9	[23,3,28,12,17,6,2,19,9]	[23107150.8330000;23143169.1520000;23232137.6030000;24071444.5830000;20478071.3020000;20983954.1800000;23688507.3260000;20409247.8230000;22671959.6890000]	[-121428919.054165;-121618175.805523;-122085747.648652;-126496297.987338;-107612992.195889;-110271424.474940;-124483949.251711;-107251321.666106;-119141951.844483]	[23107146.8960000;23143169.9370000;23232137.6120000;24071442.8180000;20478068.5540000;20983955.1590000;23688502.9740000;20409243.0480000;22671960.4640000]	[-94619905.2769730;-94767415.1107450;-95131711.8573600;-98568535.0956300;-83854268.3885130;-85925787.0476540;-97000468.6123690;-83572436.7174060;-92837893.3974850]
[1911,454709.500000000]	9	[23,3,28,12,17,6,2,19,9]	[23107073.9530000;23143466.1490000;23232454.8570000;24071225.3930000;20478100.9190000;20983857.8480000;23688304.4260000;20409181.0060000;22671739.5780000]	[-121428514.896077;-121619737.638600;-122087415.577059;-126495145.541562;-107613147.835879;-110270918.894753;-124482883.290553;-107250970.597714;-119140795.776375]	[23107069.9120000;23143467.1060000;23232454.5890000;24071223.2920000;20478098.1910000;20983858.8800000;23688300.3230000;20409176.2110000;22671740.4350000]	[-94619590.3456380;-94768632.1251740;-95133011.5360570;-98567637.0827610;-83854389.6677370;-85925393.0895300;-96999637.9976730;-83572163.1573730;-92836992.5700790]
[1911,454710]	9	[23,3,28,12,17,6,2,19,9]	[23106997.1640000;23143763.2740000;23232772.3380000;24071006.3160000;20478130.6620000;20983761.5790000;23688101.3710000;20409114.3090000;22671519.7280000]	[-121428111.084454;-121621299.515355;-122089083.797978;-126493993.096163;-107613303.923298;-110270413.551535;-124481817.401898;-107250619.901183;-119139640.039322]	[23106993.1360000;23143764.4680000;23232771.4110000;24071003.9230000;20478127.8960000;20983762.6810000;23688097.8480000;20409109.4390000;22671520.5630000]	[-94619275.6843450;-94769849.1739050;-95134311.4475990;-98566739.0760060;-83854511.2949430;-85924999.3159760;-96998807.4345340;-83571889.8861360;-92836091.9986720]
[1911,454711]	9	[23,3,28,12,17,6,2,19,9]	[23106843.3560000;23144357.6640000;23233407.5600000;24070567.5400000;20478190.0330000;20983569.4990000;23687695.7630000;20408980.8770000;22671080.0050000]	[-121427303.400515;-121624422.966929;-122092420.869559;-126491688.734738;-107613616.152363;-110269402.826964;-124479685.985943;-107249918.510237;-119137328.833622]	[23106839.4090000;23144358.8380000;23233406.6700000;24070565.4390000;20478187.2820000;20983570.2910000;23687692.2480000;20408975.9550000;22671080.7380000]	[-94618646.3170590;-94772283.0344210;-95136911.7581380;-98564943.4745600;-83854754.5902670;-85924211.7414470;-96997146.5831310;-83571343.3479550;-92834291.0645800]
[1911,454711.500000000]	9	[23,3,28,12,17,6,2,19,9]	[23106766.3550000;23144654.9670000;23233725.1390000;24070348.6290000;20478219.5530000;20983473.1530000;23687492.8850000;20408914.3390000;22670860.0800000]	[-121426899.089934;-121625984.232747;-122094089.173857;-126490536.618527;-107613771.674851;-110268897.069176;-124478620.184538;-107249567.293591;-119136172.715445]	[23106762.5140000;23144655.9750000;23233724.1900000;24070346.5490000;20478216.9800000;20983474.0480000;23687489.0690000;20408909.0230000;22670860.7190000]	[-94618331.2695950;-94773499.6052590;-95138211.7353910;-98564045.7201250;-83854875.7764170;-85923817.6439450;-96996316.0814160;-83571069.6729280;-92833390.1955280]
[1911,454712]	9	[23,3,28,12,17,6,2,19,9]	[23106689.4950000;23144952.1150000;23234042.7150000;24070129.5890000;20478249.1560000;20983376.9280000;23687289.8730000;20408847.6180000;22670640.2570000]	[-121426495.129343;-121627545.590218;-122095757.772593;-126489384.423336;-107613927.309830;-110268391.121066;-124477554.225247;-107249216.093697;-119135016.993517]	[23106685.7530000;23144953.0020000;23234041.6980000;24070127.1400000;20478246.6460000;20983377.7480000;23687286.0200000;20408842.1600000;22670640.8590000]	[-94618016.4996140;-94774716.2495380;-95139511.9343590;-98563147.9004210;-83854997.0518810;-85923423.4002690;-96995485.4603110;-83570796.0120680;-92832489.6350280]
[1911,454712.500000000]	9	[23,3,28,12,17,6,2,19,9]	[23106613.0600000;23145249.1920000;23234360.6260000;24069910.1550000;20478278.8190000;20983280.6240000;23687087.0280000;20408780.7390000;22670420.5090000]	[-121426091.814831;-121629106.834036;-122097427.334608;-126488231.650082;-107614083.419115;-110267884.990767;-124476488.026038;-107248864.959389;-119133862.250010]	[23106609.1080000;23145250.1180000;23234359.4150000;24069907.5860000;20478276.3570000;20983281.4270000;23687083.3800000;20408775.2410000;22670420.9620000]	[-94617702.2363000;-94775932.8038650;-95140812.8874210;-98562249.6346690;-83855118.6979700;-85923029.0158390;-96994654.6602870;-83570522.4014300;-92831589.8339040]
[1911,454713]	9	[23,3,28,12,17,6,2,19,9]	[23106536.2560000;23145546.1640000;23234678.3610000;24069690.3490000;20478308.5010000;20983184.3020000;23686884.2920000;20408713.8680000;22670200.7220000]	[-121425687.964564;-121630667.185175;-122099097.557490;-126487078.670525;-107614239.234827;-110267378.560181;-124475421.970086;-107248513.454194;-119132707.360043]	[23106532.3040000;23145546.9790000;23234677.2800000;24069688.1710000;20478306.0140000;20983185.0520000;23686880.5270000;20408708.3950000;22670201.1590000]	[-94617387.5528040;-94777148.6594310;-95142114.3620760;-98561351.2105310;-83855240.1151920;-85922634.3989490;-96993823.9705730;-83570248.4991250;-92830689.9176970]
[1911,454713.500000000]	9	[23,3,28,12,17,6,2,19,9]	[23106459.2520000;23145842.7830000;23234996.2130000;24069471.1440000;20478338.0850000;20983087.8550000;23686681.3160000;20408646.7460000;22669980.8910000]	[-121425283.320628;-121632226.666552;-122100768.069231;-126485925.998726;-107614394.665051;-110266872.167347;-124474356.493094;-107248161.768288;-119131551.976139]	[23106455.0990000;23145843.7750000;23234995.2150000;24069468.8570000;20478335.5860000;20983088.6220000;23686677.8590000;20408641.4820000;22669981.5080000]	[-94617072.2460000;-94778363.8368930;-95143416.0593100;-98560453.0274020;-83855361.2294780;-85922239.8106770;-96992993.7250870;-83569974.4576400;-92829789.6187510]
[1911,454714]	9	[23,3,28,12,17,6,2,19,9]	[23106382.0410000;23146139.7070000;23235314.0880000;24069251.9230000;20478367.7050000;20982991.5500000;23686478.7720000;20408579.8900000;22669760.7860000]	[-121424878.530957;-121633786.030873;-122102438.703587;-126484773.567864;-107614550.201600;-110266365.983874;-124473291.279925;-107247810.262509;-119130396.444968]	[23106378.0980000;23146140.3760000;23235313.3270000;24069249.5570000;20478365.2090000;20982992.3100000;23686475.1850000;20408574.5690000;22669761.5700000]	[-94616756.8249180;-94779578.9281220;-95144717.8431680;-98559555.0266670;-83855482.4260420;-85921845.3819160;-96992163.6862740;-83569700.5589790;-92828889.2070360]
[1911,454714.500000000]	9	[23,3,28,12,17,6,2,19,9]	[23106304.9260000;23146436.3900000;23235632.2080000;24069032.4720000;20478397.3080000;20982895.0490000;23686275.9250000;20408512.8710000;22669541.0060000]	[-121424473.800686;-121635345.342307;-122104109.347784;-126483621.341338;-107614705.992627;-110265859.949799;-124472226.197686;-107247458.985732;-119129240.966385]	[23106300.9080000;23146437.0640000;23235631.1550000;24069030.3220000;20478394.8380000;20982896.0110000;23686272.5410000;20408507.7770000;22669541.8430000]	[-94616441.4540870;-94780793.9776730;-95146019.6367910;-98558657.1820410;-83855603.8219060;-85921451.0694870;-96991333.7583070;-83569426.8396930;-92827988.8366990]
[1911,454715]	9	[23,3,28,12,17,6,2,19,9]	[23106227.9910000;23146732.8650000;23235950.0600000;24068813.2290000;20478427.0750000;20982798.9070000;23686073.3100000;20408446.1570000;22669321.0130000]	[-121424069.347626;-121636904.814831;-122105780.079354;-126482469.228871;-107614861.989891;-110265354.122872;-124471161.141455;-107247107.957570;-119128085.680682]	[23106223.9480000;23146733.8230000;23235948.9770000;24068811.1310000;20478424.5360000;20982799.7780000;23686069.8780000;20408440.9320000;22669321.9910000]	[-94616126.3001040;-94782009.1536630;-95147321.5002580;-98557759.4314230;-83855725.3790410;-85921056.9196620;-96990503.8457630;-83569153.3140380;-92827088.6151440]
[1911,454715.500000000]	9	[23,3,28,12,17,6,2,19,9]	[23106151.1420000;23147029.8990000;23236268.0940000;24068593.8470000;20478456.9730000;20982702.6240000;23685870.6550000;20408379.2900000;22669101.3570000]	[-121423665.079964;-121638464.441275;-122107450.949150;-126481317.314053;-107615018.128117;-110264848.263951;-124470096.130169;-107246757.024237;-119126930.620503]	[23106147.1350000;23147030.5750000;23236267.0270000;24068591.9560000;20478454.2620000;20982703.5200000;23685867.3780000;20408374.2610000;22669102.0410000]	[-94615811.2857870;-94783224.4494220;-95148623.4616430;-98556861.8348430;-83855847.0453100;-85920662.7431260;-96989673.9694490;-83568879.8605980;-92826188.5704120]
[1911,454716]	9	[23,3,28,12,17,6,2,19,9]	[23106074.1980000;23147326.6770000;23236585.5120000;24068374.7540000;20478486.7480000;20982606.4380000;23685668.0010000;20408312.6170000;22668881.6190000]	[-121423261.062495;-121640024.211928;-122109121.886107;-126480165.507073;-107615174.562001;-110264342.614451;-124469031.175911;-107246406.324450;-119125775.710366]	[23106070.2170000;23147327.4650000;23236585.0080000;24068372.6950000;20478483.9940000;20982607.2800000;23685664.9800000;20408307.4610000;22668882.2700000]	[-94615496.4670150;-94784439.8550830;-95149925.4744980;-98555964.3229400;-83855968.9419540;-85920268.7286690;-96988844.1419030;-83568606.5876320;-92825288.6418210]
[1911,454716.500000000]	9	[23,3,28,12,17,6,2,19,9]	[23105997.3780000;23147623.1780000;23236903.5430000;24068155.9520000;20478516.3780000;20982510.1190000;23685465.5210000;20408245.9460000;22668661.6210000]	[-121422857.100279;-121641583.878714;-122110793.077944;-126479013.907162;-107615331.162650;-110263837.075669;-124467966.394257;-107246055.834267;-119124620.944605]	[23105993.2320000;23147624.2310000;23236902.9770000;24068153.6080000;20478513.7690000;20982511.1840000;23685462.3720000;20408240.8800000;22668662.5960000]	[-94615181.6968810;-94785655.1793370;-95151227.7011660;-98555066.9767850;-83856090.9671330;-85919874.8001000;-96988014.4507790;-83568333.4788950;-92824388.8219140]
[1911,454717]	9	[23,3,28,12,17,6,2,19,9]	[23105920.4450000;23147919.8650000;23237221.6300000;24067936.8330000;20478546.1010000;20982413.8100000;23685262.7230000;20408179.2310000;22668441.9980000]	[-121422453.038035;-121643143.184201;-122112464.662238;-126477862.199307;-107615487.909913;-110263331.586710;-124466901.693966;-107245705.416571;-119123466.271618]	[23105916.2410000;23147921.0110000;23237220.2880000;24067934.3100000;20478543.6170000;20982414.9950000;23685259.9900000;20408174.2460000;22668442.8120000]	[-94614866.8449060;-94786870.2200330;-95152530.2465590;-98554169.5507620;-83856213.1054780;-85919480.9112390;-96987184.8233490;-83568060.4276590;-92823489.0778830]
[1911,454717.500000000]	9	[23,3,28,12,17,6,2,19,9]	[23105843.4290000;23148216.5550000;23237540.0430000;24067717.6970000;20478575.9580000;20982317.7270000;23685060.1110000;20408112.7940000;22668222.4500000]	[-121422048.825833;-121644702.065443;-122114136.493807;-126476710.344584;-107615644.648310;-110262826.042973;-124465837.023516;-107245354.966278;-119122311.594548]	[23105839.1730000;23148217.5290000;23237538.7210000;24067715.1830000;20478573.4930000;20982318.7860000;23685057.2460000;20408107.5050000;22668223.1240000]	[-94614551.8700880;-94788084.9310250;-95153832.9844070;-98553272.0087360;-83856335.2384880;-85919086.9842480;-96986355.2131900;-83567787.3507690;-92822589.3361500]
[1911,454718]	9	[23,3,28,12,17,6,2,19,9]	[23105766.5330000;23148513.2600000;23237858.4190000;24067498.6290000;20478605.8800000;20982221.6550000;23684857.7410000;20408046.1360000;22668002.8000000]	[-121421644.461285;-121646260.616908;-122115808.668635;-126475558.601754;-107615801.442862;-110262320.524258;-124464772.580119;-107245004.567738;-119121156.920111]	[23105762.2400000;23148514.1880000;23237856.6070000;24067495.9750000;20478603.3660000;20982222.6160000;23684854.7610000;20408040.7780000;22668003.4100000]	[-94614236.7780450;-94789299.3889640;-95155135.9839690;-98552374.5547140;-83856457.4169770;-85918693.0774210;-96985525.7765870;-83567514.3131010;-92821689.5971610]
[1911,454718.500000000]	9	[23,3,28,12,17,6,2,19,9]	[23105689.5110000;23148809.9690000;23238176.5820000;24067279.2260000;20478635.8080000;20982125.4720000;23684654.9940000;20407979.4820000;22667783.2240000]	[-121421239.991623;-121647818.907982;-122117480.983439;-126474406.791676;-107615958.208941;-110261814.919810;-124463708.104723;-107244654.108149;-119120002.250836]	[23105685.3480000;23148810.7630000;23238174.8370000;24067276.5590000;20478633.2010000;20982126.3370000;23684652.3190000;20407974.0260000;22667783.6580000]	[-94613921.6045380;-94790513.6444560;-95156439.0863120;-98551477.0435470;-83856579.5741920;-85918299.1037420;-96984696.3107880;-83567241.2273600;-92820789.8594750]
[1911,454719]	9	[23,3,28,12,17,6,2,19,9]	[23105612.3820000;23149106.5990000;23238494.4170000;24067059.8360000;20478665.6750000;20982029.2840000;23684452.2490000;20407912.7650000;22667563.4610000]	[-121420835.549225;-121649377.140496;-122119153.243145;-126473254.974554;-107616114.993195;-110261309.273381;-124462643.524363;-107244303.637106;-119118847.575211]	[23105608.4920000;23149107.3760000;23238493.2900000;24067057.2180000;20478663;20982030.0920000;23684449.6180000;20407907.2710000;22667563.9570000]	[-94613606.4505910;-94791727.8537990;-95157742.1379510;-98550579.5222670;-83856701.7454390;-85917905.0958380;-96983866.7653700;-83566968.1319280;-92819890.1140660]
[1911,454719.500000000]	9	[23,3,28,12,17,6,2,19,9]	[23105535.4420000;23149403.1880000;23238812.5720000;24066840.2400000;20478695.5080000;20981933.1950000;23684249.7510000;20407846.1170000;22667343.7410000]	[-121420431.203272;-121650935.437653;-122120825.597050;-126472103.494931;-107616271.982001;-110260803.822318;-124461579.231394;-107243953.442406;-119117692.959275]	[23105531.6230000;23149403.9620000;23238811.4000000;24066837.9140000;20478692.8270000;20981933.8550000;23684246.9320000;20407840.6500000;22667344.0790000]	[-94613291.3727380;-94792942.1136240;-95159045.2589650;-98549682.2571810;-83856824.0751780;-85917511.2363460;-96983037.4493310;-83566695.2523690;-92818990.4097740]
[1911,454720]	10	[23,3,28,12,17,6,2,19,9,22]	[23105458.4460000;23149699.8270000;23239131.0890000;24066621.4370000;20478725.3280000;20981836.7700000;23684047.4950000;20407779.6410000;22667123.9780000;25157834.8300000]	[-121420026.940360;-121652493.662436;-122122498.373505;-126470952.214650;-107616429.200571;-110260298.576861;-124460515.153233;-107243603.454033;-119116538.556076;-132205320.567423]	[23105454.8840000;23149700.3620000;23239129.3760000;24066618.8870000;20478722.6890000;20981837.7550000;23684044.3860000;20407774.1000000;22667124.3600000;25157829.8990000]	[-94612976.3620000;-94794156.3160010;-95160348.7155860;-98548785.1362580;-83856946.5834780;-85917117.5346640;-96982208.2984330;-83566422.5348270;-92818090.8689550;-103017107.118233]
[1911,454720.500000000]	10	[23,3,28,12,17,6,2,19,9,22]	[23105381.4660000;23149996.5600000;23239449.5320000;24066402.4760000;20478755.2200000;20981740.5770000;23683844.9210000;20407712.9980000;22666904.2400000;25158146.3220000]	[-121419622.924858;-121654051.891421;-122124171.474329;-126469800.864844;-107616586.622424;-110259793.316843;-124459451.105738;-107243253.576125;-119115384.441166;-132206956.791466]	[23105378.1910000;23149996.9370000;23239448.0930000;24066399.7440000;20478752.6000000;20981741.5450000;23683841.8700000;20407707.6770000;22666904.7280000;25158141.2880000]	[-94612661.5472830;-94795370.5207510;-95161652.4289950;-98547887.9659280;-83857069.2507980;-85916723.8227650;-96981379.1723460;-83566149.9029080;-92817191.5539330;-103018382.074414]
[1911,454721]	10	[23,3,28,12,17,6,2,19,9,22]	[23105304.7470000;23150293.1050000;23239767.9380000;24066183.4810000;20478785.3060000;20981644.3840000;23683642.6410000;20407646.4260000;22666684.3460000;25158457.9360000]	[-121419219.196164;-121655610.118145;-122125844.771881;-126468649.299168;-107616744.178086;-110259287.855366;-124458386.691088;-107242903.674771;-119114230.689650;-132208593.009306]	[23105301.5100000;23150293.4480000;23239766.1980000;24066180.6710000;20478782.5700000;20981645.3690000;23683639.3270000;20407641.1890000;22666685.1020000;25158453.7410000]	[-94612346.9590800;-94796584.7221650;-95162956.2984230;-98546990.6393700;-83857192.0221320;-85916329.9541760;-96980549.7634210;-83565877.2514180;-92816292.5208940;-103019657.036729]
[1911,454721.500000000]	10	[23,3,28,12,17,6,2,19,9,22]	[23105227.9900000;23150589.5280000;23240086.1870000;24065964.7170000;20478815.4290000;20981548.1270000;23683440.0060000;20407579.6810000;22666464.7860000;25158769.3860000]	[-121418815.875161;-121657168.436257;-122127518.218745;-126467497.480500;-107616902.003718;-110258782.318875;-124457321.993618;-107242553.873734;-119113077.370728;-132210229.290881]	[23105224.7940000;23150589.9920000;23240084.5080000;24065961.3590000;20478812.6440000;20981549.2300000;23683436.7970000;20407574.6800000;22666465.7480000;25158766.2340000]	[-94612032.6915160;-94797798.9924940;-95164260.2802840;-98546093.1200470;-83857315.0033360;-85915936.0293940;-96979720.1292150;-83565604.6770180;-92815393.8253040;-103020932.079089]
[1911,454722]	10	[23,3,28,12,17,6,2,19,9,22]	[23105151.3010000;23150886.0940000;23240404.7300000;24065745.5990000;20478845.4550000;20981451.7920000;23683237.4840000;20407513.2210000;22666245.4530000;25159080.7510000]	[-121418412.645365;-121658726.751652;-122129191.624447;-126466345.554005;-107617059.877562;-110258276.686951;-124456257.097702;-107242204.098675;-119111924.097077;-132211865.478995]	[23105148.0680000;23150886.3760000;23240402.9100000;24065742.2190000;20478842.6810000;20981453.0110000;23683234.1180000;20407508.1630000;22666246.2040000;25159077.9450000]	[-94611718.4942360;-94799013.2616510;-95165564.2267040;-98545195.5149650;-83857438.0218250;-85915542.0304170;-96978890.3372880;-83565332.1238200;-92814495.1683070;-103022207.049700]
[1911,454722.500000000]	10	[23,3,28,12,17,6,2,19,9,22]	[23105074.2790000;23151182.5980000;23240723.1760000;24065526.3710000;20478875.3320000;20981355.2800000;23683034.6160000;20407446.5560000;22666025.8790000;25159392.2570000]	[-121418009.015763;-121660284.622143;-122130864.670149;-126465193.514500;-107617217.423083;-110257770.735033;-124455191.994030;-107241853.998753;-119110770.415404;-132213501.255659]	[23105071.3480000;23151182.7510000;23240721.1830000;24065523.1680000;20478872.5830000;20981356.6640000;23683031.3250000;20407441.5790000;22666026.7160000;25159390.8980000]	[-94611403.9831940;-94800227.1822270;-95166867.8986400;-98544297.8281710;-83857560.7836760;-85915147.7798310;-96978060.3853720;-83565059.3177800;-92813596.1935370;-103023481.674630]
[1911,454723]	10	[23,3,28,12,17,6,2,19,9,22]	[23104997.3780000;23151478.8850000;23241041.4350000;24065306.9970000;20478905.2780000;20981258.9010000;23682832.3380000;20407380.0660000;22665806.3620000;25159703.4980000]	[-121417605.234604;-121661842.339217;-122132537.651610;-126464041.582632;-107617374.909668;-110257264.810751;-124454126.897757;-107241503.930712;-119109616.551764;-132215136.722428]	[23104994.6820000;23151479.2210000;23241040.0480000;24065303.7380000;20478902.5020000;20981260.4510000;23682828.6140000;20407375.0020000;22665807.1690000;25159702.4290000]	[-94611089.3516580;-94801440.9858290;-95168171.5204760;-98543400.2313340;-83857683.4994520;-85914753.5510150;-96977230.4412540;-83564786.5370840;-92812697.0785600;-103024756.048979]
[1911,454723.500000000]	10	[23,3,28,12,17,6,2,19,9,22]	[23104920.4610000;23151775.3460000;23241360.0800000;24065088.0030000;20478935.2220000;20981162.8190000;23682629.8490000;20407313.5460000;22665586.7670000;25160014.8100000]	[-121417201.877184;-121663400.398306;-122134210.656794;-126462889.954478;-107617532.826147;-110256759.185641;-124453061.963515;-107241154.287413;-119108462.996582;-132216772.548689]	[23104918.1230000;23151775.6150000;23241358.6880000;24065084.7240000;20478932.5310000;20981164.1690000;23682625.9680000;20407308.4800000;22665587.6250000;25160012.0860000]	[-94610775.0489090;-94802655.0560820;-95169475.1562140;-98542502.8667850;-83857806.5512200;-85914359.5554910;-96976400.6234500;-83564514.0884230;-92811798.2071190;-103026030.700245]
[1911,454724]	10	[23,3,28,12,17,6,2,19,9,22]	[23104843.9760000;23152071.9830000;23241678.5510000;24064869.0900000;20478965.3410000;20981066.8360000;23682427.1470000;20407247.0240000;22665367.6450000;25160326.5190000]	[-121416799.248377;-121664959.088023;-122135884.119170;-126461738.714186;-107617691.433115;-110256254.016289;-124451997.213749;-107240805.252983;-119107310.095412;-132218408.830025]	[23104841.4570000;23152072.1860000;23241677.0090000;24064865.7180000;20478962.7460000;20981068.0510000;23682423.1910000;20407242.0040000;22665368.2470000;25160322.1180000]	[-94610461.3123760;-94803869.6228620;-95170779.1486890;-98541605.8029590;-83857930.1412840;-85913965.9158340;-96975570.9519100;-83564242.1124140;-92810899.8463510;-103027305.717150]
[1911,454724.500000000]	10	[23,3,28,12,17,6,2,19,9,22]	[23104767.5870000;23152368.1970000;23241996.9270000;24064649.2470000;20478995.6030000;20980970.7890000;23682224.4210000;20407180.6430000;22665148.3620000;25160638.0700000]	[-121416397.195944;-121666518.300690;-122137557.762110;-126460587.623303;-107617850.444529;-110255748.982283;-124450932.480868;-107240456.557017;-119106157.752943;-132220045.635258]	[23104764.6910000;23152368.9960000;23241995.5040000;24064646.8090000;20478993.0210000;20980971.9130000;23682220.1680000;20407175.6190000;22665149.0700000;25160635.8720000]	[-94610148.0216240;-94805084.5991380;-95172083.2798360;-98540708.8606130;-83858054.0464690;-85913572.3822120;-96974741.2928020;-83563970.4009830;-92810001.9212120;-103028581.147389]
[1911,454725]	10	[23,3,28,12,17,6,2,19,9,22]	[23104691.2170000;23152665.3140000;23242315.4370000;24064430.0790000;20479025.9550000;20980874.8770000;23682021.6190000;20407114.4010000;22664929.2960000;25160949.5450000]	[-121415995.710274;-121668077.904738;-122139231.556912;-126459436.886746;-107618009.858673;-110255244.229718;-124449867.771391;-107240108.230589;-119105005.774172;-132221682.799866]	[23104688.3320000;23152665.8370000;23242314.0850000;24064428.1750000;20479023.3750000;20980875.8730000;23682017.9980000;20407109.3180000;22664929.8980000;25160944.8320000]	[-94609835.1756470;-94806299.8760830;-95173387.5253510;-98539812.1914860;-83858178.2658370;-85913179.0687880;-96973911.6503110;-83563698.9785920;-92809104.2806070;-103029856.866422]
[1911,454725.500000000]	10	[23,3,28,12,17,6,2,19,9,22]	[23104614.9390000;23152961.9960000;23242634.0020000;24064210.8480000;20479056.3160000;20980778.7650000;23681818.8170000;20407048.1790000;22664710.1190000;25161260.8100000]	[-121415594.236760;-121669637.630684;-122140905.292189;-126458286.438094;-107618169.389801;-110254739.623433;-124448803.248219;-107239760.084670;-119103853.775814;-132223320.020449]	[23104611.7890000;23152962.6340000;23242632.7870000;24064209.1800000;20479053.7310000;20980779.7790000;23681815.4070000;20407043.0380000;22664710.6470000;25161255.5380000]	[-94609522.3429230;-94807515.2445980;-95174691.7256810;-98538915.7310810;-83858302.5772210;-85912785.8716270;-96973082.1564310;-83563427.6957760;-92808206.6206420;-103031132.638821]
[1911,454726]	10	[23,3,28,12,17,6,2,19,9,22]	[23104538.5650000;23153258.9900000;23242952.5100000;24063992.0690000;20479086.7410000;20980682.9650000;23681616.1360000;20406981.8320000;22664490.6800000;25161572.1350000]	[-121415192.703106;-121671197.268650;-122142579.196877;-126457136.438126;-107618328.938700;-110254235.232380;-124447739.120020;-107239412.050473;-119102701.721867;-132224957.166855]	[23104535.2750000;23153259.4480000;23242951.0300000;24063990.3670000;20479084.0620000;20980683.8600000;23681612.9250000;20406976.8530000;22664491.4840000;25161567.6020000]	[-94609209.4591650;-94808730.5437640;-95175996.0632340;-98538019.6101970;-83858426.9012260;-85912392.8412990;-96972252.9638640;-83563156.5002270;-92807308.9192140;-103032408.355060]
[1911,454726.500000000]	10	[23,3,28,12,17,6,2,19,9,22]	[23104462.1380000;23153555.9070000;23243271.1540000;24063773.7180000;20479117.0570000;20980587.1230000;23681413.2540000;20406915.6490000;22664271.3250000;25161883.4690000]	[-121414790.915909;-121672756.740467;-122144252.875529;-126455986.716189;-107618488.296265;-110253730.803063;-124446675.145281;-107239063.911187;-119101549.320637;-132226594.117627]	[23104458.5630000;23153556.2440000;23243269.6260000;24063771.5830000;20479114.3440000;20980587.8680000;23681410.5370000;20406910.6280000;22664272.2250000;25161879.0820000]	[-94608896.3807470;-94809945.7131160;-95177300.2240890;-98537123.7102120;-83858551.0753260;-85911999.7808240;-96971423.8830810;-83562885.2227060;-92806410.9521030;-103033683.912060]
[1911,454727]	10	[23,3,28,12,17,6,2,19,9,22]	[23104385.6990000;23153852.3540000;23243589.5770000;24063555.0110000;20479147.2820000;20980491.3590000;23681210.3840000;20406849.3350000;22664052.2100000;25162194.5750000]	[-121414389.093714;-121674316.227007;-122145926.313200;-126454837.118019;-107618647.696650;-110253226.451455;-124445611.130366;-107238715.881852;-119100396.784310;-132228231.041598]	[23104381.9420000;23153852.9660000;23243588.2650000;24063552.6390000;20479144.6620000;20980491.9200000;23681207.8990000;20406844.3550000;22664052.9800000;25162191.2040000]	[-94608583.2763370;-94811160.8951540;-95178604.1970810;-98536227.9156240;-83858675.2828740;-85911606.7801170;-96970594.7753100;-83562614.0298600;-92805512.8763090;-103034959.437751]
[1911,454727.500000000]	10	[23,3,28,12,17,6,2,19,9,22]	[23104308.9480000;23154149.0280000;23243907.7620000;24063336.3770000;20479177.7500000;20980395.3170000;23681007.9640000;20406783.0500000;22663832.7520000;25162506.2890000]	[-121413987.407030;-121675875.769991;-122147599.692252;-126453687.655016;-107618807.232588;-110252722.181126;-124444547.029263;-107238368.028405;-119099244.268170;-132229867.998259]	[23104305.4630000;23154149.6940000;23243906.7610000;24063333.7330000;20479175.0740000;20980395.9430000;23681005.1020000;20406778.0930000;22663833.7150000;25162503.0130000]	[-94608270.2765800;-94812376.1229840;-95179908.1231710;-98535332.2327250;-83858799.5954030;-85911213.8428800;-96969765.6013950;-83562342.9754450;-92804614.8118400;-103036234.979011]
[1911,454728]	10	[23,3,28,12,17,6,2,19,9,22]	[23104232.4240000;23154445.8920000;23244225.8500000;24063117.9300000;20479208.2620000;20980299.2110000;23680805.8160000;20406716.8150000;22663613.3490000;25162818.0550000]	[-121413585.759640;-121677435.285860;-122149273.203078;-126452538.285836;-107618966.924067;-110252217.992920;-124443483.079571;-107238020.290989;-119098091.877167;-132231504.790772]	[23104229.1920000;23154446.3590000;23244224.9060000;24063115.1410000;20479205.5130000;20980300.0150000;23680802.5070000;20406711.9590000;22663614.4620000;25162815.1670000]	[-94607957.3059570;-94813591.3305490;-95181212.1534080;-98534436.6278500;-83858924.0304450;-85910820.9713390;-96968936.5465990;-83562072.0119560;-92803716.8428860;-103037510.389310]
[1911,454728.500000000]	10	[23,3,28,12,17,6,2,19,9,22]	[23104156.2120000;23154742.5120000;23244544.2420000;24062898.8910000;20479238.6580000;20980203.3740000;23680603.5090000;20406650.6820000;22663393.9370000;25163129.5630000]	[-121413184.152773;-121678994.990965;-122150946.470927;-126451389.440579;-107619126.674025;-110251714.006712;-124442419.260163;-107237672.793747;-119096939.320580;-132233141.735941]	[23104152.8710000;23154743.1540000;23244543.3150000;24062896.6190000;20479235.9260000;20980204.1390000;23680600.0540000;20406645.8070000;22663395.0040000;25163126.5210000]	[-94607644.3636370;-94814806.6859860;-95182516.0044610;-98533541.4335960;-83859048.5108850;-85910428.2558140;-96968107.6006320;-83561801.2358930;-92802818.7474260;-103038785.918629]
[1911,454729]	10	[23,3,28,12,17,6,2,19,9,22]	[23104079.9100000;23155039.1610000;23244862.6550000;24062680.2950000;20479269.0070000;20980107.5400000;23680401.5690000;20406584.4640000;22663174.4590000;25163440.9540000]	[-121412782.143801;-121680554.561156;-122152619.274132;-126450240.991545;-107619286.091561;-110251210.055903;-124441355.655951;-107237325.129315;-119095786.208910;-132234778.548848]	[23104076.3150000;23155039.9910000;23244861.9740000;24062677.9940000;20479266.2660000;20980108.2900000;23680397.5340000;20406579.5590000;22663175.5330000;25163438.2770000]	[-94607331.1060490;-94816021.9335350;-95183819.4935240;-98532646.5536390;-83859172.7324630;-85910035.5702610;-96967278.8255260;-83561530.3301190;-92801920.2232780;-103040061.353067]
[1911,454729.500000000]	10	[23,3,28,12,17,6,2,19,9,22]	[23104003.5330000;23155335.8360000;23245181.0100000;24062461.8530000;20479299.3320000;20980011.6390000;23680199.2150000;20406518.1770000;22662955.1600000;25163752.4470000]	[-121412379.872364;-121682113.835551;-122154292.074564;-126449092.956637;-107619445.388447;-110250706.212468;-124440292.414000;-107236977.476803;-119094632.840880;-132236415.168997]	[23103999.7720000;23155336.7310000;23245180.3960000;24062459.7410000;20479296.5750000;20980012.4860000;23680195.1670000;20406513.4000000;22662956.0300000;25163749.6010000]	[-94607017.6452560;-94817236.9486020;-95185122.9737990;-98531751.9940790;-83859296.8608820;-85909642.9692720;-96966450.3366620;-83561259.4337890;-92801021.4986760;-103041336.643602]
[1911,454730]	10	[23,3,28,12,17,6,2,19,9,22]	[23103926.9800000;23155632.5340000;23245499.4860000;24062243.4490000;20479329.6880000;20979915.9520000;23679996.7480000;20406452.0230000;22662735.7050000;25164063.4150000]	[-121411977.590006;-121683673.110999;-122155964.975180;-126447944.961972;-107619604.508215;-110250202.136149;-124439229.034977;-107236629.641980;-119093479.463728;-132238051.757857]	[23103923.2810000;23155633.4210000;23245498.5390000;24062241.3280000;20479326.8470000;20979916.5440000;23679992.9510000;20406447.2270000;22662736.5580000;25164060.9480000]	[-94606704.1788170;-94818451.9700540;-95186426.5328540;-98530857.4548270;-83859420.8505230;-85909250.1856200;-96965621.7365420;-83560988.3941730;-92800122.7637910;-103042611.910435]
[1911,454730.500000000]	10	[23,3,28,12,17,6,2,19,9,22]	[23103850.5170000;23155929.2090000;23245818.2020000;24062024.9660000;20479360.0620000;20979819.9330000;23679794.3510000;20406385.8400000;22662516.3920000;25164374.8700000]	[-121411575.975615;-121685232.615004;-122157638.058012;-126446796.648714;-107619763.943501;-110249697.844660;-124438165.234906;-107236281.856676;-119092326.725218;-132239688.622427]	[23103846.8570000;23155930.0930000;23245817.3020000;24062022.5800000;20479357.1770000;20979820.5750000;23679790.9640000;20406381.0680000;22662517.1690000;25164371.9200000]	[-94606391.2347410;-94819667.1706150;-95187730.2304280;-98529962.6592810;-83859545.0856890;-85908857.2315250;-96964792.8005850;-83560717.3922520;-92799224.5253580;-103043887.392933]
[1911,454731]	10	[23,3,28,12,17,6,2,19,9,22]	[23103774.2730000;23156226.1760000;23246136.8130000;24061806.1950000;20479390.4060000;20979724.0210000;23679591.9040000;20406319.6270000;22662297.2720000;25164686.8020000]	[-121411175.117075;-121686792.445136;-122159311.423666;-126445647.724875;-107619923.808695;-110249193.307749;-124437100.789103;-107235934.202584;-119091174.780394;-132241325.759125]	[23103770.6220000;23156226.9690000;23246135.5990000;24061804.0060000;20479387.6320000;20979724.5440000;23679588.3760000;20406314.9050000;22662298.0120000;25164682.9350000]	[-94606078.8765730;-94820882.6225350;-95189034.1513750;-98529067.3830320;-83859669.6559440;-85908464.0850430;-96963963.3600020;-83560446.4924760;-92798326.9064110;-103045163.086099]
[1911,454731.500000000]	10	[23,3,28,12,17,6,2,19,9,22]	[23103698.2830000;23156523.0760000;23246455.3670000;24061587.8510000;20479421.0610000;20979627.9400000;23679389.2760000;20406253.5280000;22662078.1970000;25164998.4740000]	[-121410775.023562;-121688352.700945;-122160985.016823;-126444498.548909;-107620084.159567;-110248688.697287;-124436035.835116;-107235586.767102;-119090023.535366;-132242963.261807]	[23103694.3520000;23156523.8740000;23246454.0750000;24061585.4730000;20479418.1260000;20979628.3920000;23679385.8600000;20406248.8150000;22662079.0380000;25164994.4070000]	[-94605767.1141450;-94822098.4059680;-95190338.2470170;-98528171.9208120;-83859794.6039100;-85908070.8798390;-96963133.5263640;-83560175.7615870;-92797429.8323480;-103046439.055449]
[1911,454732]	10	[23,3,28,12,17,6,2,19,9,22]	[23103622.2900000;23156820.2610000;23246773.5950000;24061369.1380000;20479451.5400000;20979531.6240000;23679186.9190000;20406187.4280000;22661859.2770000;25165309.9530000]	[-121410375.270045;-121689913.234545;-122162658.635441;-126443349.400278;-107620244.758109;-110248184.124915;-124434970.818364;-107235239.555703;-119088872.621224;-132244600.836646]	[23103618.1870000;23156820.7860000;23246772.1770000;24061367.1010000;20479448.6160000;20979532.4060000;23679183.0740000;20406182.8140000;22661860.0310000;25165306.0350000]	[-94605455.6146900;-94823314.4063800;-95191642.3591650;-98527276.4888000;-83859919.7435550;-85907677.7025350;-96962303.6391040;-83559905.2051960;-92796533.0182360;-103047715.086195]
[1911,454732.500000000]	10	[23,3,28,12,17,6,2,19,9,22]	[23103545.9040000;23157117.2700000;23247091.9160000;24061150.8440000;20479481.8750000;20979435.4790000;23678984.1350000;20406121.5630000;22661640.3880000;25165621.3570000]	[-121409975.318028;-121691473.584446;-122164332.168648;-126442200.497847;-107620405.331599;-110247679.661965;-124433905.962838;-107234892.401041;-119087721.459408;-132246238.277058]	[23103542.2310000;23157117.7040000;23247090.5190000;24061148.2540000;20479479.1870000;20979436.5260000;23678980.3770000;20406116.7450000;22661640.8630000;25165617.8800000]	[-94605143.9555420;-94824530.2640020;-95192946.4101240;-98526381.2454480;-83860044.8608030;-85907284.6094260;-96961473.8792500;-83559634.6954480;-92795636.0131990;-103048991.012458]
[1911,454733]	10	[23,3,28,12,17,6,2,19,9,22]	[23103469.7270000;23157414.2890000;23247410.3880000;24060932.2940000;20479512.5570000;20979339.5420000;23678781.5640000;20406055.5920000;22661421.3060000;25165932.8320000]	[-121409575.303154;-121693034.029152;-122166005.253884;-126441051.949089;-107620566.021956;-110247175.463208;-124432841.138663;-107234545.531580;-119086570.031920;-132247875.682763]	[23103466.0930000;23157414.6330000;23247408.7110000;24060929.6850000;20479509.7990000;20979340.6280000;23678777.2850000;20406050.7450000;22661421.6180000;25165928.6530000]	[-94604832.2493770;-94825746.1928970;-95194250.1062750;-98525486.2754070;-83860170.0694920;-85906891.7257550;-96960644.1408880;-83559364.4083570;-92794738.7976750;-103050266.917837]
[1911,454733.500000000]	10	[23,3,28,12,17,6,2,19,9,22]	[23103393.7980000;23157711.4420000;23247728.5420000;24060713.7260000;20479543.3900000;20979243.7060000;23678578.9050000;20405989.4780000;22661202.3910000;25166244.6010000]	[-121409175.951468;-121694595.191700;-122167678.334313;-126439903.820534;-107620727.440703;-110246671.818837;-124431776.510737;-107234199.374497;-119085419.038153;-132249513.676556]	[23103389.9370000;23157711.8190000;23247727.1380000;24060711.2310000;20479540.4960000;20979244.7260000;23678573.9810000;20405984.9160000;22661202.7010000;25166240.7690000]	[-94604521.0615580;-94826962.6800620;-95195553.8009440;-98524591.6328970;-83860295.8490620;-85906499.2741990;-96959814.5586850;-83559094.6745120;-92793841.9174870;-103051543.288749]
[1911,454734]	10	[23,3,28,12,17,6,2,19,9,22]	[23103317.8010000;23158008.0150000;23248047.2110000;24060494.9130000;20479574.0980000;20979147.9820000;23678375.9980000;20405923.6870000;22660983.2710000;25166556.0910000]	[-121408776.718792;-121696156.068236;-122169351.810151;-126438755.373938;-107620888.943785;-110246167.963667;-124430711.628075;-107233853.156832;-119084268.331652;-132251151.193964]	[23103314.0670000;23158008.8430000;23248045.7620000;24060492.7330000;20479571.2380000;20979148.8850000;23678371.3040000;20405919.0190000;22660983.7710000;25166552.3170000]	[-94604209.9710620;-94828178.9468030;-95196857.8060290;-98523696.7382230;-83860421.6961640;-85906106.6574320;-96958984.7834720;-83558824.8921740;-92792945.2631490;-103052819.277334]
[1911,454734.500000000]	10	[23,3,28,12,17,6,2,19,9,22]	[23103241.7610000;23158305.0130000;23248365.8090000;24060276.1780000;20479604.8270000;20979051.9420000;23678173.1110000;20405857.7470000;22660764.4440000;25166867.6490000]	[-121408376.893202;-121697715.585289;-122171026.349106;-126437606.075114;-107621050.146746;-110245663.490845;-124429646.747410;-107233506.365244;-119083117.769856;-132252787.378386]	[23103237.8870000;23158305.5170000;23248364.6510000;24060273.9280000;20479601.9200000;20979052.8980000;23678168.9230000;20405852.9960000;22660764.8700000;25166864.1760000]	[-94603898.4220680;-94829394.1523510;-95198162.6398720;-98522801.1644110;-83860547.3097640;-85905713.5629890;-96958155.0086970;-83558554.6631570;-92792048.7208540;-103054094.221447]
[1911,454735]	10	[23,3,28,12,17,6,2,19,9,22]	[23103165.6080000;23158601.6030000;23248685.0160000;24060057.4760000;20479635.5060000;20978955.9040000;23677970.7080000;20405791.7580000;22660545.4150000;25167178.5590000]	[-121407976.941145;-121699274.178105;-122172701.978602;-126436455.985735;-107621211.183150;-110245158.406424;-124428581.598944;-107233159.077626;-119081967.625971;-132254422.579672]	[23103161.6490000;23158602.1250000;23248684.0420000;24060054.8420000;20479632.5560000;20978956.8450000;23677966.4360000;20405786.8150000;22660546.0970000;25167175.2100000]	[-94603586.7739940;-94830608.6417610;-95199468.3302820;-98521904.9750670;-83860672.7927150;-85905319.9947190;-96957325.0193460;-83558284.0486490;-92791152.5076250;-103055368.401144]
[1911,454735.500000000]	10	[23,3,28,12,17,6,2,19,9,22]	[23103089.6580000;23158897.9710000;23249003.7720000;24059838.5590000;20479666.0590000;20978859.8750000;23677768.0510000;20405725.6960000;22660326.3250000;25167489.6700000]	[-121407577.189684;-121700832.452374;-122174378.127795;-126435305.461255;-107621372.217801;-110244652.924860;-124427516.089428;-107232811.557457;-119080817.921542;-132256057.570256]	[23103085.5350000;23158898.6240000;23249002.8520000;24059835.6600000;20479663.1750000;20978860.7270000;23677763.5410000;20405720.7830000;22660327.4080000;25167486.5900000]	[-94603275.2855010;-94831822.8834380;-95200774.4282640;-98521008.4602390;-83860798.2760520;-85904926.1160440;-96956494.7498430;-83558013.2526900;-92790256.6361830;-103056642.410426]
[1911,454736]	10	[23,3,28,12,17,6,2,19,9,22]	[23103013.8920000;23159194.5400000;23249323.0160000;24059619.5730000;20479696.6770000;20978763.6460000;23677564.8050000;20405659.4860000;22660107.5420000;25167800.8560000]	[-121407177.986321;-121702391.018778;-122176054.555602;-126434154.693703;-107621533.559369;-110244147.281525;-124426450.243765;-107232464.133046;-119079668.782263;-132257692.686652]	[23103009.6070000;23159195.1180000;23249321.7690000;24059616.5210000;20479693.8570000;20978764.4660000;23677560.7490000;20405654.7500000;22660108.7110000;25167797.5970000]	[-94602964.2205470;-94833037.3517310;-95202080.7387200;-98520111.7544650;-83860924.0001620;-85904532.1097240;-96955664.2217600;-83557742.5314820;-92789361.2085960;-103057916.524214]
[1911,454736.500000000]	10	[23,3,28,12,17,6,2,19,9,22]	[23102937.7970000;23159491.1890000;23249641.9630000;24059400.3830000;20479727.4390000;20978667.4860000;23677361.8120000;20405593.5700000;22659889.1060000;25168112.3030000]	[-121406779.316309;-121703949.942194;-122177731.119763;-126433003.860455;-107621695.223185;-110243641.657694;-124425384.204186;-107232116.908781;-119078520.157357;-132259328.276474]	[23102933.7210000;23159491.7780000;23249640.9090000;24059397.3670000;20479724.6810000;20978668.2330000;23677358.0790000;20405588.5900000;22659889.9720000;25168108.6830000]	[-94602653.5678950;-94834252.0961990;-95203387.1539570;-98519214.9894120;-83861049.9751710;-85904138.1170380;-96954833.5405230;-83557471.9673510;-92788466.1830980;-103059191.002813]
[1911,454737]	10	[23,3,28,12,17,6,2,19,9,22]	[23102861.9090000;23159788.0640000;23249960.9390000;24059181.3600000;20479758.4460000;20978571.3810000;23677159.1740000;20405527.5410000;22659670.9290000;25168423.2630000]	[-121406381.275547;-121705509.357403;-122179407.863360;-126431853.271969;-107621857.459235;-110243136.319230;-124424318.188767;-107231770.176461;-119077372.048844;-132260964.179648]	[23102858.0900000;23159788.6360000;23249960.0170000;24059178.4570000;20479755.5160000;20978572.0380000;23677155.3840000;20405522.5550000;22659671.4250000;25168420.3240000]	[-94602343.4120320;-94835467.2195340;-95204693.7061060;-98518318.4160430;-83861176.3957790;-85903744.3459940;-96954002.8839730;-83557201.7883910;-92787571.5567820;-103060465.716811]
[1911,454737.500000000]	10	[23,3,28,12,17,6,2,19,9,22]	[23102786.0600000;23160084.8900000;23250280.3090000;24058962.1930000;20479789.2650000;20978475.1920000;23676956.1480000;20405461.7540000;22659452.5660000;25168734.6690000]	[-121405983.567227;-121707069.039662;-122181084.669796;-126430702.976777;-107622020.077940;-110242631.349024;-124423252.350571;-107231423.850405;-119076224.116463;-132262600.230324]	[23102782.5480000;23160085.4480000;23250279.2420000;24058959.8000000;20479786.5160000;20978475.8460000;23676952.5250000;20405456.5490000;22659452.8480000;25168732.1670000]	[-94602033.5176860;-94836682.5516310;-95206000.3082570;-98517422.0802540;-83861303.1135530;-85903350.8617670;-96953172.3696070;-83556931.9235240;-92786677.0624210;-103061740.554894]
[1911,454738]	10	[23,3,28,12,17,6,2,19,9,22]	[23102710.3950000;23160381.9050000;23250599.2180000;24058743.3630000;20479820.2290000;20978379.0700000;23676753.3850000;20405395.7930000;22659234.1620000;25169046.5110000]	[-121405586.037714;-121708628.869910;-122182761.537167;-126429552.792351;-107622182.931994;-110242126.452340;-124422186.496172;-107231077.746645;-119075076.431927;-132264236.422154]	[23102706.9630000;23160382.3690000;23250598.6280000;24058740.9890000;20479817.4870000;20978379.8190000;23676749.9710000;20405390.7340000;22659234.5160000;25169043.7880000]	[-94601723.7537700;-94837898.0005660;-95207306.9560990;-98516525.8322250;-83861430.0124950;-85902957.4354110;-96952341.8433000;-83556662.2322110;-92785782.7634790;-103063015.500396]
[1911,454738.500000000]	10	[23,3,28,12,17,6,2,19,9,22]	[23102634.8850000;23160678.8950000;23250918.4280000;24058524.4440000;20479851.1860000;20978282.9780000;23676550.7520000;20405329.9830000;22659015.6860000;25169358.1840000]	[-121405188.758694;-121710188.734177;-122184438.535990;-126428402.525908;-107622345.825728;-110241621.411578;-124421120.414933;-107230731.587948;-119073928.926762;-132265872.585667]	[23102631.1960000;23160679.1470000;23250917.9550000;24058522.1370000;20479848.4840000;20978283.7290000;23676546.9250000;20405324.7970000;22659016.2970000;25169354.7300000]	[-94601414.1808980;-94839113.4788280;-95208613.7049490;-98515629.5219960;-83861556.9411650;-85902563.8963660;-96951511.1356140;-83556392.4979890;-92784888.6046650;-103064290.420025]
[1911,454739]	10	[23,3,28,12,17,6,2,19,9,22]	[23102559.2860000;23160975.6300000;23251237.6160000;24058305.5990000;20479882.2610000;20978186.7460000;23676348.2790000;20405263.9950000;22658797.4930000;25169669.5980000]	[-121404791.636446;-121711748.591681;-122186115.438549;-126427252.094819;-107622508.756325;-110241116.188261;-124420054.076081;-107230385.384434;-119072781.538899;-132267508.739493]	[23102555.4930000;23160976.1060000;23251236.9920000;24058303.1690000;20479879.5340000;20978187.5220000;23676343.7790000;20405258.9140000;22658797.8940000;25169665.8670000]	[-94601104.7361550;-94840328.9536760;-95209920.3774570;-98514733.0886740;-83861683.8984040;-85902170.2132360;-96950680.2191900;-83556122.7281600;-92783994.5306130;-103065565.339819]
[1911,454739.500000000]	10	[23,3,28,12,17,6,2,19,9,22]	[23102483.4960000;23161272.4470000;23251556.5490000;24058086.8030000;20479913.1640000;20978090.6210000;23676145.2160000;20405198.1870000;22658579.2340000;25169981.0600000]	[-121404394.802426;-121713308.548941;-122187792.374833;-126426101.545353;-107622671.884221;-110240610.877549;-124418987.485022;-107230039.273543;-119071634.401715;-132269144.918784]	[23102480.1480000;23161272.9340000;23251555.9750000;24058084.1970000;20479910.5530000;20978091.3110000;23676140.6400000;20405193.1070000;22658579.4330000;25169977.3560000]	[-94600795.5169180;-94841544.5063880;-95211227.0746930;-98513836.5719030;-83861811.0089210;-85901776.4616980;-96949849.1098570;-83555853.0308390;-92783100.6521800;-103066840.285194]
[1911,454740]	10	[23,3,28,12,17,6,2,19,9,22]	[23102408.2510000;23161569.3130000;23251876.0630000;24057867.8050000;20479944.3270000;20977994.3080000;23675941.4110000;20405132.2610000;22658360.7660000;25170292.0400000]	[-121403998.233984;-121714868.461356;-122189469.529364;-126424950.623211;-107622835.106163;-110240105.302111;-124417920.536641;-107229693.083729;-119070487.679551;-132270781.036545]	[23102404.7410000;23161569.7330000;23251875.1100000;24057864.9800000;20479941.6450000;20977995.1180000;23675937.9570000;20405127.2060000;22658361.4040000;25170288.0600000]	[-94600486.5027250;-94842760.0241340;-95212533.9438900;-98512939.7711260;-83861938.1927420;-85901382.5062440;-96949017.7299500;-83555583.2717410;-92782207.1027320;-103068115.185873]
[1911,454740.500000000]	10	[23,3,28,12,17,6,2,19,9,22]	[23102332.9230000;23161866.1180000;23252195.2210000;24057648.4180000;20479975.3480000;20977898.1700000;23675738.4010000;20405066.4980000;22658142.4570000;25170603.0850000]	[-121403601.855986;-121716428.434069;-122191146.730631;-126423799.692191;-107622998.399043;-110239599.606800;-124416853.382189;-107229346.915734;-119069341.095017;-132272417.229157]	[23102329.3230000;23161866.6370000;23252194.4130000;24057646.1950000;20479972.7560000;20977898.8650000;23675734.9530000;20405061.3460000;22658143.2810000;25170599.3570000]	[-94600177.6368060;-94843975.5842860;-95213840.8499400;-98512042.9616470;-83862065.4331420;-85900988.4570100;-96948186.1851430;-83555313.5306570;-92781313.6613500;-103069390.144138]
[1911,454741]	10	[23,3,28,12,17,6,2,19,9,22]	[23102257.6510000;23162162.9210000;23252514.0240000;24057429.5170000;20480006.5510000;20977802.0260000;23675535.7470000;20405000.7350000;22657924.4980000;25170914.5600000]	[-121403206.195916;-121717988.991517;-122192823.965758;-126422648.795447;-107623162.106957;-110239093.965506;-124415785.948824;-107229000.998421;-119068195.016192;-132274053.940985]	[23102254.0860000;23162163.5930000;23252513.6460000;24057427.4060000;20480003.8940000;20977802.6730000;23675531.8830000;20404995.5940000;22657925.1860000;25170910.4630000]	[-94599869.3322760;-94845191.6036080;-95215147.7849070;-98511146.1708930;-83862192.9972490;-85900594.4494240;-96947354.4124540;-83555043.9863850;-92780420.6138030;-103070665.506284]
[1911,454741.500000000]	10	[23,3,28,12,17,6,2,19,9,22]	[23102182.5110000;23162459.9230000;23252833.6260000;24057210.1710000;20480037.8980000;20977705.6430000;23675332.6300000;20404934.8890000;22657706.6210000;25171225.8340000]	[-121402811.685866;-121719549.867531;-122194502.123978;-126421496.895741;-107623326.514286;-110238587.972308;-124414717.728320;-107228655.262989;-119067050.384682;-132275690.819746]	[23102179.0460000;23162460.6910000;23252833.2770000;24057208.3800000;20480035.2110000;20977706.3910000;23675328.4460000;20404929.7940000;22657707.2940000;25171221.6910000]	[-94599561.9253200;-94846407.8724670;-95216455.4325620;-98510248.5886200;-83862321.1056790;-85900200.1702410;-96946522.0231800;-83554774.5809660;-92779528.6933290;-103071940.997872]
[1911,454742]	10	[23,3,28,12,17,6,2,19,9,22]	[23102107.6510000;23162756.9180000;23253153.1110000;24056990.6140000;20480069.2550000;20977609.2240000;23675129.5140000;20404868.9970000;22657489.2530000;25171537.4350000]	[-121402417.490364;-121721110.164790;-122196181.079604;-126420343.836407;-107623491.015776;-110238081.189131;-124413648.702965;-107228309.096835;-119065906.543709;-132277327.203299]	[23102104.1110000;23162757.5650000;23253152.7560000;24056988.9780000;20480066.5050000;20977609.9370000;23675125.0890000;20404863.9130000;22657489.5210000;25171533.5230000]	[-94599254.7611580;-94847623.6835170;-95217763.7041100;-98509350.0959020;-83862449.2865050;-85899805.2773220;-96945689.0119920;-83554504.8358070;-92778637.3917760;-103073216.106864]
[1911,454742.500000000]	10	[23,3,28,12,17,6,2,19,9,22]	[23102032.7940000;23163053.8850000;23253472.2850000;24056771.2970000;20480100.6040000;20977512.8420000;23674925.9960000;20404803.1130000;22657271.7450000;25171848.9920000]	[-121402023.767573;-121722670.572428;-122197860.387940;-126419190.490723;-107623655.611266;-110237574.080815;-124412579.293057;-107227962.844393;-119064763.225943;-132278963.666180]	[23102029.2650000;23163054.4770000;23253472.4610000;24056769.6190000;20480097.9100000;20977513.5030000;23674921.5470000;20404798.0200000;22657272.0770000;25171845.1990000]	[-94598947.9628360;-94848839.5823340;-95219072.2611390;-98508451.3758920;-83862577.5409070;-85899410.1300310;-96944855.7019130;-83554235.0272830;-92777746.4992010;-103074491.280386]
[1911,454743]	10	[23,3,28,12,17,6,2,19,9,22]	[23101957.7430000;23163350.7580000;23253791.6840000;24056552.0190000;20480131.9140000;20977416.1830000;23674722.2840000;20404737.0180000;22657054.1280000;25172160.2250000]	[-121401630.210284;-121724230.891613;-122199539.698588;-126418036.711825;-107623820.104359;-110237066.553902;-124411509.345431;-107227616.311489;-119063620.090460;-132280600.109099]	[23101954.2880000;23163351.3340000;23253791.9790000;24056550.1080000;20480129.2860000;20977416.9540000;23674717.7910000;20404732.0890000;22657054.6190000;25172156.7030000]	[-94598641.2947580;-94850055.4149710;-95220380.8095600;-98507552.3179270;-83862705.7178920;-85899014.6549820;-96944021.9705250;-83553965.0025900;-92776855.7478960;-103075766.431435]
[1911,454743.500000000]	10	[23,3,28,12,17,6,2,19,9,22]	[23101883.0170000;23163647.5290000;23254111.5810000;24056332.7060000;20480163.2310000;20977319.6360000;23674518.2450000;20404670.9750000;22656836.5640000;25172471.5800000]	[-121401236.894198;-121725791.127543;-122201219.288781;-126416882.750821;-107623984.776312;-110236558.897931;-124410439.257895;-107227269.820279;-119062477.285431;-132282236.434040]	[23101879.5600000;23163648.2160000;23254111.7120000;24056330.7170000;20480160.6910000;20977320.3810000;23674514.3850000;20404666.1670000;22656837.2670000;25172468.4240000]	[-94598334.8171240;-94851271.1827020;-95221689.5689190;-98506653.1204770;-83862834.0335910;-85898619.0796450;-96943188.1355360;-83553695.0103370;-92775965.2537010;-103077041.487604]
[1911,454744]	10	[23,3,28,12,17,6,2,19,9,22]	[23101808.1730000;23163944.5880000;23254431.6750000;24056113.1560000;20480194.5350000;20977223.1400000;23674314.7600000;20404605.0090000;22656619.4330000;25172782.6630000]	[-121400843.795414;-121727351.372099;-122202899.205759;-126415728.678639;-107624149.662606;-110236051.220152;-124409369.117720;-107226923.444790;-119061334.840626;-132283872.648161]	[23101804.6720000;23163945.1750000;23254431.0540000;24056111.0620000;20480192.0670000;20977223.8040000;23674310.8930000;20404600.2560000;22656619.9820000;25172779.7660000]	[-94598028.5090010;-94852486.9608510;-95222998.5885740;-98505753.8400070;-83862962.5167770;-85898223.4875900;-96942354.2659510;-83553425.1103660;-92775075.0409810;-103078316.465829]
[1911,454744.500000000]	10	[23,3,28,12,17,6,2,19,9,22]	[23101733.6450000;23164241.4050000;23254751.4460000;24055893.4540000;20480226.0110000;20977126.5420000;23674111.1080000;20404539.1100000;22656402.0440000;25173094.1460000]	[-121400450.786015;-121728911.568108;-122204579.256230;-126414574.776087;-107624314.741784;-110235543.675166;-124408299.033465;-107226577.254057;-119060192.438019;-132285508.776047]	[23101729.9100000;23164242.0730000;23254751.0350000;24055891.6280000;20480223.4840000;20977127.2300000;23674107.1040000;20404534.3950000;22656402.6360000;25173090.7350000]	[-94597722.2681880;-94853702.6992330;-95224307.7158760;-98504854.6952090;-83863091.1508860;-85897827.9994000;-96941520.4374100;-83553155.3549810;-92774184.8598710;-103079591.381920]
[1911,454745]	10	[23,3,28,12,17,6,2,19,9,22]	[23101659.0100000;23164538.3690000;23255070.7310000;24055673.7920000;20480257.4780000;20977029.8780000;23673907.4940000;20404473.4330000;22656184.4880000;25173405.5040000]	[-121400057.903943;-121730471.818570;-122206259.453823;-126413420.884070;-107624480.114287;-110235036.290860;-124407228.944289;-107226231.329813;-119059050.272488;-132287144.732331]	[23101655.2120000;23164539.0580000;23255070.7000000;24055671.8770000;20480254.8900000;20977030.5890000;23673903.4060000;20404468.5830000;22656185.2820000;25173402.3610000]	[-94597416.1269580;-94854918.4784390;-95225616.9580260;-98503955.5565170;-83863220.0120460;-85897432.6354670;-96940686.6032460;-83552885.8041890;-92773294.8596990;-103080866.155285]
[1911,454745.500000000]	10	[23,3,28,12,17,6,2,19,9,22]	[23101584.1640000;23164835.2740000;23255390.3430000;24055454.1350000;20480289.0100000;20976933.3710000;23673703.7200000;20404407.8000000;22655967.0570000;25173717.1700000]	[-121399665.441742;-121732032.150671;-122207939.947880;-126412267.063099;-107624645.910107;-110234529.083353;-124406158.960602;-107225885.739640;-119057908.461901;-132288780.717598]	[23101580.4820000;23164836.0660000;23255390.5030000;24055452.3170000;20480286.4160000;20976934.1170000;23673700.0090000;20404402.7790000;22655967.9950000;25173713.4500000]	[-94597110.3099680;-94856134.3183410;-95226926.4359850;-98503056.4795470;-83863349.2025830;-85897037.4083120;-96939852.8478700;-83552616.5105750;-92772405.1327660;-103082140.947981]
[1911,454746]	10	[23,3,28,12,17,6,2,19,9,22]	[23101509.6000000;23165132.1030000;23255710.3580000;24055234.3680000;20480320.5450000;20976836.7840000;23673500.0550000;20404342.2180000;22655749.6280000;25174028.6080000]	[-121399273.221299;-121733592.607239;-122209620.846747;-126411113.395083;-107624811.906184;-110234021.962906;-124405089.121409;-107225540.281094;-119056767.012114;-132290416.839304]	[23101505.8370000;23165132.9090000;23255710.3320000;24055232.6090000;20480317.9970000;20976837.6430000;23673496.2990000;20404337.0570000;22655750.8820000;25174024.7040000]	[-94596804.6801050;-94857350.2583860;-95228236.2267620;-98502157.5219080;-83863478.5498740;-85896642.2486010;-96939019.2079480;-83552347.3187500;-92771515.6881530;-103083415.847676]
[1911,454746.500000000]	10	[23,3,28,12,17,6,2,19,9,22]	[23101434.8160000;23165429.1380000;23256030.2530000;24055014.8960000;20480352.1430000;20976740.3250000;23673296.6200000;20404276.3170000;22655532.4880000;25174339.9970000]	[-121398881.206522;-121735153.047610;-122211302.219336;-126409959.928999;-107624978.138304;-110233514.991349;-124404019.491377;-107225195.008419;-119055625.869242;-132292052.900254]	[23101431.1730000;23165429.8850000;23256030.4890000;24055013.1200000;20480349.6440000;20976741.1640000;23673292.7040000;20404271.3400000;22655533.7140000;25174336.2120000]	[-94596499.2144730;-94858566.1871400;-95229546.3840050;-98501258.7141220;-83863608.0810930;-85896247.2041830;-96938185.7316330;-83552078.2719110;-92770626.4872590;-103084690.696468]
[1911,454747]	10	[23,3,28,12,17,6,2,19,9,22]	[23101360.2670000;23165726.0550000;23256349.9530000;24054795.5890000;20480383.8050000;20976643.7770000;23673092.8520000;20404210.5840000;22655315.6210000;25174651.3430000]	[-121398489.629647;-121736713.639098;-122212983.818722;-126408806.265078;-107625144.555142;-110233007.787182;-124402949.560456;-107224849.730347;-119054485.167197;-132293689.067603]	[23101356.5230000;23165726.6970000;23256350.0110000;24054793.4690000;20480381.3610000;20976644.6150000;23673089.0520000;20404205.5660000;22655316.5810000;25174647.5460000]	[-94596194.0919340;-94859782.2305320;-95230856.7097010;-98500359.7574330;-83863737.7561550;-85895851.9788370;-96937352.0215290;-83551809.2218240;-92769737.6212490;-103085965.632749]
[1911,454747.500000000]	10	[23,3,28,12,17,6,2,19,9,22]	[23101285.9070000;23166023.2820000;23256669.7880000;24054575.9810000;20480415.5620000;20976547.2720000;23672889.2570000;20404144.8680000;22655098.8680000;25174962.5640000]	[-121398098.666872;-121738274.756298;-122214665.056034;-126407652.301703;-107625311.074597;-110232500.282462;-124401878.894421;-107224504.422058;-119053344.855858;-132295325.882880]	[23101282.0690000;23166023.7780000;23256670.0470000;24054573.9740000;20480412.9910000;20976548.0870000;23672885.4760000;20404139.9320000;22655099.5030000;25174958.7020000]	[-94595889.4450340;-94860998.6823670;-95232166.7482100;-98499460.5730490;-83863867.5111780;-85895456.5226860;-96936517.7418820;-83551540.1505910;-92768849.0588480;-103087241.072308]
[1911,454748]	10	[23,3,28,12,17,6,2,19,9,22]	[23101211.7030000;23166320.4670000;23256989.7210000;24054356.4680000;20480447.2200000;20976450.7200000;23672685.0300000;20404079.3000000;22654882.0240000;25175274.6580000]	[-121397708.340811;-121739836.529572;-122216345.907668;-126406498.455332;-107625477.919058;-110231992.825282;-124400807.868929;-107224159.363375;-119052204.857897;-132296963.288392]	[23101207.6980000;23166320.7650000;23256990.0320000;24054354.5130000;20480444.6470000;20976451.5130000;23672681.7410000;20404074.2600000;22654882.4830000;25175270.5380000]	[-94595585.2932100;-94862215.6488280;-95233476.4949430;-98498561.4762950;-83863997.5201780;-85895061.1040330;-96935683.1791150;-83551271.2734980;-92767960.7467510;-103088516.968421]
[1911,454748.500000000]	10	[23,3,28,12,17,6,2,19,9,22]	[23101137.4490000;23166617.7920000;23257309.7350000;24054136.8310000;20480478.9360000;20976354.2490000;23672481.3240000;20404013.4150000;22654664.7560000;25175585.8690000]	[-121397318.134138;-121741398.391426;-122218026.556572;-126405344.649893;-107625644.738650;-110231485.236119;-124399736.638310;-107223814.311545;-119051064.897213;-132298600.821497]	[23101133.3360000;23166618.0550000;23257309.6610000;24054134.7260000;20480476.4230000;20976354.9260000;23672478.0040000;20404008.5610000;22654665.5920000;25175582.4560000]	[-94595281.2366290;-94863432.6857860;-95234786.0980980;-98497662.4053530;-83864127.5111800;-85894665.5793530;-96934848.4529900;-83551002.4013940;-92767072.4703500;-103089792.961616]
[1911,454749]	10	[23,3,28,12,17,6,2,19,9,22]	[23101063.1190000;23166914.9690000;23257629.7530000;24053917.2850000;20480510.6360000;20976257.6430000;23672277.3210000;20403947.6830000;22654447.6830000;25175897.1920000]	[-121396927.735873;-121742959.959507;-122219707.309803;-126404190.856882;-107625811.334221;-110230977.446570;-124398665.372641;-107223468.987500;-119049924.795348;-132300238.043618]	[23101059.0540000;23166915.2980000;23257629.1870000;24053915.3420000;20480508.1790000;20976258.2840000;23672274.1930000;20403942.7790000;22654448.7740000;25175894.5100000]	[-94594977.0358260;-94864649.4885630;-95236095.7888560;-98496763.3433550;-83864257.3258270;-85894269.8975140;-96934013.6946780;-83550733.3176140;-92766184.0854690;-103091068.717238]
[1911,454749.500000000]	10	[23,3,28,12,17,6,2,19,9,22]	[23100988.9040000;23167212.1720000;23257949.5770000;24053697.8860000;20480542.4370000;20976161.0340000;23672073.4370000;20403882.1430000;22654230.5500000;25176208.8160000]	[-121396537.328799;-121744521.569571;-122221387.937285;-126403037.424576;-107625978.131960;-110230469.970339;-124397594.405247;-107223124.007870;-119048784.605420;-132301875.261559]	[23100984.7280000;23167212.3520000;23257949.1480000;24053695.7720000;20480539.9850000;20976161.7160000;23672070.6280000;20403877.0880000;22654231.5360000;25176205.8880000]	[-94594672.8278080;-94865866.3256520;-95237405.3780140;-98495864.5641490;-83864387.2962250;-85893874.4595470;-96933179.1640020;-83550464.5022040;-92765295.6271510;-103092344.470500]
[1911,454750]	10	[23,3,28,12,17,6,2,19,9,22]	[23100914.6860000;23167509.3710000;23258269.3950000;24053478.2300000;20480574.2410000;20976064.6490000;23671869.6640000;20403816.6450000;22654013.4700000;25176520.8040000]	[-121396147.486288;-121746083.931946;-122223068.204638;-126401884.588669;-107626145.518523;-110229963.090256;-124396523.541731;-107222779.719443;-119047644.599154;-132303513.079047]	[23100910.5790000;23167509.7400000;23258268.9900000;24053476.3460000;20480571.8010000;20976065.2620000;23671866.6940000;20403811.5540000;22654014.5560000;25176517.4830000]	[-94594369.0591580;-94867083.7478640;-95238714.6784210;-98494966.2489280;-83864517.7260410;-85893479.4861630;-96932344.7118720;-83550196.2265050;-92764407.3135930;-103093620.697995]
[1911,454750.500000000]	10	[23,3,28,12,17,6,2,19,9,22]	[23100840.7440000;23167806.7030000;23258588.8990000;24053258.6580000;20480606.1140000;20975968.0240000;23671666.0570000;20403751.1760000;22653796.8480000;25176832.3440000]	[-121395758.618197;-121747647.081387;-122224748.309481;-126400731.258791;-107626313.128405;-110229455.685275;-124395451.674136;-107222435.367506;-119046505.349730;-132305151.727776]	[23100836.7710000;23167807.0530000;23258588.4440000;24053257.0290000;20480603.6960000;20975968.6590000;23671662.6050000;20403746.0510000;22653797.7910000;25176829.6230000]	[-94594066.0484180;-94868301.7858300;-95240023.8537450;-98494067.5459370;-83864648.3293620;-85893084.1051760;-96931509.4861700;-83549927.8993530;-92763519.5910570;-103094897.576077]
[1911,454751]	10	[23,3,28,12,17,6,2,19,9,22]	[23100766.9590000;23168104.1850000;23258908.4990000;24053039.0160000;20480637.9800000;20975871.3340000;23671461.9810000;20403685.6200000;22653580.2350000;25177144.0840000]	[-121395371.020577;-121749210.768618;-122226428.606053;-126399576.666365;-107626480.839049;-110228947.170660;-124394378.283038;-107222090.471661;-119045367.343367;-132306791.121531]	[23100762.9660000;23168104.5810000;23258907.6190000;24053037.2960000;20480635.5450000;20975871.8690000;23671458.3680000;20403680.4370000;22653580.9970000;25177142.1200000]	[-94593764.0228380;-94869520.2471850;-95241333.1705100;-98493167.8591890;-83864779.0090480;-85892687.8624910;-96930673.0896470;-83549659.1474780;-92762632.8345710;-103096175.024530]
[1911,454751.500000000]	10	[23,3,28,12,17,6,2,19,9,22]	[23100693.2200000;23168402.0650000;23259227.8700000;24052819.2640000;20480669.8620000;20975774.5400000;23671257.6470000;20403619.8120000;22653363.9220000;25177456.0290000]	[-121394984.243010;-121750774.837840;-122228108.942816;-126398421.342930;-107626648.706341;-110228438.053685;-124393303.902857;-107221745.368519;-119044230.148672;-132308430.992648]	[23100689.2940000;23168402.1810000;23259227.7940000;24052817.5180000;20480667.4830000;20975775.0120000;23671253.9390000;20403614.7630000;22653364.5680000;25177453.8940000]	[-94593462.6319000;-94870739.0061370;-95242642.5077310;-98492267.6103800;-83864909.8111020;-85892291.1512980;-96929835.9264310;-83549390.2347050;-92761746.7118700;-103097452.834451]
[1911,454752]	10	[23,3,28,12,17,6,2,19,9,22]	[23100619.9660000;23168699.6280000;23259547.7620000;24052599.4060000;20480701.9240000;20975677.7510000;23671053.5440000;20403554.1540000;22653147.6730000;25177768.0410000]	[-121394598.072541;-121752339.357983;-122229789.163546;-126397265.857998;-107626816.900700;-110227928.861639;-124392228.996548;-107221400.459076;-119043093.387581;-132310071.238923]	[23100615.7730000;23168699.9430000;23259547.5680000;24052597.6350000;20480699.4920000;20975678.1280000;23671049.3460000;20403549.1560000;22653148.3280000;25177765.9540000]	[-94593161.7125750;-94871958.1158990;-95243951.7631550;-98491367.2357440;-83865040.8718340;-85891894.3792360;-96928998.3393610;-83549121.4728320;-92760860.9245680;-103098730.945258]
[1911,454752.500000000]	10	[23,3,28,12,17,6,2,19,9,22]	[23100546.3330000;23168997.6290000;23259867.2970000;24052379.2680000;20480733.9750000;20975580.6450000;23670848.7470000;20403488.5780000;22652931.4460000;25178080.6700000]	[-121394212.020913;-121753903.936434;-122231469.148917;-126396110.242381;-107626984.931527;-110227419.369780;-124391153.789843;-107221055.359503;-119041956.625613;-132311711.641077]	[23100542.4970000;23168997.7620000;23259867.6310000;24052377.6640000;20480731.4490000;20975581.1920000;23670844.6470000;20403483.6310000;22652932.0060000;25178077.9720000]	[-94592860.8891640;-94873177.2687150;-95245260.8380860;-98490466.7529420;-83865171.8066810;-85891497.3724110;-96928160.5089920;-83548852.5630370;-92759975.1345790;-103100009.174107]
[1911,454753]	10	[23,3,28,12,17,6,2,19,9,22]	[23100472.8400000;23169295.3960000;23260187.2110000;24052159.5830000;20480765.8770000;20975483.6510000;23670643.8940000;20403422.8790000;22652715.0810000;25178392.9330000]	[-121393826.114024;-121755468.606093;-122233149.059151;-126394954.671822;-107627152.910901;-110226909.662932;-124390078.284167;-107220710.120062;-119040819.920569;-132313352.136906]	[23100469.1830000;23169295.5820000;23260187.0710000;24052158.0540000;20480763.3900000;20975484.1460000;23670640.0150000;20403417.9030000;22652715.7160000;25178389.9540000]	[-94592560.1843540;-94874396.4931340;-95246569.8551670;-98489566.3121270;-83865302.7017190;-85891100.1983600;-96927322.4526420;-83548583.5463870;-92759089.3910280;-103101287.466093]
[1911,454753.500000000]	10	[23,3,28,12,17,6,2,19,9,22]	[23100399.6630000;23169593.1990000;23260506.9040000;24051939.4320000;20480797.7730000;20975386.6730000;23670439.1010000;20403357.2670000;22652499.0090000;25178705.2940000]	[-121393440.887179;-121757033.865845;-122234828.682780;-126393798.894106;-107627321.131270;-110226399.806603;-124389002.288311;-107220365.010909;-119039683.675177;-132314993.222353]	[23100395.4440000;23169593.4220000;23260506.4850000;24051938.1330000;20480795.3960000;20975387.1130000;23670435.2670000;20403352.2130000;22652499.5470000;25178702.2720000]	[-94592260.0164220;-94875616.1814920;-95247878.6485380;-98488665.7132570;-83865433.7839580;-85890702.9088160;-96926484.0208490;-83548314.6338280;-92758204.0087390;-103102566.230390]
[1911,454754]	10	[23,3,28,12,17,6,2,19,9,22]	[23100326.3570000;23169891.0920000;23260826.0840000;24051719.3170000;20480829.9290000;20975289.5800000;23670233.8690000;20403291.6420000;22652282.6700000;25179017.9110000]	[-121393056.281653;-121758599.615321;-122236508.007500;-126392643.140286;-107627489.659510;-110225889.972315;-124387925.881016;-107220020.163927;-119038547.797036;-132316634.852431]	[23100322.2590000;23169891.3030000;23260825.9800000;24051718.0140000;20480827.4630000;20975290.1260000;23670230.4360000;20403286.5490000;22652283.4250000;25179014.9880000]	[-94591960.3344260;-94876836.2499910;-95249187.2046860;-98487765.1278680;-83865565.1040100;-85890305.6373100;-96925645.2692530;-83548045.9262840;-92757318.9113770;-103103845.426878]
[1911,454754.500000000]	10	[23,3,28,12,17,6,2,19,9,22]	[23100252.9190000;23170189.0220000;23261145.9540000;24051499.7000000;20480862.0970000;20975192.5580000;23670029.2450000;20403226.0600000;22652066.7280000;25179330.3530000]	[-121392672.045670;-121760165.884282;-122238187.286715;-126391487.670458;-107627658.464873;-110225380.248032;-124386849.422724;-107219675.519612;-119037412.195923;-132318276.933749]	[23100249.3220000;23170189.4300000;23261145.7590000;24051498.0220000;20480859.5790000;20975193.0950000;23670025.5580000;20403220.9810000;22652067.2140000;25179327.2060000]	[-94591660.9329450;-94878056.7215250;-95250495.7234780;-98486864.7603260;-83865696.6411330;-85889908.4505720;-96924806.4740110;-83547777.3747420;-92756434.0308060;-103105124.975731]
[1911,454755]	10	[23,3,28,12,17,6,2,19,9,22]	[23100180.0840000;23170486.6610000;23261465.6480000;24051279.7800000;20480894.1890000;20975095.6340000;23669824.4900000;20403160.4960000;22651850.6020000;25179642.8890000]	[-121392288.011763;-121761732.430281;-122239866.227671;-126390332.539841;-107627827.253119;-110224870.603705;-124385772.952019;-107219330.990820;-119036276.440924;-132319919.254479]	[23100176.0610000;23170487.5900000;23261465.1210000;24051278.2610000;20480891.7250000;20975096.1000000;23669820.7700000;20403155.3860000;22651851.0370000;25179639.7150000]	[-94591361.6917010;-94879277.4052370;-95251803.9791780;-98485964.6498820;-83865828.1661400;-85889511.3233320;-96923967.6666470;-83547508.9111070;-92755549.0289550;-103106404.704436]
[1911,454755.500000000]	10	[23,3,28,12,17,6,2,19,9,22]	[23100106.9940000;23170785.3860000;23261784.9430000;24051060.2690000;20480926.2630000;20974998.7040000;23669619.5880000;20403095.0840000;22651634.5530000;25179955.9800000]	[-121391904.482445;-121763300.035149;-122241544.042490;-126389178.074707;-107627996.170874;-110224361.208069;-124384696.311964;-107218986.768219;-119035140.571192;-132321562.816597]	[23100103.1530000;23170785.9520000;23261784.3210000;24051058.6830000;20480923.8970000;20974999.1880000;23669615.8580000;20403089.8860000;22651634.9110000;25179952.3890000]	[-94591062.8404590;-94880498.9101900;-95253111.3615810;-98485065.0573760;-83865959.7911100;-85889114.3879390;-96923128.7278810;-83547240.6867450;-92754663.9316720;-103107685.392164]
[1911,454756]	10	[23,3,28,12,17,6,2,19,9,22]	[23100034.3230000;23171083.7170000;23262103.9310000;24050840.7910000;20480958.5630000;20974901.7120000;23669414.7750000;20403029.5960000;22651417.9920000;25180269.0660000]	[-121391522.066048;-121764869.588292;-122243220.220448;-126388024.748967;-107628165.589707;-110223852.381525;-124383619.385151;-107218643.288508;-119034004.704651;-132323208.402636]	[23100030.4420000;23171085.0400000;23262103.2500000;24050839.3330000;20480956.1150000;20974902.3880000;23669411.1360000;20403024.5150000;22651418.8540000;25180265.7650000]	[-94590764.8535330;-94881721.9294890;-95254417.4626420;-98484166.3643740;-83866091.8060420;-85888717.8971640;-96922289.5594810;-83546973.0419640;-92753778.8403350;-103108967.664808]
[1911,454756.500000000]	9	[23,3,28,12,17,6,2,19,9]	[23099961.5520000;23171382.3730000;23262422.6150000;24050621.4640000;20480990.8110000;20974804.8110000;23669209.5920000;20402964.2450000;22651202.1240000]	[-121391140.499831;-121766440.677081;-122244894.833838;-126386872.230427;-107628335.266299;-110223343.819256;-124382541.849430;-107218300.320836;-119032868.882391]	[23099957.7370000;23171383.8420000;23262421.8590000;24050620.2010000;20480988.4010000;20974805.5710000;23669206.3110000;20402959.2700000;22651202.9030000]	[-94590467.5288800;-94882946.1373440;-95255722.3385640;-98483268.3091100;-83866224.0206930;-85888321.6131430;-96921449.9132280;-83546705.7950010;-92752893.7807000]
[1911,454757]	9	[23,3,28,12,17,6,2,19,9]	[23099888.7340000;23171681.4920000;23262741.0760000;24050402.0900000;20481023.1620000;20974708.0130000;23669004.6140000;20402899.1370000;22650985.9730000]	[-121390759.536917;-121768012.739882;-122246568.594534;-126385720.133389;-107628505.172743;-110222835.544409;-124381464.186352;-107217957.700138;-119031732.993725]	[23099885.1740000;23171683.0720000;23262740.5890000;24050400.9090000;20481020.7000000;20974708.8400000;23669001.3560000;20402894.1160000;22650986.8470000]	[-94590170.6672660;-94884171.1190300;-95257026.5552710;-98482370.5813500;-83866356.4142230;-85887925.5537790;-96920610.1735340;-83546438.8183670;-92752008.6687530]
[1911,454757.500000000]	9	[23,3,28,12,17,6,2,19,9]	[23099816.4760000;23171980.4190000;23263059.5010000;24050183.3310000;20481055.4920000;20974611.3830000;23668799.6870000;20402833.9990000;22650769.7830000]	[-121390378.715308;-121769585.173119;-122248242.106240;-126384568.667908;-107628675.292159;-110222327.659830;-124380386.835936;-107217615.476597;-119030597.025568]	[23099812.8590000;23171982.0760000;23263059.5120000;24050181.6900000;20481053.0730000;20974612.1900000;23668796.1700000;20402828.9410000;22650770.7210000]	[-94589873.9166150;-94885396.3861470;-95258330.5887160;-98481473.3492310;-83866488.9728230;-85887529.7984150;-96919770.6785060;-83546172.1523190;-92751123.4956830]
[1911,454758]	9	[23,3,28,12,17,6,2,19,9]	[23099744.1910000;23172279.9760000;23263377.7980000;24049964.2050000;20481087.9120000;20974514.8280000;23668594.6260000;20402769.0420000;22650553.5460000]	[-121389997.665076;-121771157.430571;-122249915.705809;-126383417.704047;-107628845.596743;-110221820.165078;-124379309.954699;-107217273.562767;-119029460.874659]	[23099740.5080000;23172281.5540000;23263377.9570000;24049962.7420000;20481085.4580000;20974515.6910000;23668591.3440000;20402763.8840000;22650554.4180000]	[-94589576.9952920;-94886621.5273100;-95259634.6898910;-98480576.5045260;-83866621.6757380;-85887134.3471910;-96918931.5564740;-83545905.7250800;-92750238.1821340]
[1911,454758.500000000]	9	[23,3,28,12,17,6,2,19,9]	[23099671.6110000;23172579.6250000;23263696.2370000;24049745.3830000;20481120.4450000;20974418.2690000;23668389.5690000;20402704.0940000;22650337.3090000]	[-121389616.419440;-121772729.495081;-122251589.502383;-126382267.185112;-107629016.069437;-110221313.107893;-124378233.660675;-107216931.956959;-119028324.512923]	[23099668.0380000;23172580.7070000;23263696.2480000;24049743.7720000;20481117.8620000;20974419.1760000;23668386.5630000;20402698.9310000;22650338.3330000]	[-94589279.9231370;-94887846.5123480;-95260938.9438960;-98479679.9989600;-83866754.5114010;-85886739.2367660;-96918092.8950540;-83545639.5373330;-92749352.7076520]
[1911,454759]	9	[23,3,28,12,17,6,2,19,9]	[23099598.6860000;23172878.8080000;23264014.9550000;24049526.5760000;20481152.8340000;20974321.8970000;23668184.7030000;20402638.9780000;22650121.1000000]	[-121389234.523953;-121774300.950491;-122253263.443592;-126381117.081446;-107629186.282324;-110220806.151215;-124377157.926201;-107216590.275479;-119027187.697779]	[23099595.0750000;23172879.6810000;23264014.8590000;24049524.7260000;20481150.2500000;20974322.6660000;23668181.9850000;20402633.9580000;22650122.0680000]	[-94588982.3449800;-94889071.0326370;-95262243.3167650;-98478783.8174070;-83866887.1457250;-85886344.2053970;-96917254.6682220;-83545373.2924800;-92748466.8803270]
[1911,454759.500000000]	9	[23,3,28,12,17,6,2,19,9]	[23099525.5480000;23173177.5810000;23264333.6920000;24049307.7040000;20481185.1550000;20974225.3260000;23667980.2510000;20402573.8520000;22649904.6610000]	[-121388851.601273;-121775871.151688;-122254938.043347;-126379967.208647;-107629356.215012;-110220299.292815;-124376082.902913;-107216248.435814;-119026050.353878]	[23099521.9230000;23173178.4870000;23264333.4120000;24049305.9500000;20481182.5450000;20974226.1710000;23667977.1390000;20402568.9750000;22649905.5920000]	[-94588683.9652140;-94890294.5737750;-95263548.2047730;-98477887.8093790;-83867019.5630430;-85885949.2500860;-96916416.9926400;-83545106.9235940;-92747580.6407250]
[1911,454760]	9	[23,3,28,12,17,6,2,19,9]	[23099452.6960000;23173476.0900000;23264652.2820000;24049088.6280000;20481217.4570000;20974128.8420000;23667775.8240000;20402508.8250000;22649688.1610000]	[-121388468.116896;-121777440.575999;-122256612.992262;-126378817.447205;-107629525.954155;-110219792.466914;-124375008.280529;-107215906.521353;-119024912.642384]	[23099449.1340000;23173476.9090000;23264652.5310000;24049087.1240000;20481214.8190000;20974129.7210000;23667772.4080000;20402503.9350000;22649689.1300000]	[-94588385.1460340;-94891517.5017980;-95264853.3636420;-98476991.8844700;-83867151.8295060;-85885554.3199280;-96915579.6352310;-83544840.4965360;-92746694.1160770]
[1911,454760.500000000]	9	[23,3,28,12,17,6,2,19,9]	[23099380.0640000;23173774.5950000;23264971.3170000;24048869.7340000;20481249.7650000;20974032.5210000;23667571.5290000;20402443.8180000;22649471.6220000]	[-121388084.268042;-121779009.386067;-122258288.477930;-126377667.777464;-107629695.772747;-110219285.803650;-124373934.093661;-107215564.676222;-119023774.823529]	[23099376.1620000;23173775.4400000;23264971.0240000;24048868.1990000;20481247.1480000;20974033.2690000;23667567.8220000;20402438.8080000;22649472.4940000]	[-94588086.0437990;-94892739.9561380;-95266158.9412810;-98476096.0299660;-83867284.1575430;-85885159.5175130;-96914742.6147470;-83544574.1227440;-92745807.5063520]
[1911,454761]	9	[23,3,28,12,17,6,2,19,9]	[23099307.0250000;23174072.9880000;23265290.6240000;24048651.0980000;20481282.1720000;20973936.3490000;23667366.9360000;20402378.7330000;22649255.2910000]	[-121387699.857489;-121780577.248856;-122259964.878443;-126376517.971552;-107629865.619173;-110218779.209019;-124372860.449942;-107215222.809855;-119022637.042231]	[23099302.9900000;23174073.8270000;23265290.1780000;24048649.3630000;20481279.5310000;20973936.8690000;23667363.5950000;20402373.7320000;22649256.0370000]	[-94587786.5055890;-94893961.6716860;-95267465.2363760;-98475200.0733510;-83867416.5064660;-85884764.7721460;-96913906.0124670;-83544307.7300540;-92744920.9272700]
[1911,454761.500000000]	9	[23,3,28,12,17,6,2,19,9]	[23099234.0820000;23174371.5410000;23265609.4960000;24048432.1940000;20481314.5000000;20973839.9960000;23667162.7360000;20402313.6160000;22649038.9550000]	[-121387315.535397;-121782144.838408;-122261641.970444;-126375368.273671;-107630035.917454;-110218272.860541;-124371787.073685;-107214881.327683;-119021499.557520]	[23099230.0530000;23174372.2620000;23265609.3240000;24048430.6300000;20481311.8810000;20973840.5790000;23667159.1870000;20402308.7160000;22649039.6040000]	[-94587487.0365260;-94895183.1694850;-95268772.0584160;-98474304.2049480;-83867549.2063010;-85884370.2194870;-96913069.6110090;-83544041.6367840;-92744034.5800750]
[1911,454762]	9	[23,3,28,12,17,6,2,19,9]	[23099160.8460000;23174669.9280000;23265928.7400000;24048213.5880000;20481346.8520000;20973743.6190000;23666958.7810000;20402248.6770000;22648822.3600000]	[-121386931.726632;-121783712.751215;-122263318.976963;-126374218.309178;-107630206.324473;-110217766.284668;-124370713.196391;-107214539.793694;-119020362.472557]	[23099156.9190000;23174670.5010000;23265928.4750000;24048211.9470000;20481344.2460000;20973744.1840000;23666954.7600000;20402243.6620000;22648823.3120000]	[-94587187.9644800;-94896404.9208700;-95270078.8049810;-98473408.1268150;-83867681.9906560;-85883975.4875770;-96912232.8132510;-83543775.5066530;-92743148.5434500]
[1911,454762.500000000]	9	[23,3,28,12,17,6,2,19,9]	[23099087.6380000;23174968.3120000;23266247.9390000;24047994.8600000;20481379.3610000;20973647.1560000;23666754.2040000;20402183.7770000;22648606.1660000]	[-121386548.647490;-121785281.417643;-122264995.326195;-126373068.317507;-107630376.939438;-110217259.583985;-124369638.685860;-107214198.398438;-119019225.699479]	[23099083.7740000;23174968.7050000;23266247.3320000;24047993.2150000;20481376.6820000;20973647.7640000;23666750.1030000;20402178.7320000;22648607.0560000]	[-94586889.4607500;-94897627.2547670;-95271385.0419800;-98472512.0214960;-83867814.9371460;-85883580.6570140;-96911395.5288400;-83543509.4871000;-92742262.7477650]
[1911,454763]	9	[23,3,28,12,17,6,2,19,9]	[23099014.8940000;23175266.8660000;23266566.7970000;24047776.0520000;20481411.8830000;20973550.7300000;23666549.6850000;20402118.8800000;22648389.8150000]	[-121386166.126566;-121786851.061205;-122266670.708754;-126371918.734730;-107630547.843550;-110216753.097094;-124368563.863104;-107213857.424973;-119018088.936661]	[23099010.9680000;23175267.2860000;23266566.0210000;24047774.3750000;20481409.2200000;20973551.3740000;23666545.6760000;20402113.8550000;22648390.6390000]	[-94586591.3941770;-94898850.3465620;-95272690.5226460;-98471616.2411490;-83867948.1102510;-85883185.9918770;-96910558.0063020;-83543243.7969820;-92741376.9579540]
[1911,454763.500000000]	9	[23,3,28,12,17,6,2,19,9]	[23098942.3830000;23175565.7830000;23266885.4110000;24047557.2880000;20481444.6400000;20973454.3770000;23666345.0910000;20402054.0850000;22648173.6120000]	[-121385784.439398;-121788421.829409;-122268345.566965;-126370769.666266;-107630719.195267;-110216246.921013;-124367488.840556;-107213516.930504;-119016952.417504]	[23098938.2330000;23175565.9620000;23266884.7590000;24047555.6810000;20481441.8600000;20973455.0520000;23666340.8230000;20402049.0050000;22648174.4760000]	[-94586293.9785020;-94900074.3137370;-95273995.6039400;-98470720.8646320;-83868081.6304710;-85882791.5697220;-96909720.3237280;-83542978.4784130;-92740491.3574920]
[1911,454764]	9	[23,3,28,12,17,6,2,19,9]	[23098869.6540000;23175864.9730000;23267204.3220000;24047338.7490000;20481477.3000000;20973358.1760000;23666140.5110000;20401989.2380000;22647957.4040000]	[-121385403.411583;-121789993.050242;-122270020.331946;-126369620.590113;-107630891.027634;-110215740.860762;-124366413.572247;-107213176.792624;-119015816.515862]	[23098865.7000000;23175864.9970000;23267203.6170000;24047336.9800000;20481474.5440000;20973358.7550000;23666136.3080000;20401984.2820000;22647958.3380000]	[-94585997.0755750;-94901298.6408630;-95275300.6238160;-98469825.4806970;-83868215.5245530;-85882397.2365940;-96908882.4528700;-83542713.4359170;-92739606.2399990]
[1911,454764.500000000]	9	[23,3,28,12,17,6,2,19,9]	[23098797.0190000;23176163.8710000;23267522.7870000;24047120.0540000;20481509.9290000;20973261.6750000;23665935.8370000;20401924.3700000;22647741.2210000]	[-121385022.701493;-121791564.379862;-122271695.061215;-126368471.237776;-107631062.573109;-110215234.216023;-124365337.657195;-107212836.226496;-119014680.806046]	[23098793.1650000;23176164.1800000;23267522.2660000;24047118.4600000;20481507.1950000;20973262.3420000;23665931.7210000;20401919.5600000;22647742.2750000]	[-94585700.4182130;-94902523.0553220;-95276605.6123210;-98468929.8849530;-83868349.1953890;-85882002.4475230;-96908044.0795530;-83542448.0585600;-92738721.2749460]
[1911,454765]	9	[23,3,28,12,17,6,2,19,9]	[23098724.5250000;23176462.9400000;23267841.3990000;24046901.1820000;20481542.5560000;20973165.1810000;23665730.6800000;20401859.5840000;22647524.8580000]	[-121384642.106398;-121793136.031294;-122273369.133641;-126367321.758248;-107631233.818835;-110214727.127247;-124364261.169987;-107212495.335547;-119013544.967381]	[23098720.8940000;23176463.1520000;23267840.7760000;24046899.7650000;20481539.8510000;20973165.8270000;23665726.9250000;20401854.6990000;22647526.2190000]	[-94585403.8504490;-94903747.7180410;-95277910.0783350;-98468034.1917130;-83868482.6335840;-85881607.3135610;-96907205.2585410;-83542182.4292250;-92737836.2123610]
[1911,454765.500000000]	9	[23,3,28,12,17,6,2,19,9]	[23098652.1020000;23176761.9020000;23268159.9270000;24046682.5810000;20481575.2330000;20973068.7250000;23665525.8620000;20401794.7540000;22647308.8630000]	[-121384261.886542;-121794708.151453;-122275042.749213;-126366172.567397;-107631405.071579;-110214219.993754;-124363184.482310;-107212154.474461;-119012409.258696]	[23098648.5170000;23176762.4560000;23268159.2700000;24046680.8230000;20481572.4630000;20973069.2550000;23665522.1470000;20401789.8760000;22647310.0790000]	[-94585107.5733480;-94904972.7454760;-95279214.1845620;-98467138.7225440;-83868616.0790220;-85881212.1451770;-96906366.2848410;-83541916.8242950;-92736951.2480170]
[1911,454766]	9	[23,3,28,12,17,6,2,19,9]	[23098580.0440000;23177061.1490000;23268478.3830000;24046463.9480000;20481607.8160000;20972972.0840000;23665320.7660000;20401729.8930000;22647092.8660000]	[-121383882.194392;-121796280.875142;-122276716.117712;-126365023.623219;-107631576.506756;-110213712.886494;-124362107.609265;-107211813.810805;-119011273.710940]	[23098576.0570000;23177061.6970000;23268477.8940000;24046462.1950000;20481605.1110000;20972972.8200000;23665317.1790000;20401725.0280000;22647093.9070000]	[-94584811.7134430;-94906198.2449650;-95280518.1051910;-98466243.4451770;-83868749.6658200;-85880816.9964640;-96905527.1649520;-83541651.3723540;-92736066.4061500]
[1911,454766.500000000]	9	[23,3,28,12,17,6,2,19,9]	[23098507.8690000;23177360.7260000;23268796.6740000;24046245.2440000;20481640.4700000;20972875.6160000;23665115.8160000;20401665.1160000;22646876.6630000]	[-121383503.033209;-121797854.121615;-122278389.349354;-126363874.831175;-107631748.253172;-110213205.897774;-124361030.498333;-107211473.395371;-119010138.498053]	[23098503.9060000;23177361.4800000;23268796.2160000;24046243.6840000;20481637.7530000;20972876.3680000;23665112.2500000;20401660.2730000;22646877.8310000]	[-94584516.2656530;-94907424.1592440;-95281821.9238050;-98465348.2850810;-83868883.4942170;-85880421.9395890;-96904687.8571800;-83541386.1130860;-92735181.8180320]
[1911,454767]	9	[23,3,28,12,17,6,2,19,9]	[23098435.8180000;23177660.2510000;23269114.9480000;24046026.5120000;20481673.2700000;20972779.2170000;23664911.2630000;20401600.4640000;22646660.7100000]	[-121383124.301817;-121799427.688397;-122280062.708393;-126362726.325255;-107631920.495097;-110212699.244248;-124359953.600476;-107211133.459578;-119009003.682875]	[23098432.0400000;23177660.9810000;23269114.6380000;24046025.1280000;20481670.5660000;20972779.9700000;23664907.3590000;20401595.6140000;22646661.8900000]	[-94584221.1482010;-94908650.3152140;-95283125.8398830;-98464453.3430250;-83869017.7085460;-85880027.1448590;-96903848.7197970;-83541121.2264980;-92734297.5426370]
[1911,454767.500000000]	9	[23,3,28,12,17,6,2,19,9]	[23098363.9750000;23177959.5880000;23269433.6840000;24045808.1400000;20481706.2840000;20972683.1130000;23664706.5470000;20401536.1250000;22646444.9350000]	[-121382746.223029;-121801001.837788;-122281736.671168;-126361578.752463;-107632094.418085;-110212194.327357;-124358877.733284;-107210795.375510;-119007869.435439]	[23098360.1400000;23177960.6580000;23269433.1580000;24045806.8270000;20481703.6840000;20972683.9430000;23664702.6900000;20401531.2630000;22646446.0190000]	[-94583926.5435050;-94909876.9237140;-95284430.2311050;-98463559.1264700;-83869153.2319370;-85879633.7028310;-96903010.3863430;-83540857.7828350;-92733413.7149940]
[1911,454768]	9	[23,3,28,12,17,6,2,19,9]	[23098291.9510000;23178258.7390000;23269752.0470000;24045590.2530000;20481739.3750000;20972587.1410000;23664501.9910000;20401471.9020000;22646228.8790000]	[-121382367.137661;-121802575.809090;-122283409.863827;-126360432.793181;-107632268.338591;-110211690.537062;-124357803.359572;-107210457.964348;-119006733.902890]	[23098287.9870000;23178260.1870000;23269751.5350000;24045588.6670000;20481736.7740000;20972588.0790000;23664498.2550000;20401467.0780000;22646229.9750000]	[-94583631.1554660;-94911103.3901460;-95285734.0215780;-98462666.1704650;-83869288.7527830;-85879241.1361290;-96902173.2130430;-83540594.8645140;-92732528.8846840]
[1911,454768.500000000]	9	[23,3,28,12,17,6,2,19,9]	[23098219.3690000;23178558.1080000;23270070.0300000;24045372.4490000;20481772.1310000;20972491.3420000;23664297.7750000;20401407.6620000;22646012.1230000]	[-121381985.121256;-121804148.220391;-122285081.996746;-126359289.133206;-107632440.855729;-110211187.746930;-124356731.244147;-107210120.339318;-119005595.306910]	[23098215.3660000;23178559.3220000;23270069.7090000;24045371.2610000;20481769.6400000;20972492.3930000;23664294.3880000;20401402.8140000;22646013.2460000]	[-94583333.4786860;-94912328.6404140;-95287036.9796720;-98461775.0043570;-83869423.1779920;-85878849.3466710;-96901337.7927510;-83540331.7788360;-92731641.6660330]
[1911,454769]	9	[23,3,28,12,17,6,2,19,9]	[23098146.2860000;23178857.2600000;23270388.1320000;24045155.2290000;20481804.8760000;20972395.8150000;23664094.3650000;20401343.2970000;22645795.3070000]	[-121381601.666132;-121805719.879393;-122286753.999646;-126358147.477126;-107632612.889857;-110210685.948010;-124355661.233019;-107209783.025404;-119004455.220194]	[23098142.3140000;23178858.5350000;23270387.8730000;24045153.8030000;20481802.3530000;20972396.8940000;23664090.8740000;20401338.6140000;22645796.2970000]	[-94583034.6802940;-94913553.3059010;-95288339.8313890;-98460885.3968430;-83869557.2264900;-85878458.3327040;-96900504.0076220;-83540068.9363590;-92730753.2882770]
[1911,454769.500000000]	9	[23,3,28,12,17,6,2,19,9]	[23098073.1220000;23179156.2380000;23270706.2510000;24044938.2190000;20481837.6030000;20972300.4830000;23663891.0050000;20401279.2110000;22645578.0110000]	[-121381217.584427;-121807291.111582;-122288425.873757;-126357006.552367;-107632784.772551;-110210184.520522;-124354591.866772;-107209445.820801;-119003314.510863]	[23098069.2560000;23179157.4740000;23270705.9030000;24044936.9260000;20481835.0730000;20972301.4330000;23663887.4520000;20401274.4020000;22645579.0990000]	[-94582735.3986000;-94914777.6399040;-95289642.5818190;-98459996.3631850;-83869691.1596360;-85878067.6107360;-96899670.7347950;-83539806.1817330;-92729864.4254930]
[1911,454770]	9	[23,3,28,12,17,6,2,19,9]	[23098000.0240000;23179455.0870000;23271024.6130000;24044720.9870000;20481870.3210000;20972205.2610000;23663687.8710000;20401215.0610000;22645361.0030000]	[-121380833.247982;-121808861.645283;-122290098.630845;-126355865.422535;-107632956.776045;-110209683.138033;-124353522.842760;-107209108.666607;-119002173.907835]	[23097996.1520000;23179456.1760000;23271023.9600000;24044719.5780000;20481867.7870000;20972205.9340000;23663683.9120000;20401210.2430000;22645361.9500000]	[-94582435.9155020;-94916001.4306310;-95290946.0270400;-98459107.1714710;-83869825.1888370;-85877676.9244950;-96898837.7333170;-83539543.4660420;-92728975.6439440]
[1911,454770.500000000]	9	[23,3,28,12,17,6,2,19,9]	[23097927.1090000;23179753.7360000;23271342.9500000;24044504.0040000;20481903.1980000;20972109.9620000;23663484.0380000;20401150.8890000;22645143.9220000]	[-121380448.912510;-121810431.621071;-122291772.328761;-126354724.087048;-107633129.012547;-110209181.712504;-124352453.980038;-107208771.562434;-119001033.771786]	[23097923.1030000;23179754.9560000;23271342.5350000;24044502.0310000;20481900.5400000;20972110.5660000;23663480.5710000;20401146.1240000;22645145]	[-94582136.4328210;-94917224.7894330;-95292250.2126550;-98458217.8272580;-83869959.4003200;-85877286.2030810;-96898004.8639520;-83539280.7877960;-92728087.2273640]
[1911,454771]	9	[23,3,28,12,17,6,2,19,9]	[23097853.8840000;23180052.4240000;23271661.2930000;24044286.6840000;20481936.0460000;20972014.4560000;23663281.2470000;20401086.7940000;22644926.8600000]	[-121380064.347731;-121812000.966679;-122293446.605347;-126353582.501913;-107633301.280859;-110208680.148163;-124351385.200119;-107208434.332045;-118999893.725476]	[23097849.8210000;23180053.6810000;23271661.0030000;24044284.8050000;20481933.3410000;20972015.0960000;23663277.1820000;20401081.9710000;22644928.0120000]	[-94581836.7726710;-94918447.6615360;-95293554.8433400;-98457328.2926640;-83870093.6378480;-85876895.3728040;-96897172.0542050;-83539018.0114920;-92727198.8832880]
[1911,454771.500000000]	9	[23,3,28,12,17,6,2,19,9]	[23097780.8040000;23180351.1170000;23271980.2160000;24044069.1170000;20481968.6920000;20971919.0190000;23663077.9830000;20401022.5300000;22644709.9150000]	[-121379679.573851;-121813569.589169;-122295121.949017;-126352440.709746;-107633473.694697;-110208178.587756;-124350316.803784;-107208097.168631;-118998753.972218]	[23097776.4110000;23180352.1910000;23271979.6420000;24044067.3770000;20481966.1690000;20971919.7460000;23663073.7320000;20401017.7960000;22644711.0900000]	[-94581536.9509990;-94919669.9711930;-95294860.3086540;-98456438.5852750;-83870227.9891820;-85876504.5490990;-96896339.5408130;-83538755.2881660;-92726310.7684270]
[1911,454772]	9	[23,3,28,12,17,6,2,19,9]	[23097707.5860000;23180649.5190000;23272299.5480000;24043851.9370000;20482001.4440000;20971823.4600000;23662874.9810000;20400958.4290000;22644493.1360000]	[-121379294.680899;-121815137.489933;-122296798.188828;-126351298.469208;-107633646.301712;-110207676.895604;-124349248.442105;-107207759.974320;-118997614.624855]	[23097703.2120000;23180650.5770000;23272298.5580000;24043850.1010000;20481999.0110000;20971824.2600000;23662870.3510000;20400953.6210000;22644494.1650000]	[-94581237.0351990;-94920891.7136370;-95296166.4706750;-98455548.5192940;-83870362.4900970;-85876113.6231010;-96895507.0535130;-83538492.5409970;-92725422.9689200]
[1911,454772.500000000]	9	[23,3,28,12,17,6,2,19,9]	[23097634.4170000;23180947.9160000;23272618.6230000;24043634.6280000;20482034.3860000;20971727.9780000;23662671.4460000;20400894.1750000;22644276.3940000]	[-121378909.957484;-121816705.035130;-122298475.173638;-126350155.770411;-107633819.088763;-110207175.008957;-124348179.962677;-107207422.712313;-118996475.684769]	[23097629.9960000;23180948.8060000;23272617.6990000;24043632.4870000;20482031.8830000;20971728.7400000;23662666.8440000;20400889.4220000;22644277.5150000]	[-94580937.2531390;-94922113.1755710;-95297473.2110720;-98454658.0938110;-83870497.1306670;-85875722.5448320;-96894674.4684670;-83538229.7393290;-92724535.4843470]
[1911,454773]	9	[23,3,28,12,17,6,2,19,9]	[23097561.2710000;23181246.2140000;23272937.7730000;24043417.1610000;20482067.2890000;20971632.5880000;23662467.9820000;20400830.0350000;22644059.9540000]	[-121378525.426812;-121818272.381367;-122300152.463305;-126349012.904231;-107633992.192921;-110206673.135949;-124347111.448552;-107207085.659579;-118995337.156357]	[23097556.7910000;23181247.0270000;23272936.5040000;24043415.0230000;20482064.8110000;20971633.1930000;23662463.3340000;20400825.2860000;22644060.7800000]	[-94580637.6237240;-94923334.4852530;-95298780.1894380;-98453767.5435660;-83870632.0189380;-85875331.4762580;-96893841.8542510;-83537967.1012890;-92723648.3191350]
[1911,454773.500000000]	9	[23,3,28,12,17,6,2,19,9]	[23097488.0140000;23181544.5730000;23273257.1420000;24043199.5640000;20482100.2450000;20971537.0870000;23662264.3560000;20400765.9550000;22643843.2930000]	[-121378141.177742;-121819839.914881;-122301829.943003;-126347869.928509;-107634165.454878;-110206171.190079;-124346042.636261;-107206748.641280;-118994198.841328]	[23097483.6460000;23181545.1640000;23273255.8500000;24043197.4820000;20482097.7840000;20971537.6020000;23662259.9830000;20400761.0940000;22643844.2370000]	[-94580338.2123770;-94924555.9395000;-95300087.3152760;-98452876.9122220;-83870767.0294990;-85874940.3495690;-96893009.0113680;-83537704.4896100;-92722761.3204360]
[1911,454774]	9	[23,3,28,12,17,6,2,19,9]	[23097414.9840000;23181842.8150000;23273576.4040000;24042982.0790000;20482133.4420000;20971441.4680000;23662060.8500000;20400701.8090000;22643626.8410000]	[-121377757.736248;-121821408.100491;-122303507.131318;-126346726.773775;-107634338.988007;-110205668.985135;-124344973.208062;-107206411.769577;-118993061.062189]	[23097410.7620000;23181843.3940000;23273574.9440000;24042979.9180000;20482130.7890000;20971442.0320000;23662056.4530000;20400696.9570000;22643627.6620000]	[-94580039.4302470;-94925777.8993060;-95301394.2203290;-98451986.1403370;-83870902.2506330;-85874549.0205220;-96892175.6903950;-83537441.9920200;-92721874.7369740]
[1911,454774.500000000]	9	[23,3,28,12,17,6,2,19,9]	[23097342.2140000;23182141.2750000;23273895.4560000;24042764.5480000;20482166.4140000;20971345.7080000;23661857.1600000;20400637.7490000;22643410.4530000]	[-121377374.868916;-121822976.843970;-122305183.967770;-126345583.626240;-107634512.618689;-110205166.659495;-124343903.352324;-107206074.873961;-118991923.642552]	[23097337.9360000;23182141.8680000;23273894.1580000;24042762.4660000;20482163.8330000;20971346.4060000;23661852.8900000;20400632.8650000;22643411.1720000]	[-94579741.0895530;-94927000.2996420;-95302700.8485520;-98451095.3784940;-83871037.5470390;-85874157.5970360;-96891342.0357760;-83537179.4755580;-92720988.4344040]
[1911,454775]	9	[23,3,28,12,17,6,2,19,9]	[23097269.3760000;23182439.9190000;23274214.6450000;24042547.1300000;20482199.4210000;20971250.1380000;23661653.6860000;20400573.6320000;22643193.7390000]	[-121376991.985316;-121824545.617129;-122306860.584256;-126344440.741318;-107634686.104456;-110204664.245325;-124342833.460865;-107205737.924645;-118990786.024943]	[23097265.0920000;23182440.3580000;23274213.4040000;24042544.8550000;20482196.8550000;20971250.7700000;23661649.4760000;20400568.7590000;22643194.7030000]	[-94579442.7362740;-94928222.7260060;-95304007.2962630;-98450204.8270040;-83871172.7293420;-85873766.1044180;-96890508.3574490;-83536916.9167570;-92720101.9787570]
[1911,454775.500000000]	9	[23,3,28,12,17,6,2,19,9]	[23097196.4660000;23182738.4120000;23274533.6290000;24042329.6380000;20482232.4560000;20971154.6180000;23661450.1660000;20400509.3510000;22642977.5050000]	[-121376608.785006;-121826113.932757;-122308537.465567;-126343297.896096;-107634859.519467;-110204161.813345;-124341763.746048;-107205400.899983;-118989648.302685]	[23097192.2390000;23182738.7930000;23274532.6810000;24042327.5650000;20482229.8370000;20971155.1520000;23661446.0080000;20400504.5720000;22642978.2440000]	[-94579144.1384540;-94929444.7895420;-95305313.9499990;-98449314.2964290;-83871307.8567350;-85873374.5975940;-96889674.8167190;-83536654.3001850;-92719215.4428460]
[1911,454776]	9	[23,3,28,12,17,6,2,19,9]	[23097123.3670000;23183037.0300000;23274852.7880000;24042112.2150000;20482265.4350000;20971059.0350000;23661246.4690000;20400445.2680000;22642760.7830000]	[-121376225.263659;-121827681.777478;-122310214.658013;-126342155.275795;-107635032.920157;-110203659.506998;-124340694.414923;-107205063.902857;-118988510.436642]	[23097119.2650000;23183037.1730000;23274851.8960000;24042109.9120000;20482262.7660000;20971059.6700000;23661242.6270000;20400440.4380000;22642761.7390000]	[-94578845.2898460;-94930666.4878540;-95306620.8520730;-98448423.9336370;-83871442.9743340;-85872983.1913410;-96888841.5711820;-83536391.7054260;-92718328.7978610]
[1911,454776.500000000]	9	[23,3,28,12,17,6,2,19,9]	[23097050.3850000;23183335.2320000;23275172.0710000;24041895.1980000;20482298.4830000;20970963.5730000;23661043.1230000;20400381.3040000;22642544.1820000]	[-121375841.506783;-121829249.458413;-122311891.891909;-126341013.076563;-107635206.362845;-110203157.361626;-124339625.371392;-107204727.101443;-118987372.321070]	[23097046.3100000;23183335.5200000;23275170.8170000;24041892.9380000;20482295.7760000;20970964.0420000;23661039.1000000;20400376.3800000;22642545.2150000]	[-94578546.2593060;-94931888.0579260;-95307927.7870280;-98447533.9071760;-83871578.1241620;-85872591.9120190;-96888008.5492910;-83536129.2638590;-92717441.9583220]
[1911,454777]	9	[23,3,28,12,17,6,2,19,9]	[23096977.0610000;23183633.2300000;23275490.9440000;24041677.6520000;20482331.5910000;20970868.0800000;23660839.5820000;20400317.1960000;22642327.6980000]	[-121375458.045145;-121830817.581578;-122313568.579657;-126339871.127682;-107635379.946408;-110202655.446057;-124338556.368899;-107204390.492005;-118986234.197482]	[23096973.4140000;23183634.0370000;23275489.8470000;24041675.8050000;20482328.7640000;20970868.5030000;23660835.6660000;20400312.3340000;22642328.6860000]	[-94578247.4584460;-94933109.9738900;-95309234.2974790;-98446644.0789770;-83871713.3838770;-85872200.8098300;-96887175.5662390;-83535866.9720110;-92716555.1093810]
[1911,454777.500000000]	9	[23,3,28,12,17,6,2,19,9]	[23096904.2310000;23183931.8890000;23275809.7890000;24041460.7600000;20482364.8620000;20970772.5050000;23660635.9720000;20400253.3110000;22642111.1990000]	[-121375075.249415;-121832386.392502;-122315244.878479;-126338729.251892;-107635553.836050;-110202153.509892;-124337486.801691;-107204054.142716;-118985096.334174]	[23096900.6800000;23183932.6350000;23275809.0060000;24041458.5220000;20482361.8570000;20970773.0220000;23660632.1360000;20400248.3330000;22642112.1860000]	[-94577949.1803980;-94934332.4225370;-95310540.4979770;-98445754.2979590;-83871848.8826570;-85871809.6900460;-96886342.1384480;-83535604.8807110;-92715668.4646350]
[1911,454778]	9	[23,3,28,12,17,6,2,19,9]	[23096831.4740000;23184230.6340000;23276128.9480000;24041243.8340000;20482397.9580000;20970676.8120000;23660432.4440000;20400189.3950000;22641894.6470000]	[-121374692.843483;-121833955.427823;-122316921.260798;-126337587.282278;-107635727.988495;-110201651.549876;-124336417.094508;-107203717.958222;-118983958.910485]	[23096827.9700000;23184231.3580000;23276127.6750000;24041241.5530000;20482395.0110000;20970677.5290000;23660428.6000000;20400184.3810000;22641895.7600000]	[-94577651.2066570;-94935555.0492340;-95311846.7647450;-98444864.4352150;-83871984.5848580;-85871418.5520820;-96885508.6009350;-83535342.9157600;-92714782.1601930]
[1911,454778.500000000]	9	[23,3,28,12,17,6,2,19,9]	[23096758.7290000;23184529.2600000;23276447.6740000;24041026.6100000;20482431.1120000;20970581.4530000;23660229.0820000;20400125.3420000;22641678.2440000]	[-121374310.671574;-121835524.430184;-122318598.138895;-126336445.489693;-107635902.449593;-110201149.686352;-124335347.332064;-107203381.992505;-118982821.864232]	[23096755.1680000;23184530.0330000;23276446.6150000;24041025.0380000;20482428.2130000;20970582.0400000;23660225.1310000;20400120.4810000;22641679.3650000]	[-94577353.4096870;-94936777.6472450;-95313153.4185100;-98443974.7136110;-83872120.5288040;-85871027.4892420;-96884675.0196600;-83535081.1227320;-92713896.1512900]
[1911,454779]	9	[23,3,28,12,17,6,2,19,9]	[23096686.0660000;23184827.7250000;23276767.0230000;24040810.0400000;20482464.4540000;20970486.1070000;23660025.4690000;20400061.5190000;22641461.7850000]	[-121373928.606404;-121837093.540223;-122320274.898680;-126335303.676880;-107636077.103094;-110200648.026987;-124334277.794661;-107203046.272185;-118981684.823676]	[23096682.3950000;23184828.4520000;23276766.0080000;24040807.4420000;20482461.4820000;20970486.5500000;23660021.3900000;20400056.5840000;22641463.0300000]	[-94577055.6952280;-94938000.3266910;-95314459.9809930;-98443085.0072790;-83872256.6240330;-85870636.5871550;-96883841.6150520;-83534819.5226570;-92713010.1482060]
[1911,454779.500000000]	9	[23,3,28,12,17,6,2,19,9]	[23096613.4860000;23185126.4740000;23277086.2740000;24040592.1140000;20482497.6610000;20970390.7010000;23659821.6600000;20399997.5820000;22641245.3530000]	[-121373546.793503;-121838662.898137;-122321951.470496;-126334162.322421;-107636251.923352;-110200146.495978;-124333208.242951;-107202710.740303;-118980547.824194]	[23096609.6530000;23185127.1000000;23277085.2880000;24040590.2200000;20482494.7430000;20970391.1840000;23659817.7240000;20399992.7090000;22641246.6820000]	[-94576758.1781230;-94939223.1987420;-95315766.3999910;-98442195.6893990;-83872392.8477910;-85870245.7854880;-96883008.1972470;-83534558.0689220;-92712124.1740950]
[1911,454780]	9	[23,3,28,12,17,6,2,19,9]	[23096540.8370000;23185425.0030000;23277405.3120000;24040375.1170000;20482530.8780000;20970295.2690000;23659618.1290000;20399933.8480000;22641029.0220000]	[-121373165.175808;-121840232.745291;-122323627.788372;-126333021.408509;-107636426.962222;-110199645.326111;-124332138.867531;-107202375.569781;-118979410.824061]	[23096537.0410000;23185426.0540000;23277403.8490000;24040374.2870000;20482528.0650000;20970295.8080000;23659614.5480000;20399928.9220000;22641030.2290000]	[-94576460.8148340;-94940446.4531300;-95317072.6152500;-98441306.6822500;-83872529.2413320;-85869855.2637010;-96882174.9225490;-83534296.8964430;-92711238.2015500]
[1911,454780.500000000]	8	[23,3,28,17,6,2,19,9]	[23096468.2150000;23185723.8030000;23277724.0510000;20482564.1300000;20970199.9570000;23659414.7180000;20399870.1420000;22640812.8640000]	[-121372783.835976;-121841802.897351;-122325303.876570;-107636602.208590;-110199144.444121;-124331069.720932;-107202040.751652;-118978273.787169]	[23096464.4820000;23185724.7530000;23277722.8540000;20482561.4010000;20970200.5110000;23659411.1770000;20399865.2320000;22640814.0070000]	[-94576163.6670010;-94941669.9532000;-95318378.6525440;-83872665.7966540;-85869464.9655740;-96881341.8356740;-83534035.9996470;-92710352.2024070]
[1911,454781]	8	[23,3,28,17,6,2,19,9]	[23096395.5040000;23186022.6520000;23278042.8890000;20482597.4610000;20970104.5600000;23659211.2370000;20399806.5060000;22640596.5100000]	[-121372402.797114;-121843373.502751;-122326979.821808;-107636777.695898;-110198643.636361;-124330000.421339;-107201706.095612;-118977137.017708]	[23096391.9690000;23186023.6670000;23278041.8810000;20482594.8170000;20970105.2280000;23659207.7220000;20399801.5190000;22640597.6770000]	[-94575866.7570630;-94942893.8017170;-95319684.5739160;-83872802.5404670;-85869074.7265930;-96880508.6273290;-83533775.2297580;-92709466.4120020]
[1911,454781.500000000]	8	[23,3,28,17,6,2,19,9]	[23096323.4850000;23186321.6300000;23278362.0750000;20482630.9990000;20970009.1970000;23659007.8770000;20399742.9930000;22640380.3300000]	[-121372022.173714;-121844944.209397;-122328656.165549;-107636953.537835;-110198143.019469;-124328931.249768;-107201371.740628;-118976000.607214]	[23096319.5570000;23186322.3420000;23278360.7150000;20482628.2430000;20970009.9600000;23659004.3850000;20399737.8750000;22640381.3580000]	[-94575570.1668910;-94944117.7168480;-95320990.8070640;-83872939.5601440;-85868684.6344900;-96879675.5087510;-83533514.6933270;-92708580.9027320]
[1911,454782]	8	[23,3,28,17,6,2,19,9]	[23096251.1320000;23186621.0350000;23278681.0150000;20482664.5950000;20969913.8710000;23658804.4810000;20399679.3730000;22640164.0880000]	[-121371642.146027;-121846515.410279;-122330332.516581;-107637129.777308;-110197642.529175;-124327862.017985;-107201037.695237;-118974864.744069]	[23096247.2350000;23186621.8760000;23278680.0170000;20482661.7930000;20969914.7390000;23658800.8010000;20399674.3360000;22640165.1620000]	[-94575274.0352090;-94945342.0135810;-95322297.0537960;-83873076.8893480;-85868294.6402150;-96878842.3394340;-83533254.3975030;-92707695.8194440]
[1911,454782.500000000]	8	[23,3,28,17,6,2,19,9]	[23096178.9990000;23186920.2440000;23278999.8550000;20482698.3150000;20969818.4950000;23658600.8460000;20399615.8540000;22639948.1550000]	[-121371263.135817;-121848087.689776;-122332008.304333;-107637306.459874;-110197142.107006;-124326792.002846;-107200704.014943;-118973729.389634]	[23096175.2490000;23186921.5360000;23278998.8030000;20482695.4670000;20969819.4160000;23658596.9860000;20399610.8650000;22639949.0410000]	[-94574978.6966750;-94946567.1595870;-95323602.8598790;-83873214.5620300;-85867904.6993800;-96878008.5609060;-83532994.3856520;-92706811.1285150]
[1911,454783]	8	[23,3,28,17,6,2,19,9]	[23096106.9220000;23187219.7250000;23279318.6540000;20482732.0050000;20969723.3530000;23658397.2030000;20399552.3210000;22639731.8940000]	[-121370884.899249;-121849661.105750;-122333683.332596;-107637483.585301;-110196641.953085;-124325721.819918;-107200370.847657;-118972594.268071]	[23096103.3070000;23187221.1330000;23279317.5610000;20482729.1800000;20969724.2100000;23658393.3640000;20399547.4470000;22639733.0920000]	[-94574683.9610960;-94947793.1903470;-95324908.0730140;-83873352.5773370;-85867514.9680310;-96877174.6502540;-83532734.7730210;-92705926.6200160]
[1911,454783.500000000]	8	[23,3,28,17,6,2,19,9]	[23096034.9560000;23187519.5290000;23279637.3050000;20482765.6480000;20969628.1640000;23658193.8210000;20399488.8890000;22639516.0060000]	[-121370507.038817;-121851235.452763;-122335357.400349;-107637660.801953;-110196142.093617;-124324651.576981;-107200038.006684;-118971458.912705]	[23096031.3770000;23187520.8080000;23279636.1410000;20482762.9310000;20969629.0880000;23658189.4830000;20399484.1010000;22639517.0020000]	[-94574389.5250350;-94949019.9510000;-95326212.5364040;-83873490.6656900;-85867125.4667410;-96876340.6843510;-83532475.4164340;-92705041.9267110]
[1911,454784]	8	[23,3,28,17,6,2,19,9]	[23095963.2850000;23187818.9520000;23279955.5150000;20482799.2830000;20969533.0940000;23657990.0260000;20399425.4460000;22639299.8370000]	[-121370129.063790;-121852809.942461;-122337030.562748;-107637837.678833;-110195642.237095;-124323581.304091;-107199705.075949;-118970322.963974]	[23095959.5180000;23187820.1550000;23279954.7710000;20482796.6060000;20969534.0010000;23657985.9130000;20399420.7420000;22639300.8180000]	[-94574095.0011940;-94950246.8380580;-95327516.2893330;-83873628.4925910;-85866735.9689930;-96875506.6996750;-83532215.9908980;-92704156.7687790]
[1911,454784.500000000]	8	[23,3,28,17,6,2,19,9]	[23095891.2690000;23188118.6230000;23280273.9870000;20482832.9640000;20969438.0140000;23657786.3490000;20399362.1810000;22639083.6830000]	[-121369750.952509;-121854384.645832;-122338703.175465;-107638014.275856;-110195142.281283;-124322510.985058;-107199371.930745;-118969186.749283]	[23095887.5270000;23188119.8330000;23280273.2270000;20482830.1780000;20969438.8630000;23657782.0740000;20399357.3290000;22639084.5370000]	[-94573800.3744330;-94951473.8931070;-95328819.6152190;-83873766.1027680;-85866346.3937520;-96874672.6879300;-83531956.3993520;-92703271.4039340]
[1911,454785]	8	[23,3,28,17,6,2,19,9]	[23095819.3430000;23188418.4390000;23280592.0070000;20482866.5230000;20969343.0790000;23657582.5720000;20399298.9400000;22638867.2420000]	[-121369372.974949;-121855959.769921;-122340375.153927;-107638190.710482;-110194642.306603;-124321440.497422;-107199038.837359;-118968050.251362]	[23095815.6870000;23188419.5150000;23280591.2940000;20482863.7210000;20969343.7070000;23657578.1660000;20399293.9360000;22638868.2720000]	[-94573505.8519070;-94952701.2795410;-95330122.4510380;-83873903.5873350;-85865956.8071170;-96873838.5496630;-83531696.8484680;-92702385.8215140]
[1911,454785.500000000]	8	[23,3,28,17,6,2,19,9]	[23095747.3500000;23188718.2160000;23280909.9380000;20482899.9470000;20969247.7760000;23657378.5190000;20399235.4360000;22638650.9340000]	[-121368994.982447;-121857535.115784;-122342046.759655;-107638366.868723;-110194142.263766;-124320370.167517;-107198705.565699;-118966913.404984]	[23095743.7750000;23188719.1340000;23280909.4120000;20482897.2190000;20969248.5880000;23657374.5580000;20399230.5210000;22638651.9900000]	[-94573211.3178990;-94953928.8340200;-95331424.9972130;-83874040.8578950;-85865567.1682320;-96873004.5340590;-83531437.1584940;-92701499.9692920]
[1911,454786]	8	[23,3,28,17,6,2,19,9]	[23095675.3970000;23189017.6620000;23281228.5580000;20482933.4450000;20969152.8260000;23657175.1520000;20399172.0070000;22638434.8770000]	[-121368615.917843;-121859108.418782;-122343721.119938;-107638543.078967;-110193642.548088;-124319301.542094;-107198372.283890;-118965776.915919]	[23095671.8410000;23189018.3410000;23281228.1180000;20482930.7390000;20969153.4570000;23657171.2610000;20399167.0370000;22638435.7500000]	[-94572915.9439240;-94955154.7810080;-95332729.6861780;-83874178.1694840;-85865177.7818340;-96872171.8355460;-83531177.4586330;-92700614.3961170]
[1911,454786.500000000]	8	[23,3,28,17,6,2,19,9]	[23095602.9690000;23189316.8800000;23281547.8800000;20482966.8860000;20969057.4700000;23656972.1680000;20399108.4670000;22638218.6890000]	[-121368236.240511;-121860679.290509;-122345398.722086;-107638719.710787;-110193142.633835;-124318233.721543;-107198038.844977;-118964641.366761]	[23095599.2850000;23189316.9680000;23281547.4140000;20482964.3120000;20969058.2910000;23656967.9380000;20399103.6930000;22638219.6980000]	[-94572620.0887470;-94956378.8306430;-95334036.9008120;-83874315.8094260;-85864788.2366930;-96871339.7613010;-83530917.6346510;-92699729.5615570]
[1911,454787]	8	[23,3,28,17,6,2,19,9]	[23095530.7240000;23189615.9490000;23281867.1140000;20483000.4420000;20968962.1930000;23656769.1320000;20399044.9300000;22638002.5210000]	[-121367856.355135;-121862249.928854;-122347075.954453;-107638896.007674;-110192642.195969;-124317165.279911;-107197704.998818;-118963505.609892]	[23095527.0820000;23189615.8470000;23281866.6880000;20482997.9180000;20968963.0150000;23656764.6790000;20399040.2030000;22638003.5580000]	[-94572324.0628570;-94957602.6997440;-95335343.8327280;-83874453.1869320;-85864398.2791530;-96870507.2040090;-83530657.4924610;-92698844.5667770]
[1911,454787.500000000]	8	[23,3,28,17,6,2,19,9]	[23095458.2060000;23189914.5970000;23282186.3030000;20483033.8340000;20968866.8210000;23656565.5970000;20398981.2460000;22637786.3100000]	[-121367476.222453;-121863820.258965;-122348752.806858;-107639072.042704;-110192141.410708;-124316096.450579;-107197370.888516;-118962369.554253]	[23095454.7520000;23189914.3390000;23282185.7680000;20483031.4240000;20968867.7530000;23656561.2830000;20398976.6520000;22637787.1820000]	[-94572027.8354890;-94958826.3361380;-95336650.4723220;-83874590.3601460;-85864008.0524990;-96869674.3451090;-83530397.1448320;-92697959.3301600]
[1911,454788]	8	[23,3,28,17,6,2,19,9]	[23095386.1360000;23190213.5010000;23282505.4430000;20483067.2880000;20968771.3430000;23656361.8890000;20398917.5640000;22637570.2910000]	[-121367095.929715;-121865390.344513;-122350429.394698;-107639247.887898;-110191640.366154;-124315027.300421;-107197036.584372;-118961233.324360]	[23095381.6150000;23190212.7870000;23282504.8170000;20483064.8580000;20968772.4200000;23656357.9480000;20398913.0700000;22637570.9900000]	[-94571731.4864020;-94960049.7912700;-95337956.9071500;-83874727.3843880;-85863617.6255640;-96868841.2384320;-83530136.6465200;-92697073.9565490]
[1911,454788.500000000]	8	[23,3,28,17,6,2,19,9]	[23095313.9130000;23190512.0540000;23282824.4110000;20483100.6970000;20968676.0730000;23656158.3620000;20398853.9030000;22637354.0180000]	[-121366715.577576;-121866960.326275;-122352105.851128;-107639423.698801;-110191139.223563;-124313958.025460;-107196702.246041;-118960097.004912]	[23095309.1110000;23190511.4210000;23282823.7940000;20483098.4070000;20968677.0340000;23656154.3810000;20398849.4590000;22637354.8130000]	[-94571435.0910360;-94961273.1526460;-95339263.2402480;-83874864.3817000;-85863227.1228690;-96868008.0360280;-83529876.1222810;-92696188.5118750]
[1911,454789]	8	[23,3,28,17,6,2,19,9]	[23095241.2980000;23190810.6470000;23283143.4060000;20483134.1590000;20968580.6790000;23655954.8590000;20398790.1790000;22637137.4930000]	[-121366335.257748;-121868530.220639;-122353782.201046;-107639599.509669;-110190638.022051;-124312888.670281;-107196367.916684;-118958960.669568]	[23095236.3170000;23190809.9820000;23283142.8430000;20483131.8530000;20968581.6570000;23655950.9350000;20398785.8360000;22637138.5450000]	[-94571138.7268750;-94962496.4376340;-95340569.4908430;-83875001.3772390;-85862836.5742040;-96867174.7661700;-83529615.6048740;-92695303.0474320]
[1911,454789.500000000]	8	[23,3,28,17,6,2,19,9]	[23095168.8250000;23191109.8670000;23283462.3190000;20483167.7170000;20968485.3640000;23655751.3300000;20398726.5740000;22636921.6820000]	[-121365954.971770;-121870100.153265;-122355458.561289;-107639775.413687;-110190136.829287;-124311819.228220;-107196033.636555;-118957824.337210]	[23095164.1660000;23191108.4580000;23283461.8730000;20483165.3160000;20968486.3290000;23655747.4860000;20398722.2340000;22636922.1740000]	[-94570842.3898020;-94963719.7557310;-95341875.7483530;-83875138.4447040;-85862446.0333810;-96866341.4265310;-83529355.1269460;-92694417.5856360]
[1911,454790]	8	[23,3,28,17,6,2,19,9]	[23095096.5000000;23191408.5560000;23283781.4240000;20483201.0530000;20968390.1990000;23655547.5760000;20398662.9950000;22636705.4500000]	[-121365574.736405;-121871669.986657;-122357134.828656;-107639951.313017;-110189635.573893;-124310749.730797;-107195699.388882;-118956688.025767]	[23095091.8890000;23191407.5050000;23283780.8580000;20483198.7570000;20968390.9910000;23655544.0440000;20398658.7250000;22636705.8630000]	[-94570546.0932240;-94964943.0054630;-95343181.9316930;-83875275.5087660;-85862055.4444230;-96865508.0486790;-83529094.6742200;-92693532.1433410]
[1911,454790.500000000]	8	[23,3,28,17,6,2,19,9]	[23095024.3700000;23191707.2390000;23284100.4330000;20483234.5450000;20968294.8500000;23655344.0960000;20398599.3400000;22636488.9940000]	[-121365194.612086;-121873239.874625;-122358811.115340;-107640127.356171;-110189134.357596;-124309680.219927;-107195365.236626;-118955551.772555]	[23095020.2520000;23191706.5540000;23284099.8110000;20483232.2110000;20968295.6110000;23655340.4870000;20398595.2200000;22636489.6960000]	[-94570249.8877810;-94966166.2944620;-95344488.1276960;-83875412.6837580;-85861664.8866850;-96864674.6631610;-83528834.2944040;-92692646.7496250]
[1911,454791]	8	[23,3,28,17,6,2,19,9]	[23094951.6820000;23192006.0850000;23284419.2740000;20483268.0790000;20968199.3880000;23655140.8220000;20398535.6640000;22636272.8380000]	[-121364814.600081;-121874809.820309;-122360487.435801;-107640303.472041;-110188633.183897;-124308610.716603;-107195031.197998;-118954415.620854]	[23094947.9050000;23192005.4200000;23284418.9510000;20483265.7810000;20968200.2870000;23655137.0030000;20398531.7190000;22636273.5660000]	[-94569953.7747630;-94967389.6315290;-95345794.3484450;-83875549.9163030;-85861274.3612760;-96863841.2855190;-83528574.0008200;-92691761.4327040]
[1911,454791.500000000]	8	[23,3,28,17,6,2,19,9]	[23094879.4680000;23192304.6620000;23284738.2540000;20483301.4500000;20968103.9450000;23654937.3110000;20398471.9830000;22636056.4820000]	[-121364434.644846;-121876379.733706;-122362163.718979;-107640479.675785;-110188132.017924;-124307541.166439;-107194697.207455;-118953279.457364]	[23094874.8220000;23192304.4180000;23284737.9480000;20483299.3190000;20968104.9370000;23654933.3770000;20398468.2050000;22636057.5140000]	[-94569657.7066310;-94968612.9439300;-95347100.5410000;-83875687.2172370;-85860883.8422700;-96863007.8729120;-83528313.7457270;-92690876.1084290]
[1911,454792]	8	[23,3,28,17,6,2,19,9]	[23094807.1230000;23192603.2930000;23285057.1830000;20483334.9900000;20968008.3880000;23654733.8220000;20398408.4960000;22635840.5320000]	[-121364054.806013;-121877949.686682;-122363840.013831;-107640655.972256;-110187630.861443;-124306471.600571;-107194363.323708;-118952143.411795]	[23094803.0100000;23192603.0120000;23285057.0870000;20483332.8670000;20968009.5730000;23654729.8670000;20398404.7340000;22635841.2780000]	[-94569361.7420610;-94969836.2813380;-95348406.7412640;-83875824.5907600;-85860493.3310120;-96862174.4469870;-83528053.5741700;-92689990.8788800]
