# Supplementary material for: GNSS performance enhancement using measurement estimation in harsh environment
Source: PLoS One. 2023 Sep 27;18(9):e0292116. doi: 10.1371/journal.pone.0292116 (PMC10530042; doi:10.1371/journal.pone.0292116)
Supplement: S2 Data — (XLS) [file pone.0292116.s002.xls]

## Sheet: Sheet1
17	-2.0854	3.97659e-09	0.0110984	5153.74	1.48619	0.977067	-1.92449	-7.68282e-09	-1.08219e-10	-3.76627e-06	7.86223e-06	237.531	-72.5938	1.99303e-07	-9.87202e-08	453600	90	1911	453600	-0.000203128	3.41061e-13	0	0
22	-2.58125	5.61702e-09	0.00752774	5153.74	-2.78376	0.923351	-1.87306	-8.51678e-09	2.37867e-10	-3.50177e-07	6.29015e-06	234.031	-1.5	1.63913e-07	3.53903e-08	453600	69	1911	453600	0.000262007	-9.77707e-12	0	0
3	1.82655	4.82556e-09	0.000140569	5153.63	-2.74803	0.959684	-0.349476	-8.20284e-09	1.42149e-10	-3.241e-07	6.91414e-06	246.531	-1.28125	5.7742e-08	-7.45058e-09	453600	108	1911	453600	-8.31182e-05	-2.50111e-12	0	0
19	1.03103	4.04624e-09	0.0106216	5153.63	1.53475	0.974203	0.850411	-7.96819e-09	-2.51796e-10	-3.8296e-06	8.64826e-06	226.844	-76.375	-1.88127e-07	-2.42144e-08	453600	94	1911	453600	-0.0005238	3.41061e-13	0	0
6	2.3473	4.20982e-09	0.000232981	5153.75	2.48542	0.965074	-1.34496	-7.86176e-09	4.34304e-10	-8.028e-07	9.48645e-06	197.625	-17.1562	-3.53903e-08	1.04308e-07	453600	99	1911	453600	0.00023769	5.11591e-12	0	0
28	-1.2384	4.16767e-09	0.0198143	5153.63	0.470536	0.989589	-1.61268	-8.25356e-09	-2.05723e-10	0	4.15184e-06	315.781	-4.15625	-2.2538e-07	3.78117e-07	453600	21	1911	453600	0.000547275	2.72848e-12	0	0
9	-2.1949	4.81556e-09	0.000517763	5153.8	-1.70935	0.954308	2.12415	-8.08355e-09	-2.11795e-10	6.61239e-07	9.01707e-06	205.594	10.6562	3.72529e-09	4.28408e-08	453600	40	1911	453600	0.000193984	7.27596e-12	0	0
23	2.9056	4.95342e-09	0.0111583	5153.63	-1.70496	0.945226	-2.53667	-8.00998e-09	-2.24295e-10	4.33996e-07	9.37097e-06	194.062	8.5625	-8.75443e-08	-1.13621e-07	453584	10	1911	453584	-0.000187542	-1.36424e-12	0	0
2	2.51934	4.60591e-09	0.0158794	5153.62	2.44636	0.944045	-2.09102	-7.85283e-09	4.48947e-10	-1.50129e-06	9.65409e-06	180.094	-28.7188	1.04308e-07	-1.86265e-07	453600	20	1911	453600	0.000560791	-4.54747e-12	0	0
12	0.795949	4.14446e-09	0.006049	5153.67	0.446888	0.990369	0.787362	-8.20641e-09	-1.97508e-10	1.91852e-07	3.72529e-06	322.531	3.125	-8.19564e-08	8.75443e-08	453600	79	1911	453600	0.000388042	3.41061e-13	0	0
1	2.09098	4.24768e-09	0.00584882	5153.64	2.49383	0.965264	0.530352	-7.94069e-09	3.31085e-10	-1.33552e-06	9.45851e-06	199.125	-25.625	-1.32248e-07	-3.35276e-08	453600	41	1911	453600	3.16883e-05	1.36424e-12	0	0
17	-2.0854	3.97659e-09	0.0110984	5153.74	1.48619	0.977067	-1.92449	-7.68282e-09	-1.08219e-10	-3.76627e-06	7.86223e-06	237.531	-72.5938	1.99303e-07	-9.87202e-08	453600	90	1911	453600	-0.000203128	3.41061e-13	0	0
22	-2.58125	5.61702e-09	0.00752774	5153.74	-2.78376	0.923351	-1.87306	-8.51678e-09	2.37867e-10	-3.50177e-07	6.29015e-06	234.031	-1.5	1.63913e-07	3.53903e-08	453600	69	1911	453600	0.000262007	-9.77707e-12	0	0
3	1.82655	4.82556e-09	0.000140569	5153.63	-2.74803	0.959684	-0.349476	-8.20284e-09	1.42149e-10	-3.241e-07	6.91414e-06	246.531	-1.28125	5.7742e-08	-7.45058e-09	453600	108	1911	453600	-8.31182e-05	-2.50111e-12	0	0
19	1.03103	4.04624e-09	0.0106216	5153.63	1.53475	0.974203	0.850411	-7.96819e-09	-2.51796e-10	-3.8296e-06	8.64826e-06	226.844	-76.375	-1.88127e-07	-2.42144e-08	453600	94	1911	453600	-0.0005238	3.41061e-13	0	0
6	2.3473	4.20982e-09	0.000232981	5153.75	2.48542	0.965074	-1.34496	-7.86176e-09	4.34304e-10	-8.028e-07	9.48645e-06	197.625	-17.1562	-3.53903e-08	1.04308e-07	453600	99	1911	453600	0.00023769	5.11591e-12	0	0
28	-1.2384	4.16767e-09	0.0198143	5153.63	0.470536	0.989589	-1.61268	-8.25356e-09	-2.05723e-10	0	4.15184e-06	315.781	-4.15625	-2.2538e-07	3.78117e-07	453600	21	1911	453600	0.000547275	2.72848e-12	0	0
9	-2.1949	4.81556e-09	0.000517763	5153.8	-1.70935	0.954308	2.12415	-8.08355e-09	-2.11795e-10	6.61239e-07	9.01707e-06	205.594	10.6562	3.72529e-09	4.28408e-08	453600	40	1911	453600	0.000193984	7.27596e-12	0	0
23	2.9056	4.95342e-09	0.0111583	5153.63	-1.70496	0.945226	-2.53667	-8.00998e-09	-2.24295e-10	4.33996e-07	9.37097e-06	194.062	8.5625	-8.75443e-08	-1.13621e-07	453584	10	1911	453584	-0.000187542	-1.36424e-12	0	0
2	2.51934	4.60591e-09	0.0158794	5153.62	2.44636	0.944045	-2.09102	-7.85283e-09	4.48947e-10	-1.50129e-06	9.65409e-06	180.094	-28.7188	1.04308e-07	-1.86265e-07	453600	20	1911	453600	0.000560791	-4.54747e-12	0	0
12	0.795949	4.14446e-09	0.006049	5153.67	0.446888	0.990369	0.787362	-8.20641e-09	-1.97508e-10	1.91852e-07	3.72529e-06	322.531	3.125	-8.19564e-08	8.75443e-08	453600	79	1911	453600	0.000388042	3.41061e-13	0	0
1	2.09098	4.24768e-09	0.00584882	5153.64	2.49383	0.965264	0.530352	-7.94069e-09	3.31085e-10	-1.33552e-06	9.45851e-06	199.125	-25.625	-1.32248e-07	-3.35276e-08	453600	41	1911	453600	3.16883e-05	1.36424e-12	0	0
17	-2.0854	3.97659e-09	0.0110984	5153.74	1.48619	0.977067	-1.92449	-7.68282e-09	-1.08219e-10	-3.76627e-06	7.86223e-06	237.531	-72.5938	1.99303e-07	-9.87202e-08	453600	90	1911	453600	-0.000203128	3.41061e-13	0	0
22	-2.58125	5.61702e-09	0.00752774	5153.74	-2.78376	0.923351	-1.87306	-8.51678e-09	2.37867e-10	-3.50177e-07	6.29015e-06	234.031	-1.5	1.63913e-07	3.53903e-08	453600	69	1911	453600	0.000262007	-9.77707e-12	0	0
3	1.82655	4.82556e-09	0.000140569	5153.63	-2.74803	0.959684	-0.349476	-8.20284e-09	1.42149e-10	-3.241e-07	6.91414e-06	246.531	-1.28125	5.7742e-08	-7.45058e-09	453600	108	1911	453600	-8.31182e-05	-2.50111e-12	0	0
19	1.03103	4.04624e-09	0.0106216	5153.63	1.53475	0.974203	0.850411	-7.96819e-09	-2.51796e-10	-3.8296e-06	8.64826e-06	226.844	-76.375	-1.88127e-07	-2.42144e-08	453600	94	1911	453600	-0.0005238	3.41061e-13	0	0
6	2.3473	4.20982e-09	0.000232981	5153.75	2.48542	0.965074	-1.34496	-7.86176e-09	4.34304e-10	-8.028e-07	9.48645e-06	197.625	-17.1562	-3.53903e-08	1.04308e-07	453600	99	1911	453600	0.00023769	5.11591e-12	0	0
28	-1.2384	4.16767e-09	0.0198143	5153.63	0.470536	0.989589	-1.61268	-8.25356e-09	-2.05723e-10	0	4.15184e-06	315.781	-4.15625	-2.2538e-07	3.78117e-07	453600	21	1911	453600	0.000547275	2.72848e-12	0	0
9	-2.1949	4.81556e-09	0.000517763	5153.8	-1.70935	0.954308	2.12415	-8.08355e-09	-2.11795e-10	6.61239e-07	9.01707e-06	205.594	10.6562	3.72529e-09	4.28408e-08	453600	40	1911	453600	0.000193984	7.27596e-12	0	0
23	2.9056	4.95342e-09	0.0111583	5153.63	-1.70496	0.945226	-2.53667	-8.00998e-09	-2.24295e-10	4.33996e-07	9.37097e-06	194.062	8.5625	-8.75443e-08	-1.13621e-07	453584	10	1911	453584	-0.000187542	-1.36424e-12	0	0
2	2.51934	4.60591e-09	0.0158794	5153.62	2.44636	0.944045	-2.09102	-7.85283e-09	4.48947e-10	-1.50129e-06	9.65409e-06	180.094	-28.7188	1.04308e-07	-1.86265e-07	453600	20	1911	453600	0.000560791	-4.54747e-12	0	0
12	0.795949	4.14446e-09	0.006049	5153.67	0.446888	0.990369	0.787362	-8.20641e-09	-1.97508e-10	1.91852e-07	3.72529e-06	322.531	3.125	-8.19564e-08	8.75443e-08	453600	79	1911	453600	0.000388042	3.41061e-13	0	0
1	2.09098	4.24768e-09	0.00584882	5153.64	2.49383	0.965264	0.530352	-7.94069e-09	3.31085e-10	-1.33552e-06	9.45851e-06	199.125	-25.625	-1.32248e-07	-3.35276e-08	453600	41	1911	453600	3.16883e-05	1.36424e-12	0	0
17	-2.0854	3.97659e-09	0.0110984	5153.74	1.48619	0.977067	-1.92449	-7.68282e-09	-1.08219e-10	-3.76627e-06	7.86223e-06	237.531	-72.5938	1.99303e-07	-9.87202e-08	453600	90	1911	453600	-0.000203128	3.41061e-13	0	0
22	-2.58125	5.61702e-09	0.00752774	5153.74	-2.78376	0.923351	-1.87306	-8.51678e-09	2.37867e-10	-3.50177e-07	6.29015e-06	234.031	-1.5	1.63913e-07	3.53903e-08	453600	69	1911	453600	0.000262007	-9.77707e-12	0	0
3	1.82655	4.82556e-09	0.000140569	5153.63	-2.74803	0.959684	-0.349476	-8.20284e-09	1.42149e-10	-3.241e-07	6.91414e-06	246.531	-1.28125	5.7742e-08	-7.45058e-09	453600	108	1911	453600	-8.31182e-05	-2.50111e-12	0	0
19	1.03103	4.04624e-09	0.0106216	5153.63	1.53475	0.974203	0.850411	-7.96819e-09	-2.51796e-10	-3.8296e-06	8.64826e-06	226.844	-76.375	-1.88127e-07	-2.42144e-08	453600	94	1911	453600	-0.0005238	3.41061e-13	0	0
6	2.3473	4.20982e-09	0.000232981	5153.75	2.48542	0.965074	-1.34496	-7.86176e-09	4.34304e-10	-8.028e-07	9.48645e-06	197.625	-17.1562	-3.53903e-08	1.04308e-07	453600	99	1911	453600	0.00023769	5.11591e-12	0	0
28	-1.2384	4.16767e-09	0.0198143	5153.63	0.470536	0.989589	-1.61268	-8.25356e-09	-2.05723e-10	0	4.15184e-06	315.781	-4.15625	-2.2538e-07	3.78117e-07	453600	21	1911	453600	0.000547275	2.72848e-12	0	0
9	-2.1949	4.81556e-09	0.000517763	5153.8	-1.70935	0.954308	2.12415	-8.08355e-09	-2.11795e-10	6.61239e-07	9.01707e-06	205.594	10.6562	3.72529e-09	4.28408e-08	453600	40	1911	453600	0.000193984	7.27596e-12	0	0
23	2.9056	4.95342e-09	0.0111583	5153.63	-1.70496	0.945226	-2.53667	-8.00998e-09	-2.24295e-10	4.33996e-07	9.37097e-06	194.062	8.5625	-8.75443e-08	-1.13621e-07	453584	10	1911	453584	-0.000187542	-1.36424e-12	0	0
2	2.51934	4.60591e-09	0.0158794	5153.62	2.44636	0.944045	-2.09102	-7.85283e-09	4.48947e-10	-1.50129e-06	9.65409e-06	180.094	-28.7188	1.04308e-07	-1.86265e-07	453600	20	1911	453600	0.000560791	-4.54747e-12	0	0
12	0.795949	4.14446e-09	0.006049	5153.67	0.446888	0.990369	0.787362	-8.20641e-09	-1.97508e-10	1.91852e-07	3.72529e-06	322.531	3.125	-8.19564e-08	8.75443e-08	453600	79	1911	453600	0.000388042	3.41061e-13	0	0
1	2.09098	4.24768e-09	0.00584882	5153.64	2.49383	0.965264	0.530352	-7.94069e-09	3.31085e-10	-1.33552e-06	9.45851e-06	199.125	-25.625	-1.32248e-07	-3.35276e-08	453600	41	1911	453600	3.16883e-05	1.36424e-12	0	0
17	-2.0854	3.97659e-09	0.0110984	5153.74	1.48619	0.977067	-1.92449	-7.68282e-09	-1.08219e-10	-3.76627e-06	7.86223e-06	237.531	-72.5938	1.99303e-07	-9.87202e-08	453600	90	1911	453600	-0.000203128	3.41061e-13	0	0
22	-2.58125	5.61702e-09	0.00752774	5153.74	-2.78376	0.923351	-1.87306	-8.51678e-09	2.37867e-10	-3.50177e-07	6.29015e-06	234.031	-1.5	1.63913e-07	3.53903e-08	453600	69	1911	453600	0.000262007	-9.77707e-12	0	0
3	1.82655	4.82556e-09	0.000140569	5153.63	-2.74803	0.959684	-0.349476	-8.20284e-09	1.42149e-10	-3.241e-07	6.91414e-06	246.531	-1.28125	5.7742e-08	-7.45058e-09	453600	108	1911	453600	-8.31182e-05	-2.50111e-12	0	0
19	1.03103	4.04624e-09	0.0106216	5153.63	1.53475	0.974203	0.850411	-7.96819e-09	-2.51796e-10	-3.8296e-06	8.64826e-06	226.844	-76.375	-1.88127e-07	-2.42144e-08	453600	94	1911	453600	-0.0005238	3.41061e-13	0	0
6	2.3473	4.20982e-09	0.000232981	5153.75	2.48542	0.965074	-1.34496	-7.86176e-09	4.34304e-10	-8.028e-07	9.48645e-06	197.625	-17.1562	-3.53903e-08	1.04308e-07	453600	99	1911	453600	0.00023769	5.11591e-12	0	0
28	-1.2384	4.16767e-09	0.0198143	5153.63	0.470536	0.989589	-1.61268	-8.25356e-09	-2.05723e-10	0	4.15184e-06	315.781	-4.15625	-2.2538e-07	3.78117e-07	453600	21	1911	453600	0.000547275	2.72848e-12	0	0
9	-2.1949	4.81556e-09	0.000517763	5153.8	-1.70935	0.954308	2.12415	-8.08355e-09	-2.11795e-10	6.61239e-07	9.01707e-06	205.594	10.6562	3.72529e-09	4.28408e-08	453600	40	1911	453600	0.000193984	7.27596e-12	0	0
23	2.9056	4.95342e-09	0.0111583	5153.63	-1.70496	0.945226	-2.53667	-8.00998e-09	-2.24295e-10	4.33996e-07	9.37097e-06	194.062	8.5625	-8.75443e-08	-1.13621e-07	453584	10	1911	453584	-0.000187542	-1.36424e-12	0	0
12	0.795949	4.14446e-09	0.006049	5153.67	0.446888	0.990369	0.787362	-8.20641e-09	-1.97508e-10	1.91852e-07	3.72529e-06	322.531	3.125	-8.19564e-08	8.75443e-08	453600	79	1911	453600	0.000388042	3.41061e-13	0	0
1	2.09098	4.24768e-09	0.00584882	5153.64	2.49383	0.965264	0.530352	-7.94069e-09	3.31085e-10	-1.33552e-06	9.45851e-06	199.125	-25.625	-1.32248e-07	-3.35276e-08	453600	41	1911	453600	3.16883e-05	1.36424e-12	0	0
2	2.51934	4.60591e-09	0.0158794	5153.62	2.44636	0.944045	-2.09102	-7.85283e-09	4.48947e-10	-1.50129e-06	9.65409e-06	180.094	-28.7188	1.04308e-07	-1.86265e-07	453600	20	1911	453600	0.000560791	-4.54747e-12	0	0
17	-2.0854	3.97659e-09	0.0110984	5153.74	1.48619	0.977067	-1.92449	-7.68282e-09	-1.08219e-10	-3.76627e-06	7.86223e-06	237.531	-72.5938	1.99303e-07	-9.87202e-08	453600	90	1911	453600	-0.000203128	3.41061e-13	0	0
22	-2.58125	5.61702e-09	0.00752774	5153.74	-2.78376	0.923351	-1.87306	-8.51678e-09	2.37867e-10	-3.50177e-07	6.29015e-06	234.031	-1.5	1.63913e-07	3.53903e-08	453600	69	1911	453600	0.000262007	-9.77707e-12	0	0
3	1.82655	4.82556e-09	0.000140569	5153.63	-2.74803	0.959684	-0.349476	-8.20284e-09	1.42149e-10	-3.241e-07	6.91414e-06	246.531	-1.28125	5.7742e-08	-7.45058e-09	453600	108	1911	453600	-8.31182e-05	-2.50111e-12	0	0
19	1.03103	4.04624e-09	0.0106216	5153.63	1.53475	0.974203	0.850411	-7.96819e-09	-2.51796e-10	-3.8296e-06	8.64826e-06	226.844	-76.375	-1.88127e-07	-2.42144e-08	453600	94	1911	453600	-0.0005238	3.41061e-13	0	0
6	2.3473	4.20982e-09	0.000232981	5153.75	2.48542	0.965074	-1.34496	-7.86176e-09	4.34304e-10	-8.028e-07	9.48645e-06	197.625	-17.1562	-3.53903e-08	1.04308e-07	453600	99	1911	453600	0.00023769	5.11591e-12	0	0
28	-1.2384	4.16767e-09	0.0198143	5153.63	0.470536	0.989589	-1.61268	-8.25356e-09	-2.05723e-10	0	4.15184e-06	315.781	-4.15625	-2.2538e-07	3.78117e-07	453600	21	1911	453600	0.000547275	2.72848e-12	0	0
9	-2.1949	4.81556e-09	0.000517763	5153.8	-1.70935	0.954308	2.12415	-8.08355e-09	-2.11795e-10	6.61239e-07	9.01707e-06	205.594	10.6562	3.72529e-09	4.28408e-08	453600	40	1911	453600	0.000193984	7.27596e-12	0	0
23	2.9056	4.95342e-09	0.0111583	5153.63	-1.70496	0.945226	-2.53667	-8.00998e-09	-2.24295e-10	4.33996e-07	9.37097e-06	194.062	8.5625	-8.75443e-08	-1.13621e-07	453584	10	1911	453584	-0.000187542	-1.36424e-12	0	0
2	2.51934	4.60591e-09	0.0158794	5153.62	2.44636	0.944045	-2.09102	-7.85283e-09	4.48947e-10	-1.50129e-06	9.65409e-06	180.094	-28.7188	1.04308e-07	-1.86265e-07	453600	20	1911	453600	0.000560791	-4.54747e-12	0	0
12	0.795949	4.14446e-09	0.006049	5153.67	0.446888	0.990369	0.787362	-8.20641e-09	-1.97508e-10	1.91852e-07	3.72529e-06	322.531	3.125	-8.19564e-08	8.75443e-08	453600	79	1911	453600	0.000388042	3.41061e-13	0	0
1	2.09098	4.24768e-09	0.00584882	5153.64	2.49383	0.965264	0.530352	-7.94069e-09	3.31085e-10	-1.33552e-06	9.45851e-06	199.125	-25.625	-1.32248e-07	-3.35276e-08	453600	41	1911	453600	3.16883e-05	1.36424e-12	0	0
17	-2.0854	3.97659e-09	0.0110984	5153.74	1.48619	0.977067	-1.92449	-7.68282e-09	-1.08219e-10	-3.76627e-06	7.86223e-06	237.531	-72.5938	1.99303e-07	-9.87202e-08	453600	90	1911	453600	-0.000203128	3.41061e-13	0	0
22	-2.58125	5.61702e-09	0.00752774	5153.74	-2.78376	0.923351	-1.87306	-8.51678e-09	2.37867e-10	-3.50177e-07	6.29015e-06	234.031	-1.5	1.63913e-07	3.53903e-08	453600	69	1911	453600	0.000262007	-9.77707e-12	0	0
3	1.82655	4.82556e-09	0.000140569	5153.63	-2.74803	0.959684	-0.349476	-8.20284e-09	1.42149e-10	-3.241e-07	6.91414e-06	246.531	-1.28125	5.7742e-08	-7.45058e-09	453600	108	1911	453600	-8.31182e-05	-2.50111e-12	0	0
19	1.03103	4.04624e-09	0.0106216	5153.63	1.53475	0.974203	0.850411	-7.96819e-09	-2.51796e-10	-3.8296e-06	8.64826e-06	226.844	-76.375	-1.88127e-07	-2.42144e-08	453600	94	1911	453600	-0.0005238	3.41061e-13	0	0
6	2.3473	4.20982e-09	0.000232981	5153.75	2.48542	0.965074	-1.34496	-7.86176e-09	4.34304e-10	-8.028e-07	9.48645e-06	197.625	-17.1562	-3.53903e-08	1.04308e-07	453600	99	1911	453600	0.00023769	5.11591e-12	0	0
28	-1.2384	4.16767e-09	0.0198143	5153.63	0.470536	0.989589	-1.61268	-8.25356e-09	-2.05723e-10	0	4.15184e-06	315.781	-4.15625	-2.2538e-07	3.78117e-07	453600	21	1911	453600	0.000547275	2.72848e-12	0	0
9	-2.1949	4.81556e-09	0.000517763	5153.8	-1.70935	0.954308	2.12415	-8.08355e-09	-2.11795e-10	6.61239e-07	9.01707e-06	205.594	10.6562	3.72529e-09	4.28408e-08	453600	40	1911	453600	0.000193984	7.27596e-12	0	0
23	2.9056	4.95342e-09	0.0111583	5153.63	-1.70496	0.945226	-2.53667	-8.00998e-09	-2.24295e-10	4.33996e-07	9.37097e-06	194.062	8.5625	-8.75443e-08	-1.13621e-07	453584	10	1911	453584	-0.000187542	-1.36424e-12	0	0
12	0.795949	4.14446e-09	0.006049	5153.67	0.446888	0.990369	0.787362	-8.20641e-09	-1.97508e-10	1.91852e-07	3.72529e-06	322.531	3.125	-8.19564e-08	8.75443e-08	453600	79	1911	453600	0.000388042	3.41061e-13	0	0
1	2.09098	4.24768e-09	0.00584882	5153.64	2.49383	0.965264	0.530352	-7.94069e-09	3.31085e-10	-1.33552e-06	9.45851e-06	199.125	-25.625	-1.32248e-07	-3.35276e-08	453600	41	1911	453600	3.16883e-05	1.36424e-12	0	0
2	2.51934	4.60591e-09	0.0158794	5153.62	2.44636	0.944045	-2.09102	-7.85283e-09	4.48947e-10	-1.50129e-06	9.65409e-06	180.094	-28.7188	1.04308e-07	-1.86265e-07	453600	20	1911	453600	0.000560791	-4.54747e-12	0	0
17	-2.0854	3.97659e-09	0.0110984	5153.74	1.48619	0.977067	-1.92449	-7.68282e-09	-1.08219e-10	-3.76627e-06	7.86223e-06	237.531	-72.5938	1.99303e-07	-9.87202e-08	453600	90	1911	453600	-0.000203128	3.41061e-13	0	0
22	-2.58125	5.61702e-09	0.00752774	5153.74	-2.78376	0.923351	-1.87306	-8.51678e-09	2.37867e-10	-3.50177e-07	6.29015e-06	234.031	-1.5	1.63913e-07	3.53903e-08	453600	69	1911	453600	0.000262007	-9.77707e-12	0	0
3	1.82655	4.82556e-09	0.000140569	5153.63	-2.74803	0.959684	-0.349476	-8.20284e-09	1.42149e-10	-3.241e-07	6.91414e-06	246.531	-1.28125	5.7742e-08	-7.45058e-09	453600	108	1911	453600	-8.31182e-05	-2.50111e-12	0	0
19	1.03103	4.04624e-09	0.0106216	5153.63	1.53475	0.974203	0.850411	-7.96819e-09	-2.51796e-10	-3.8296e-06	8.64826e-06	226.844	-76.375	-1.88127e-07	-2.42144e-08	453600	94	1911	453600	-0.0005238	3.41061e-13	0	0
6	2.3473	4.20982e-09	0.000232981	5153.75	2.48542	0.965074	-1.34496	-7.86176e-09	4.34304e-10	-8.028e-07	9.48645e-06	197.625	-17.1562	-3.53903e-08	1.04308e-07	453600	99	1911	453600	0.00023769	5.11591e-12	0	0
28	-1.2384	4.16767e-09	0.0198143	5153.63	0.470536	0.989589	-1.61268	-8.25356e-09	-2.05723e-10	0	4.15184e-06	315.781	-4.15625	-2.2538e-07	3.78117e-07	453600	21	1911	453600	0.000547275	2.72848e-12	0	0
9	-2.1949	4.81556e-09	0.000517763	5153.8	-1.70935	0.954308	2.12415	-8.08355e-09	-2.11795e-10	6.61239e-07	9.01707e-06	205.594	10.6562	3.72529e-09	4.28408e-08	453600	40	1911	453600	0.000193984	7.27596e-12	0	0
23	2.9056	4.95342e-09	0.0111583	5153.63	-1.70496	0.945226	-2.53667	-8.00998e-09	-2.24295e-10	4.33996e-07	9.37097e-06	194.062	8.5625	-8.75443e-08	-1.13621e-07	453584	10	1911	453584	-0.000187542	-1.36424e-12	0	0
12	0.795949	4.14446e-09	0.006049	5153.67	0.446888	0.990369	0.787362	-8.20641e-09	-1.97508e-10	1.91852e-07	3.72529e-06	322.531	3.125	-8.19564e-08	8.75443e-08	453600	79	1911	453600	0.000388042	3.41061e-13	0	0
2	2.51934	4.60591e-09	0.0158794	5153.62	2.44636	0.944045	-2.09102	-7.85283e-09	4.48947e-10	-1.50129e-06	9.65409e-06	180.094	-28.7188	1.04308e-07	-1.86265e-07	453600	20	1911	453600	0.000560791	-4.54747e-12	0	0
17	-2.0854	3.97659e-09	0.0110984	5153.74	1.48619	0.977067	-1.92449	-7.68282e-09	-1.08219e-10	-3.76627e-06	7.86223e-06	237.531	-72.5938	1.99303e-07	-9.87202e-08	453600	90	1911	453600	-0.000203128	3.41061e-13	0	0
22	-2.58125	5.61702e-09	0.00752774	5153.74	-2.78376	0.923351	-1.87306	-8.51678e-09	2.37867e-10	-3.50177e-07	6.29015e-06	234.031	-1.5	1.63913e-07	3.53903e-08	453600	69	1911	453600	0.000262007	-9.77707e-12	0	0
3	1.82655	4.82556e-09	0.000140569	5153.63	-2.74803	0.959684	-0.349476	-8.20284e-09	1.42149e-10	-3.241e-07	6.91414e-06	246.531	-1.28125	5.7742e-08	-7.45058e-09	453600	108	1911	453600	-8.31182e-05	-2.50111e-12	0	0
19	1.03103	4.04624e-09	0.0106216	5153.63	1.53475	0.974203	0.850411	-7.96819e-09	-2.51796e-10	-3.8296e-06	8.64826e-06	226.844	-76.375	-1.88127e-07	-2.42144e-08	453600	94	1911	453600	-0.0005238	3.41061e-13	0	0
6	2.3473	4.20982e-09	0.000232981	5153.75	2.48542	0.965074	-1.34496	-7.86176e-09	4.34304e-10	-8.028e-07	9.48645e-06	197.625	-17.1562	-3.53903e-08	1.04308e-07	453600	99	1911	453600	0.00023769	5.11591e-12	0	0
28	-1.2384	4.16767e-09	0.0198143	5153.63	0.470536	0.989589	-1.61268	-8.25356e-09	-2.05723e-10	0	4.15184e-06	315.781	-4.15625	-2.2538e-07	3.78117e-07	453600	21	1911	453600	0.000547275	2.72848e-12	0	0
9	-2.1949	4.81556e-09	0.000517763	5153.8	-1.70935	0.954308	2.12415	-8.08355e-09	-2.11795e-10	6.61239e-07	9.01707e-06	205.594	10.6562	3.72529e-09	4.28408e-08	453600	40	1911	453600	0.000193984	7.27596e-12	0	0
23	2.9056	4.95342e-09	0.0111583	5153.63	-1.70496	0.945226	-2.53667	-8.00998e-09	-2.24295e-10	4.33996e-07	9.37097e-06	194.062	8.5625	-8.75443e-08	-1.13621e-07	453584	10	1911	453584	-0.000187542	-1.36424e-12	0	0
2	2.51934	4.60591e-09	0.0158794	5153.62	2.44636	0.944045	-2.09102	-7.85283e-09	4.48947e-10	-1.50129e-06	9.65409e-06	180.094	-28.7188	1.04308e-07	-1.86265e-07	453600	20	1911	453600	0.000560791	-4.54747e-12	0	0
12	0.795949	4.14446e-09	0.006049	5153.67	0.446888	0.990369	0.787362	-8.20641e-09	-1.97508e-10	1.91852e-07	3.72529e-06	322.531	3.125	-8.19564e-08	8.75443e-08	453600	79	1911	453600	0.000388042	3.41061e-13	0	0
17	-1.03514	4.17625e-09	0.011099	5153.74	1.48614	0.977064	-1.92461	-8.10712e-09	-2.3001e-10	-3.76068e-06	7.21216e-06	250.875	-71.8438	-3.1665e-08	2.75671e-07	460800	91	1911	460800	-0.000203126	3.41061e-13	0	0
22	-1.53124	5.56202e-09	0.00752827	5153.74	-2.78382	0.923353	-1.87293	-8.56357e-09	2.3251e-10	5.34579e-07	6.28829e-06	234.062	6.5625	1.28523e-07	1.37836e-07	460800	70	1911	460800	0.000261936	-9.77707e-12	0	0
3	2.87772	4.73698e-09	0.000140876	5153.63	-2.74809	0.959685	-0.350432	-8.17463e-09	1.98937e-10	5.40167e-08	6.67945e-06	246.562	1.59375	-1.49012e-08	2.42144e-08	460800	109	1911	460800	-8.31359e-05	-2.50111e-12	0	0
19	2.08113	4.09303e-09	0.010621	5153.63	1.53469	0.974202	0.850518	-7.87926e-09	-2.35724e-10	-4.69387e-06	8.06712e-06	236.781	-83.0625	-9.49949e-08	-1.65775e-07	460800	97	1911	460800	-0.000523796	3.41061e-13	0	0
6	-2.88532	4.26696e-09	0.000232957	5153.75	2.48536	0.965077	-1.34539	-7.8589e-09	2.57868e-10	-8.99658e-07	9.72673e-06	197.656	-18.7188	-4.09782e-08	-1.11759e-07	460800	102	1911	460800	0.000237727	5.11591e-12	0	0
28	-0.188125	4.2116e-09	0.0198159	5153.63	0.470474	0.989587	-1.61275	-8.4975e-09	-7.17887e-11	6.33299e-07	4.26918e-06	314.438	10.25	-1.88127e-07	2.79397e-08	460800	32	1911	460800	0.000547295	2.72848e-12	0	0
9	-1.14731	4.80306e-09	0.000517743	5153.8	-1.70941	0.954306	2.12666	-8.09998e-09	-2.1108e-10	1.86265e-09	9.33558e-06	201.656	1.9375	-2.23517e-08	3.1665e-08	460800	53	1911	460800	0.000194036	7.27596e-12	0	0
23	-2.32739	4.94556e-09	0.0111595	5153.63	-1.70502	0.945225	-2.53665	-8.08891e-09	-1.3072e-10	-3.53903e-07	9.24245e-06	193.75	-0.21875	6.33299e-08	-1.49012e-07	460784	11	1911	460784	-0.000187552	-1.36424e-12	0	0
2	-2.71365	4.58233e-09	0.0158788	5153.62	2.4463	0.944048	-2.091	-7.7989e-09	4.15374e-10	-1.11945e-06	9.57958e-06	182.875	-22.9062	6.51926e-08	-1.00583e-07	460800	21	1911	460800	0.000560758	-4.54747e-12	0	0
12	1.84611	4.12231e-09	0.00604919	5153.67	0.446828	0.990368	0.787385	-8.09677e-09	-9.42896e-11	2.23517e-08	3.91155e-06	320	2.96875	-2.36556e-07	-3.1665e-08	460800	98	1911	460800	0.000388044	3.41061e-13	0	0
1	3.14118	4.17089e-09	0.00584958	5153.64	2.49377	0.965267	0.530351	-7.7839e-09	3.35371e-10	-1.60001e-06	9.72115e-06	194.5	-31.3125	3.35276e-08	-5.02914e-08	460800	69	1911	460800	3.1698e-05	1.36424e-12	0	0
17	-1.03514	4.17625e-09	0.011099	5153.74	1.48614	0.977064	-1.92461	-8.10712e-09	-2.3001e-10	-3.76068e-06	7.21216e-06	250.875	-71.8438	-3.1665e-08	2.75671e-07	460800	91	1911	460800	-0.000203126	3.41061e-13	0	0
22	-1.53124	5.56202e-09	0.00752827	5153.74	-2.78382	0.923353	-1.87293	-8.56357e-09	2.3251e-10	5.34579e-07	6.28829e-06	234.062	6.5625	1.28523e-07	1.37836e-07	460800	70	1911	460800	0.000261936	-9.77707e-12	0	0
3	2.87772	4.73698e-09	0.000140876	5153.63	-2.74809	0.959685	-0.350432	-8.17463e-09	1.98937e-10	5.40167e-08	6.67945e-06	246.562	1.59375	-1.49012e-08	2.42144e-08	460800	109	1911	460800	-8.31359e-05	-2.50111e-12	0	0
19	2.08113	4.09303e-09	0.010621	5153.63	1.53469	0.974202	0.850518	-7.87926e-09	-2.35724e-10	-4.69387e-06	8.06712e-06	236.781	-83.0625	-9.49949e-08	-1.65775e-07	460800	97	1911	460800	-0.000523796	3.41061e-13	0	0
6	-2.88532	4.26696e-09	0.000232957	5153.75	2.48536	0.965077	-1.34539	-7.8589e-09	2.57868e-10	-8.99658e-07	9.72673e-06	197.656	-18.7188	-4.09782e-08	-1.11759e-07	460800	102	1911	460800	0.000237727	5.11591e-12	0	0
28	-0.188125	4.2116e-09	0.0198159	5153.63	0.470474	0.989587	-1.61275	-8.4975e-09	-7.17887e-11	6.33299e-07	4.26918e-06	314.438	10.25	-1.88127e-07	2.79397e-08	460800	32	1911	460800	0.000547295	2.72848e-12	0	0
9	-1.14731	4.80306e-09	0.000517743	5153.8	-1.70941	0.954306	2.12666	-8.09998e-09	-2.1108e-10	1.86265e-09	9.33558e-06	201.656	1.9375	-2.23517e-08	3.1665e-08	460800	53	1911	460800	0.000194036	7.27596e-12	0	0
23	-2.32739	4.94556e-09	0.0111595	5153.63	-1.70502	0.945225	-2.53665	-8.08891e-09	-1.3072e-10	-3.53903e-07	9.24245e-06	193.75	-0.21875	6.33299e-08	-1.49012e-07	460784	11	1911	460784	-0.000187552	-1.36424e-12	0	0
2	-2.71365	4.58233e-09	0.0158788	5153.62	2.4463	0.944048	-2.091	-7.7989e-09	4.15374e-10	-1.11945e-06	9.57958e-06	182.875	-22.9062	6.51926e-08	-1.00583e-07	460800	21	1911	460800	0.000560758	-4.54747e-12	0	0
12	1.84611	4.12231e-09	0.00604919	5153.67	0.446828	0.990368	0.787385	-8.09677e-09	-9.42896e-11	2.23517e-08	3.91155e-06	320	2.96875	-2.36556e-07	-3.1665e-08	460800	98	1911	460800	0.000388044	3.41061e-13	0	0
1	3.14118	4.17089e-09	0.00584958	5153.64	2.49377	0.965267	0.530351	-7.7839e-09	3.35371e-10	-1.60001e-06	9.72115e-06	194.5	-31.3125	3.35276e-08	-5.02914e-08	460800	69	1911	460800	3.1698e-05	1.36424e-12	0	0
17	-1.03514	4.17625e-09	0.011099	5153.74	1.48614	0.977064	-1.92461	-8.10712e-09	-2.3001e-10	-3.76068e-06	7.21216e-06	250.875	-71.8438	-3.1665e-08	2.75671e-07	460800	91	1911	460800	-0.000203126	3.41061e-13	0	0
22	-1.53124	5.56202e-09	0.00752827	5153.74	-2.78382	0.923353	-1.87293	-8.56357e-09	2.3251e-10	5.34579e-07	6.28829e-06	234.062	6.5625	1.28523e-07	1.37836e-07	460800	70	1911	460800	0.000261936	-9.77707e-12	0	0
3	2.87772	4.73698e-09	0.000140876	5153.63	-2.74809	0.959685	-0.350432	-8.17463e-09	1.98937e-10	5.40167e-08	6.67945e-06	246.562	1.59375	-1.49012e-08	2.42144e-08	460800	109	1911	460800	-8.31359e-05	-2.50111e-12	0	0
19	2.08113	4.09303e-09	0.010621	5153.63	1.53469	0.974202	0.850518	-7.87926e-09	-2.35724e-10	-4.69387e-06	8.06712e-06	236.781	-83.0625	-9.49949e-08	-1.65775e-07	460800	97	1911	460800	-0.000523796	3.41061e-13	0	0
6	-2.88532	4.26696e-09	0.000232957	5153.75	2.48536	0.965077	-1.34539	-7.8589e-09	2.57868e-10	-8.99658e-07	9.72673e-06	197.656	-18.7188	-4.09782e-08	-1.11759e-07	460800	102	1911	460800	0.000237727	5.11591e-12	0	0
28	-0.188125	4.2116e-09	0.0198159	5153.63	0.470474	0.989587	-1.61275	-8.4975e-09	-7.17887e-11	6.33299e-07	4.26918e-06	314.438	10.25	-1.88127e-07	2.79397e-08	460800	32	1911	460800	0.000547295	2.72848e-12	0	0
9	-1.14731	4.80306e-09	0.000517743	5153.8	-1.70941	0.954306	2.12666	-8.09998e-09	-2.1108e-10	1.86265e-09	9.33558e-06	201.656	1.9375	-2.23517e-08	3.1665e-08	460800	53	1911	460800	0.000194036	7.27596e-12	0	0
23	-2.32739	4.94556e-09	0.0111595	5153.63	-1.70502	0.945225	-2.53665	-8.08891e-09	-1.3072e-10	-3.53903e-07	9.24245e-06	193.75	-0.21875	6.33299e-08	-1.49012e-07	460784	11	1911	460784	-0.000187552	-1.36424e-12	0	0
2	-2.71365	4.58233e-09	0.0158788	5153.62	2.4463	0.944048	-2.091	-7.7989e-09	4.15374e-10	-1.11945e-06	9.57958e-06	182.875	-22.9062	6.51926e-08	-1.00583e-07	460800	21	1911	460800	0.000560758	-4.54747e-12	0	0
12	1.84611	4.12231e-09	0.00604919	5153.67	0.446828	0.990368	0.787385	-8.09677e-09	-9.42896e-11	2.23517e-08	3.91155e-06	320	2.96875	-2.36556e-07	-3.1665e-08	460800	98	1911	460800	0.000388044	3.41061e-13	0	0
17	-1.03514	4.17625e-09	0.011099	5153.74	1.48614	0.977064	-1.92461	-8.10712e-09	-2.3001e-10	-3.76068e-06	7.21216e-06	250.875	-71.8438	-3.1665e-08	2.75671e-07	460800	91	1911	460800	-0.000203126	3.41061e-13	0	0
22	-1.53124	5.56202e-09	0.00752827	5153.74	-2.78382	0.923353	-1.87293	-8.56357e-09	2.3251e-10	5.34579e-07	6.28829e-06	234.062	6.5625	1.28523e-07	1.37836e-07	460800	70	1911	460800	0.000261936	-9.77707e-12	0	0
3	2.87772	4.73698e-09	0.000140876	5153.63	-2.74809	0.959685	-0.350432	-8.17463e-09	1.98937e-10	5.40167e-08	6.67945e-06	246.562	1.59375	-1.49012e-08	2.42144e-08	460800	109	1911	460800	-8.31359e-05	-2.50111e-12	0	0
6	-2.88532	4.26696e-09	0.000232957	5153.75	2.48536	0.965077	-1.34539	-7.8589e-09	2.57868e-10	-8.99658e-07	9.72673e-06	197.656	-18.7188	-4.09782e-08	-1.11759e-07	460800	102	1911	460800	0.000237727	5.11591e-12	0	0
28	-0.188125	4.2116e-09	0.0198159	5153.63	0.470474	0.989587	-1.61275	-8.4975e-09	-7.17887e-11	6.33299e-07	4.26918e-06	314.438	10.25	-1.88127e-07	2.79397e-08	460800	32	1911	460800	0.000547295	2.72848e-12	0	0
9	-1.14731	4.80306e-09	0.000517743	5153.8	-1.70941	0.954306	2.12666	-8.09998e-09	-2.1108e-10	1.86265e-09	9.33558e-06	201.656	1.9375	-2.23517e-08	3.1665e-08	460800	53	1911	460800	0.000194036	7.27596e-12	0	0
23	-2.32739	4.94556e-09	0.0111595	5153.63	-1.70502	0.945225	-2.53665	-8.08891e-09	-1.3072e-10	-3.53903e-07	9.24245e-06	193.75	-0.21875	6.33299e-08	-1.49012e-07	460784	11	1911	460784	-0.000187552	-1.36424e-12	0	0
2	-2.71365	4.58233e-09	0.0158788	5153.62	2.4463	0.944048	-2.091	-7.7989e-09	4.15374e-10	-1.11945e-06	9.57958e-06	182.875	-22.9062	6.51926e-08	-1.00583e-07	460800	21	1911	460800	0.000560758	-4.54747e-12	0	0
12	1.84611	4.12231e-09	0.00604919	5153.67	0.446828	0.990368	0.787385	-8.09677e-09	-9.42896e-11	2.23517e-08	3.91155e-06	320	2.96875	-2.36556e-07	-3.1665e-08	460800	98	1911	460800	0.000388044	3.41061e-13	0	0
1	3.14118	4.17089e-09	0.00584958	5153.64	2.49377	0.965267	0.530351	-7.7839e-09	3.35371e-10	-1.60001e-06	9.72115e-06	194.5	-31.3125	3.35276e-08	-5.02914e-08	460800	69	1911	460800	3.1698e-05	1.36424e-12	0	0
19	2.0788	4.09303e-09	0.010621	5153.63	1.53469	0.974202	0.850518	-7.87926e-09	-2.36081e-10	-4.69387e-06	8.06712e-06	236.781	-83.0625	-9.49949e-08	-1.65775e-07	460784	5	1911	460784	-0.000523796	3.41061e-13	0	0
17	-1.03514	4.17625e-09	0.011099	5153.74	1.48614	0.977064	-1.92461	-8.10712e-09	-2.3001e-10	-3.76068e-06	7.21216e-06	250.875	-71.8438	-3.1665e-08	2.75671e-07	460800	91	1911	460800	-0.000203126	3.41061e-13	0	0
22	-1.53124	5.56202e-09	0.00752827	5153.74	-2.78382	0.923353	-1.87293	-8.56357e-09	2.3251e-10	5.34579e-07	6.28829e-06	234.062	6.5625	1.28523e-07	1.37836e-07	460800	70	1911	460800	0.000261936	-9.77707e-12	0	0
3	2.87772	4.73698e-09	0.000140876	5153.63	-2.74809	0.959685	-0.350432	-8.17463e-09	1.98937e-10	5.40167e-08	6.67945e-06	246.562	1.59375	-1.49012e-08	2.42144e-08	460800	109	1911	460800	-8.31359e-05	-2.50111e-12	0	0
6	-2.88532	4.26696e-09	0.000232957	5153.75	2.48536	0.965077	-1.34539	-7.8589e-09	2.57868e-10	-8.99658e-07	9.72673e-06	197.656	-18.7188	-4.09782e-08	-1.11759e-07	460800	102	1911	460800	0.000237727	5.11591e-12	0	0
28	-0.188125	4.2116e-09	0.0198159	5153.63	0.470474	0.989587	-1.61275	-8.4975e-09	-7.17887e-11	6.33299e-07	4.26918e-06	314.438	10.25	-1.88127e-07	2.79397e-08	460800	32	1911	460800	0.000547295	2.72848e-12	0	0
9	-1.14731	4.80306e-09	0.000517743	5153.8	-1.70941	0.954306	2.12666	-8.09998e-09	-2.1108e-10	1.86265e-09	9.33558e-06	201.656	1.9375	-2.23517e-08	3.1665e-08	460800	53	1911	460800	0.000194036	7.27596e-12	0	0
23	-2.32739	4.94556e-09	0.0111595	5153.63	-1.70502	0.945225	-2.53665	-8.08891e-09	-1.3072e-10	-3.53903e-07	9.24245e-06	193.75	-0.21875	6.33299e-08	-1.49012e-07	460784	11	1911	460784	-0.000187552	-1.36424e-12	0	0
2	-2.71365	4.58233e-09	0.0158788	5153.62	2.4463	0.944048	-2.091	-7.7989e-09	4.15374e-10	-1.11945e-06	9.57958e-06	182.875	-22.9062	6.51926e-08	-1.00583e-07	460800	21	1911	460800	0.000560758	-4.54747e-12	0	0
12	1.84611	4.12231e-09	0.00604919	5153.67	0.446828	0.990368	0.787385	-8.09677e-09	-9.42896e-11	2.23517e-08	3.91155e-06	320	2.96875	-2.36556e-07	-3.1665e-08	460800	98	1911	460800	0.000388044	3.41061e-13	0	0
1	3.14118	4.17089e-09	0.00584958	5153.64	2.49377	0.965267	0.530351	-7.7839e-09	3.35371e-10	-1.60001e-06	9.72115e-06	194.5	-31.3125	3.35276e-08	-5.02914e-08	460800	69	1911	460800	3.1698e-05	1.36424e-12	0	0
19	2.0788	4.09303e-09	0.010621	5153.63	1.53469	0.974202	0.850518	-7.87926e-09	-2.36081e-10	-4.69387e-06	8.06712e-06	236.781	-83.0625	-9.49949e-08	-1.65775e-07	460784	5	1911	460784	-0.000523796	3.41061e-13	0	0
17	-1.03514	4.17625e-09	0.011099	5153.74	1.48614	0.977064	-1.92461	-8.10712e-09	-2.3001e-10	-3.76068e-06	7.21216e-06	250.875	-71.8438	-3.1665e-08	2.75671e-07	460800	91	1911	460800	-0.000203126	3.41061e-13	0	0
22	-1.53124	5.56202e-09	0.00752827	5153.74	-2.78382	0.923353	-1.87293	-8.56357e-09	2.3251e-10	5.34579e-07	6.28829e-06	234.062	6.5625	1.28523e-07	1.37836e-07	460800	70	1911	460800	0.000261936	-9.77707e-12	0	0
3	2.87772	4.73698e-09	0.000140876	5153.63	-2.74809	0.959685	-0.350432	-8.17463e-09	1.98937e-10	5.40167e-08	6.67945e-06	246.562	1.59375	-1.49012e-08	2.42144e-08	460800	109	1911	460800	-8.31359e-05	-2.50111e-12	0	0
6	-2.88532	4.26696e-09	0.000232957	5153.75	2.48536	0.965077	-1.34539	-7.8589e-09	2.57868e-10	-8.99658e-07	9.72673e-06	197.656	-18.7188	-4.09782e-08	-1.11759e-07	460800	102	1911	460800	0.000237727	5.11591e-12	0	0
28	-0.188125	4.2116e-09	0.0198159	5153.63	0.470474	0.989587	-1.61275	-8.4975e-09	-7.17887e-11	6.33299e-07	4.26918e-06	314.438	10.25	-1.88127e-07	2.79397e-08	460800	32	1911	460800	0.000547295	2.72848e-12	0	0
9	-1.14731	4.80306e-09	0.000517743	5153.8	-1.70941	0.954306	2.12666	-8.09998e-09	-2.1108e-10	1.86265e-09	9.33558e-06	201.656	1.9375	-2.23517e-08	3.1665e-08	460800	53	1911	460800	0.000194036	7.27596e-12	0	0
23	-2.32739	4.94556e-09	0.0111595	5153.63	-1.70502	0.945225	-2.53665	-8.08891e-09	-1.3072e-10	-3.53903e-07	9.24245e-06	193.75	-0.21875	6.33299e-08	-1.49012e-07	460784	11	1911	460784	-0.000187552	-1.36424e-12	0	0
2	-2.71365	4.58233e-09	0.0158788	5153.62	2.4463	0.944048	-2.091	-7.7989e-09	4.15374e-10	-1.11945e-06	9.57958e-06	182.875	-22.9062	6.51926e-08	-1.00583e-07	460800	21	1911	460800	0.000560758	-4.54747e-12	0	0
12	1.84611	4.12231e-09	0.00604919	5153.67	0.446828	0.990368	0.787385	-8.09677e-09	-9.42896e-11	2.23517e-08	3.91155e-06	320	2.96875	-2.36556e-07	-3.1665e-08	460800	98	1911	460800	0.000388044	3.41061e-13	0	0
1	3.14118	4.17089e-09	0.00584958	5153.64	2.49377	0.965267	0.530351	-7.7839e-09	3.35371e-10	-1.60001e-06	9.72115e-06	194.5	-31.3125	3.35276e-08	-5.02914e-08	460800	69	1911	460800	3.1698e-05	1.36424e-12	0	0
19	2.0788	4.09303e-09	0.010621	5153.63	1.53469	0.974202	0.850518	-7.87926e-09	-2.36081e-10	-4.69387e-06	8.06712e-06	236.781	-83.0625	-9.49949e-08	-1.65775e-07	460784	5	1911	460784	-0.000523796	3.41061e-13	0	0
17	-1.03514	4.17625e-09	0.011099	5153.74	1.48614	0.977064	-1.92461	-8.10712e-09	-2.3001e-10	-3.76068e-06	7.21216e-06	250.875	-71.8438	-3.1665e-08	2.75671e-07	460800	91	1911	460800	-0.000203126	3.41061e-13	0	0
22	-1.53124	5.56202e-09	0.00752827	5153.74	-2.78382	0.923353	-1.87293	-8.56357e-09	2.3251e-10	5.34579e-07	6.28829e-06	234.062	6.5625	1.28523e-07	1.37836e-07	460800	70	1911	460800	0.000261936	-9.77707e-12	0	0
3	2.87772	4.73698e-09	0.000140876	5153.63	-2.74809	0.959685	-0.350432	-8.17463e-09	1.98937e-10	5.40167e-08	6.67945e-06	246.562	1.59375	-1.49012e-08	2.42144e-08	460800	109	1911	460800	-8.31359e-05	-2.50111e-12	0	0
6	-2.88532	4.26696e-09	0.000232957	5153.75	2.48536	0.965077	-1.34539	-7.8589e-09	2.57868e-10	-8.99658e-07	9.72673e-06	197.656	-18.7188	-4.09782e-08	-1.11759e-07	460800	102	1911	460800	0.000237727	5.11591e-12	0	0
28	-0.188125	4.2116e-09	0.0198159	5153.63	0.470474	0.989587	-1.61275	-8.4975e-09	-7.17887e-11	6.33299e-07	4.26918e-06	314.438	10.25	-1.88127e-07	2.79397e-08	460800	32	1911	460800	0.000547295	2.72848e-12	0	0
9	-1.14731	4.80306e-09	0.000517743	5153.8	-1.70941	0.954306	2.12666	-8.09998e-09	-2.1108e-10	1.86265e-09	9.33558e-06	201.656	1.9375	-2.23517e-08	3.1665e-08	460800	53	1911	460800	0.000194036	7.27596e-12	0	0
23	-2.32739	4.94556e-09	0.0111595	5153.63	-1.70502	0.945225	-2.53665	-8.08891e-09	-1.3072e-10	-3.53903e-07	9.24245e-06	193.75	-0.21875	6.33299e-08	-1.49012e-07	460784	11	1911	460784	-0.000187552	-1.36424e-12	0	0
2	-2.71365	4.58233e-09	0.0158788	5153.62	2.4463	0.944048	-2.091	-7.7989e-09	4.15374e-10	-1.11945e-06	9.57958e-06	182.875	-22.9062	6.51926e-08	-1.00583e-07	460800	21	1911	460800	0.000560758	-4.54747e-12	0	0
12	1.84611	4.12231e-09	0.00604919	5153.67	0.446828	0.990368	0.787385	-8.09677e-09	-9.42896e-11	2.23517e-08	3.91155e-06	320	2.96875	-2.36556e-07	-3.1665e-08	460800	98	1911	460800	0.000388044	3.41061e-13	0	0
1	3.14118	4.17089e-09	0.00584958	5153.64	2.49377	0.965267	0.530351	-7.7839e-09	3.35371e-10	-1.60001e-06	9.72115e-06	194.5	-31.3125	3.35276e-08	-5.02914e-08	460800	69	1911	460800	3.1698e-05	1.36424e-12	0	0
19	2.0788	4.09303e-09	0.010621	5153.63	1.53469	0.974202	0.850518	-7.87926e-09	-2.36081e-10	-4.69387e-06	8.06712e-06	236.781	-83.0625	-9.49949e-08	-1.65775e-07	460784	5	1911	460784	-0.000523796	3.41061e-13	0	0
17	-1.03514	4.17625e-09	0.011099	5153.74	1.48614	0.977064	-1.92461	-8.10712e-09	-2.3001e-10	-3.76068e-06	7.21216e-06	250.875	-71.8438	-3.1665e-08	2.75671e-07	460800	91	1911	460800	-0.000203126	3.41061e-13	0	0
22	-1.53124	5.56202e-09	0.00752827	5153.74	-2.78382	0.923353	-1.87293	-8.56357e-09	2.3251e-10	5.34579e-07	6.28829e-06	234.062	6.5625	1.28523e-07	1.37836e-07	460800	70	1911	460800	0.000261936	-9.77707e-12	0	0
3	2.87772	4.73698e-09	0.000140876	5153.63	-2.74809	0.959685	-0.350432	-8.17463e-09	1.98937e-10	5.40167e-08	6.67945e-06	246.562	1.59375	-1.49012e-08	2.42144e-08	460800	109	1911	460800	-8.31359e-05	-2.50111e-12	0	0
6	-2.88532	4.26696e-09	0.000232957	5153.75	2.48536	0.965077	-1.34539	-7.8589e-09	2.57868e-10	-8.99658e-07	9.72673e-06	197.656	-18.7188	-4.09782e-08	-1.11759e-07	460800	102	1911	460800	0.000237727	5.11591e-12	0	0
28	-0.188125	4.2116e-09	0.0198159	5153.63	0.470474	0.989587	-1.61275	-8.4975e-09	-7.17887e-11	6.33299e-07	4.26918e-06	314.438	10.25	-1.88127e-07	2.79397e-08	460800	32	1911	460800	0.000547295	2.72848e-12	0	0
9	-1.14731	4.80306e-09	0.000517743	5153.8	-1.70941	0.954306	2.12666	-8.09998e-09	-2.1108e-10	1.86265e-09	9.33558e-06	201.656	1.9375	-2.23517e-08	3.1665e-08	460800	53	1911	460800	0.000194036	7.27596e-12	0	0
23	-2.32739	4.94556e-09	0.0111595	5153.63	-1.70502	0.945225	-2.53665	-8.08891e-09	-1.3072e-10	-3.53903e-07	9.24245e-06	193.75	-0.21875	6.33299e-08	-1.49012e-07	460784	11	1911	460784	-0.000187552	-1.36424e-12	0	0
2	-2.71365	4.58233e-09	0.0158788	5153.62	2.4463	0.944048	-2.091	-7.7989e-09	4.15374e-10	-1.11945e-06	9.57958e-06	182.875	-22.9062	6.51926e-08	-1.00583e-07	460800	21	1911	460800	0.000560758	-4.54747e-12	0	0
12	1.84611	4.12231e-09	0.00604919	5153.67	0.446828	0.990368	0.787385	-8.09677e-09	-9.42896e-11	2.23517e-08	3.91155e-06	320	2.96875	-2.36556e-07	-3.1665e-08	460800	98	1911	460800	0.000388044	3.41061e-13	0	0
1	3.14118	4.17089e-09	0.00584958	5153.64	2.49377	0.965267	0.530351	-7.7839e-09	3.35371e-10	-1.60001e-06	9.72115e-06	194.5	-31.3125	3.35276e-08	-5.02914e-08	460800	69	1911	460800	3.1698e-05	1.36424e-12	0	0
19	2.0788	4.09303e-09	0.010621	5153.63	1.53469	0.974202	0.850518	-7.87926e-09	-2.36081e-10	-4.69387e-06	8.06712e-06	236.781	-83.0625	-9.49949e-08	-1.65775e-07	460784	5	1911	460784	-0.000523796	3.41061e-13	0	0
17	-1.03514	4.17625e-09	0.011099	5153.74	1.48614	0.977064	-1.92461	-8.10712e-09	-2.3001e-10	-3.76068e-06	7.21216e-06	250.875	-71.8438	-3.1665e-08	2.75671e-07	460800	91	1911	460800	-0.000203126	3.41061e-13	0	0
22	-1.53124	5.56202e-09	0.00752827	5153.74	-2.78382	0.923353	-1.87293	-8.56357e-09	2.3251e-10	5.34579e-07	6.28829e-06	234.062	6.5625	1.28523e-07	1.37836e-07	460800	70	1911	460800	0.000261936	-9.77707e-12	0	0
3	2.87772	4.73698e-09	0.000140876	5153.63	-2.74809	0.959685	-0.350432	-8.17463e-09	1.98937e-10	5.40167e-08	6.67945e-06	246.562	1.59375	-1.49012e-08	2.42144e-08	460800	109	1911	460800	-8.31359e-05	-2.50111e-12	0	0
6	-2.88532	4.26696e-09	0.000232957	5153.75	2.48536	0.965077	-1.34539	-7.8589e-09	2.57868e-10	-8.99658e-07	9.72673e-06	197.656	-18.7188	-4.09782e-08	-1.11759e-07	460800	102	1911	460800	0.000237727	5.11591e-12	0	0
28	-0.188125	4.2116e-09	0.0198159	5153.63	0.470474	0.989587	-1.61275	-8.4975e-09	-7.17887e-11	6.33299e-07	4.26918e-06	314.438	10.25	-1.88127e-07	2.79397e-08	460800	32	1911	460800	0.000547295	2.72848e-12	0	0
9	-1.14731	4.80306e-09	0.000517743	5153.8	-1.70941	0.954306	2.12666	-8.09998e-09	-2.1108e-10	1.86265e-09	9.33558e-06	201.656	1.9375	-2.23517e-08	3.1665e-08	460800	53	1911	460800	0.000194036	7.27596e-12	0	0
23	-2.32739	4.94556e-09	0.0111595	5153.63	-1.70502	0.945225	-2.53665	-8.08891e-09	-1.3072e-10	-3.53903e-07	9.24245e-06	193.75	-0.21875	6.33299e-08	-1.49012e-07	460784	11	1911	460784	-0.000187552	-1.36424e-12	0	0
2	-2.71365	4.58233e-09	0.0158788	5153.62	2.4463	0.944048	-2.091	-7.7989e-09	4.15374e-10	-1.11945e-06	9.57958e-06	182.875	-22.9062	6.51926e-08	-1.00583e-07	460800	21	1911	460800	0.000560758	-4.54747e-12	0	0
12	1.84611	4.12231e-09	0.00604919	5153.67	0.446828	0.990368	0.787385	-8.09677e-09	-9.42896e-11	2.23517e-08	3.91155e-06	320	2.96875	-2.36556e-07	-3.1665e-08	460800	98	1911	460800	0.000388044	3.41061e-13	0	0
1	3.14118	4.17089e-09	0.00584958	5153.64	2.49377	0.965267	0.530351	-7.7839e-09	3.35371e-10	-1.60001e-06	9.72115e-06	194.5	-31.3125	3.35276e-08	-5.02914e-08	460800	69	1911	460800	3.1698e-05	1.36424e-12	0	0
19	2.0788	4.09303e-09	0.010621	5153.63	1.53469	0.974202	0.850518	-7.87926e-09	-2.36081e-10	-4.69387e-06	8.06712e-06	236.781	-83.0625	-9.49949e-08	-1.65775e-07	460784	5	1911	460784	-0.000523796	3.41061e-13	0	0
17	-1.03514	4.17625e-09	0.011099	5153.74	1.48614	0.977064	-1.92461	-8.10712e-09	-2.3001e-10	-3.76068e-06	7.21216e-06	250.875	-71.8438	-3.1665e-08	2.75671e-07	460800	91	1911	460800	-0.000203126	3.41061e-13	0	0
22	-1.53124	5.56202e-09	0.00752827	5153.74	-2.78382	0.923353	-1.87293	-8.56357e-09	2.3251e-10	5.34579e-07	6.28829e-06	234.062	6.5625	1.28523e-07	1.37836e-07	460800	70	1911	460800	0.000261936	-9.77707e-12	0	0
3	2.87772	4.73698e-09	0.000140876	5153.63	-2.74809	0.959685	-0.350432	-8.17463e-09	1.98937e-10	5.40167e-08	6.67945e-06	246.562	1.59375	-1.49012e-08	2.42144e-08	460800	109	1911	460800	-8.31359e-05	-2.50111e-12	0	0
6	-2.88532	4.26696e-09	0.000232957	5153.75	2.48536	0.965077	-1.34539	-7.8589e-09	2.57868e-10	-8.99658e-07	9.72673e-06	197.656	-18.7188	-4.09782e-08	-1.11759e-07	460800	102	1911	460800	0.000237727	5.11591e-12	0	0
28	-0.188125	4.2116e-09	0.0198159	5153.63	0.470474	0.989587	-1.61275	-8.4975e-09	-7.17887e-11	6.33299e-07	4.26918e-06	314.438	10.25	-1.88127e-07	2.79397e-08	460800	32	1911	460800	0.000547295	2.72848e-12	0	0
9	-1.14731	4.80306e-09	0.000517743	5153.8	-1.70941	0.954306	2.12666	-8.09998e-09	-2.1108e-10	1.86265e-09	9.33558e-06	201.656	1.9375	-2.23517e-08	3.1665e-08	460800	53	1911	460800	0.000194036	7.27596e-12	0	0
23	-2.32739	4.94556e-09	0.0111595	5153.63	-1.70502	0.945225	-2.53665	-8.08891e-09	-1.3072e-10	-3.53903e-07	9.24245e-06	193.75	-0.21875	6.33299e-08	-1.49012e-07	460784	11	1911	460784	-0.000187552	-1.36424e-12	0	0
2	-2.71365	4.58233e-09	0.0158788	5153.62	2.4463	0.944048	-2.091	-7.7989e-09	4.15374e-10	-1.11945e-06	9.57958e-06	182.875	-22.9062	6.51926e-08	-1.00583e-07	460800	21	1911	460800	0.000560758	-4.54747e-12	0	0
12	1.84611	4.12231e-09	0.00604919	5153.67	0.446828	0.990368	0.787385	-8.09677e-09	-9.42896e-11	2.23517e-08	3.91155e-06	320	2.96875	-2.36556e-07	-3.1665e-08	460800	98	1911	460800	0.000388044	3.41061e-13	0	0
1	3.14118	4.17089e-09	0.00584958	5153.64	2.49377	0.965267	0.530351	-7.7839e-09	3.35371e-10	-1.60001e-06	9.72115e-06	194.5	-31.3125	3.35276e-08	-5.02914e-08	460800	69	1911	460800	3.1698e-05	1.36424e-12	0	0
19	2.0788	4.09303e-09	0.010621	5153.63	1.53469	0.974202	0.850518	-7.87926e-09	-2.36081e-10	-4.69387e-06	8.06712e-06	236.781	-83.0625	-9.49949e-08	-1.65775e-07	460784	5	1911	460784	-0.000523796	3.41061e-13	0	0
17	-1.03514	4.17625e-09	0.011099	5153.74	1.48614	0.977064	-1.92461	-8.10712e-09	-2.3001e-10	-3.76068e-06	7.21216e-06	250.875	-71.8438	-3.1665e-08	2.75671e-07	460800	91	1911	460800	-0.000203126	3.41061e-13	0	0
22	-1.53124	5.56202e-09	0.00752827	5153.74	-2.78382	0.923353	-1.87293	-8.56357e-09	2.3251e-10	5.34579e-07	6.28829e-06	234.062	6.5625	1.28523e-07	1.37836e-07	460800	70	1911	460800	0.000261936	-9.77707e-12	0	0
3	2.87772	4.73698e-09	0.000140876	5153.63	-2.74809	0.959685	-0.350432	-8.17463e-09	1.98937e-10	5.40167e-08	6.67945e-06	246.562	1.59375	-1.49012e-08	2.42144e-08	460800	109	1911	460800	-8.31359e-05	-2.50111e-12	0	0
6	-2.88532	4.26696e-09	0.000232957	5153.75	2.48536	0.965077	-1.34539	-7.8589e-09	2.57868e-10	-8.99658e-07	9.72673e-06	197.656	-18.7188	-4.09782e-08	-1.11759e-07	460800	102	1911	460800	0.000237727	5.11591e-12	0	0
28	-0.188125	4.2116e-09	0.0198159	5153.63	0.470474	0.989587	-1.61275	-8.4975e-09	-7.17887e-11	6.33299e-07	4.26918e-06	314.438	10.25	-1.88127e-07	2.79397e-08	460800	32	1911	460800	0.000547295	2.72848e-12	0	0
9	-1.14731	4.80306e-09	0.000517743	5153.8	-1.70941	0.954306	2.12666	-8.09998e-09	-2.1108e-10	1.86265e-09	9.33558e-06	201.656	1.9375	-2.23517e-08	3.1665e-08	460800	53	1911	460800	0.000194036	7.27596e-12	0	0
23	-2.32739	4.94556e-09	0.0111595	5153.63	-1.70502	0.945225	-2.53665	-8.08891e-09	-1.3072e-10	-3.53903e-07	9.24245e-06	193.75	-0.21875	6.33299e-08	-1.49012e-07	460784	11	1911	460784	-0.000187552	-1.36424e-12	0	0
2	-2.71365	4.58233e-09	0.0158788	5153.62	2.4463	0.944048	-2.091	-7.7989e-09	4.15374e-10	-1.11945e-06	9.57958e-06	182.875	-22.9062	6.51926e-08	-1.00583e-07	460800	21	1911	460800	0.000560758	-4.54747e-12	0	0
12	1.84611	4.12231e-09	0.00604919	5153.67	0.446828	0.990368	0.787385	-8.09677e-09	-9.42896e-11	2.23517e-08	3.91155e-06	320	2.96875	-2.36556e-07	-3.1665e-08	460800	98	1911	460800	0.000388044	3.41061e-13	0	0
1	3.14118	4.17089e-09	0.00584958	5153.64	2.49377	0.965267	0.530351	-7.7839e-09	3.35371e-10	-1.60001e-06	9.72115e-06	194.5	-31.3125	3.35276e-08	-5.02914e-08	460800	69	1911	460800	3.1698e-05	1.36424e-12	0	0
19	2.0788	4.09303e-09	0.010621	5153.63	1.53469	0.974202	0.850518	-7.87926e-09	-2.36081e-10	-4.69387e-06	8.06712e-06	236.781	-83.0625	-9.49949e-08	-1.65775e-07	460784	5	1911	460784	-0.000523796	3.41061e-13	0	0
17	-1.03514	4.17625e-09	0.011099	5153.74	1.48614	0.977064	-1.92461	-8.10712e-09	-2.3001e-10	-3.76068e-06	7.21216e-06	250.875	-71.8438	-3.1665e-08	2.75671e-07	460800	91	1911	460800	-0.000203126	3.41061e-13	0	0
22	-1.53124	5.56202e-09	0.00752827	5153.74	-2.78382	0.923353	-1.87293	-8.56357e-09	2.3251e-10	5.34579e-07	6.28829e-06	234.062	6.5625	1.28523e-07	1.37836e-07	460800	70	1911	460800	0.000261936	-9.77707e-12	0	0
3	2.87772	4.73698e-09	0.000140876	5153.63	-2.74809	0.959685	-0.350432	-8.17463e-09	1.98937e-10	5.40167e-08	6.67945e-06	246.562	1.59375	-1.49012e-08	2.42144e-08	460800	109	1911	460800	-8.31359e-05	-2.50111e-12	0	0
6	-2.88532	4.26696e-09	0.000232957	5153.75	2.48536	0.965077	-1.34539	-7.8589e-09	2.57868e-10	-8.99658e-07	9.72673e-06	197.656	-18.7188	-4.09782e-08	-1.11759e-07	460800	102	1911	460800	0.000237727	5.11591e-12	0	0
28	-0.188125	4.2116e-09	0.0198159	5153.63	0.470474	0.989587	-1.61275	-8.4975e-09	-7.17887e-11	6.33299e-07	4.26918e-06	314.438	10.25	-1.88127e-07	2.79397e-08	460800	32	1911	460800	0.000547295	2.72848e-12	0	0
9	-1.14731	4.80306e-09	0.000517743	5153.8	-1.70941	0.954306	2.12666	-8.09998e-09	-2.1108e-10	1.86265e-09	9.33558e-06	201.656	1.9375	-2.23517e-08	3.1665e-08	460800	53	1911	460800	0.000194036	7.27596e-12	0	0
23	-2.32739	4.94556e-09	0.0111595	5153.63	-1.70502	0.945225	-2.53665	-8.08891e-09	-1.3072e-10	-3.53903e-07	9.24245e-06	193.75	-0.21875	6.33299e-08	-1.49012e-07	460784	11	1911	460784	-0.000187552	-1.36424e-12	0	0
2	-2.71365	4.58233e-09	0.0158788	5153.62	2.4463	0.944048	-2.091	-7.7989e-09	4.15374e-10	-1.11945e-06	9.57958e-06	182.875	-22.9062	6.51926e-08	-1.00583e-07	460800	21	1911	460800	0.000560758	-4.54747e-12	0	0
12	1.84611	4.12231e-09	0.00604919	5153.67	0.446828	0.990368	0.787385	-8.09677e-09	-9.42896e-11	2.23517e-08	3.91155e-06	320	2.96875	-2.36556e-07	-3.1665e-08	460800	98	1911	460800	0.000388044	3.41061e-13	0	0
1	3.14118	4.17089e-09	0.00584958	5153.64	2.49377	0.965267	0.530351	-7.7839e-09	3.35371e-10	-1.60001e-06	9.72115e-06	194.5	-31.3125	3.35276e-08	-5.02914e-08	460800	69	1911	460800	3.1698e-05	1.36424e-12	0	0
19	2.0788	4.09303e-09	0.010621	5153.63	1.53469	0.974202	0.850518	-7.87926e-09	-2.36081e-10	-4.69387e-06	8.06712e-06	236.781	-83.0625	-9.49949e-08	-1.65775e-07	460784	5	1911	460784	-0.000523796	3.41061e-13	0	0
17	-1.03514	4.17625e-09	0.011099	5153.74	1.48614	0.977064	-1.92461	-8.10712e-09	-2.3001e-10	-3.76068e-06	7.21216e-06	250.875	-71.8438	-3.1665e-08	2.75671e-07	460800	91	1911	460800	-0.000203126	3.41061e-13	0	0
22	-1.53124	5.56202e-09	0.00752827	5153.74	-2.78382	0.923353	-1.87293	-8.56357e-09	2.3251e-10	5.34579e-07	6.28829e-06	234.062	6.5625	1.28523e-07	1.37836e-07	460800	70	1911	460800	0.000261936	-9.77707e-12	0	0
3	2.87772	4.73698e-09	0.000140876	5153.63	-2.74809	0.959685	-0.350432	-8.17463e-09	1.98937e-10	5.40167e-08	6.67945e-06	246.562	1.59375	-1.49012e-08	2.42144e-08	460800	109	1911	460800	-8.31359e-05	-2.50111e-12	0	0
6	-2.88532	4.26696e-09	0.000232957	5153.75	2.48536	0.965077	-1.34539	-7.8589e-09	2.57868e-10	-8.99658e-07	9.72673e-06	197.656	-18.7188	-4.09782e-08	-1.11759e-07	460800	102	1911	460800	0.000237727	5.11591e-12	0	0
28	-0.188125	4.2116e-09	0.0198159	5153.63	0.470474	0.989587	-1.61275	-8.4975e-09	-7.17887e-11	6.33299e-07	4.26918e-06	314.438	10.25	-1.88127e-07	2.79397e-08	460800	32	1911	460800	0.000547295	2.72848e-12	0	0
9	-1.14731	4.80306e-09	0.000517743	5153.8	-1.70941	0.954306	2.12666	-8.09998e-09	-2.1108e-10	1.86265e-09	9.33558e-06	201.656	1.9375	-2.23517e-08	3.1665e-08	460800	53	1911	460800	0.000194036	7.27596e-12	0	0
23	-2.32739	4.94556e-09	0.0111595	5153.63	-1.70502	0.945225	-2.53665	-8.08891e-09	-1.3072e-10	-3.53903e-07	9.24245e-06	193.75	-0.21875	6.33299e-08	-1.49012e-07	460784	11	1911	460784	-0.000187552	-1.36424e-12	0	0
2	-2.71365	4.58233e-09	0.0158788	5153.62	2.4463	0.944048	-2.091	-7.7989e-09	4.15374e-10	-1.11945e-06	9.57958e-06	182.875	-22.9062	6.51926e-08	-1.00583e-07	460800	21	1911	460800	0.000560758	-4.54747e-12	0	0
12	1.84611	4.12231e-09	0.00604919	5153.67	0.446828	0.990368	0.787385	-8.09677e-09	-9.42896e-11	2.23517e-08	3.91155e-06	320	2.96875	-2.36556e-07	-3.1665e-08	460800	98	1911	460800	0.000388044	3.41061e-13	0	0
1	3.14118	4.17089e-09	0.00584958	5153.64	2.49377	0.965267	0.530351	-7.7839e-09	3.35371e-10	-1.60001e-06	9.72115e-06	194.5	-31.3125	3.35276e-08	-5.02914e-08	460800	69	1911	460800	3.1698e-05	1.36424e-12	0	0
19	2.0788	4.09303e-09	0.010621	5153.63	1.53469	0.974202	0.850518	-7.87926e-09	-2.36081e-10	-4.69387e-06	8.06712e-06	236.781	-83.0625	-9.49949e-08	-1.65775e-07	460784	5	1911	460784	-0.000523796	3.41061e-13	0	0
17	-1.03514	4.17625e-09	0.011099	5153.74	1.48614	0.977064	-1.92461	-8.10712e-09	-2.3001e-10	-3.76068e-06	7.21216e-06	250.875	-71.8438	-3.1665e-08	2.75671e-07	460800	91	1911	460800	-0.000203126	3.41061e-13	0	0
22	-1.53124	5.56202e-09	0.00752827	5153.74	-2.78382	0.923353	-1.87293	-8.56357e-09	2.3251e-10	5.34579e-07	6.28829e-06	234.062	6.5625	1.28523e-07	1.37836e-07	460800	70	1911	460800	0.000261936	-9.77707e-12	0	0
3	2.87772	4.73698e-09	0.000140876	5153.63	-2.74809	0.959685	-0.350432	-8.17463e-09	1.98937e-10	5.40167e-08	6.67945e-06	246.562	1.59375	-1.49012e-08	2.42144e-08	460800	109	1911	460800	-8.31359e-05	-2.50111e-12	0	0
6	-2.88532	4.26696e-09	0.000232957	5153.75	2.48536	0.965077	-1.34539	-7.8589e-09	2.57868e-10	-8.99658e-07	9.72673e-06	197.656	-18.7188	-4.09782e-08	-1.11759e-07	460800	102	1911	460800	0.000237727	5.11591e-12	0	0
28	-0.188125	4.2116e-09	0.0198159	5153.63	0.470474	0.989587	-1.61275	-8.4975e-09	-7.17887e-11	6.33299e-07	4.26918e-06	314.438	10.25	-1.88127e-07	2.79397e-08	460800	32	1911	460800	0.000547295	2.72848e-12	0	0
9	-1.14731	4.80306e-09	0.000517743	5153.8	-1.70941	0.954306	2.12666	-8.09998e-09	-2.1108e-10	1.86265e-09	9.33558e-06	201.656	1.9375	-2.23517e-08	3.1665e-08	460800	53	1911	460800	0.000194036	7.27596e-12	0	0
23	-2.32739	4.94556e-09	0.0111595	5153.63	-1.70502	0.945225	-2.53665	-8.08891e-09	-1.3072e-10	-3.53903e-07	9.24245e-06	193.75	-0.21875	6.33299e-08	-1.49012e-07	460784	11	1911	460784	-0.000187552	-1.36424e-12	0	0
2	-2.71365	4.58233e-09	0.0158788	5153.62	2.4463	0.944048	-2.091	-7.7989e-09	4.15374e-10	-1.11945e-06	9.57958e-06	182.875	-22.9062	6.51926e-08	-1.00583e-07	460800	21	1911	460800	0.000560758	-4.54747e-12	0	0
12	1.84611	4.12231e-09	0.00604919	5153.67	0.446828	0.990368	0.787385	-8.09677e-09	-9.42896e-11	2.23517e-08	3.91155e-06	320	2.96875	-2.36556e-07	-3.1665e-08	460800	98	1911	460800	0.000388044	3.41061e-13	0	0
1	3.14118	4.17089e-09	0.00584958	5153.64	2.49377	0.965267	0.530351	-7.7839e-09	3.35371e-10	-1.60001e-06	9.72115e-06	194.5	-31.3125	3.35276e-08	-5.02914e-08	460800	69	1911	460800	3.1698e-05	1.36424e-12	0	0
19	2.0788	4.09303e-09	0.010621	5153.63	1.53469	0.974202	0.850518	-7.87926e-09	-2.36081e-10	-4.69387e-06	8.06712e-06	236.781	-83.0625	-9.49949e-08	-1.65775e-07	460784	5	1911	460784	-0.000523796	3.41061e-13	0	0
17	-1.03514	4.17625e-09	0.011099	5153.74	1.48614	0.977064	-1.92461	-8.10712e-09	-2.3001e-10	-3.76068e-06	7.21216e-06	250.875	-71.8438	-3.1665e-08	2.75671e-07	460800	91	1911	460800	-0.000203126	3.41061e-13	0	0
22	-1.53124	5.56202e-09	0.00752827	5153.74	-2.78382	0.923353	-1.87293	-8.56357e-09	2.3251e-10	5.34579e-07	6.28829e-06	234.062	6.5625	1.28523e-07	1.37836e-07	460800	70	1911	460800	0.000261936	-9.77707e-12	0	0
3	2.87772	4.73698e-09	0.000140876	5153.63	-2.74809	0.959685	-0.350432	-8.17463e-09	1.98937e-10	5.40167e-08	6.67945e-06	246.562	1.59375	-1.49012e-08	2.42144e-08	460800	109	1911	460800	-8.31359e-05	-2.50111e-12	0	0
6	-2.88532	4.26696e-09	0.000232957	5153.75	2.48536	0.965077	-1.34539	-7.8589e-09	2.57868e-10	-8.99658e-07	9.72673e-06	197.656	-18.7188	-4.09782e-08	-1.11759e-07	460800	102	1911	460800	0.000237727	5.11591e-12	0	0
28	-0.188125	4.2116e-09	0.0198159	5153.63	0.470474	0.989587	-1.61275	-8.4975e-09	-7.17887e-11	6.33299e-07	4.26918e-06	314.438	10.25	-1.88127e-07	2.79397e-08	460800	32	1911	460800	0.000547295	2.72848e-12	0	0
9	-1.14731	4.80306e-09	0.000517743	5153.8	-1.70941	0.954306	2.12666	-8.09998e-09	-2.1108e-10	1.86265e-09	9.33558e-06	201.656	1.9375	-2.23517e-08	3.1665e-08	460800	53	1911	460800	0.000194036	7.27596e-12	0	0
23	-2.32739	4.94556e-09	0.0111595	5153.63	-1.70502	0.945225	-2.53665	-8.08891e-09	-1.3072e-10	-3.53903e-07	9.24245e-06	193.75	-0.21875	6.33299e-08	-1.49012e-07	460784	11	1911	460784	-0.000187552	-1.36424e-12	0	0
2	-2.71365	4.58233e-09	0.0158788	5153.62	2.4463	0.944048	-2.091	-7.7989e-09	4.15374e-10	-1.11945e-06	9.57958e-06	182.875	-22.9062	6.51926e-08	-1.00583e-07	460800	21	1911	460800	0.000560758	-4.54747e-12	0	0
12	1.84611	4.12231e-09	0.00604919	5153.67	0.446828	0.990368	0.787385	-8.09677e-09	-9.42896e-11	2.23517e-08	3.91155e-06	320	2.96875	-2.36556e-07	-3.1665e-08	460800	98	1911	460800	0.000388044	3.41061e-13	0	0
1	3.14118	4.17089e-09	0.00584958	5153.64	2.49377	0.965267	0.530351	-7.7839e-09	3.35371e-10	-1.60001e-06	9.72115e-06	194.5	-31.3125	3.35276e-08	-5.02914e-08	460800	69	1911	460800	3.1698e-05	1.36424e-12	0	0
19	2.0788	4.09303e-09	0.010621	5153.63	1.53469	0.974202	0.850518	-7.87926e-09	-2.36081e-10	-4.69387e-06	8.06712e-06	236.781	-83.0625	-9.49949e-08	-1.65775e-07	460784	5	1911	460784	-0.000523796	3.41061e-13	0	0
17	-1.03514	4.17625e-09	0.011099	5153.74	1.48614	0.977064	-1.92461	-8.10712e-09	-2.3001e-10	-3.76068e-06	7.21216e-06	250.875	-71.8438	-3.1665e-08	2.75671e-07	460800	91	1911	460800	-0.000203126	3.41061e-13	0	0
22	-1.53124	5.56202e-09	0.00752827	5153.74	-2.78382	0.923353	-1.87293	-8.56357e-09	2.3251e-10	5.34579e-07	6.28829e-06	234.062	6.5625	1.28523e-07	1.37836e-07	460800	70	1911	460800	0.000261936	-9.77707e-12	0	0
3	2.87772	4.73698e-09	0.000140876	5153.63	-2.74809	0.959685	-0.350432	-8.17463e-09	1.98937e-10	5.40167e-08	6.67945e-06	246.562	1.59375	-1.49012e-08	2.42144e-08	460800	109	1911	460800	-8.31359e-05	-2.50111e-12	0	0
6	-2.88532	4.26696e-09	0.000232957	5153.75	2.48536	0.965077	-1.34539	-7.8589e-09	2.57868e-10	-8.99658e-07	9.72673e-06	197.656	-18.7188	-4.09782e-08	-1.11759e-07	460800	102	1911	460800	0.000237727	5.11591e-12	0	0
28	-0.188125	4.2116e-09	0.0198159	5153.63	0.470474	0.989587	-1.61275	-8.4975e-09	-7.17887e-11	6.33299e-07	4.26918e-06	314.438	10.25	-1.88127e-07	2.79397e-08	460800	32	1911	460800	0.000547295	2.72848e-12	0	0
9	-1.14731	4.80306e-09	0.000517743	5153.8	-1.70941	0.954306	2.12666	-8.09998e-09	-2.1108e-10	1.86265e-09	9.33558e-06	201.656	1.9375	-2.23517e-08	3.1665e-08	460800	53	1911	460800	0.000194036	7.27596e-12	0	0
23	-2.32739	4.94556e-09	0.0111595	5153.63	-1.70502	0.945225	-2.53665	-8.08891e-09	-1.3072e-10	-3.53903e-07	9.24245e-06	193.75	-0.21875	6.33299e-08	-1.49012e-07	460784	11	1911	460784	-0.000187552	-1.36424e-12	0	0
2	-2.71365	4.58233e-09	0.0158788	5153.62	2.4463	0.944048	-2.091	-7.7989e-09	4.15374e-10	-1.11945e-06	9.57958e-06	182.875	-22.9062	6.51926e-08	-1.00583e-07	460800	21	1911	460800	0.000560758	-4.54747e-12	0	0
12	1.84611	4.12231e-09	0.00604919	5153.67	0.446828	0.990368	0.787385	-8.09677e-09	-9.42896e-11	2.23517e-08	3.91155e-06	320	2.96875	-2.36556e-07	-3.1665e-08	460800	98	1911	460800	0.000388044	3.41061e-13	0	0
1	3.14118	4.17089e-09	0.00584958	5153.64	2.49377	0.965267	0.530351	-7.7839e-09	3.35371e-10	-1.60001e-06	9.72115e-06	194.5	-31.3125	3.35276e-08	-5.02914e-08	460800	69	1911	460800	3.1698e-05	1.36424e-12	0	0
19	2.0788	4.09303e-09	0.010621	5153.63	1.53469	0.974202	0.850518	-7.87926e-09	-2.36081e-10	-4.69387e-06	8.06712e-06	236.781	-83.0625	-9.49949e-08	-1.65775e-07	460784	5	1911	460784	-0.000523796	3.41061e-13	0	0
17	-1.03514	4.17625e-09	0.011099	5153.74	1.48614	0.977064	-1.92461	-8.10712e-09	-2.3001e-10	-3.76068e-06	7.21216e-06	250.875	-71.8438	-3.1665e-08	2.75671e-07	460800	91	1911	460800	-0.000203126	3.41061e-13	0	0
22	-1.53124	5.56202e-09	0.00752827	5153.74	-2.78382	0.923353	-1.87293	-8.56357e-09	2.3251e-10	5.34579e-07	6.28829e-06	234.062	6.5625	1.28523e-07	1.37836e-07	460800	70	1911	460800	0.000261936	-9.77707e-12	0	0
3	2.87772	4.73698e-09	0.000140876	5153.63	-2.74809	0.959685	-0.350432	-8.17463e-09	1.98937e-10	5.40167e-08	6.67945e-06	246.562	1.59375	-1.49012e-08	2.42144e-08	460800	109	1911	460800	-8.31359e-05	-2.50111e-12	0	0
6	-2.88532	4.26696e-09	0.000232957	5153.75	2.48536	0.965077	-1.34539	-7.8589e-09	2.57868e-10	-8.99658e-07	9.72673e-06	197.656	-18.7188	-4.09782e-08	-1.11759e-07	460800	102	1911	460800	0.000237727	5.11591e-12	0	0
28	-0.188125	4.2116e-09	0.0198159	5153.63	0.470474	0.989587	-1.61275	-8.4975e-09	-7.17887e-11	6.33299e-07	4.26918e-06	314.438	10.25	-1.88127e-07	2.79397e-08	460800	32	1911	460800	0.000547295	2.72848e-12	0	0
9	-1.14731	4.80306e-09	0.000517743	5153.8	-1.70941	0.954306	2.12666	-8.09998e-09	-2.1108e-10	1.86265e-09	9.33558e-06	201.656	1.9375	-2.23517e-08	3.1665e-08	460800	53	1911	460800	0.000194036	7.27596e-12	0	0
23	-2.32739	4.94556e-09	0.0111595	5153.63	-1.70502	0.945225	-2.53665	-8.08891e-09	-1.3072e-10	-3.53903e-07	9.24245e-06	193.75	-0.21875	6.33299e-08	-1.49012e-07	460784	11	1911	460784	-0.000187552	-1.36424e-12	0	0
2	-2.71365	4.58233e-09	0.0158788	5153.62	2.4463	0.944048	-2.091	-7.7989e-09	4.15374e-10	-1.11945e-06	9.57958e-06	182.875	-22.9062	6.51926e-08	-1.00583e-07	460800	21	1911	460800	0.000560758	-4.54747e-12	0	0
12	1.84611	4.12231e-09	0.00604919	5153.67	0.446828	0.990368	0.787385	-8.09677e-09	-9.42896e-11	2.23517e-08	3.91155e-06	320	2.96875	-2.36556e-07	-3.1665e-08	460800	98	1911	460800	0.000388044	3.41061e-13	0	0
1	3.14118	4.17089e-09	0.00584958	5153.64	2.49377	0.965267	0.530351	-7.7839e-09	3.35371e-10	-1.60001e-06	9.72115e-06	194.5	-31.3125	3.35276e-08	-5.02914e-08	460800	69	1911	460800	3.1698e-05	1.36424e-12	0	0
19	2.0788	4.09303e-09	0.010621	5153.63	1.53469	0.974202	0.850518	-7.87926e-09	-2.36081e-10	-4.69387e-06	8.06712e-06	236.781	-83.0625	-9.49949e-08	-1.65775e-07	460784	5	1911	460784	-0.000523796	3.41061e-13	0	0
17	-1.03514	4.17625e-09	0.011099	5153.74	1.48614	0.977064	-1.92461	-8.10712e-09	-2.3001e-10	-3.76068e-06	7.21216e-06	250.875	-71.8438	-3.1665e-08	2.75671e-07	460800	91	1911	460800	-0.000203126	3.41061e-13	0	0
22	-1.53124	5.56202e-09	0.00752827	5153.74	-2.78382	0.923353	-1.87293	-8.56357e-09	2.3251e-10	5.34579e-07	6.28829e-06	234.062	6.5625	1.28523e-07	1.37836e-07	460800	70	1911	460800	0.000261936	-9.77707e-12	0	0
3	2.87772	4.73698e-09	0.000140876	5153.63	-2.74809	0.959685	-0.350432	-8.17463e-09	1.98937e-10	5.40167e-08	6.67945e-06	246.562	1.59375	-1.49012e-08	2.42144e-08	460800	109	1911	460800	-8.31359e-05	-2.50111e-12	0	0
6	-2.88532	4.26696e-09	0.000232957	5153.75	2.48536	0.965077	-1.34539	-7.8589e-09	2.57868e-10	-8.99658e-07	9.72673e-06	197.656	-18.7188	-4.09782e-08	-1.11759e-07	460800	102	1911	460800	0.000237727	5.11591e-12	0	0
28	-0.188125	4.2116e-09	0.0198159	5153.63	0.470474	0.989587	-1.61275	-8.4975e-09	-7.17887e-11	6.33299e-07	4.26918e-06	314.438	10.25	-1.88127e-07	2.79397e-08	460800	32	1911	460800	0.000547295	2.72848e-12	0	0
9	-1.14731	4.80306e-09	0.000517743	5153.8	-1.70941	0.954306	2.12666	-8.09998e-09	-2.1108e-10	1.86265e-09	9.33558e-06	201.656	1.9375	-2.23517e-08	3.1665e-08	460800	53	1911	460800	0.000194036	7.27596e-12	0	0
23	-2.32739	4.94556e-09	0.0111595	5153.63	-1.70502	0.945225	-2.53665	-8.08891e-09	-1.3072e-10	-3.53903e-07	9.24245e-06	193.75	-0.21875	6.33299e-08	-1.49012e-07	460784	11	1911	460784	-0.000187552	-1.36424e-12	0	0
2	-2.71365	4.58233e-09	0.0158788	5153.62	2.4463	0.944048	-2.091	-7.7989e-09	4.15374e-10	-1.11945e-06	9.57958e-06	182.875	-22.9062	6.51926e-08	-1.00583e-07	460800	21	1911	460800	0.000560758	-4.54747e-12	0	0
12	1.84611	4.12231e-09	0.00604919	5153.67	0.446828	0.990368	0.787385	-8.09677e-09	-9.42896e-11	2.23517e-08	3.91155e-06	320	2.96875	-2.36556e-07	-3.1665e-08	460800	98	1911	460800	0.000388044	3.41061e-13	0	0
1	3.14118	4.17089e-09	0.00584958	5153.64	2.49377	0.965267	0.530351	-7.7839e-09	3.35371e-10	-1.60001e-06	9.72115e-06	194.5	-31.3125	3.35276e-08	-5.02914e-08	460800	69	1911	460800	3.1698e-05	1.36424e-12	0	0
19	2.0788	4.09303e-09	0.010621	5153.63	1.53469	0.974202	0.850518	-7.87926e-09	-2.36081e-10	-4.69387e-06	8.06712e-06	236.781	-83.0625	-9.49949e-08	-1.65775e-07	460784	5	1911	460784	-0.000523796	3.41061e-13	0	0
17	-1.03514	4.17625e-09	0.011099	5153.74	1.48614	0.977064	-1.92461	-8.10712e-09	-2.3001e-10	-3.76068e-06	7.21216e-06	250.875	-71.8438	-3.1665e-08	2.75671e-07	460800	91	1911	460800	-0.000203126	3.41061e-13	0	0
22	-1.53124	5.56202e-09	0.00752827	5153.74	-2.78382	0.923353	-1.87293	-8.56357e-09	2.3251e-10	5.34579e-07	6.28829e-06	234.062	6.5625	1.28523e-07	1.37836e-07	460800	70	1911	460800	0.000261936	-9.77707e-12	0	0
3	2.87772	4.73698e-09	0.000140876	5153.63	-2.74809	0.959685	-0.350432	-8.17463e-09	1.98937e-10	5.40167e-08	6.67945e-06	246.562	1.59375	-1.49012e-08	2.42144e-08	460800	109	1911	460800	-8.31359e-05	-2.50111e-12	0	0
6	-2.88532	4.26696e-09	0.000232957	5153.75	2.48536	0.965077	-1.34539	-7.8589e-09	2.57868e-10	-8.99658e-07	9.72673e-06	197.656	-18.7188	-4.09782e-08	-1.11759e-07	460800	102	1911	460800	0.000237727	5.11591e-12	0	0
28	-0.188125	4.2116e-09	0.0198159	5153.63	0.470474	0.989587	-1.61275	-8.4975e-09	-7.17887e-11	6.33299e-07	4.26918e-06	314.438	10.25	-1.88127e-07	2.79397e-08	460800	32	1911	460800	0.000547295	2.72848e-12	0	0
9	-1.14731	4.80306e-09	0.000517743	5153.8	-1.70941	0.954306	2.12666	-8.09998e-09	-2.1108e-10	1.86265e-09	9.33558e-06	201.656	1.9375	-2.23517e-08	3.1665e-08	460800	53	1911	460800	0.000194036	7.27596e-12	0	0
23	-2.32739	4.94556e-09	0.0111595	5153.63	-1.70502	0.945225	-2.53665	-8.08891e-09	-1.3072e-10	-3.53903e-07	9.24245e-06	193.75	-0.21875	6.33299e-08	-1.49012e-07	460784	11	1911	460784	-0.000187552	-1.36424e-12	0	0
2	-2.71365	4.58233e-09	0.0158788	5153.62	2.4463	0.944048	-2.091	-7.7989e-09	4.15374e-10	-1.11945e-06	9.57958e-06	182.875	-22.9062	6.51926e-08	-1.00583e-07	460800	21	1911	460800	0.000560758	-4.54747e-12	0	0
12	1.84611	4.12231e-09	0.00604919	5153.67	0.446828	0.990368	0.787385	-8.09677e-09	-9.42896e-11	2.23517e-08	3.91155e-06	320	2.96875	-2.36556e-07	-3.1665e-08	460800	98	1911	460800	0.000388044	3.41061e-13	0	0
1	3.14118	4.17089e-09	0.00584958	5153.64	2.49377	0.965267	0.530351	-7.7839e-09	3.35371e-10	-1.60001e-06	9.72115e-06	194.5	-31.3125	3.35276e-08	-5.02914e-08	460800	69	1911	460800	3.1698e-05	1.36424e-12	0	0
19	2.0788	4.09303e-09	0.010621	5153.63	1.53469	0.974202	0.850518	-7.87926e-09	-2.36081e-10	-4.69387e-06	8.06712e-06	236.781	-83.0625	-9.49949e-08	-1.65775e-07	460784	5	1911	460784	-0.000523796	3.41061e-13	0	0
17	-1.03514	4.17625e-09	0.011099	5153.74	1.48614	0.977064	-1.92461	-8.10712e-09	-2.3001e-10	-3.76068e-06	7.21216e-06	250.875	-71.8438	-3.1665e-08	2.75671e-07	460800	91	1911	460800	-0.000203126	3.41061e-13	0	0
22	-1.53124	5.56202e-09	0.00752827	5153.74	-2.78382	0.923353	-1.87293	-8.56357e-09	2.3251e-10	5.34579e-07	6.28829e-06	234.062	6.5625	1.28523e-07	1.37836e-07	460800	70	1911	460800	0.000261936	-9.77707e-12	0	0
3	2.87772	4.73698e-09	0.000140876	5153.63	-2.74809	0.959685	-0.350432	-8.17463e-09	1.98937e-10	5.40167e-08	6.67945e-06	246.562	1.59375	-1.49012e-08	2.42144e-08	460800	109	1911	460800	-8.31359e-05	-2.50111e-12	0	0
6	-2.88532	4.26696e-09	0.000232957	5153.75	2.48536	0.965077	-1.34539	-7.8589e-09	2.57868e-10	-8.99658e-07	9.72673e-06	197.656	-18.7188	-4.09782e-08	-1.11759e-07	460800	102	1911	460800	0.000237727	5.11591e-12	0	0
28	-0.188125	4.2116e-09	0.0198159	5153.63	0.470474	0.989587	-1.61275	-8.4975e-09	-7.17887e-11	6.33299e-07	4.26918e-06	314.438	10.25	-1.88127e-07	2.79397e-08	460800	32	1911	460800	0.000547295	2.72848e-12	0	0
9	-1.14731	4.80306e-09	0.000517743	5153.8	-1.70941	0.954306	2.12666	-8.09998e-09	-2.1108e-10	1.86265e-09	9.33558e-06	201.656	1.9375	-2.23517e-08	3.1665e-08	460800	53	1911	460800	0.000194036	7.27596e-12	0	0
23	-2.32739	4.94556e-09	0.0111595	5153.63	-1.70502	0.945225	-2.53665	-8.08891e-09	-1.3072e-10	-3.53903e-07	9.24245e-06	193.75	-0.21875	6.33299e-08	-1.49012e-07	460784	11	1911	460784	-0.000187552	-1.36424e-12	0	0
2	-2.71365	4.58233e-09	0.0158788	5153.62	2.4463	0.944048	-2.091	-7.7989e-09	4.15374e-10	-1.11945e-06	9.57958e-06	182.875	-22.9062	6.51926e-08	-1.00583e-07	460800	21	1911	460800	0.000560758	-4.54747e-12	0	0
12	1.84611	4.12231e-09	0.00604919	5153.67	0.446828	0.990368	0.787385	-8.09677e-09	-9.42896e-11	2.23517e-08	3.91155e-06	320	2.96875	-2.36556e-07	-3.1665e-08	460800	98	1911	460800	0.000388044	3.41061e-13	0	0
1	3.14118	4.17089e-09	0.00584958	5153.64	2.49377	0.965267	0.530351	-7.7839e-09	3.35371e-10	-1.60001e-06	9.72115e-06	194.5	-31.3125	3.35276e-08	-5.02914e-08	460800	69	1911	460800	3.1698e-05	1.36424e-12	0	0
19	2.0788	4.09303e-09	0.010621	5153.63	1.53469	0.974202	0.850518	-7.87926e-09	-2.36081e-10	-4.69387e-06	8.06712e-06	236.781	-83.0625	-9.49949e-08	-1.65775e-07	460784	5	1911	460784	-0.000523796	3.41061e-13	0	0
17	-1.03514	4.17625e-09	0.011099	5153.74	1.48614	0.977064	-1.92461	-8.10712e-09	-2.3001e-10	-3.76068e-06	7.21216e-06	250.875	-71.8438	-3.1665e-08	2.75671e-07	460800	91	1911	460800	-0.000203126	3.41061e-13	0	0
22	-1.53124	5.56202e-09	0.00752827	5153.74	-2.78382	0.923353	-1.87293	-8.56357e-09	2.3251e-10	5.34579e-07	6.28829e-06	234.062	6.5625	1.28523e-07	1.37836e-07	460800	70	1911	460800	0.000261936	-9.77707e-12	0	0
3	2.87772	4.73698e-09	0.000140876	5153.63	-2.74809	0.959685	-0.350432	-8.17463e-09	1.98937e-10	5.40167e-08	6.67945e-06	246.562	1.59375	-1.49012e-08	2.42144e-08	460800	109	1911	460800	-8.31359e-05	-2.50111e-12	0	0
6	-2.88532	4.26696e-09	0.000232957	5153.75	2.48536	0.965077	-1.34539	-7.8589e-09	2.57868e-10	-8.99658e-07	9.72673e-06	197.656	-18.7188	-4.09782e-08	-1.11759e-07	460800	102	1911	460800	0.000237727	5.11591e-12	0	0
9	-1.14731	4.80306e-09	0.000517743	5153.8	-1.70941	0.954306	2.12666	-8.09998e-09	-2.1108e-10	1.86265e-09	9.33558e-06	201.656	1.9375	-2.23517e-08	3.1665e-08	460800	53	1911	460800	0.000194036	7.27596e-12	0	0
28	-0.188125	4.2116e-09	0.0198159	5153.63	0.470474	0.989587	-1.61275	-8.4975e-09	-7.17887e-11	6.33299e-07	4.26918e-06	314.438	10.25	-1.88127e-07	2.79397e-08	460800	32	1911	460800	0.000547295	2.72848e-12	0	0
23	-2.32739	4.94556e-09	0.0111595	5153.63	-1.70502	0.945225	-2.53665	-8.08891e-09	-1.3072e-10	-3.53903e-07	9.24245e-06	193.75	-0.21875	6.33299e-08	-1.49012e-07	460784	11	1911	460784	-0.000187552	-1.36424e-12	0	0
2	-2.71365	4.58233e-09	0.0158788	5153.62	2.4463	0.944048	-2.091	-7.7989e-09	4.15374e-10	-1.11945e-06	9.57958e-06	182.875	-22.9062	6.51926e-08	-1.00583e-07	460800	21	1911	460800	0.000560758	-4.54747e-12	0	0
12	1.84611	4.12231e-09	0.00604919	5153.67	0.446828	0.990368	0.787385	-8.09677e-09	-9.42896e-11	2.23517e-08	3.91155e-06	320	2.96875	-2.36556e-07	-3.1665e-08	460800	98	1911	460800	0.000388044	3.41061e-13	0	0
19	2.0788	4.09303e-09	0.010621	5153.63	1.53469	0.974202	0.850518	-7.87926e-09	-2.36081e-10	-4.69387e-06	8.06712e-06	236.781	-83.0625	-9.49949e-08	-1.65775e-07	460784	5	1911	460784	-0.000523796	3.41061e-13	0	0
1	3.14118	4.17089e-09	0.00584958	5153.64	2.49377	0.965267	0.530351	-7.7839e-09	3.35371e-10	-1.60001e-06	9.72115e-06	194.5	-31.3125	3.35276e-08	-5.02914e-08	460800	69	1911	460800	3.1698e-05	1.36424e-12	0	0
17	-1.03514	4.17625e-09	0.011099	5153.74	1.48614	0.977064	-1.92461	-8.10712e-09	-2.3001e-10	-3.76068e-06	7.21216e-06	250.875	-71.8438	-3.1665e-08	2.75671e-07	460800	91	1911	460800	-0.000203126	3.41061e-13	0	0
22	-1.53124	5.56202e-09	0.00752827	5153.74	-2.78382	0.923353	-1.87293	-8.56357e-09	2.3251e-10	5.34579e-07	6.28829e-06	234.062	6.5625	1.28523e-07	1.37836e-07	460800	70	1911	460800	0.000261936	-9.77707e-12	0	0
3	2.87772	4.73698e-09	0.000140876	5153.63	-2.74809	0.959685	-0.350432	-8.17463e-09	1.98937e-10	5.40167e-08	6.67945e-06	246.562	1.59375	-1.49012e-08	2.42144e-08	460800	109	1911	460800	-8.31359e-05	-2.50111e-12	0	0
6	-2.88532	4.26696e-09	0.000232957	5153.75	2.48536	0.965077	-1.34539	-7.8589e-09	2.57868e-10	-8.99658e-07	9.72673e-06	197.656	-18.7188	-4.09782e-08	-1.11759e-07	460800	102	1911	460800	0.000237727	5.11591e-12	0	0
9	-1.14731	4.80306e-09	0.000517743	5153.8	-1.70941	0.954306	2.12666	-8.09998e-09	-2.1108e-10	1.86265e-09	9.33558e-06	201.656	1.9375	-2.23517e-08	3.1665e-08	460800	53	1911	460800	0.000194036	7.27596e-12	0	0
28	-0.188125	4.2116e-09	0.0198159	5153.63	0.470474	0.989587	-1.61275	-8.4975e-09	-7.17887e-11	6.33299e-07	4.26918e-06	314.438	10.25	-1.88127e-07	2.79397e-08	460800	32	1911	460800	0.000547295	2.72848e-12	0	0
23	-2.32739	4.94556e-09	0.0111595	5153.63	-1.70502	0.945225	-2.53665	-8.08891e-09	-1.3072e-10	-3.53903e-07	9.24245e-06	193.75	-0.21875	6.33299e-08	-1.49012e-07	460784	11	1911	460784	-0.000187552	-1.36424e-12	0	0
2	-2.71365	4.58233e-09	0.0158788	5153.62	2.4463	0.944048	-2.091	-7.7989e-09	4.15374e-10	-1.11945e-06	9.57958e-06	182.875	-22.9062	6.51926e-08	-1.00583e-07	460800	21	1911	460800	0.000560758	-4.54747e-12	0	0
12	1.84611	4.12231e-09	0.00604919	5153.67	0.446828	0.990368	0.787385	-8.09677e-09	-9.42896e-11	2.23517e-08	3.91155e-06	320	2.96875	-2.36556e-07	-3.1665e-08	460800	98	1911	460800	0.000388044	3.41061e-13	0	0
19	2.0788	4.09303e-09	0.010621	5153.63	1.53469	0.974202	0.850518	-7.87926e-09	-2.36081e-10	-4.69387e-06	8.06712e-06	236.781	-83.0625	-9.49949e-08	-1.65775e-07	460784	5	1911	460784	-0.000523796	3.41061e-13	0	0
1	3.14118	4.17089e-09	0.00584958	5153.64	2.49377	0.965267	0.530351	-7.7839e-09	3.35371e-10	-1.60001e-06	9.72115e-06	194.5	-31.3125	3.35276e-08	-5.02914e-08	460800	69	1911	460800	3.1698e-05	1.36424e-12	0	0
17	-1.03514	4.17625e-09	0.011099	5153.74	1.48614	0.977064	-1.92461	-8.10712e-09	-2.3001e-10	-3.76068e-06	7.21216e-06	250.875	-71.8438	-3.1665e-08	2.75671e-07	460800	91	1911	460800	-0.000203126	3.41061e-13	0	0
22	-1.53124	5.56202e-09	0.00752827	5153.74	-2.78382	0.923353	-1.87293	-8.56357e-09	2.3251e-10	5.34579e-07	6.28829e-06	234.062	6.5625	1.28523e-07	1.37836e-07	460800	70	1911	460800	0.000261936	-9.77707e-12	0	0
3	2.87772	4.73698e-09	0.000140876	5153.63	-2.74809	0.959685	-0.350432	-8.17463e-09	1.98937e-10	5.40167e-08	6.67945e-06	246.562	1.59375	-1.49012e-08	2.42144e-08	460800	109	1911	460800	-8.31359e-05	-2.50111e-12	0	0
6	-2.88532	4.26696e-09	0.000232957	5153.75	2.48536	0.965077	-1.34539	-7.8589e-09	2.57868e-10	-8.99658e-07	9.72673e-06	197.656	-18.7188	-4.09782e-08	-1.11759e-07	460800	102	1911	460800	0.000237727	5.11591e-12	0	0
9	-1.14731	4.80306e-09	0.000517743	5153.8	-1.70941	0.954306	2.12666	-8.09998e-09	-2.1108e-10	1.86265e-09	9.33558e-06	201.656	1.9375	-2.23517e-08	3.1665e-08	460800	53	1911	460800	0.000194036	7.27596e-12	0	0
28	-0.188125	4.2116e-09	0.0198159	5153.63	0.470474	0.989587	-1.61275	-8.4975e-09	-7.17887e-11	6.33299e-07	4.26918e-06	314.438	10.25	-1.88127e-07	2.79397e-08	460800	32	1911	460800	0.000547295	2.72848e-12	0	0
23	-2.32739	4.94556e-09	0.0111595	5153.63	-1.70502	0.945225	-2.53665	-8.08891e-09	-1.3072e-10	-3.53903e-07	9.24245e-06	193.75	-0.21875	6.33299e-08	-1.49012e-07	460784	11	1911	460784	-0.000187552	-1.36424e-12	0	0
2	-2.71365	4.58233e-09	0.0158788	5153.62	2.4463	0.944048	-2.091	-7.7989e-09	4.15374e-10	-1.11945e-06	9.57958e-06	182.875	-22.9062	6.51926e-08	-1.00583e-07	460800	21	1911	460800	0.000560758	-4.54747e-12	0	0
12	1.84611	4.12231e-09	0.00604919	5153.67	0.446828	0.990368	0.787385	-8.09677e-09	-9.42896e-11	2.23517e-08	3.91155e-06	320	2.96875	-2.36556e-07	-3.1665e-08	460800	98	1911	460800	0.000388044	3.41061e-13	0	0
19	2.0788	4.09303e-09	0.010621	5153.63	1.53469	0.974202	0.850518	-7.87926e-09	-2.36081e-10	-4.69387e-06	8.06712e-06	236.781	-83.0625	-9.49949e-08	-1.65775e-07	460784	5	1911	460784	-0.000523796	3.41061e-13	0	0
1	3.14118	4.17089e-09	0.00584958	5153.64	2.49377	0.965267	0.530351	-7.7839e-09	3.35371e-10	-1.60001e-06	9.72115e-06	194.5	-31.3125	3.35276e-08	-5.02914e-08	460800	69	1911	460800	3.1698e-05	1.36424e-12	0	0
17	-1.03514	4.17625e-09	0.011099	5153.74	1.48614	0.977064	-1.92461	-8.10712e-09	-2.3001e-10	-3.76068e-06	7.21216e-06	250.875	-71.8438	-3.1665e-08	2.75671e-07	460800	91	1911	460800	-0.000203126	3.41061e-13	0	0
22	-1.53124	5.56202e-09	0.00752827	5153.74	-2.78382	0.923353	-1.87293	-8.56357e-09	2.3251e-10	5.34579e-07	6.28829e-06	234.062	6.5625	1.28523e-07	1.37836e-07	460800	70	1911	460800	0.000261936	-9.77707e-12	0	0
3	2.87772	4.73698e-09	0.000140876	5153.63	-2.74809	0.959685	-0.350432	-8.17463e-09	1.98937e-10	5.40167e-08	6.67945e-06	246.562	1.59375	-1.49012e-08	2.42144e-08	460800	109	1911	460800	-8.31359e-05	-2.50111e-12	0	0
6	-2.88532	4.26696e-09	0.000232957	5153.75	2.48536	0.965077	-1.34539	-7.8589e-09	2.57868e-10	-8.99658e-07	9.72673e-06	197.656	-18.7188	-4.09782e-08	-1.11759e-07	460800	102	1911	460800	0.000237727	5.11591e-12	0	0
9	-1.14731	4.80306e-09	0.000517743	5153.8	-1.70941	0.954306	2.12666	-8.09998e-09	-2.1108e-10	1.86265e-09	9.33558e-06	201.656	1.9375	-2.23517e-08	3.1665e-08	460800	53	1911	460800	0.000194036	7.27596e-12	0	0
28	-0.188125	4.2116e-09	0.0198159	5153.63	0.470474	0.989587	-1.61275	-8.4975e-09	-7.17887e-11	6.33299e-07	4.26918e-06	314.438	10.25	-1.88127e-07	2.79397e-08	460800	32	1911	460800	0.000547295	2.72848e-12	0	0
23	-2.32739	4.94556e-09	0.0111595	5153.63	-1.70502	0.945225	-2.53665	-8.08891e-09	-1.3072e-10	-3.53903e-07	9.24245e-06	193.75	-0.21875	6.33299e-08	-1.49012e-07	460784	11	1911	460784	-0.000187552	-1.36424e-12	0	0
2	-2.71365	4.58233e-09	0.0158788	5153.62	2.4463	0.944048	-2.091	-7.7989e-09	4.15374e-10	-1.11945e-06	9.57958e-06	182.875	-22.9062	6.51926e-08	-1.00583e-07	460800	21	1911	460800	0.000560758	-4.54747e-12	0	0
12	1.84611	4.12231e-09	0.00604919	5153.67	0.446828	0.990368	0.787385	-8.09677e-09	-9.42896e-11	2.23517e-08	3.91155e-06	320	2.96875	-2.36556e-07	-3.1665e-08	460800	98	1911	460800	0.000388044	3.41061e-13	0	0
19	2.0788	4.09303e-09	0.010621	5153.63	1.53469	0.974202	0.850518	-7.87926e-09	-2.36081e-10	-4.69387e-06	8.06712e-06	236.781	-83.0625	-9.49949e-08	-1.65775e-07	460784	5	1911	460784	-0.000523796	3.41061e-13	0	0
1	3.14118	4.17089e-09	0.00584958	5153.64	2.49377	0.965267	0.530351	-7.7839e-09	3.35371e-10	-1.60001e-06	9.72115e-06	194.5	-31.3125	3.35276e-08	-5.02914e-08	460800	69	1911	460800	3.1698e-05	1.36424e-12	0	0
17	-1.03514	4.17625e-09	0.011099	5153.74	1.48614	0.977064	-1.92461	-8.10712e-09	-2.3001e-10	-3.76068e-06	7.21216e-06	250.875	-71.8438	-3.1665e-08	2.75671e-07	460800	91	1911	460800	-0.000203126	3.41061e-13	0	0
22	-1.53124	5.56202e-09	0.00752827	5153.74	-2.78382	0.923353	-1.87293	-8.56357e-09	2.3251e-10	5.34579e-07	6.28829e-06	234.062	6.5625	1.28523e-07	1.37836e-07	460800	70	1911	460800	0.000261936	-9.77707e-12	0	0
3	2.87772	4.73698e-09	0.000140876	5153.63	-2.74809	0.959685	-0.350432	-8.17463e-09	1.98937e-10	5.40167e-08	6.67945e-06	246.562	1.59375	-1.49012e-08	2.42144e-08	460800	109	1911	460800	-8.31359e-05	-2.50111e-12	0	0
6	-2.88532	4.26696e-09	0.000232957	5153.75	2.48536	0.965077	-1.34539	-7.8589e-09	2.57868e-10	-8.99658e-07	9.72673e-06	197.656	-18.7188	-4.09782e-08	-1.11759e-07	460800	102	1911	460800	0.000237727	5.11591e-12	0	0
9	-1.14731	4.80306e-09	0.000517743	5153.8	-1.70941	0.954306	2.12666	-8.09998e-09	-2.1108e-10	1.86265e-09	9.33558e-06	201.656	1.9375	-2.23517e-08	3.1665e-08	460800	53	1911	460800	0.000194036	7.27596e-12	0	0
28	-0.188125	4.2116e-09	0.0198159	5153.63	0.470474	0.989587	-1.61275	-8.4975e-09	-7.17887e-11	6.33299e-07	4.26918e-06	314.438	10.25	-1.88127e-07	2.79397e-08	460800	32	1911	460800	0.000547295	2.72848e-12	0	0
23	-2.32739	4.94556e-09	0.0111595	5153.63	-1.70502	0.945225	-2.53665	-8.08891e-09	-1.3072e-10	-3.53903e-07	9.24245e-06	193.75	-0.21875	6.33299e-08	-1.49012e-07	460784	11	1911	460784	-0.000187552	-1.36424e-12	0	0
2	-2.71365	4.58233e-09	0.0158788	5153.62	2.4463	0.944048	-2.091	-7.7989e-09	4.15374e-10	-1.11945e-06	9.57958e-06	182.875	-22.9062	6.51926e-08	-1.00583e-07	460800	21	1911	460800	0.000560758	-4.54747e-12	0	0
12	1.84611	4.12231e-09	0.00604919	5153.67	0.446828	0.990368	0.787385	-8.09677e-09	-9.42896e-11	2.23517e-08	3.91155e-06	320	2.96875	-2.36556e-07	-3.1665e-08	460800	98	1911	460800	0.000388044	3.41061e-13	0	0
19	2.0788	4.09303e-09	0.010621	5153.63	1.53469	0.974202	0.850518	-7.87926e-09	-2.36081e-10	-4.69387e-06	8.06712e-06	236.781	-83.0625	-9.49949e-08	-1.65775e-07	460784	5	1911	460784	-0.000523796	3.41061e-13	0	0
17	-1.03514	4.17625e-09	0.011099	5153.74	1.48614	0.977064	-1.92461	-8.10712e-09	-2.3001e-10	-3.76068e-06	7.21216e-06	250.875	-71.8438	-3.1665e-08	2.75671e-07	460800	91	1911	460800	-0.000203126	3.41061e-13	0	0
22	-1.53124	5.56202e-09	0.00752827	5153.74	-2.78382	0.923353	-1.87293	-8.56357e-09	2.3251e-10	5.34579e-07	6.28829e-06	234.062	6.5625	1.28523e-07	1.37836e-07	460800	70	1911	460800	0.000261936	-9.77707e-12	0	0
3	2.87772	4.73698e-09	0.000140876	5153.63	-2.74809	0.959685	-0.350432	-8.17463e-09	1.98937e-10	5.40167e-08	6.67945e-06	246.562	1.59375	-1.49012e-08	2.42144e-08	460800	109	1911	460800	-8.31359e-05	-2.50111e-12	0	0
6	-2.88532	4.26696e-09	0.000232957	5153.75	2.48536	0.965077	-1.34539	-7.8589e-09	2.57868e-10	-8.99658e-07	9.72673e-06	197.656	-18.7188	-4.09782e-08	-1.11759e-07	460800	102	1911	460800	0.000237727	5.11591e-12	0	0
9	-1.14731	4.80306e-09	0.000517743	5153.8	-1.70941	0.954306	2.12666	-8.09998e-09	-2.1108e-10	1.86265e-09	9.33558e-06	201.656	1.9375	-2.23517e-08	3.1665e-08	460800	53	1911	460800	0.000194036	7.27596e-12	0	0
28	-0.188125	4.2116e-09	0.0198159	5153.63	0.470474	0.989587	-1.61275	-8.4975e-09	-7.17887e-11	6.33299e-07	4.26918e-06	314.438	10.25	-1.88127e-07	2.79397e-08	460800	32	1911	460800	0.000547295	2.72848e-12	0	0
23	-2.32739	4.94556e-09	0.0111595	5153.63	-1.70502	0.945225	-2.53665	-8.08891e-09	-1.3072e-10	-3.53903e-07	9.24245e-06	193.75	-0.21875	6.33299e-08	-1.49012e-07	460784	11	1911	460784	-0.000187552	-1.36424e-12	0	0
2	-2.71365	4.58233e-09	0.0158788	5153.62	2.4463	0.944048	-2.091	-7.7989e-09	4.15374e-10	-1.11945e-06	9.57958e-06	182.875	-22.9062	6.51926e-08	-1.00583e-07	460800	21	1911	460800	0.000560758	-4.54747e-12	0	0
12	1.84611	4.12231e-09	0.00604919	5153.67	0.446828	0.990368	0.787385	-8.09677e-09	-9.42896e-11	2.23517e-08	3.91155e-06	320	2.96875	-2.36556e-07	-3.1665e-08	460800	98	1911	460800	0.000388044	3.41061e-13	0	0
19	2.0788	4.09303e-09	0.010621	5153.63	1.53469	0.974202	0.850518	-7.87926e-09	-2.36081e-10	-4.69387e-06	8.06712e-06	236.781	-83.0625	-9.49949e-08	-1.65775e-07	460784	5	1911	460784	-0.000523796	3.41061e-13	0	0
17	-1.03514	4.17625e-09	0.011099	5153.74	1.48614	0.977064	-1.92461	-8.10712e-09	-2.3001e-10	-3.76068e-06	7.21216e-06	250.875	-71.8438	-3.1665e-08	2.75671e-07	460800	91	1911	460800	-0.000203126	3.41061e-13	0	0
22	-1.53124	5.56202e-09	0.00752827	5153.74	-2.78382	0.923353	-1.87293	-8.56357e-09	2.3251e-10	5.34579e-07	6.28829e-06	234.062	6.5625	1.28523e-07	1.37836e-07	460800	70	1911	460800	0.000261936	-9.77707e-12	0	0
3	2.87772	4.73698e-09	0.000140876	5153.63	-2.74809	0.959685	-0.350432	-8.17463e-09	1.98937e-10	5.40167e-08	6.67945e-06	246.562	1.59375	-1.49012e-08	2.42144e-08	460800	109	1911	460800	-8.31359e-05	-2.50111e-12	0	0
6	-2.88532	4.26696e-09	0.000232957	5153.75	2.48536	0.965077	-1.34539	-7.8589e-09	2.57868e-10	-8.99658e-07	9.72673e-06	197.656	-18.7188	-4.09782e-08	-1.11759e-07	460800	102	1911	460800	0.000237727	5.11591e-12	0	0
9	-1.14731	4.80306e-09	0.000517743	5153.8	-1.70941	0.954306	2.12666	-8.09998e-09	-2.1108e-10	1.86265e-09	9.33558e-06	201.656	1.9375	-2.23517e-08	3.1665e-08	460800	53	1911	460800	0.000194036	7.27596e-12	0	0
28	-0.188125	4.2116e-09	0.0198159	5153.63	0.470474	0.989587	-1.61275	-8.4975e-09	-7.17887e-11	6.33299e-07	4.26918e-06	314.438	10.25	-1.88127e-07	2.79397e-08	460800	32	1911	460800	0.000547295	2.72848e-12	0	0
23	-2.32739	4.94556e-09	0.0111595	5153.63	-1.70502	0.945225	-2.53665	-8.08891e-09	-1.3072e-10	-3.53903e-07	9.24245e-06	193.75	-0.21875	6.33299e-08	-1.49012e-07	460784	11	1911	460784	-0.000187552	-1.36424e-12	0	0
2	-2.71365	4.58233e-09	0.0158788	5153.62	2.4463	0.944048	-2.091	-7.7989e-09	4.15374e-10	-1.11945e-06	9.57958e-06	182.875	-22.9062	6.51926e-08	-1.00583e-07	460800	21	1911	460800	0.000560758	-4.54747e-12	0	0
12	1.84611	4.12231e-09	0.00604919	5153.67	0.446828	0.990368	0.787385	-8.09677e-09	-9.42896e-11	2.23517e-08	3.91155e-06	320	2.96875	-2.36556e-07	-3.1665e-08	460800	98	1911	460800	0.000388044	3.41061e-13	0	0
19	2.0788	4.09303e-09	0.010621	5153.63	1.53469	0.974202	0.850518	-7.87926e-09	-2.36081e-10	-4.69387e-06	8.06712e-06	236.781	-83.0625	-9.49949e-08	-1.65775e-07	460784	5	1911	460784	-0.000523796	3.41061e-13	0	0
17	-1.03514	4.17625e-09	0.011099	5153.74	1.48614	0.977064	-1.92461	-8.10712e-09	-2.3001e-10	-3.76068e-06	7.21216e-06	250.875	-71.8438	-3.1665e-08	2.75671e-07	460800	91	1911	460800	-0.000203126	3.41061e-13	0	0
22	-1.53124	5.56202e-09	0.00752827	5153.74	-2.78382	0.923353	-1.87293	-8.56357e-09	2.3251e-10	5.34579e-07	6.28829e-06	234.062	6.5625	1.28523e-07	1.37836e-07	460800	70	1911	460800	0.000261936	-9.77707e-12	0	0
3	2.87772	4.73698e-09	0.000140876	5153.63	-2.74809	0.959685	-0.350432	-8.17463e-09	1.98937e-10	5.40167e-08	6.67945e-06	246.562	1.59375	-1.49012e-08	2.42144e-08	460800	109	1911	460800	-8.31359e-05	-2.50111e-12	0	0
6	-2.88532	4.26696e-09	0.000232957	5153.75	2.48536	0.965077	-1.34539	-7.8589e-09	2.57868e-10	-8.99658e-07	9.72673e-06	197.656	-18.7188	-4.09782e-08	-1.11759e-07	460800	102	1911	460800	0.000237727	5.11591e-12	0	0
9	-1.14731	4.80306e-09	0.000517743	5153.8	-1.70941	0.954306	2.12666	-8.09998e-09	-2.1108e-10	1.86265e-09	9.33558e-06	201.656	1.9375	-2.23517e-08	3.1665e-08	460800	53	1911	460800	0.000194036	7.27596e-12	0	0
28	-0.188125	4.2116e-09	0.0198159	5153.63	0.470474	0.989587	-1.61275	-8.4975e-09	-7.17887e-11	6.33299e-07	4.26918e-06	314.438	10.25	-1.88127e-07	2.79397e-08	460800	32	1911	460800	0.000547295	2.72848e-12	0	0
23	-2.32739	4.94556e-09	0.0111595	5153.63	-1.70502	0.945225	-2.53665	-8.08891e-09	-1.3072e-10	-3.53903e-07	9.24245e-06	193.75	-0.21875	6.33299e-08	-1.49012e-07	460784	11	1911	460784	-0.000187552	-1.36424e-12	0	0
2	-2.71365	4.58233e-09	0.0158788	5153.62	2.4463	0.944048	-2.091	-7.7989e-09	4.15374e-10	-1.11945e-06	9.57958e-06	182.875	-22.9062	6.51926e-08	-1.00583e-07	460800	21	1911	460800	0.000560758	-4.54747e-12	0	0
12	1.84611	4.12231e-09	0.00604919	5153.67	0.446828	0.990368	0.787385	-8.09677e-09	-9.42896e-11	2.23517e-08	3.91155e-06	320	2.96875	-2.36556e-07	-3.1665e-08	460800	98	1911	460800	0.000388044	3.41061e-13	0	0
19	2.0788	4.09303e-09	0.010621	5153.63	1.53469	0.974202	0.850518	-7.87926e-09	-2.36081e-10	-4.69387e-06	8.06712e-06	236.781	-83.0625	-9.49949e-08	-1.65775e-07	460784	5	1911	460784	-0.000523796	3.41061e-13	0	0
17	-1.03514	4.17625e-09	0.011099	5153.74	1.48614	0.977064	-1.92461	-8.10712e-09	-2.3001e-10	-3.76068e-06	7.21216e-06	250.875	-71.8438	-3.1665e-08	2.75671e-07	460800	91	1911	460800	-0.000203126	3.41061e-13	0	0
22	-1.53124	5.56202e-09	0.00752827	5153.74	-2.78382	0.923353	-1.87293	-8.56357e-09	2.3251e-10	5.34579e-07	6.28829e-06	234.062	6.5625	1.28523e-07	1.37836e-07	460800	70	1911	460800	0.000261936	-9.77707e-12	0	0
3	2.87772	4.73698e-09	0.000140876	5153.63	-2.74809	0.959685	-0.350432	-8.17463e-09	1.98937e-10	5.40167e-08	6.67945e-06	246.562	1.59375	-1.49012e-08	2.42144e-08	460800	109	1911	460800	-8.31359e-05	-2.50111e-12	0	0
6	-2.88532	4.26696e-09	0.000232957	5153.75	2.48536	0.965077	-1.34539	-7.8589e-09	2.57868e-10	-8.99658e-07	9.72673e-06	197.656	-18.7188	-4.09782e-08	-1.11759e-07	460800	102	1911	460800	0.000237727	5.11591e-12	0	0
9	-1.14731	4.80306e-09	0.000517743	5153.8	-1.70941	0.954306	2.12666	-8.09998e-09	-2.1108e-10	1.86265e-09	9.33558e-06	201.656	1.9375	-2.23517e-08	3.1665e-08	460800	53	1911	460800	0.000194036	7.27596e-12	0	0
28	-0.188125	4.2116e-09	0.0198159	5153.63	0.470474	0.989587	-1.61275	-8.4975e-09	-7.17887e-11	6.33299e-07	4.26918e-06	314.438	10.25	-1.88127e-07	2.79397e-08	460800	32	1911	460800	0.000547295	2.72848e-12	0	0
23	-2.32739	4.94556e-09	0.0111595	5153.63	-1.70502	0.945225	-2.53665	-8.08891e-09	-1.3072e-10	-3.53903e-07	9.24245e-06	193.75	-0.21875	6.33299e-08	-1.49012e-07	460784	11	1911	460784	-0.000187552	-1.36424e-12	0	0
2	-2.71365	4.58233e-09	0.0158788	5153.62	2.4463	0.944048	-2.091	-7.7989e-09	4.15374e-10	-1.11945e-06	9.57958e-06	182.875	-22.9062	6.51926e-08	-1.00583e-07	460800	21	1911	460800	0.000560758	-4.54747e-12	0	0
12	1.84611	4.12231e-09	0.00604919	5153.67	0.446828	0.990368	0.787385	-8.09677e-09	-9.42896e-11	2.23517e-08	3.91155e-06	320	2.96875	-2.36556e-07	-3.1665e-08	460800	98	1911	460800	0.000388044	3.41061e-13	0	0
19	2.0788	4.09303e-09	0.010621	5153.63	1.53469	0.974202	0.850518	-7.87926e-09	-2.36081e-10	-4.69387e-06	8.06712e-06	236.781	-83.0625	-9.49949e-08	-1.65775e-07	460784	5	1911	460784	-0.000523796	3.41061e-13	0	0
17	-1.03514	4.17625e-09	0.011099	5153.74	1.48614	0.977064	-1.92461	-8.10712e-09	-2.3001e-10	-3.76068e-06	7.21216e-06	250.875	-71.8438	-3.1665e-08	2.75671e-07	460800	91	1911	460800	-0.000203126	3.41061e-13	0	0
22	-1.53124	5.56202e-09	0.00752827	5153.74	-2.78382	0.923353	-1.87293	-8.56357e-09	2.3251e-10	5.34579e-07	6.28829e-06	234.062	6.5625	1.28523e-07	1.37836e-07	460800	70	1911	460800	0.000261936	-9.77707e-12	0	0
3	2.87772	4.73698e-09	0.000140876	5153.63	-2.74809	0.959685	-0.350432	-8.17463e-09	1.98937e-10	5.40167e-08	6.67945e-06	246.562	1.59375	-1.49012e-08	2.42144e-08	460800	109	1911	460800	-8.31359e-05	-2.50111e-12	0	0
6	-2.88532	4.26696e-09	0.000232957	5153.75	2.48536	0.965077	-1.34539	-7.8589e-09	2.57868e-10	-8.99658e-07	9.72673e-06	197.656	-18.7188	-4.09782e-08	-1.11759e-07	460800	102	1911	460800	0.000237727	5.11591e-12	0	0
9	-1.14731	4.80306e-09	0.000517743	5153.8	-1.70941	0.954306	2.12666	-8.09998e-09	-2.1108e-10	1.86265e-09	9.33558e-06	201.656	1.9375	-2.23517e-08	3.1665e-08	460800	53	1911	460800	0.000194036	7.27596e-12	0	0
28	-0.188125	4.2116e-09	0.0198159	5153.63	0.470474	0.989587	-1.61275	-8.4975e-09	-7.17887e-11	6.33299e-07	4.26918e-06	314.438	10.25	-1.88127e-07	2.79397e-08	460800	32	1911	460800	0.000547295	2.72848e-12	0	0
23	-2.32739	4.94556e-09	0.0111595	5153.63	-1.70502	0.945225	-2.53665	-8.08891e-09	-1.3072e-10	-3.53903e-07	9.24245e-06	193.75	-0.21875	6.33299e-08	-1.49012e-07	460784	11	1911	460784	-0.000187552	-1.36424e-12	0	0
2	-2.71365	4.58233e-09	0.0158788	5153.62	2.4463	0.944048	-2.091	-7.7989e-09	4.15374e-10	-1.11945e-06	9.57958e-06	182.875	-22.9062	6.51926e-08	-1.00583e-07	460800	21	1911	460800	0.000560758	-4.54747e-12	0	0
12	1.84611	4.12231e-09	0.00604919	5153.67	0.446828	0.990368	0.787385	-8.09677e-09	-9.42896e-11	2.23517e-08	3.91155e-06	320	2.96875	-2.36556e-07	-3.1665e-08	460800	98	1911	460800	0.000388044	3.41061e-13	0	0
19	2.0788	4.09303e-09	0.010621	5153.63	1.53469	0.974202	0.850518	-7.87926e-09	-2.36081e-10	-4.69387e-06	8.06712e-06	236.781	-83.0625	-9.49949e-08	-1.65775e-07	460784	5	1911	460784	-0.000523796	3.41061e-13	0	0
17	-1.03514	4.17625e-09	0.011099	5153.74	1.48614	0.977064	-1.92461	-8.10712e-09	-2.3001e-10	-3.76068e-06	7.21216e-06	250.875	-71.8438	-3.1665e-08	2.75671e-07	460800	91	1911	460800	-0.000203126	3.41061e-13	0	0
22	-1.53124	5.56202e-09	0.00752827	5153.74	-2.78382	0.923353	-1.87293	-8.56357e-09	2.3251e-10	5.34579e-07	6.28829e-06	234.062	6.5625	1.28523e-07	1.37836e-07	460800	70	1911	460800	0.000261936	-9.77707e-12	0	0
3	2.87772	4.73698e-09	0.000140876	5153.63	-2.74809	0.959685	-0.350432	-8.17463e-09	1.98937e-10	5.40167e-08	6.67945e-06	246.562	1.59375	-1.49012e-08	2.42144e-08	460800	109	1911	460800	-8.31359e-05	-2.50111e-12	0	0
6	-2.88532	4.26696e-09	0.000232957	5153.75	2.48536	0.965077	-1.34539	-7.8589e-09	2.57868e-10	-8.99658e-07	9.72673e-06	197.656	-18.7188	-4.09782e-08	-1.11759e-07	460800	102	1911	460800	0.000237727	5.11591e-12	0	0
9	-1.14731	4.80306e-09	0.000517743	5153.8	-1.70941	0.954306	2.12666	-8.09998e-09	-2.1108e-10	1.86265e-09	9.33558e-06	201.656	1.9375	-2.23517e-08	3.1665e-08	460800	53	1911	460800	0.000194036	7.27596e-12	0	0
28	-0.188125	4.2116e-09	0.0198159	5153.63	0.470474	0.989587	-1.61275	-8.4975e-09	-7.17887e-11	6.33299e-07	4.26918e-06	314.438	10.25	-1.88127e-07	2.79397e-08	460800	32	1911	460800	0.000547295	2.72848e-12	0	0
23	-2.32739	4.94556e-09	0.0111595	5153.63	-1.70502	0.945225	-2.53665	-8.08891e-09	-1.3072e-10	-3.53903e-07	9.24245e-06	193.75	-0.21875	6.33299e-08	-1.49012e-07	460784	11	1911	460784	-0.000187552	-1.36424e-12	0	0
2	-2.71365	4.58233e-09	0.0158788	5153.62	2.4463	0.944048	-2.091	-7.7989e-09	4.15374e-10	-1.11945e-06	9.57958e-06	182.875	-22.9062	6.51926e-08	-1.00583e-07	460800	21	1911	460800	0.000560758	-4.54747e-12	0	0
12	1.84611	4.12231e-09	0.00604919	5153.67	0.446828	0.990368	0.787385	-8.09677e-09	-9.42896e-11	2.23517e-08	3.91155e-06	320	2.96875	-2.36556e-07	-3.1665e-08	460800	98	1911	460800	0.000388044	3.41061e-13	0	0
19	2.0788	4.09303e-09	0.010621	5153.63	1.53469	0.974202	0.850518	-7.87926e-09	-2.36081e-10	-4.69387e-06	8.06712e-06	236.781	-83.0625	-9.49949e-08	-1.65775e-07	460784	5	1911	460784	-0.000523796	3.41061e-13	0	0
17	-1.03514	4.17625e-09	0.011099	5153.74	1.48614	0.977064	-1.92461	-8.10712e-09	-2.3001e-10	-3.76068e-06	7.21216e-06	250.875	-71.8438	-3.1665e-08	2.75671e-07	460800	91	1911	460800	-0.000203126	3.41061e-13	0	0
22	-1.53124	5.56202e-09	0.00752827	5153.74	-2.78382	0.923353	-1.87293	-8.56357e-09	2.3251e-10	5.34579e-07	6.28829e-06	234.062	6.5625	1.28523e-07	1.37836e-07	460800	70	1911	460800	0.000261936	-9.77707e-12	0	0
3	2.87772	4.73698e-09	0.000140876	5153.63	-2.74809	0.959685	-0.350432	-8.17463e-09	1.98937e-10	5.40167e-08	6.67945e-06	246.562	1.59375	-1.49012e-08	2.42144e-08	460800	109	1911	460800	-8.31359e-05	-2.50111e-12	0	0
6	-2.88532	4.26696e-09	0.000232957	5153.75	2.48536	0.965077	-1.34539	-7.8589e-09	2.57868e-10	-8.99658e-07	9.72673e-06	197.656	-18.7188	-4.09782e-08	-1.11759e-07	460800	102	1911	460800	0.000237727	5.11591e-12	0	0
28	-0.188125	4.2116e-09	0.0198159	5153.63	0.470474	0.989587	-1.61275	-8.4975e-09	-7.17887e-11	6.33299e-07	4.26918e-06	314.438	10.25	-1.88127e-07	2.79397e-08	460800	32	1911	460800	0.000547295	2.72848e-12	0	0
23	-2.32739	4.94556e-09	0.0111595	5153.63	-1.70502	0.945225	-2.53665	-8.08891e-09	-1.3072e-10	-3.53903e-07	9.24245e-06	193.75	-0.21875	6.33299e-08	-1.49012e-07	460784	11	1911	460784	-0.000187552	-1.36424e-12	0	0
9	-1.14731	4.80306e-09	0.000517743	5153.8	-1.70941	0.954306	2.12666	-8.09998e-09	-2.1108e-10	1.86265e-09	9.33558e-06	201.656	1.9375	-2.23517e-08	3.1665e-08	460800	53	1911	460800	0.000194036	7.27596e-12	0	0
2	-2.71365	4.58233e-09	0.0158788	5153.62	2.4463	0.944048	-2.091	-7.7989e-09	4.15374e-10	-1.11945e-06	9.57958e-06	182.875	-22.9062	6.51926e-08	-1.00583e-07	460800	21	1911	460800	0.000560758	-4.54747e-12	0	0
12	1.84611	4.12231e-09	0.00604919	5153.67	0.446828	0.990368	0.787385	-8.09677e-09	-9.42896e-11	2.23517e-08	3.91155e-06	320	2.96875	-2.36556e-07	-3.1665e-08	460800	98	1911	460800	0.000388044	3.41061e-13	0	0
19	2.0788	4.09303e-09	0.010621	5153.63	1.53469	0.974202	0.850518	-7.87926e-09	-2.36081e-10	-4.69387e-06	8.06712e-06	236.781	-83.0625	-9.49949e-08	-1.65775e-07	460784	5	1911	460784	-0.000523796	3.41061e-13	0	0
17	-1.03514	4.17625e-09	0.011099	5153.74	1.48614	0.977064	-1.92461	-8.10712e-09	-2.3001e-10	-3.76068e-06	7.21216e-06	250.875	-71.8438	-3.1665e-08	2.75671e-07	460800	91	1911	460800	-0.000203126	3.41061e-13	0	0
22	-1.53124	5.56202e-09	0.00752827	5153.74	-2.78382	0.923353	-1.87293	-8.56357e-09	2.3251e-10	5.34579e-07	6.28829e-06	234.062	6.5625	1.28523e-07	1.37836e-07	460800	70	1911	460800	0.000261936	-9.77707e-12	0	0
3	2.87772	4.73698e-09	0.000140876	5153.63	-2.74809	0.959685	-0.350432	-8.17463e-09	1.98937e-10	5.40167e-08	6.67945e-06	246.562	1.59375	-1.49012e-08	2.42144e-08	460800	109	1911	460800	-8.31359e-05	-2.50111e-12	0	0
6	-2.88532	4.26696e-09	0.000232957	5153.75	2.48536	0.965077	-1.34539	-7.8589e-09	2.57868e-10	-8.99658e-07	9.72673e-06	197.656	-18.7188	-4.09782e-08	-1.11759e-07	460800	102	1911	460800	0.000237727	5.11591e-12	0	0
9	-1.14731	4.80306e-09	0.000517743	5153.8	-1.70941	0.954306	2.12666	-8.09998e-09	-2.1108e-10	1.86265e-09	9.33558e-06	201.656	1.9375	-2.23517e-08	3.1665e-08	460800	53	1911	460800	0.000194036	7.27596e-12	0	0
28	-0.188125	4.2116e-09	0.0198159	5153.63	0.470474	0.989587	-1.61275	-8.4975e-09	-7.17887e-11	6.33299e-07	4.26918e-06	314.438	10.25	-1.88127e-07	2.79397e-08	460800	32	1911	460800	0.000547295	2.72848e-12	0	0
23	-2.32739	4.94556e-09	0.0111595	5153.63	-1.70502	0.945225	-2.53665	-8.08891e-09	-1.3072e-10	-3.53903e-07	9.24245e-06	193.75	-0.21875	6.33299e-08	-1.49012e-07	460784	11	1911	460784	-0.000187552	-1.36424e-12	0	0
2	-2.71365	4.58233e-09	0.0158788	5153.62	2.4463	0.944048	-2.091	-7.7989e-09	4.15374e-10	-1.11945e-06	9.57958e-06	182.875	-22.9062	6.51926e-08	-1.00583e-07	460800	21	1911	460800	0.000560758	-4.54747e-12	0	0
12	1.84611	4.12231e-09	0.00604919	5153.67	0.446828	0.990368	0.787385	-8.09677e-09	-9.42896e-11	2.23517e-08	3.91155e-06	320	2.96875	-2.36556e-07	-3.1665e-08	460800	98	1911	460800	0.000388044	3.41061e-13	0	0
19	2.0788	4.09303e-09	0.010621	5153.63	1.53469	0.974202	0.850518	-7.87926e-09	-2.36081e-10	-4.69387e-06	8.06712e-06	236.781	-83.0625	-9.49949e-08	-1.65775e-07	460784	5	1911	460784	-0.000523796	3.41061e-13	0	0
17	-1.03514	4.17625e-09	0.011099	5153.74	1.48614	0.977064	-1.92461	-8.10712e-09	-2.3001e-10	-3.76068e-06	7.21216e-06	250.875	-71.8438	-3.1665e-08	2.75671e-07	460800	91	1911	460800	-0.000203126	3.41061e-13	0	0
22	-1.53124	5.56202e-09	0.00752827	5153.74	-2.78382	0.923353	-1.87293	-8.56357e-09	2.3251e-10	5.34579e-07	6.28829e-06	234.062	6.5625	1.28523e-07	1.37836e-07	460800	70	1911	460800	0.000261936	-9.77707e-12	0	0
3	2.87772	4.73698e-09	0.000140876	5153.63	-2.74809	0.959685	-0.350432	-8.17463e-09	1.98937e-10	5.40167e-08	6.67945e-06	246.562	1.59375	-1.49012e-08	2.42144e-08	460800	109	1911	460800	-8.31359e-05	-2.50111e-12	0	0
6	-2.88532	4.26696e-09	0.000232957	5153.75	2.48536	0.965077	-1.34539	-7.8589e-09	2.57868e-10	-8.99658e-07	9.72673e-06	197.656	-18.7188	-4.09782e-08	-1.11759e-07	460800	102	1911	460800	0.000237727	5.11591e-12	0	0
9	-1.14731	4.80306e-09	0.000517743	5153.8	-1.70941	0.954306	2.12666	-8.09998e-09	-2.1108e-10	1.86265e-09	9.33558e-06	201.656	1.9375	-2.23517e-08	3.1665e-08	460800	53	1911	460800	0.000194036	7.27596e-12	0	0
28	-0.188125	4.2116e-09	0.0198159	5153.63	0.470474	0.989587	-1.61275	-8.4975e-09	-7.17887e-11	6.33299e-07	4.26918e-06	314.438	10.25	-1.88127e-07	2.79397e-08	460800	32	1911	460800	0.000547295	2.72848e-12	0	0
23	-2.32739	4.94556e-09	0.0111595	5153.63	-1.70502	0.945225	-2.53665	-8.08891e-09	-1.3072e-10	-3.53903e-07	9.24245e-06	193.75	-0.21875	6.33299e-08	-1.49012e-07	460784	11	1911	460784	-0.000187552	-1.36424e-12	0	0
2	-2.71365	4.58233e-09	0.0158788	5153.62	2.4463	0.944048	-2.091	-7.7989e-09	4.15374e-10	-1.11945e-06	9.57958e-06	182.875	-22.9062	6.51926e-08	-1.00583e-07	460800	21	1911	460800	0.000560758	-4.54747e-12	0	0
12	1.84611	4.12231e-09	0.00604919	5153.67	0.446828	0.990368	0.787385	-8.09677e-09	-9.42896e-11	2.23517e-08	3.91155e-06	320	2.96875	-2.36556e-07	-3.1665e-08	460800	98	1911	460800	0.000388044	3.41061e-13	0	0
19	2.0788	4.09303e-09	0.010621	5153.63	1.53469	0.974202	0.850518	-7.87926e-09	-2.36081e-10	-4.69387e-06	8.06712e-06	236.781	-83.0625	-9.49949e-08	-1.65775e-07	460784	5	1911	460784	-0.000523796	3.41061e-13	0	0
17	-1.03514	4.17625e-09	0.011099	5153.74	1.48614	0.977064	-1.92461	-8.10712e-09	-2.3001e-10	-3.76068e-06	7.21216e-06	250.875	-71.8438	-3.1665e-08	2.75671e-07	460800	91	1911	460800	-0.000203126	3.41061e-13	0	0
22	-1.53124	5.56202e-09	0.00752827	5153.74	-2.78382	0.923353	-1.87293	-8.56357e-09	2.3251e-10	5.34579e-07	6.28829e-06	234.062	6.5625	1.28523e-07	1.37836e-07	460800	70	1911	460800	0.000261936	-9.77707e-12	0	0
3	2.87772	4.73698e-09	0.000140876	5153.63	-2.74809	0.959685	-0.350432	-8.17463e-09	1.98937e-10	5.40167e-08	6.67945e-06	246.562	1.59375	-1.49012e-08	2.42144e-08	460800	109	1911	460800	-8.31359e-05	-2.50111e-12	0	0
6	-2.88532	4.26696e-09	0.000232957	5153.75	2.48536	0.965077	-1.34539	-7.8589e-09	2.57868e-10	-8.99658e-07	9.72673e-06	197.656	-18.7188	-4.09782e-08	-1.11759e-07	460800	102	1911	460800	0.000237727	5.11591e-12	0	0
9	-1.14731	4.80306e-09	0.000517743	5153.8	-1.70941	0.954306	2.12666	-8.09998e-09	-2.1108e-10	1.86265e-09	9.33558e-06	201.656	1.9375	-2.23517e-08	3.1665e-08	460800	53	1911	460800	0.000194036	7.27596e-12	0	0
23	-2.32739	4.94556e-09	0.0111595	5153.63	-1.70502	0.945225	-2.53665	-8.08891e-09	-1.3072e-10	-3.53903e-07	9.24245e-06	193.75	-0.21875	6.33299e-08	-1.49012e-07	460784	11	1911	460784	-0.000187552	-1.36424e-12	0	0
28	-0.188125	4.2116e-09	0.0198159	5153.63	0.470474	0.989587	-1.61275	-8.4975e-09	-7.17887e-11	6.33299e-07	4.26918e-06	314.438	10.25	-1.88127e-07	2.79397e-08	460800	32	1911	460800	0.000547295	2.72848e-12	0	0
2	-2.71365	4.58233e-09	0.0158788	5153.62	2.4463	0.944048	-2.091	-7.7989e-09	4.15374e-10	-1.11945e-06	9.57958e-06	182.875	-22.9062	6.51926e-08	-1.00583e-07	460800	21	1911	460800	0.000560758	-4.54747e-12	0	0
12	1.84611	4.12231e-09	0.00604919	5153.67	0.446828	0.990368	0.787385	-8.09677e-09	-9.42896e-11	2.23517e-08	3.91155e-06	320	2.96875	-2.36556e-07	-3.1665e-08	460800	98	1911	460800	0.000388044	3.41061e-13	0	0
19	2.0788	4.09303e-09	0.010621	5153.63	1.53469	0.974202	0.850518	-7.87926e-09	-2.36081e-10	-4.69387e-06	8.06712e-06	236.781	-83.0625	-9.49949e-08	-1.65775e-07	460784	5	1911	460784	-0.000523796	3.41061e-13	0	0
17	-1.03514	4.17625e-09	0.011099	5153.74	1.48614	0.977064	-1.92461	-8.10712e-09	-2.3001e-10	-3.76068e-06	7.21216e-06	250.875	-71.8438	-3.1665e-08	2.75671e-07	460800	91	1911	460800	-0.000203126	3.41061e-13	0	0
22	-1.53124	5.56202e-09	0.00752827	5153.74	-2.78382	0.923353	-1.87293	-8.56357e-09	2.3251e-10	5.34579e-07	6.28829e-06	234.062	6.5625	1.28523e-07	1.37836e-07	460800	70	1911	460800	0.000261936	-9.77707e-12	0	0
3	2.87772	4.73698e-09	0.000140876	5153.63	-2.74809	0.959685	-0.350432	-8.17463e-09	1.98937e-10	5.40167e-08	6.67945e-06	246.562	1.59375	-1.49012e-08	2.42144e-08	460800	109	1911	460800	-8.31359e-05	-2.50111e-12	0	0
6	-2.88532	4.26696e-09	0.000232957	5153.75	2.48536	0.965077	-1.34539	-7.8589e-09	2.57868e-10	-8.99658e-07	9.72673e-06	197.656	-18.7188	-4.09782e-08	-1.11759e-07	460800	102	1911	460800	0.000237727	5.11591e-12	0	0
9	-1.14731	4.80306e-09	0.000517743	5153.8	-1.70941	0.954306	2.12666	-8.09998e-09	-2.1108e-10	1.86265e-09	9.33558e-06	201.656	1.9375	-2.23517e-08	3.1665e-08	460800	53	1911	460800	0.000194036	7.27596e-12	0	0
23	-2.32739	4.94556e-09	0.0111595	5153.63	-1.70502	0.945225	-2.53665	-8.08891e-09	-1.3072e-10	-3.53903e-07	9.24245e-06	193.75	-0.21875	6.33299e-08	-1.49012e-07	460784	11	1911	460784	-0.000187552	-1.36424e-12	0	0
28	-0.188125	4.2116e-09	0.0198159	5153.63	0.470474	0.989587	-1.61275	-8.4975e-09	-7.17887e-11	6.33299e-07	4.26918e-06	314.438	10.25	-1.88127e-07	2.79397e-08	460800	32	1911	460800	0.000547295	2.72848e-12	0	0
2	-2.71365	4.58233e-09	0.0158788	5153.62	2.4463	0.944048	-2.091	-7.7989e-09	4.15374e-10	-1.11945e-06	9.57958e-06	182.875	-22.9062	6.51926e-08	-1.00583e-07	460800	21	1911	460800	0.000560758	-4.54747e-12	0	0
12	1.84611	4.12231e-09	0.00604919	5153.67	0.446828	0.990368	0.787385	-8.09677e-09	-9.42896e-11	2.23517e-08	3.91155e-06	320	2.96875	-2.36556e-07	-3.1665e-08	460800	98	1911	460800	0.000388044	3.41061e-13	0	0
19	2.0788	4.09303e-09	0.010621	5153.63	1.53469	0.974202	0.850518	-7.87926e-09	-2.36081e-10	-4.69387e-06	8.06712e-06	236.781	-83.0625	-9.49949e-08	-1.65775e-07	460784	5	1911	460784	-0.000523796	3.41061e-13	0	0
17	-1.03514	4.17625e-09	0.011099	5153.74	1.48614	0.977064	-1.92461	-8.10712e-09	-2.3001e-10	-3.76068e-06	7.21216e-06	250.875	-71.8438	-3.1665e-08	2.75671e-07	460800	91	1911	460800	-0.000203126	3.41061e-13	0	0
22	-1.53124	5.56202e-09	0.00752827	5153.74	-2.78382	0.923353	-1.87293	-8.56357e-09	2.3251e-10	5.34579e-07	6.28829e-06	234.062	6.5625	1.28523e-07	1.37836e-07	460800	70	1911	460800	0.000261936	-9.77707e-12	0	0
3	2.87772	4.73698e-09	0.000140876	5153.63	-2.74809	0.959685	-0.350432	-8.17463e-09	1.98937e-10	5.40167e-08	6.67945e-06	246.562	1.59375	-1.49012e-08	2.42144e-08	460800	109	1911	460800	-8.31359e-05	-2.50111e-12	0	0
6	-2.88532	4.26696e-09	0.000232957	5153.75	2.48536	0.965077	-1.34539	-7.8589e-09	2.57868e-10	-8.99658e-07	9.72673e-06	197.656	-18.7188	-4.09782e-08	-1.11759e-07	460800	102	1911	460800	0.000237727	5.11591e-12	0	0
9	-1.14731	4.80306e-09	0.000517743	5153.8	-1.70941	0.954306	2.12666	-8.09998e-09	-2.1108e-10	1.86265e-09	9.33558e-06	201.656	1.9375	-2.23517e-08	3.1665e-08	460800	53	1911	460800	0.000194036	7.27596e-12	0	0
23	-2.32739	4.94556e-09	0.0111595	5153.63	-1.70502	0.945225	-2.53665	-8.08891e-09	-1.3072e-10	-3.53903e-07	9.24245e-06	193.75	-0.21875	6.33299e-08	-1.49012e-07	460784	11	1911	460784	-0.000187552	-1.36424e-12	0	0
28	-0.188125	4.2116e-09	0.0198159	5153.63	0.470474	0.989587	-1.61275	-8.4975e-09	-7.17887e-11	6.33299e-07	4.26918e-06	314.438	10.25	-1.88127e-07	2.79397e-08	460800	32	1911	460800	0.000547295	2.72848e-12	0	0
2	-2.71365	4.58233e-09	0.0158788	5153.62	2.4463	0.944048	-2.091	-7.7989e-09	4.15374e-10	-1.11945e-06	9.57958e-06	182.875	-22.9062	6.51926e-08	-1.00583e-07	460800	21	1911	460800	0.000560758	-4.54747e-12	0	0
12	1.84611	4.12231e-09	0.00604919	5153.67	0.446828	0.990368	0.787385	-8.09677e-09	-9.42896e-11	2.23517e-08	3.91155e-06	320	2.96875	-2.36556e-07	-3.1665e-08	460800	98	1911	460800	0.000388044	3.41061e-13	0	0
19	2.0788	4.09303e-09	0.010621	5153.63	1.53469	0.974202	0.850518	-7.87926e-09	-2.36081e-10	-4.69387e-06	8.06712e-06	236.781	-83.0625	-9.49949e-08	-1.65775e-07	460784	5	1911	460784	-0.000523796	3.41061e-13	0	0
17	-1.03514	4.17625e-09	0.011099	5153.74	1.48614	0.977064	-1.92461	-8.10712e-09	-2.3001e-10	-3.76068e-06	7.21216e-06	250.875	-71.8438	-3.1665e-08	2.75671e-07	460800	91	1911	460800	-0.000203126	3.41061e-13	0	0
22	-1.53124	5.56202e-09	0.00752827	5153.74	-2.78382	0.923353	-1.87293	-8.56357e-09	2.3251e-10	5.34579e-07	6.28829e-06	234.062	6.5625	1.28523e-07	1.37836e-07	460800	70	1911	460800	0.000261936	-9.77707e-12	0	0
3	2.87541	4.73698e-09	0.000140872	5153.63	-2.74809	0.959685	-0.350457	-8.17463e-09	1.98937e-10	5.40167e-08	6.67945e-06	246.562	1.59375	-1.49012e-08	2.42144e-08	460784	12	1911	460784	-8.31359e-05	-2.50111e-12	0	0
6	-2.88532	4.26696e-09	0.000232957	5153.75	2.48536	0.965077	-1.34539	-7.8589e-09	2.57868e-10	-8.99658e-07	9.72673e-06	197.656	-18.7188	-4.09782e-08	-1.11759e-07	460800	102	1911	460800	0.000237727	5.11591e-12	0	0
9	-1.14731	4.80306e-09	0.000517743	5153.8	-1.70941	0.954306	2.12666	-8.09998e-09	-2.1108e-10	1.86265e-09	9.33558e-06	201.656	1.9375	-2.23517e-08	3.1665e-08	460800	53	1911	460800	0.000194036	7.27596e-12	0	0
28	-0.188125	4.2116e-09	0.0198159	5153.63	0.470474	0.989587	-1.61275	-8.4975e-09	-7.17887e-11	6.33299e-07	4.26918e-06	314.438	10.25	-1.88127e-07	2.79397e-08	460800	32	1911	460800	0.000547295	2.72848e-12	0	0
23	-2.32739	4.94556e-09	0.0111595	5153.63	-1.70502	0.945225	-2.53665	-8.08891e-09	-1.3072e-10	-3.53903e-07	9.24245e-06	193.75	-0.21875	6.33299e-08	-1.49012e-07	460784	11	1911	460784	-0.000187552	-1.36424e-12	0	0
2	-2.71365	4.58233e-09	0.0158788	5153.62	2.4463	0.944048	-2.091	-7.7989e-09	4.15374e-10	-1.11945e-06	9.57958e-06	182.875	-22.9062	6.51926e-08	-1.00583e-07	460800	21	1911	460800	0.000560758	-4.54747e-12	0	0
12	1.84611	4.12231e-09	0.00604919	5153.67	0.446828	0.990368	0.787385	-8.09677e-09	-9.42896e-11	2.23517e-08	3.91155e-06	320	2.96875	-2.36556e-07	-3.1665e-08	460800	98	1911	460800	0.000388044	3.41061e-13	0	0
19	2.0788	4.09303e-09	0.010621	5153.63	1.53469	0.974202	0.850518	-7.87926e-09	-2.36081e-10	-4.69387e-06	8.06712e-06	236.781	-83.0625	-9.49949e-08	-1.65775e-07	460784	5	1911	460784	-0.000523796	3.41061e-13	0	0
17	-1.03514	4.17625e-09	0.011099	5153.74	1.48614	0.977064	-1.92461	-8.10712e-09	-2.3001e-10	-3.76068e-06	7.21216e-06	250.875	-71.8438	-3.1665e-08	2.75671e-07	460800	91	1911	460800	-0.000203126	3.41061e-13	0	0
22	-1.53124	5.56202e-09	0.00752827	5153.74	-2.78382	0.923353	-1.87293	-8.56357e-09	2.3251e-10	5.34579e-07	6.28829e-06	234.062	6.5625	1.28523e-07	1.37836e-07	460800	70	1911	460800	0.000261936	-9.77707e-12	0	0
3	2.87541	4.73698e-09	0.000140872	5153.63	-2.74809	0.959685	-0.350457	-8.17463e-09	1.98937e-10	5.40167e-08	6.67945e-06	246.562	1.59375	-1.49012e-08	2.42144e-08	460784	12	1911	460784	-8.31359e-05	-2.50111e-12	0	0
6	-2.88532	4.26696e-09	0.000232957	5153.75	2.48536	0.965077	-1.34539	-7.8589e-09	2.57868e-10	-8.99658e-07	9.72673e-06	197.656	-18.7188	-4.09782e-08	-1.11759e-07	460800	102	1911	460800	0.000237727	5.11591e-12	0	0
9	-1.14731	4.80306e-09	0.000517743	5153.8	-1.70941	0.954306	2.12666	-8.09998e-09	-2.1108e-10	1.86265e-09	9.33558e-06	201.656	1.9375	-2.23517e-08	3.1665e-08	460800	53	1911	460800	0.000194036	7.27596e-12	0	0
23	-2.32739	4.94556e-09	0.0111595	5153.63	-1.70502	0.945225	-2.53665	-8.08891e-09	-1.3072e-10	-3.53903e-07	9.24245e-06	193.75	-0.21875	6.33299e-08	-1.49012e-07	460784	11	1911	460784	-0.000187552	-1.36424e-12	0	0
28	-0.188125	4.2116e-09	0.0198159	5153.63	0.470474	0.989587	-1.61275	-8.4975e-09	-7.17887e-11	6.33299e-07	4.26918e-06	314.438	10.25	-1.88127e-07	2.79397e-08	460800	32	1911	460800	0.000547295	2.72848e-12	0	0
2	-2.71365	4.58233e-09	0.0158788	5153.62	2.4463	0.944048	-2.091	-7.7989e-09	4.15374e-10	-1.11945e-06	9.57958e-06	182.875	-22.9062	6.51926e-08	-1.00583e-07	460800	21	1911	460800	0.000560758	-4.54747e-12	0	0
12	1.84611	4.12231e-09	0.00604919	5153.67	0.446828	0.990368	0.787385	-8.09677e-09	-9.42896e-11	2.23517e-08	3.91155e-06	320	2.96875	-2.36556e-07	-3.1665e-08	460800	98	1911	460800	0.000388044	3.41061e-13	0	0
19	2.0788	4.09303e-09	0.010621	5153.63	1.53469	0.974202	0.850518	-7.87926e-09	-2.36081e-10	-4.69387e-06	8.06712e-06	236.781	-83.0625	-9.49949e-08	-1.65775e-07	460784	5	1911	460784	-0.000523796	3.41061e-13	0	0
17	-1.03514	4.17625e-09	0.011099	5153.74	1.48614	0.977064	-1.92461	-8.10712e-09	-2.3001e-10	-3.76068e-06	7.21216e-06	250.875	-71.8438	-3.1665e-08	2.75671e-07	460800	91	1911	460800	-0.000203126	3.41061e-13	0	0
22	-1.53124	5.56202e-09	0.00752827	5153.74	-2.78382	0.923353	-1.87293	-8.56357e-09	2.3251e-10	5.34579e-07	6.28829e-06	234.062	6.5625	1.28523e-07	1.37836e-07	460800	70	1911	460800	0.000261936	-9.77707e-12	0	0
3	2.87541	4.73698e-09	0.000140872	5153.63	-2.74809	0.959685	-0.350457	-8.17463e-09	1.98937e-10	5.40167e-08	6.67945e-06	246.562	1.59375	-1.49012e-08	2.42144e-08	460784	12	1911	460784	-8.31359e-05	-2.50111e-12	0	0
6	-2.88532	4.26696e-09	0.000232957	5153.75	2.48536	0.965077	-1.34539	-7.8589e-09	2.57868e-10	-8.99658e-07	9.72673e-06	197.656	-18.7188	-4.09782e-08	-1.11759e-07	460800	102	1911	460800	0.000237727	5.11591e-12	0	0
9	-1.14731	4.80306e-09	0.000517743	5153.8	-1.70941	0.954306	2.12666	-8.09998e-09	-2.1108e-10	1.86265e-09	9.33558e-06	201.656	1.9375	-2.23517e-08	3.1665e-08	460800	53	1911	460800	0.000194036	7.27596e-12	0	0
23	-2.32739	4.94556e-09	0.0111595	5153.63	-1.70502	0.945225	-2.53665	-8.08891e-09	-1.3072e-10	-3.53903e-07	9.24245e-06	193.75	-0.21875	6.33299e-08	-1.49012e-07	460784	11	1911	460784	-0.000187552	-1.36424e-12	0	0
28	-0.188125	4.2116e-09	0.0198159	5153.63	0.470474	0.989587	-1.61275	-8.4975e-09	-7.17887e-11	6.33299e-07	4.26918e-06	314.438	10.25	-1.88127e-07	2.79397e-08	460800	32	1911	460800	0.000547295	2.72848e-12	0	0
2	-2.71365	4.58233e-09	0.0158788	5153.62	2.4463	0.944048	-2.091	-7.7989e-09	4.15374e-10	-1.11945e-06	9.57958e-06	182.875	-22.9062	6.51926e-08	-1.00583e-07	460800	21	1911	460800	0.000560758	-4.54747e-12	0	0
12	1.84611	4.12231e-09	0.00604919	5153.67	0.446828	0.990368	0.787385	-8.09677e-09	-9.42896e-11	2.23517e-08	3.91155e-06	320	2.96875	-2.36556e-07	-3.1665e-08	460800	98	1911	460800	0.000388044	3.41061e-13	0	0
19	2.0788	4.09303e-09	0.010621	5153.63	1.53469	0.974202	0.850518	-7.87926e-09	-2.36081e-10	-4.69387e-06	8.06712e-06	236.781	-83.0625	-9.49949e-08	-1.65775e-07	460784	5	1911	460784	-0.000523796	3.41061e-13	0	0
17	-1.03514	4.17625e-09	0.011099	5153.74	1.48614	0.977064	-1.92461	-8.10712e-09	-2.3001e-10	-3.76068e-06	7.21216e-06	250.875	-71.8438	-3.1665e-08	2.75671e-07	460800	91	1911	460800	-0.000203126	3.41061e-13	0	0
22	-1.53124	5.56202e-09	0.00752827	5153.74	-2.78382	0.923353	-1.87293	-8.56357e-09	2.3251e-10	5.34579e-07	6.28829e-06	234.062	6.5625	1.28523e-07	1.37836e-07	460800	70	1911	460800	0.000261936	-9.77707e-12	0	0
3	2.87541	4.73698e-09	0.000140872	5153.63	-2.74809	0.959685	-0.350457	-8.17463e-09	1.98937e-10	5.40167e-08	6.67945e-06	246.562	1.59375	-1.49012e-08	2.42144e-08	460784	12	1911	460784	-8.31359e-05	-2.50111e-12	0	0
6	-2.88532	4.26696e-09	0.000232957	5153.75	2.48536	0.965077	-1.34539	-7.8589e-09	2.57868e-10	-8.99658e-07	9.72673e-06	197.656	-18.7188	-4.09782e-08	-1.11759e-07	460800	102	1911	460800	0.000237727	5.11591e-12	0	0
9	-1.14731	4.80306e-09	0.000517743	5153.8	-1.70941	0.954306	2.12666	-8.09998e-09	-2.1108e-10	1.86265e-09	9.33558e-06	201.656	1.9375	-2.23517e-08	3.1665e-08	460800	53	1911	460800	0.000194036	7.27596e-12	0	0
28	-0.188125	4.2116e-09	0.0198159	5153.63	0.470474	0.989587	-1.61275	-8.4975e-09	-7.17887e-11	6.33299e-07	4.26918e-06	314.438	10.25	-1.88127e-07	2.79397e-08	460800	32	1911	460800	0.000547295	2.72848e-12	0	0
23	-2.32739	4.94556e-09	0.0111595	5153.63	-1.70502	0.945225	-2.53665	-8.08891e-09	-1.3072e-10	-3.53903e-07	9.24245e-06	193.75	-0.21875	6.33299e-08	-1.49012e-07	460784	11	1911	460784	-0.000187552	-1.36424e-12	0	0
2	-2.71365	4.58233e-09	0.0158788	5153.62	2.4463	0.944048	-2.091	-7.7989e-09	4.15374e-10	-1.11945e-06	9.57958e-06	182.875	-22.9062	6.51926e-08	-1.00583e-07	460800	21	1911	460800	0.000560758	-4.54747e-12	0	0
12	1.84611	4.12231e-09	0.00604919	5153.67	0.446828	0.990368	0.787385	-8.09677e-09	-9.42896e-11	2.23517e-08	3.91155e-06	320	2.96875	-2.36556e-07	-3.1665e-08	460800	98	1911	460800	0.000388044	3.41061e-13	0	0
19	2.0788	4.09303e-09	0.010621	5153.63	1.53469	0.974202	0.850518	-7.87926e-09	-2.36081e-10	-4.69387e-06	8.06712e-06	236.781	-83.0625	-9.49949e-08	-1.65775e-07	460784	5	1911	460784	-0.000523796	3.41061e-13	0	0
17	-1.03514	4.17625e-09	0.011099	5153.74	1.48614	0.977064	-1.92461	-8.10712e-09	-2.3001e-10	-3.76068e-06	7.21216e-06	250.875	-71.8438	-3.1665e-08	2.75671e-07	460800	91	1911	460800	-0.000203126	3.41061e-13	0	0
22	-1.53124	5.56202e-09	0.00752827	5153.74	-2.78382	0.923353	-1.87293	-8.56357e-09	2.3251e-10	5.34579e-07	6.28829e-06	234.062	6.5625	1.28523e-07	1.37836e-07	460800	70	1911	460800	0.000261936	-9.77707e-12	0	0
3	2.87541	4.73698e-09	0.000140872	5153.63	-2.74809	0.959685	-0.350457	-8.17463e-09	1.98937e-10	5.40167e-08	6.67945e-06	246.562	1.59375	-1.49012e-08	2.42144e-08	460784	12	1911	460784	-8.31359e-05	-2.50111e-12	0	0
6	-2.88532	4.26696e-09	0.000232957	5153.75	2.48536	0.965077	-1.34539	-7.8589e-09	2.57868e-10	-8.99658e-07	9.72673e-06	197.656	-18.7188	-4.09782e-08	-1.11759e-07	460800	102	1911	460800	0.000237727	5.11591e-12	0	0
9	-1.14731	4.80306e-09	0.000517743	5153.8	-1.70941	0.954306	2.12666	-8.09998e-09	-2.1108e-10	1.86265e-09	9.33558e-06	201.656	1.9375	-2.23517e-08	3.1665e-08	460800	53	1911	460800	0.000194036	7.27596e-12	0	0
23	-2.32739	4.94556e-09	0.0111595	5153.63	-1.70502	0.945225	-2.53665	-8.08891e-09	-1.3072e-10	-3.53903e-07	9.24245e-06	193.75	-0.21875	6.33299e-08	-1.49012e-07	460784	11	1911	460784	-0.000187552	-1.36424e-12	0	0
28	-0.188125	4.2116e-09	0.0198159	5153.63	0.470474	0.989587	-1.61275	-8.4975e-09	-7.17887e-11	6.33299e-07	4.26918e-06	314.438	10.25	-1.88127e-07	2.79397e-08	460800	32	1911	460800	0.000547295	2.72848e-12	0	0
2	-2.71365	4.58233e-09	0.0158788	5153.62	2.4463	0.944048	-2.091	-7.7989e-09	4.15374e-10	-1.11945e-06	9.57958e-06	182.875	-22.9062	6.51926e-08	-1.00583e-07	460800	21	1911	460800	0.000560758	-4.54747e-12	0	0
12	1.84611	4.12231e-09	0.00604919	5153.67	0.446828	0.990368	0.787385	-8.09677e-09	-9.42896e-11	2.23517e-08	3.91155e-06	320	2.96875	-2.36556e-07	-3.1665e-08	460800	98	1911	460800	0.000388044	3.41061e-13	0	0
19	2.0788	4.09303e-09	0.010621	5153.63	1.53469	0.974202	0.850518	-7.87926e-09	-2.36081e-10	-4.69387e-06	8.06712e-06	236.781	-83.0625	-9.49949e-08	-1.65775e-07	460784	5	1911	460784	-0.000523796	3.41061e-13	0	0
17	-1.03514	4.17625e-09	0.011099	5153.74	1.48614	0.977064	-1.92461	-8.10712e-09	-2.3001e-10	-3.76068e-06	7.21216e-06	250.875	-71.8438	-3.1665e-08	2.75671e-07	460800	91	1911	460800	-0.000203126	3.41061e-13	0	0
22	-1.53124	5.56202e-09	0.00752827	5153.74	-2.78382	0.923353	-1.87293	-8.56357e-09	2.3251e-10	5.34579e-07	6.28829e-06	234.062	6.5625	1.28523e-07	1.37836e-07	460800	70	1911	460800	0.000261936	-9.77707e-12	0	0
3	2.87541	4.73698e-09	0.000140872	5153.63	-2.74809	0.959685	-0.350457	-8.17463e-09	1.98937e-10	5.40167e-08	6.67945e-06	246.562	1.59375	-1.49012e-08	2.42144e-08	460784	12	1911	460784	-8.31359e-05	-2.50111e-12	0	0
6	-2.88532	4.26696e-09	0.000232957	5153.75	2.48536	0.965077	-1.34539	-7.8589e-09	2.57868e-10	-8.99658e-07	9.72673e-06	197.656	-18.7188	-4.09782e-08	-1.11759e-07	460800	102	1911	460800	0.000237727	5.11591e-12	0	0
9	-1.14731	4.80306e-09	0.000517743	5153.8	-1.70941	0.954306	2.12666	-8.09998e-09	-2.1108e-10	1.86265e-09	9.33558e-06	201.656	1.9375	-2.23517e-08	3.1665e-08	460800	53	1911	460800	0.000194036	7.27596e-12	0	0
23	-2.32739	4.94556e-09	0.0111595	5153.63	-1.70502	0.945225	-2.53665	-8.08891e-09	-1.3072e-10	-3.53903e-07	9.24245e-06	193.75	-0.21875	6.33299e-08	-1.49012e-07	460784	11	1911	460784	-0.000187552	-1.36424e-12	0	0
28	-0.188125	4.2116e-09	0.0198159	5153.63	0.470474	0.989587	-1.61275	-8.4975e-09	-7.17887e-11	6.33299e-07	4.26918e-06	314.438	10.25	-1.88127e-07	2.79397e-08	460800	32	1911	460800	0.000547295	2.72848e-12	0	0
2	-2.71365	4.58233e-09	0.0158788	5153.62	2.4463	0.944048	-2.091	-7.7989e-09	4.15374e-10	-1.11945e-06	9.57958e-06	182.875	-22.9062	6.51926e-08	-1.00583e-07	460800	21	1911	460800	0.000560758	-4.54747e-12	0	0
12	1.84611	4.12231e-09	0.00604919	5153.67	0.446828	0.990368	0.787385	-8.09677e-09	-9.42896e-11	2.23517e-08	3.91155e-06	320	2.96875	-2.36556e-07	-3.1665e-08	460800	98	1911	460800	0.000388044	3.41061e-13	0	0
19	2.0788	4.09303e-09	0.010621	5153.63	1.53469	0.974202	0.850518	-7.87926e-09	-2.36081e-10	-4.69387e-06	8.06712e-06	236.781	-83.0625	-9.49949e-08	-1.65775e-07	460784	5	1911	460784	-0.000523796	3.41061e-13	0	0
17	-1.03514	4.17625e-09	0.011099	5153.74	1.48614	0.977064	-1.92461	-8.10712e-09	-2.3001e-10	-3.76068e-06	7.21216e-06	250.875	-71.8438	-3.1665e-08	2.75671e-07	460800	91	1911	460800	-0.000203126	3.41061e-13	0	0
22	-1.53124	5.56202e-09	0.00752827	5153.74	-2.78382	0.923353	-1.87293	-8.56357e-09	2.3251e-10	5.34579e-07	6.28829e-06	234.062	6.5625	1.28523e-07	1.37836e-07	460800	70	1911	460800	0.000261936	-9.77707e-12	0	0
3	2.87541	4.73698e-09	0.000140872	5153.63	-2.74809	0.959685	-0.350457	-8.17463e-09	1.98937e-10	5.40167e-08	6.67945e-06	246.562	1.59375	-1.49012e-08	2.42144e-08	460784	12	1911	460784	-8.31359e-05	-2.50111e-12	0	0
6	-2.88532	4.26696e-09	0.000232957	5153.75	2.48536	0.965077	-1.34539	-7.8589e-09	2.57868e-10	-8.99658e-07	9.72673e-06	197.656	-18.7188	-4.09782e-08	-1.11759e-07	460800	102	1911	460800	0.000237727	5.11591e-12	0	0
9	-1.14731	4.80306e-09	0.000517743	5153.8	-1.70941	0.954306	2.12666	-8.09998e-09	-2.1108e-10	1.86265e-09	9.33558e-06	201.656	1.9375	-2.23517e-08	3.1665e-08	460800	53	1911	460800	0.000194036	7.27596e-12	0	0
23	-2.32739	4.94556e-09	0.0111595	5153.63	-1.70502	0.945225	-2.53665	-8.08891e-09	-1.3072e-10	-3.53903e-07	9.24245e-06	193.75	-0.21875	6.33299e-08	-1.49012e-07	460784	11	1911	460784	-0.000187552	-1.36424e-12	0	0
28	-0.188125	4.2116e-09	0.0198159	5153.63	0.470474	0.989587	-1.61275	-8.4975e-09	-7.17887e-11	6.33299e-07	4.26918e-06	314.438	10.25	-1.88127e-07	2.79397e-08	460800	32	1911	460800	0.000547295	2.72848e-12	0	0
2	-2.71365	4.58233e-09	0.0158788	5153.62	2.4463	0.944048	-2.091	-7.7989e-09	4.15374e-10	-1.11945e-06	9.57958e-06	182.875	-22.9062	6.51926e-08	-1.00583e-07	460800	21	1911	460800	0.000560758	-4.54747e-12	0	0
12	1.84611	4.12231e-09	0.00604919	5153.67	0.446828	0.990368	0.787385	-8.09677e-09	-9.42896e-11	2.23517e-08	3.91155e-06	320	2.96875	-2.36556e-07	-3.1665e-08	460800	98	1911	460800	0.000388044	3.41061e-13	0	0
19	2.0788	4.09303e-09	0.010621	5153.63	1.53469	0.974202	0.850518	-7.87926e-09	-2.36081e-10	-4.69387e-06	8.06712e-06	236.781	-83.0625	-9.49949e-08	-1.65775e-07	460784	5	1911	460784	-0.000523796	3.41061e-13	0	0
17	-1.03514	4.17625e-09	0.011099	5153.74	1.48614	0.977064	-1.92461	-8.10712e-09	-2.3001e-10	-3.76068e-06	7.21216e-06	250.875	-71.8438	-3.1665e-08	2.75671e-07	460800	91	1911	460800	-0.000203126	3.41061e-13	0	0
22	-1.53124	5.56202e-09	0.00752827	5153.74	-2.78382	0.923353	-1.87293	-8.56357e-09	2.3251e-10	5.34579e-07	6.28829e-06	234.062	6.5625	1.28523e-07	1.37836e-07	460800	70	1911	460800	0.000261936	-9.77707e-12	0	0
3	2.87541	4.73698e-09	0.000140872	5153.63	-2.74809	0.959685	-0.350457	-8.17463e-09	1.98937e-10	5.40167e-08	6.67945e-06	246.562	1.59375	-1.49012e-08	2.42144e-08	460784	12	1911	460784	-8.31359e-05	-2.50111e-12	0	0
6	-2.88532	4.26696e-09	0.000232957	5153.75	2.48536	0.965077	-1.34539	-7.8589e-09	2.57868e-10	-8.99658e-07	9.72673e-06	197.656	-18.7188	-4.09782e-08	-1.11759e-07	460800	102	1911	460800	0.000237727	5.11591e-12	0	0
9	-1.14731	4.80306e-09	0.000517743	5153.8	-1.70941	0.954306	2.12666	-8.09998e-09	-2.1108e-10	1.86265e-09	9.33558e-06	201.656	1.9375	-2.23517e-08	3.1665e-08	460800	53	1911	460800	0.000194036	7.27596e-12	0	0
23	-2.32739	4.94556e-09	0.0111595	5153.63	-1.70502	0.945225	-2.53665	-8.08891e-09	-1.3072e-10	-3.53903e-07	9.24245e-06	193.75	-0.21875	6.33299e-08	-1.49012e-07	460784	11	1911	460784	-0.000187552	-1.36424e-12	0	0
28	-0.188125	4.2116e-09	0.0198159	5153.63	0.470474	0.989587	-1.61275	-8.4975e-09	-7.17887e-11	6.33299e-07	4.26918e-06	314.438	10.25	-1.88127e-07	2.79397e-08	460800	32	1911	460800	0.000547295	2.72848e-12	0	0
2	-2.71365	4.58233e-09	0.0158788	5153.62	2.4463	0.944048	-2.091	-7.7989e-09	4.15374e-10	-1.11945e-06	9.57958e-06	182.875	-22.9062	6.51926e-08	-1.00583e-07	460800	21	1911	460800	0.000560758	-4.54747e-12	0	0
12	1.84611	4.12231e-09	0.00604919	5153.67	0.446828	0.990368	0.787385	-8.09677e-09	-9.42896e-11	2.23517e-08	3.91155e-06	320	2.96875	-2.36556e-07	-3.1665e-08	460800	98	1911	460800	0.000388044	3.41061e-13	0	0
19	2.0788	4.09303e-09	0.010621	5153.63	1.53469	0.974202	0.850518	-7.87926e-09	-2.36081e-10	-4.69387e-06	8.06712e-06	236.781	-83.0625	-9.49949e-08	-1.65775e-07	460784	5	1911	460784	-0.000523796	3.41061e-13	0	0
17	-1.03514	4.17625e-09	0.011099	5153.74	1.48614	0.977064	-1.92461	-8.10712e-09	-2.3001e-10	-3.76068e-06	7.21216e-06	250.875	-71.8438	-3.1665e-08	2.75671e-07	460800	91	1911	460800	-0.000203126	3.41061e-13	0	0
22	-1.53124	5.56202e-09	0.00752827	5153.74	-2.78382	0.923353	-1.87293	-8.56357e-09	2.3251e-10	5.34579e-07	6.28829e-06	234.062	6.5625	1.28523e-07	1.37836e-07	460800	70	1911	460800	0.000261936	-9.77707e-12	0	0
3	2.87541	4.73698e-09	0.000140872	5153.63	-2.74809	0.959685	-0.350457	-8.17463e-09	1.98937e-10	5.40167e-08	6.67945e-06	246.562	1.59375	-1.49012e-08	2.42144e-08	460784	12	1911	460784	-8.31359e-05	-2.50111e-12	0	0
6	-2.88532	4.26696e-09	0.000232957	5153.75	2.48536	0.965077	-1.34539	-7.8589e-09	2.57868e-10	-8.99658e-07	9.72673e-06	197.656	-18.7188	-4.09782e-08	-1.11759e-07	460800	102	1911	460800	0.000237727	5.11591e-12	0	0
9	-1.14731	4.80306e-09	0.000517743	5153.8	-1.70941	0.954306	2.12666	-8.09998e-09	-2.1108e-10	1.86265e-09	9.33558e-06	201.656	1.9375	-2.23517e-08	3.1665e-08	460800	53	1911	460800	0.000194036	7.27596e-12	0	0
23	-2.32739	4.94556e-09	0.0111595	5153.63	-1.70502	0.945225	-2.53665	-8.08891e-09	-1.3072e-10	-3.53903e-07	9.24245e-06	193.75	-0.21875	6.33299e-08	-1.49012e-07	460784	11	1911	460784	-0.000187552	-1.36424e-12	0	0
28	-0.188125	4.2116e-09	0.0198159	5153.63	0.470474	0.989587	-1.61275	-8.4975e-09	-7.17887e-11	6.33299e-07	4.26918e-06	314.438	10.25	-1.88127e-07	2.79397e-08	460800	32	1911	460800	0.000547295	2.72848e-12	0	0
2	-2.71365	4.58233e-09	0.0158788	5153.62	2.4463	0.944048	-2.091	-7.7989e-09	4.15374e-10	-1.11945e-06	9.57958e-06	182.875	-22.9062	6.51926e-08	-1.00583e-07	460800	21	1911	460800	0.000560758	-4.54747e-12	0	0
12	1.84611	4.12231e-09	0.00604919	5153.67	0.446828	0.990368	0.787385	-8.09677e-09	-9.42896e-11	2.23517e-08	3.91155e-06	320	2.96875	-2.36556e-07	-3.1665e-08	460800	98	1911	460800	0.000388044	3.41061e-13	0	0
19	2.0788	4.09303e-09	0.010621	5153.63	1.53469	0.974202	0.850518	-7.87926e-09	-2.36081e-10	-4.69387e-06	8.06712e-06	236.781	-83.0625	-9.49949e-08	-1.65775e-07	460784	5	1911	460784	-0.000523796	3.41061e-13	0	0
17	-1.03514	4.17625e-09	0.011099	5153.74	1.48614	0.977064	-1.92461	-8.10712e-09	-2.3001e-10	-3.76068e-06	7.21216e-06	250.875	-71.8438	-3.1665e-08	2.75671e-07	460800	91	1911	460800	-0.000203126	3.41061e-13	0	0
22	-1.53124	5.56202e-09	0.00752827	5153.74	-2.78382	0.923353	-1.87293	-8.56357e-09	2.3251e-10	5.34579e-07	6.28829e-06	234.062	6.5625	1.28523e-07	1.37836e-07	460800	70	1911	460800	0.000261936	-9.77707e-12	0	0
3	2.87541	4.73698e-09	0.000140872	5153.63	-2.74809	0.959685	-0.350457	-8.17463e-09	1.98937e-10	5.40167e-08	6.67945e-06	246.562	1.59375	-1.49012e-08	2.42144e-08	460784	12	1911	460784	-8.31359e-05	-2.50111e-12	0	0
6	-2.88532	4.26696e-09	0.000232957	5153.75	2.48536	0.965077	-1.34539	-7.8589e-09	2.57868e-10	-8.99658e-07	9.72673e-06	197.656	-18.7188	-4.09782e-08	-1.11759e-07	460800	102	1911	460800	0.000237727	5.11591e-12	0	0
9	-1.14731	4.80306e-09	0.000517743	5153.8	-1.70941	0.954306	2.12666	-8.09998e-09	-2.1108e-10	1.86265e-09	9.33558e-06	201.656	1.9375	-2.23517e-08	3.1665e-08	460800	53	1911	460800	0.000194036	7.27596e-12	0	0
23	-2.32739	4.94556e-09	0.0111595	5153.63	-1.70502	0.945225	-2.53665	-8.08891e-09	-1.3072e-10	-3.53903e-07	9.24245e-06	193.75	-0.21875	6.33299e-08	-1.49012e-07	460784	11	1911	460784	-0.000187552	-1.36424e-12	0	0
28	-0.188125	4.2116e-09	0.0198159	5153.63	0.470474	0.989587	-1.61275	-8.4975e-09	-7.17887e-11	6.33299e-07	4.26918e-06	314.438	10.25	-1.88127e-07	2.79397e-08	460800	32	1911	460800	0.000547295	2.72848e-12	0	0
2	-2.71365	4.58233e-09	0.0158788	5153.62	2.4463	0.944048	-2.091	-7.7989e-09	4.15374e-10	-1.11945e-06	9.57958e-06	182.875	-22.9062	6.51926e-08	-1.00583e-07	460800	21	1911	460800	0.000560758	-4.54747e-12	0	0
12	1.84611	4.12231e-09	0.00604919	5153.67	0.446828	0.990368	0.787385	-8.09677e-09	-9.42896e-11	2.23517e-08	3.91155e-06	320	2.96875	-2.36556e-07	-3.1665e-08	460800	98	1911	460800	0.000388044	3.41061e-13	0	0
19	2.0788	4.09303e-09	0.010621	5153.63	1.53469	0.974202	0.850518	-7.87926e-09	-2.36081e-10	-4.69387e-06	8.06712e-06	236.781	-83.0625	-9.49949e-08	-1.65775e-07	460784	5	1911	460784	-0.000523796	3.41061e-13	0	0
17	-1.03514	4.17625e-09	0.011099	5153.74	1.48614	0.977064	-1.92461	-8.10712e-09	-2.3001e-10	-3.76068e-06	7.21216e-06	250.875	-71.8438	-3.1665e-08	2.75671e-07	460800	91	1911	460800	-0.000203126	3.41061e-13	0	0
22	-1.53124	5.56202e-09	0.00752827	5153.74	-2.78382	0.923353	-1.87293	-8.56357e-09	2.3251e-10	5.34579e-07	6.28829e-06	234.062	6.5625	1.28523e-07	1.37836e-07	460800	70	1911	460800	0.000261936	-9.77707e-12	0	0
3	2.87541	4.73698e-09	0.000140872	5153.63	-2.74809	0.959685	-0.350457	-8.17463e-09	1.98937e-10	5.40167e-08	6.67945e-06	246.562	1.59375	-1.49012e-08	2.42144e-08	460784	12	1911	460784	-8.31359e-05	-2.50111e-12	0	0
6	-2.88532	4.26696e-09	0.000232957	5153.75	2.48536	0.965077	-1.34539	-7.8589e-09	2.57868e-10	-8.99658e-07	9.72673e-06	197.656	-18.7188	-4.09782e-08	-1.11759e-07	460800	102	1911	460800	0.000237727	5.11591e-12	0	0
9	-1.14731	4.80306e-09	0.000517743	5153.8	-1.70941	0.954306	2.12666	-8.09998e-09	-2.1108e-10	1.86265e-09	9.33558e-06	201.656	1.9375	-2.23517e-08	3.1665e-08	460800	53	1911	460800	0.000194036	7.27596e-12	0	0
23	-2.32739	4.94556e-09	0.0111595	5153.63	-1.70502	0.945225	-2.53665	-8.08891e-09	-1.3072e-10	-3.53903e-07	9.24245e-06	193.75	-0.21875	6.33299e-08	-1.49012e-07	460784	11	1911	460784	-0.000187552	-1.36424e-12	0	0
28	-0.188125	4.2116e-09	0.0198159	5153.63	0.470474	0.989587	-1.61275	-8.4975e-09	-7.17887e-11	6.33299e-07	4.26918e-06	314.438	10.25	-1.88127e-07	2.79397e-08	460800	32	1911	460800	0.000547295	2.72848e-12	0	0
2	-2.71365	4.58233e-09	0.0158788	5153.62	2.4463	0.944048	-2.091	-7.7989e-09	4.15374e-10	-1.11945e-06	9.57958e-06	182.875	-22.9062	6.51926e-08	-1.00583e-07	460800	21	1911	460800	0.000560758	-4.54747e-12	0	0
12	1.84611	4.12231e-09	0.00604919	5153.67	0.446828	0.990368	0.787385	-8.09677e-09	-9.42896e-11	2.23517e-08	3.91155e-06	320	2.96875	-2.36556e-07	-3.1665e-08	460800	98	1911	460800	0.000388044	3.41061e-13	0	0
19	2.0788	4.09303e-09	0.010621	5153.63	1.53469	0.974202	0.850518	-7.87926e-09	-2.36081e-10	-4.69387e-06	8.06712e-06	236.781	-83.0625	-9.49949e-08	-1.65775e-07	460784	5	1911	460784	-0.000523796	3.41061e-13	0	0
17	-1.03514	4.17625e-09	0.011099	5153.74	1.48614	0.977064	-1.92461	-8.10712e-09	-2.3001e-10	-3.76068e-06	7.21216e-06	250.875	-71.8438	-3.1665e-08	2.75671e-07	460800	91	1911	460800	-0.000203126	3.41061e-13	0	0
22	-1.53124	5.56202e-09	0.00752827	5153.74	-2.78382	0.923353	-1.87293	-8.56357e-09	2.3251e-10	5.34579e-07	6.28829e-06	234.062	6.5625	1.28523e-07	1.37836e-07	460800	70	1911	460800	0.000261936	-9.77707e-12	0	0
3	2.87541	4.73698e-09	0.000140872	5153.63	-2.74809	0.959685	-0.350457	-8.17463e-09	1.98937e-10	5.40167e-08	6.67945e-06	246.562	1.59375	-1.49012e-08	2.42144e-08	460784	12	1911	460784	-8.31359e-05	-2.50111e-12	0	0
6	-2.88532	4.26696e-09	0.000232957	5153.75	2.48536	0.965077	-1.34539	-7.8589e-09	2.57868e-10	-8.99658e-07	9.72673e-06	197.656	-18.7188	-4.09782e-08	-1.11759e-07	460800	102	1911	460800	0.000237727	5.11591e-12	0	0
23	-2.32739	4.94556e-09	0.0111595	5153.63	-1.70502	0.945225	-2.53665	-8.08891e-09	-1.3072e-10	-3.53903e-07	9.24245e-06	193.75	-0.21875	6.33299e-08	-1.49012e-07	460784	11	1911	460784	-0.000187552	-1.36424e-12	0	0
9	-1.14731	4.80306e-09	0.000517743	5153.8	-1.70941	0.954306	2.12666	-8.09998e-09	-2.1108e-10	1.86265e-09	9.33558e-06	201.656	1.9375	-2.23517e-08	3.1665e-08	460800	53	1911	460800	0.000194036	7.27596e-12	0	0
28	-0.188125	4.2116e-09	0.0198159	5153.63	0.470474	0.989587	-1.61275	-8.4975e-09	-7.17887e-11	6.33299e-07	4.26918e-06	314.438	10.25	-1.88127e-07	2.79397e-08	460800	32	1911	460800	0.000547295	2.72848e-12	0	0
2	-2.71365	4.58233e-09	0.0158788	5153.62	2.4463	0.944048	-2.091	-7.7989e-09	4.15374e-10	-1.11945e-06	9.57958e-06	182.875	-22.9062	6.51926e-08	-1.00583e-07	460800	21	1911	460800	0.000560758	-4.54747e-12	0	0
12	1.84611	4.12231e-09	0.00604919	5153.67	0.446828	0.990368	0.787385	-8.09677e-09	-9.42896e-11	2.23517e-08	3.91155e-06	320	2.96875	-2.36556e-07	-3.1665e-08	460800	98	1911	460800	0.000388044	3.41061e-13	0	0
19	2.0788	4.09303e-09	0.010621	5153.63	1.53469	0.974202	0.850518	-7.87926e-09	-2.36081e-10	-4.69387e-06	8.06712e-06	236.781	-83.0625	-9.49949e-08	-1.65775e-07	460784	5	1911	460784	-0.000523796	3.41061e-13	0	0
17	-1.03514	4.17625e-09	0.011099	5153.74	1.48614	0.977064	-1.92461	-8.10712e-09	-2.3001e-10	-3.76068e-06	7.21216e-06	250.875	-71.8438	-3.1665e-08	2.75671e-07	460800	91	1911	460800	-0.000203126	3.41061e-13	0	0
22	-1.53124	5.56202e-09	0.00752827	5153.74	-2.78382	0.923353	-1.87293	-8.56357e-09	2.3251e-10	5.34579e-07	6.28829e-06	234.062	6.5625	1.28523e-07	1.37836e-07	460800	70	1911	460800	0.000261936	-9.77707e-12	0	0
3	2.87541	4.73698e-09	0.000140872	5153.63	-2.74809	0.959685	-0.350457	-8.17463e-09	1.98937e-10	5.40167e-08	6.67945e-06	246.562	1.59375	-1.49012e-08	2.42144e-08	460784	12	1911	460784	-8.31359e-05	-2.50111e-12	0	0
6	-2.88532	4.26696e-09	0.000232957	5153.75	2.48536	0.965077	-1.34539	-7.8589e-09	2.57868e-10	-8.99658e-07	9.72673e-06	197.656	-18.7188	-4.09782e-08	-1.11759e-07	460800	102	1911	460800	0.000237727	5.11591e-12	0	0
9	-1.14731	4.80306e-09	0.000517743	5153.8	-1.70941	0.954306	2.12666	-8.09998e-09	-2.1108e-10	1.86265e-09	9.33558e-06	201.656	1.9375	-2.23517e-08	3.1665e-08	460800	53	1911	460800	0.000194036	7.27596e-12	0	0
23	-2.32739	4.94556e-09	0.0111595	5153.63	-1.70502	0.945225	-2.53665	-8.08891e-09	-1.3072e-10	-3.53903e-07	9.24245e-06	193.75	-0.21875	6.33299e-08	-1.49012e-07	460784	11	1911	460784	-0.000187552	-1.36424e-12	0	0
28	-0.188125	4.2116e-09	0.0198159	5153.63	0.470474	0.989587	-1.61275	-8.4975e-09	-7.17887e-11	6.33299e-07	4.26918e-06	314.438	10.25	-1.88127e-07	2.79397e-08	460800	32	1911	460800	0.000547295	2.72848e-12	0	0
2	-2.71365	4.58233e-09	0.0158788	5153.62	2.4463	0.944048	-2.091	-7.7989e-09	4.15374e-10	-1.11945e-06	9.57958e-06	182.875	-22.9062	6.51926e-08	-1.00583e-07	460800	21	1911	460800	0.000560758	-4.54747e-12	0	0
12	1.84611	4.12231e-09	0.00604919	5153.67	0.446828	0.990368	0.787385	-8.09677e-09	-9.42896e-11	2.23517e-08	3.91155e-06	320	2.96875	-2.36556e-07	-3.1665e-08	460800	98	1911	460800	0.000388044	3.41061e-13	0	0
19	2.0788	4.09303e-09	0.010621	5153.63	1.53469	0.974202	0.850518	-7.87926e-09	-2.36081e-10	-4.69387e-06	8.06712e-06	236.781	-83.0625	-9.49949e-08	-1.65775e-07	460784	5	1911	460784	-0.000523796	3.41061e-13	0	0
17	-1.03514	4.17625e-09	0.011099	5153.74	1.48614	0.977064	-1.92461	-8.10712e-09	-2.3001e-10	-3.76068e-06	7.21216e-06	250.875	-71.8438	-3.1665e-08	2.75671e-07	460800	91	1911	460800	-0.000203126	3.41061e-13	0	0
22	-1.53124	5.56202e-09	0.00752827	5153.74	-2.78382	0.923353	-1.87293	-8.56357e-09	2.3251e-10	5.34579e-07	6.28829e-06	234.062	6.5625	1.28523e-07	1.37836e-07	460800	70	1911	460800	0.000261936	-9.77707e-12	0	0
3	2.87541	4.73698e-09	0.000140872	5153.63	-2.74809	0.959685	-0.350457	-8.17463e-09	1.98937e-10	5.40167e-08	6.67945e-06	246.562	1.59375	-1.49012e-08	2.42144e-08	460784	12	1911	460784	-8.31359e-05	-2.50111e-12	0	0
6	-2.88532	4.26696e-09	0.000232957	5153.75	2.48536	0.965077	-1.34539	-7.8589e-09	2.57868e-10	-8.99658e-07	9.72673e-06	197.656	-18.7188	-4.09782e-08	-1.11759e-07	460800	102	1911	460800	0.000237727	5.11591e-12	0	0
9	-1.14731	4.80306e-09	0.000517743	5153.8	-1.70941	0.954306	2.12666	-8.09998e-09	-2.1108e-10	1.86265e-09	9.33558e-06	201.656	1.9375	-2.23517e-08	3.1665e-08	460800	53	1911	460800	0.000194036	7.27596e-12	0	0
23	-2.32739	4.94556e-09	0.0111595	5153.63	-1.70502	0.945225	-2.53665	-8.08891e-09	-1.3072e-10	-3.53903e-07	9.24245e-06	193.75	-0.21875	6.33299e-08	-1.49012e-07	460784	11	1911	460784	-0.000187552	-1.36424e-12	0	0
28	-0.188125	4.2116e-09	0.0198159	5153.63	0.470474	0.989587	-1.61275	-8.4975e-09	-7.17887e-11	6.33299e-07	4.26918e-06	314.438	10.25	-1.88127e-07	2.79397e-08	460800	32	1911	460800	0.000547295	2.72848e-12	0	0
2	-2.71365	4.58233e-09	0.0158788	5153.62	2.4463	0.944048	-2.091	-7.7989e-09	4.15374e-10	-1.11945e-06	9.57958e-06	182.875	-22.9062	6.51926e-08	-1.00583e-07	460800	21	1911	460800	0.000560758	-4.54747e-12	0	0
12	1.84611	4.12231e-09	0.00604919	5153.67	0.446828	0.990368	0.787385	-8.09677e-09	-9.42896e-11	2.23517e-08	3.91155e-06	320	2.96875	-2.36556e-07	-3.1665e-08	460800	98	1911	460800	0.000388044	3.41061e-13	0	0
19	2.0788	4.09303e-09	0.010621	5153.63	1.53469	0.974202	0.850518	-7.87926e-09	-2.36081e-10	-4.69387e-06	8.06712e-06	236.781	-83.0625	-9.49949e-08	-1.65775e-07	460784	5	1911	460784	-0.000523796	3.41061e-13	0	0
17	-1.03514	4.17625e-09	0.011099	5153.74	1.48614	0.977064	-1.92461	-8.10712e-09	-2.3001e-10	-3.76068e-06	7.21216e-06	250.875	-71.8438	-3.1665e-08	2.75671e-07	460800	91	1911	460800	-0.000203126	3.41061e-13	0	0
3	2.87541	4.73698e-09	0.000140872	5153.63	-2.74809	0.959685	-0.350457	-8.17463e-09	1.98937e-10	5.40167e-08	6.67945e-06	246.562	1.59375	-1.49012e-08	2.42144e-08	460784	12	1911	460784	-8.31359e-05	-2.50111e-12	0	0
6	-2.88532	4.26696e-09	0.000232957	5153.75	2.48536	0.965077	-1.34539	-7.8589e-09	2.57868e-10	-8.99658e-07	9.72673e-06	197.656	-18.7188	-4.09782e-08	-1.11759e-07	460800	102	1911	460800	0.000237727	5.11591e-12	0	0
9	-1.14731	4.80306e-09	0.000517743	5153.8	-1.70941	0.954306	2.12666	-8.09998e-09	-2.1108e-10	1.86265e-09	9.33558e-06	201.656	1.9375	-2.23517e-08	3.1665e-08	460800	53	1911	460800	0.000194036	7.27596e-12	0	0
23	-2.32739	4.94556e-09	0.0111595	5153.63	-1.70502	0.945225	-2.53665	-8.08891e-09	-1.3072e-10	-3.53903e-07	9.24245e-06	193.75	-0.21875	6.33299e-08	-1.49012e-07	460784	11	1911	460784	-0.000187552	-1.36424e-12	0	0
28	-0.188125	4.2116e-09	0.0198159	5153.63	0.470474	0.989587	-1.61275	-8.4975e-09	-7.17887e-11	6.33299e-07	4.26918e-06	314.438	10.25	-1.88127e-07	2.79397e-08	460800	32	1911	460800	0.000547295	2.72848e-12	0	0
22	-1.53124	5.56202e-09	0.00752827	5153.74	-2.78382	0.923353	-1.87293	-8.56357e-09	2.3251e-10	5.34579e-07	6.28829e-06	234.062	6.5625	1.28523e-07	1.37836e-07	460800	70	1911	460800	0.000261936	-9.77707e-12	0	0
2	-2.71365	4.58233e-09	0.0158788	5153.62	2.4463	0.944048	-2.091	-7.7989e-09	4.15374e-10	-1.11945e-06	9.57958e-06	182.875	-22.9062	6.51926e-08	-1.00583e-07	460800	21	1911	460800	0.000560758	-4.54747e-12	0	0
12	1.84611	4.12231e-09	0.00604919	5153.67	0.446828	0.990368	0.787385	-8.09677e-09	-9.42896e-11	2.23517e-08	3.91155e-06	320	2.96875	-2.36556e-07	-3.1665e-08	460800	98	1911	460800	0.000388044	3.41061e-13	0	0
19	2.0788	4.09303e-09	0.010621	5153.63	1.53469	0.974202	0.850518	-7.87926e-09	-2.36081e-10	-4.69387e-06	8.06712e-06	236.781	-83.0625	-9.49949e-08	-1.65775e-07	460784	5	1911	460784	-0.000523796	3.41061e-13	0	0
17	-1.03514	4.17625e-09	0.011099	5153.74	1.48614	0.977064	-1.92461	-8.10712e-09	-2.3001e-10	-3.76068e-06	7.21216e-06	250.875	-71.8438	-3.1665e-08	2.75671e-07	460800	91	1911	460800	-0.000203126	3.41061e-13	0	0
3	2.87541	4.73698e-09	0.000140872	5153.63	-2.74809	0.959685	-0.350457	-8.17463e-09	1.98937e-10	5.40167e-08	6.67945e-06	246.562	1.59375	-1.49012e-08	2.42144e-08	460784	12	1911	460784	-8.31359e-05	-2.50111e-12	0	0
6	-2.88532	4.26696e-09	0.000232957	5153.75	2.48536	0.965077	-1.34539	-7.8589e-09	2.57868e-10	-8.99658e-07	9.72673e-06	197.656	-18.7188	-4.09782e-08	-1.11759e-07	460800	102	1911	460800	0.000237727	5.11591e-12	0	0
9	-1.14731	4.80306e-09	0.000517743	5153.8	-1.70941	0.954306	2.12666	-8.09998e-09	-2.1108e-10	1.86265e-09	9.33558e-06	201.656	1.9375	-2.23517e-08	3.1665e-08	460800	53	1911	460800	0.000194036	7.27596e-12	0	0
23	-2.32739	4.94556e-09	0.0111595	5153.63	-1.70502	0.945225	-2.53665	-8.08891e-09	-1.3072e-10	-3.53903e-07	9.24245e-06	193.75	-0.21875	6.33299e-08	-1.49012e-07	460784	11	1911	460784	-0.000187552	-1.36424e-12	0	0
28	-0.188125	4.2116e-09	0.0198159	5153.63	0.470474	0.989587	-1.61275	-8.4975e-09	-7.17887e-11	6.33299e-07	4.26918e-06	314.438	10.25	-1.88127e-07	2.79397e-08	460800	32	1911	460800	0.000547295	2.72848e-12	0	0
22	-1.53124	5.56202e-09	0.00752827	5153.74	-2.78382	0.923353	-1.87293	-8.56357e-09	2.3251e-10	5.34579e-07	6.28829e-06	234.062	6.5625	1.28523e-07	1.37836e-07	460800	70	1911	460800	0.000261936	-9.77707e-12	0	0
2	-2.71365	4.58233e-09	0.0158788	5153.62	2.4463	0.944048	-2.091	-7.7989e-09	4.15374e-10	-1.11945e-06	9.57958e-06	182.875	-22.9062	6.51926e-08	-1.00583e-07	460800	21	1911	460800	0.000560758	-4.54747e-12	0	0
12	1.84611	4.12231e-09	0.00604919	5153.67	0.446828	0.990368	0.787385	-8.09677e-09	-9.42896e-11	2.23517e-08	3.91155e-06	320	2.96875	-2.36556e-07	-3.1665e-08	460800	98	1911	460800	0.000388044	3.41061e-13	0	0
19	2.0788	4.09303e-09	0.010621	5153.63	1.53469	0.974202	0.850518	-7.87926e-09	-2.36081e-10	-4.69387e-06	8.06712e-06	236.781	-83.0625	-9.49949e-08	-1.65775e-07	460784	5	1911	460784	-0.000523796	3.41061e-13	0	0
17	-1.03514	4.17625e-09	0.011099	5153.74	1.48614	0.977064	-1.92461	-8.10712e-09	-2.3001e-10	-3.76068e-06	7.21216e-06	250.875	-71.8438	-3.1665e-08	2.75671e-07	460800	91	1911	460800	-0.000203126	3.41061e-13	0	0
3	2.87541	4.73698e-09	0.000140872	5153.63	-2.74809	0.959685	-0.350457	-8.17463e-09	1.98937e-10	5.40167e-08	6.67945e-06	246.562	1.59375	-1.49012e-08	2.42144e-08	460784	12	1911	460784	-8.31359e-05	-2.50111e-12	0	0
6	-2.88532	4.26696e-09	0.000232957	5153.75	2.48536	0.965077	-1.34539	-7.8589e-09	2.57868e-10	-8.99658e-07	9.72673e-06	197.656	-18.7188	-4.09782e-08	-1.11759e-07	460800	102	1911	460800	0.000237727	5.11591e-12	0	0
9	-1.14731	4.80306e-09	0.000517743	5153.8	-1.70941	0.954306	2.12666	-8.09998e-09	-2.1108e-10	1.86265e-09	9.33558e-06	201.656	1.9375	-2.23517e-08	3.1665e-08	460800	53	1911	460800	0.000194036	7.27596e-12	0	0
23	-2.32739	4.94556e-09	0.0111595	5153.63	-1.70502	0.945225	-2.53665	-8.08891e-09	-1.3072e-10	-3.53903e-07	9.24245e-06	193.75	-0.21875	6.33299e-08	-1.49012e-07	460784	11	1911	460784	-0.000187552	-1.36424e-12	0	0
28	-0.188125	4.2116e-09	0.0198159	5153.63	0.470474	0.989587	-1.61275	-8.4975e-09	-7.17887e-11	6.33299e-07	4.26918e-06	314.438	10.25	-1.88127e-07	2.79397e-08	460800	32	1911	460800	0.000547295	2.72848e-12	0	0
22	-1.53124	5.56202e-09	0.00752827	5153.74	-2.78382	0.923353	-1.87293	-8.56357e-09	2.3251e-10	5.34579e-07	6.28829e-06	234.062	6.5625	1.28523e-07	1.37836e-07	460800	70	1911	460800	0.000261936	-9.77707e-12	0	0
2	-2.71365	4.58233e-09	0.0158788	5153.62	2.4463	0.944048	-2.091	-7.7989e-09	4.15374e-10	-1.11945e-06	9.57958e-06	182.875	-22.9062	6.51926e-08	-1.00583e-07	460800	21	1911	460800	0.000560758	-4.54747e-12	0	0
12	1.84611	4.12231e-09	0.00604919	5153.67	0.446828	0.990368	0.787385	-8.09677e-09	-9.42896e-11	2.23517e-08	3.91155e-06	320	2.96875	-2.36556e-07	-3.1665e-08	460800	98	1911	460800	0.000388044	3.41061e-13	0	0
19	2.0788	4.09303e-09	0.010621	5153.63	1.53469	0.974202	0.850518	-7.87926e-09	-2.36081e-10	-4.69387e-06	8.06712e-06	236.781	-83.0625	-9.49949e-08	-1.65775e-07	460784	5	1911	460784	-0.000523796	3.41061e-13	0	0
17	-1.03514	4.17625e-09	0.011099	5153.74	1.48614	0.977064	-1.92461	-8.10712e-09	-2.3001e-10	-3.76068e-06	7.21216e-06	250.875	-71.8438	-3.1665e-08	2.75671e-07	460800	91	1911	460800	-0.000203126	3.41061e-13	0	0
3	2.87541	4.73698e-09	0.000140872	5153.63	-2.74809	0.959685	-0.350457	-8.17463e-09	1.98937e-10	5.40167e-08	6.67945e-06	246.562	1.59375	-1.49012e-08	2.42144e-08	460784	12	1911	460784	-8.31359e-05	-2.50111e-12	0	0
6	-2.88532	4.26696e-09	0.000232957	5153.75	2.48536	0.965077	-1.34539	-7.8589e-09	2.57868e-10	-8.99658e-07	9.72673e-06	197.656	-18.7188	-4.09782e-08	-1.11759e-07	460800	102	1911	460800	0.000237727	5.11591e-12	0	0
9	-1.14731	4.80306e-09	0.000517743	5153.8	-1.70941	0.954306	2.12666	-8.09998e-09	-2.1108e-10	1.86265e-09	9.33558e-06	201.656	1.9375	-2.23517e-08	3.1665e-08	460800	53	1911	460800	0.000194036	7.27596e-12	0	0
23	-2.32739	4.94556e-09	0.0111595	5153.63	-1.70502	0.945225	-2.53665	-8.08891e-09	-1.3072e-10	-3.53903e-07	9.24245e-06	193.75	-0.21875	6.33299e-08	-1.49012e-07	460784	11	1911	460784	-0.000187552	-1.36424e-12	0	0
28	-0.188125	4.2116e-09	0.0198159	5153.63	0.470474	0.989587	-1.61275	-8.4975e-09	-7.17887e-11	6.33299e-07	4.26918e-06	314.438	10.25	-1.88127e-07	2.79397e-08	460800	32	1911	460800	0.000547295	2.72848e-12	0	0
22	-1.53124	5.56202e-09	0.00752827	5153.74	-2.78382	0.923353	-1.87293	-8.56357e-09	2.3251e-10	5.34579e-07	6.28829e-06	234.062	6.5625	1.28523e-07	1.37836e-07	460800	70	1911	460800	0.000261936	-9.77707e-12	0	0
2	-2.71365	4.58233e-09	0.0158788	5153.62	2.4463	0.944048	-2.091	-7.7989e-09	4.15374e-10	-1.11945e-06	9.57958e-06	182.875	-22.9062	6.51926e-08	-1.00583e-07	460800	21	1911	460800	0.000560758	-4.54747e-12	0	0
12	1.84611	4.12231e-09	0.00604919	5153.67	0.446828	0.990368	0.787385	-8.09677e-09	-9.42896e-11	2.23517e-08	3.91155e-06	320	2.96875	-2.36556e-07	-3.1665e-08	460800	98	1911	460800	0.000388044	3.41061e-13	0	0
19	2.0788	4.09303e-09	0.010621	5153.63	1.53469	0.974202	0.850518	-7.87926e-09	-2.36081e-10	-4.69387e-06	8.06712e-06	236.781	-83.0625	-9.49949e-08	-1.65775e-07	460784	5	1911	460784	-0.000523796	3.41061e-13	0	0
17	-1.03514	4.17625e-09	0.011099	5153.74	1.48614	0.977064	-1.92461	-8.10712e-09	-2.3001e-10	-3.76068e-06	7.21216e-06	250.875	-71.8438	-3.1665e-08	2.75671e-07	460800	91	1911	460800	-0.000203126	3.41061e-13	0	0
3	2.87541	4.73698e-09	0.000140872	5153.63	-2.74809	0.959685	-0.350457	-8.17463e-09	1.98937e-10	5.40167e-08	6.67945e-06	246.562	1.59375	-1.49012e-08	2.42144e-08	460784	12	1911	460784	-8.31359e-05	-2.50111e-12	0	0
6	-2.88532	4.26696e-09	0.000232957	5153.75	2.48536	0.965077	-1.34539	-7.8589e-09	2.57868e-10	-8.99658e-07	9.72673e-06	197.656	-18.7188	-4.09782e-08	-1.11759e-07	460800	102	1911	460800	0.000237727	5.11591e-12	0	0
9	-1.14731	4.80306e-09	0.000517743	5153.8	-1.70941	0.954306	2.12666	-8.09998e-09	-2.1108e-10	1.86265e-09	9.33558e-06	201.656	1.9375	-2.23517e-08	3.1665e-08	460800	53	1911	460800	0.000194036	7.27596e-12	0	0
23	-2.32739	4.94556e-09	0.0111595	5153.63	-1.70502	0.945225	-2.53665	-8.08891e-09	-1.3072e-10	-3.53903e-07	9.24245e-06	193.75	-0.21875	6.33299e-08	-1.49012e-07	460784	11	1911	460784	-0.000187552	-1.36424e-12	0	0
28	-0.188125	4.2116e-09	0.0198159	5153.63	0.470474	0.989587	-1.61275	-8.4975e-09	-7.17887e-11	6.33299e-07	4.26918e-06	314.438	10.25	-1.88127e-07	2.79397e-08	460800	32	1911	460800	0.000547295	2.72848e-12	0	0
22	-1.53124	5.56202e-09	0.00752827	5153.74	-2.78382	0.923353	-1.87293	-8.56357e-09	2.3251e-10	5.34579e-07	6.28829e-06	234.062	6.5625	1.28523e-07	1.37836e-07	460800	70	1911	460800	0.000261936	-9.77707e-12	0	0
2	-2.71365	4.58233e-09	0.0158788	5153.62	2.4463	0.944048	-2.091	-7.7989e-09	4.15374e-10	-1.11945e-06	9.57958e-06	182.875	-22.9062	6.51926e-08	-1.00583e-07	460800	21	1911	460800	0.000560758	-4.54747e-12	0	0
12	1.84611	4.12231e-09	0.00604919	5153.67	0.446828	0.990368	0.787385	-8.09677e-09	-9.42896e-11	2.23517e-08	3.91155e-06	320	2.96875	-2.36556e-07	-3.1665e-08	460800	98	1911	460800	0.000388044	3.41061e-13	0	0
19	2.0788	4.09303e-09	0.010621	5153.63	1.53469	0.974202	0.850518	-7.87926e-09	-2.36081e-10	-4.69387e-06	8.06712e-06	236.781	-83.0625	-9.49949e-08	-1.65775e-07	460784	5	1911	460784	-0.000523796	3.41061e-13	0	0
17	-1.03514	4.17625e-09	0.011099	5153.74	1.48614	0.977064	-1.92461	-8.10712e-09	-2.3001e-10	-3.76068e-06	7.21216e-06	250.875	-71.8438	-3.1665e-08	2.75671e-07	460800	91	1911	460800	-0.000203126	3.41061e-13	0	0
3	2.87541	4.73698e-09	0.000140872	5153.63	-2.74809	0.959685	-0.350457	-8.17463e-09	1.98937e-10	5.40167e-08	6.67945e-06	246.562	1.59375	-1.49012e-08	2.42144e-08	460784	12	1911	460784	-8.31359e-05	-2.50111e-12	0	0
6	-2.88532	4.26696e-09	0.000232957	5153.75	2.48536	0.965077	-1.34539	-7.8589e-09	2.57868e-10	-8.99658e-07	9.72673e-06	197.656	-18.7188	-4.09782e-08	-1.11759e-07	460800	102	1911	460800	0.000237727	5.11591e-12	0	0
9	-1.14731	4.80306e-09	0.000517743	5153.8	-1.70941	0.954306	2.12666	-8.09998e-09	-2.1108e-10	1.86265e-09	9.33558e-06	201.656	1.9375	-2.23517e-08	3.1665e-08	460800	53	1911	460800	0.000194036	7.27596e-12	0	0
23	-2.32739	4.94556e-09	0.0111595	5153.63	-1.70502	0.945225	-2.53665	-8.08891e-09	-1.3072e-10	-3.53903e-07	9.24245e-06	193.75	-0.21875	6.33299e-08	-1.49012e-07	460784	11	1911	460784	-0.000187552	-1.36424e-12	0	0
28	-0.188125	4.2116e-09	0.0198159	5153.63	0.470474	0.989587	-1.61275	-8.4975e-09	-7.17887e-11	6.33299e-07	4.26918e-06	314.438	10.25	-1.88127e-07	2.79397e-08	460800	32	1911	460800	0.000547295	2.72848e-12	0	0
22	-1.53124	5.56202e-09	0.00752827	5153.74	-2.78382	0.923353	-1.87293	-8.56357e-09	2.3251e-10	5.34579e-07	6.28829e-06	234.062	6.5625	1.28523e-07	1.37836e-07	460800	70	1911	460800	0.000261936	-9.77707e-12	0	0
2	-2.71365	4.58233e-09	0.0158788	5153.62	2.4463	0.944048	-2.091	-7.7989e-09	4.15374e-10	-1.11945e-06	9.57958e-06	182.875	-22.9062	6.51926e-08	-1.00583e-07	460800	21	1911	460800	0.000560758	-4.54747e-12	0	0
12	1.84611	4.12231e-09	0.00604919	5153.67	0.446828	0.990368	0.787385	-8.09677e-09	-9.42896e-11	2.23517e-08	3.91155e-06	320	2.96875	-2.36556e-07	-3.1665e-08	460800	98	1911	460800	0.000388044	3.41061e-13	0	0
19	2.0788	4.09303e-09	0.010621	5153.63	1.53469	0.974202	0.850518	-7.87926e-09	-2.36081e-10	-4.69387e-06	8.06712e-06	236.781	-83.0625	-9.49949e-08	-1.65775e-07	460784	5	1911	460784	-0.000523796	3.41061e-13	0	0
17	-1.03514	4.17625e-09	0.011099	5153.74	1.48614	0.977064	-1.92461	-8.10712e-09	-2.3001e-10	-3.76068e-06	7.21216e-06	250.875	-71.8438	-3.1665e-08	2.75671e-07	460800	91	1911	460800	-0.000203126	3.41061e-13	0	0
3	2.87541	4.73698e-09	0.000140872	5153.63	-2.74809	0.959685	-0.350457	-8.17463e-09	1.98937e-10	5.40167e-08	6.67945e-06	246.562	1.59375	-1.49012e-08	2.42144e-08	460784	12	1911	460784	-8.31359e-05	-2.50111e-12	0	0
6	-2.88532	4.26696e-09	0.000232957	5153.75	2.48536	0.965077	-1.34539	-7.8589e-09	2.57868e-10	-8.99658e-07	9.72673e-06	197.656	-18.7188	-4.09782e-08	-1.11759e-07	460800	102	1911	460800	0.000237727	5.11591e-12	0	0
9	-1.14731	4.80306e-09	0.000517743	5153.8	-1.70941	0.954306	2.12666	-8.09998e-09	-2.1108e-10	1.86265e-09	9.33558e-06	201.656	1.9375	-2.23517e-08	3.1665e-08	460800	53	1911	460800	0.000194036	7.27596e-12	0	0
23	-2.32739	4.94556e-09	0.0111595	5153.63	-1.70502	0.945225	-2.53665	-8.08891e-09	-1.3072e-10	-3.53903e-07	9.24245e-06	193.75	-0.21875	6.33299e-08	-1.49012e-07	460784	11	1911	460784	-0.000187552	-1.36424e-12	0	0
28	-0.188125	4.2116e-09	0.0198159	5153.63	0.470474	0.989587	-1.61275	-8.4975e-09	-7.17887e-11	6.33299e-07	4.26918e-06	314.438	10.25	-1.88127e-07	2.79397e-08	460800	32	1911	460800	0.000547295	2.72848e-12	0	0
22	-1.53124	5.56202e-09	0.00752827	5153.74	-2.78382	0.923353	-1.87293	-8.56357e-09	2.3251e-10	5.34579e-07	6.28829e-06	234.062	6.5625	1.28523e-07	1.37836e-07	460800	70	1911	460800	0.000261936	-9.77707e-12	0	0
2	-2.71365	4.58233e-09	0.0158788	5153.62	2.4463	0.944048	-2.091	-7.7989e-09	4.15374e-10	-1.11945e-06	9.57958e-06	182.875	-22.9062	6.51926e-08	-1.00583e-07	460800	21	1911	460800	0.000560758	-4.54747e-12	0	0
12	1.84611	4.12231e-09	0.00604919	5153.67	0.446828	0.990368	0.787385	-8.09677e-09	-9.42896e-11	2.23517e-08	3.91155e-06	320	2.96875	-2.36556e-07	-3.1665e-08	460800	98	1911	460800	0.000388044	3.41061e-13	0	0
19	2.0788	4.09303e-09	0.010621	5153.63	1.53469	0.974202	0.850518	-7.87926e-09	-2.36081e-10	-4.69387e-06	8.06712e-06	236.781	-83.0625	-9.49949e-08	-1.65775e-07	460784	5	1911	460784	-0.000523796	3.41061e-13	0	0
17	-1.03514	4.17625e-09	0.011099	5153.74	1.48614	0.977064	-1.92461	-8.10712e-09	-2.3001e-10	-3.76068e-06	7.21216e-06	250.875	-71.8438	-3.1665e-08	2.75671e-07	460800	91	1911	460800	-0.000203126	3.41061e-13	0	0
3	2.87541	4.73698e-09	0.000140872	5153.63	-2.74809	0.959685	-0.350457	-8.17463e-09	1.98937e-10	5.40167e-08	6.67945e-06	246.562	1.59375	-1.49012e-08	2.42144e-08	460784	12	1911	460784	-8.31359e-05	-2.50111e-12	0	0
6	-2.88532	4.26696e-09	0.000232957	5153.75	2.48536	0.965077	-1.34539	-7.8589e-09	2.57868e-10	-8.99658e-07	9.72673e-06	197.656	-18.7188	-4.09782e-08	-1.11759e-07	460800	102	1911	460800	0.000237727	5.11591e-12	0	0
9	-1.14731	4.80306e-09	0.000517743	5153.8	-1.70941	0.954306	2.12666	-8.09998e-09	-2.1108e-10	1.86265e-09	9.33558e-06	201.656	1.9375	-2.23517e-08	3.1665e-08	460800	53	1911	460800	0.000194036	7.27596e-12	0	0
23	-2.32739	4.94556e-09	0.0111595	5153.63	-1.70502	0.945225	-2.53665	-8.08891e-09	-1.3072e-10	-3.53903e-07	9.24245e-06	193.75	-0.21875	6.33299e-08	-1.49012e-07	460784	11	1911	460784	-0.000187552	-1.36424e-12	0	0
28	-0.188125	4.2116e-09	0.0198159	5153.63	0.470474	0.989587	-1.61275	-8.4975e-09	-7.17887e-11	6.33299e-07	4.26918e-06	314.438	10.25	-1.88127e-07	2.79397e-08	460800	32	1911	460800	0.000547295	2.72848e-12	0	0
22	-1.53124	5.56202e-09	0.00752827	5153.74	-2.78382	0.923353	-1.87293	-8.56357e-09	2.3251e-10	5.34579e-07	6.28829e-06	234.062	6.5625	1.28523e-07	1.37836e-07	460800	70	1911	460800	0.000261936	-9.77707e-12	0	0
2	-2.71365	4.58233e-09	0.0158788	5153.62	2.4463	0.944048	-2.091	-7.7989e-09	4.15374e-10	-1.11945e-06	9.57958e-06	182.875	-22.9062	6.51926e-08	-1.00583e-07	460800	21	1911	460800	0.000560758	-4.54747e-12	0	0
12	1.84611	4.12231e-09	0.00604919	5153.67	0.446828	0.990368	0.787385	-8.09677e-09	-9.42896e-11	2.23517e-08	3.91155e-06	320	2.96875	-2.36556e-07	-3.1665e-08	460800	98	1911	460800	0.000388044	3.41061e-13	0	0
19	2.0788	4.09303e-09	0.010621	5153.63	1.53469	0.974202	0.850518	-7.87926e-09	-2.36081e-10	-4.69387e-06	8.06712e-06	236.781	-83.0625	-9.49949e-08	-1.65775e-07	460784	5	1911	460784	-0.000523796	3.41061e-13	0	0
17	-1.03514	4.17625e-09	0.011099	5153.74	1.48614	0.977064	-1.92461	-8.10712e-09	-2.3001e-10	-3.76068e-06	7.21216e-06	250.875	-71.8438	-3.1665e-08	2.75671e-07	460800	91	1911	460800	-0.000203126	3.41061e-13	0	0
3	2.87541	4.73698e-09	0.000140872	5153.63	-2.74809	0.959685	-0.350457	-8.17463e-09	1.98937e-10	5.40167e-08	6.67945e-06	246.562	1.59375	-1.49012e-08	2.42144e-08	460784	12	1911	460784	-8.31359e-05	-2.50111e-12	0	0
6	-2.88532	4.26696e-09	0.000232957	5153.75	2.48536	0.965077	-1.34539	-7.8589e-09	2.57868e-10	-8.99658e-07	9.72673e-06	197.656	-18.7188	-4.09782e-08	-1.11759e-07	460800	102	1911	460800	0.000237727	5.11591e-12	0	0
9	-1.14731	4.80306e-09	0.000517743	5153.8	-1.70941	0.954306	2.12666	-8.09998e-09	-2.1108e-10	1.86265e-09	9.33558e-06	201.656	1.9375	-2.23517e-08	3.1665e-08	460800	53	1911	460800	0.000194036	7.27596e-12	0	0
23	-2.32739	4.94556e-09	0.0111595	5153.63	-1.70502	0.945225	-2.53665	-8.08891e-09	-1.3072e-10	-3.53903e-07	9.24245e-06	193.75	-0.21875	6.33299e-08	-1.49012e-07	460784	11	1911	460784	-0.000187552	-1.36424e-12	0	0
28	-0.188125	4.2116e-09	0.0198159	5153.63	0.470474	0.989587	-1.61275	-8.4975e-09	-7.17887e-11	6.33299e-07	4.26918e-06	314.438	10.25	-1.88127e-07	2.79397e-08	460800	32	1911	460800	0.000547295	2.72848e-12	0	0
22	-1.53124	5.56202e-09	0.00752827	5153.74	-2.78382	0.923353	-1.87293	-8.56357e-09	2.3251e-10	5.34579e-07	6.28829e-06	234.062	6.5625	1.28523e-07	1.37836e-07	460800	70	1911	460800	0.000261936	-9.77707e-12	0	0
2	-2.71365	4.58233e-09	0.0158788	5153.62	2.4463	0.944048	-2.091	-7.7989e-09	4.15374e-10	-1.11945e-06	9.57958e-06	182.875	-22.9062	6.51926e-08	-1.00583e-07	460800	21	1911	460800	0.000560758	-4.54747e-12	0	0
12	1.84611	4.12231e-09	0.00604919	5153.67	0.446828	0.990368	0.787385	-8.09677e-09	-9.42896e-11	2.23517e-08	3.91155e-06	320	2.96875	-2.36556e-07	-3.1665e-08	460800	98	1911	460800	0.000388044	3.41061e-13	0	0
19	2.0788	4.09303e-09	0.010621	5153.63	1.53469	0.974202	0.850518	-7.87926e-09	-2.36081e-10	-4.69387e-06	8.06712e-06	236.781	-83.0625	-9.49949e-08	-1.65775e-07	460784	5	1911	460784	-0.000523796	3.41061e-13	0	0
17	-1.03514	4.17625e-09	0.011099	5153.74	1.48614	0.977064	-1.92461	-8.10712e-09	-2.3001e-10	-3.76068e-06	7.21216e-06	250.875	-71.8438	-3.1665e-08	2.75671e-07	460800	91	1911	460800	-0.000203126	3.41061e-13	0	0
3	2.87541	4.73698e-09	0.000140872	5153.63	-2.74809	0.959685	-0.350457	-8.17463e-09	1.98937e-10	5.40167e-08	6.67945e-06	246.562	1.59375	-1.49012e-08	2.42144e-08	460784	12	1911	460784	-8.31359e-05	-2.50111e-12	0	0
6	-2.88532	4.26696e-09	0.000232957	5153.75	2.48536	0.965077	-1.34539	-7.8589e-09	2.57868e-10	-8.99658e-07	9.72673e-06	197.656	-18.7188	-4.09782e-08	-1.11759e-07	460800	102	1911	460800	0.000237727	5.11591e-12	0	0
9	-1.14731	4.80306e-09	0.000517743	5153.8	-1.70941	0.954306	2.12666	-8.09998e-09	-2.1108e-10	1.86265e-09	9.33558e-06	201.656	1.9375	-2.23517e-08	3.1665e-08	460800	53	1911	460800	0.000194036	7.27596e-12	0	0
23	-2.32739	4.94556e-09	0.0111595	5153.63	-1.70502	0.945225	-2.53665	-8.08891e-09	-1.3072e-10	-3.53903e-07	9.24245e-06	193.75	-0.21875	6.33299e-08	-1.49012e-07	460784	11	1911	460784	-0.000187552	-1.36424e-12	0	0
28	-0.188125	4.2116e-09	0.0198159	5153.63	0.470474	0.989587	-1.61275	-8.4975e-09	-7.17887e-11	6.33299e-07	4.26918e-06	314.438	10.25	-1.88127e-07	2.79397e-08	460800	32	1911	460800	0.000547295	2.72848e-12	0	0
22	-1.53124	5.56202e-09	0.00752827	5153.74	-2.78382	0.923353	-1.87293	-8.56357e-09	2.3251e-10	5.34579e-07	6.28829e-06	234.062	6.5625	1.28523e-07	1.37836e-07	460800	70	1911	460800	0.000261936	-9.77707e-12	0	0
2	-2.71365	4.58233e-09	0.0158788	5153.62	2.4463	0.944048	-2.091	-7.7989e-09	4.15374e-10	-1.11945e-06	9.57958e-06	182.875	-22.9062	6.51926e-08	-1.00583e-07	460800	21	1911	460800	0.000560758	-4.54747e-12	0	0
12	1.84611	4.12231e-09	0.00604919	5153.67	0.446828	0.990368	0.787385	-8.09677e-09	-9.42896e-11	2.23517e-08	3.91155e-06	320	2.96875	-2.36556e-07	-3.1665e-08	460800	98	1911	460800	0.000388044	3.41061e-13	0	0
19	2.0788	4.09303e-09	0.010621	5153.63	1.53469	0.974202	0.850518	-7.87926e-09	-2.36081e-10	-4.69387e-06	8.06712e-06	236.781	-83.0625	-9.49949e-08	-1.65775e-07	460784	5	1911	460784	-0.000523796	3.41061e-13	0	0
17	-1.03514	4.17625e-09	0.011099	5153.74	1.48614	0.977064	-1.92461	-8.10712e-09	-2.3001e-10	-3.76068e-06	7.21216e-06	250.875	-71.8438	-3.1665e-08	2.75671e-07	460800	91	1911	460800	-0.000203126	3.41061e-13	0	0
3	2.87541	4.73698e-09	0.000140872	5153.63	-2.74809	0.959685	-0.350457	-8.17463e-09	1.98937e-10	5.40167e-08	6.67945e-06	246.562	1.59375	-1.49012e-08	2.42144e-08	460784	12	1911	460784	-8.31359e-05	-2.50111e-12	0	0
6	-2.88532	4.26696e-09	0.000232957	5153.75	2.48536	0.965077	-1.34539	-7.8589e-09	2.57868e-10	-8.99658e-07	9.72673e-06	197.656	-18.7188	-4.09782e-08	-1.11759e-07	460800	102	1911	460800	0.000237727	5.11591e-12	0	0
9	-1.14731	4.80306e-09	0.000517743	5153.8	-1.70941	0.954306	2.12666	-8.09998e-09	-2.1108e-10	1.86265e-09	9.33558e-06	201.656	1.9375	-2.23517e-08	3.1665e-08	460800	53	1911	460800	0.000194036	7.27596e-12	0	0
23	-2.32739	4.94556e-09	0.0111595	5153.63	-1.70502	0.945225	-2.53665	-8.08891e-09	-1.3072e-10	-3.53903e-07	9.24245e-06	193.75	-0.21875	6.33299e-08	-1.49012e-07	460784	11	1911	460784	-0.000187552	-1.36424e-12	0	0
28	-0.188125	4.2116e-09	0.0198159	5153.63	0.470474	0.989587	-1.61275	-8.4975e-09	-7.17887e-11	6.33299e-07	4.26918e-06	314.438	10.25	-1.88127e-07	2.79397e-08	460800	32	1911	460800	0.000547295	2.72848e-12	0	0
22	-1.53124	5.56202e-09	0.00752827	5153.74	-2.78382	0.923353	-1.87293	-8.56357e-09	2.3251e-10	5.34579e-07	6.28829e-06	234.062	6.5625	1.28523e-07	1.37836e-07	460800	70	1911	460800	0.000261936	-9.77707e-12	0	0
2	-2.71365	4.58233e-09	0.0158788	5153.62	2.4463	0.944048	-2.091	-7.7989e-09	4.15374e-10	-1.11945e-06	9.57958e-06	182.875	-22.9062	6.51926e-08	-1.00583e-07	460800	21	1911	460800	0.000560758	-4.54747e-12	0	0
12	1.84611	4.12231e-09	0.00604919	5153.67	0.446828	0.990368	0.787385	-8.09677e-09	-9.42896e-11	2.23517e-08	3.91155e-06	320	2.96875	-2.36556e-07	-3.1665e-08	460800	98	1911	460800	0.000388044	3.41061e-13	0	0
19	2.0788	4.09303e-09	0.010621	5153.63	1.53469	0.974202	0.850518	-7.87926e-09	-2.36081e-10	-4.69387e-06	8.06712e-06	236.781	-83.0625	-9.49949e-08	-1.65775e-07	460784	5	1911	460784	-0.000523796	3.41061e-13	0	0
17	-1.03514	4.17625e-09	0.011099	5153.74	1.48614	0.977064	-1.92461	-8.10712e-09	-2.3001e-10	-3.76068e-06	7.21216e-06	250.875	-71.8438	-3.1665e-08	2.75671e-07	460800	91	1911	460800	-0.000203126	3.41061e-13	0	0
3	2.87541	4.73698e-09	0.000140872	5153.63	-2.74809	0.959685	-0.350457	-8.17463e-09	1.98937e-10	5.40167e-08	6.67945e-06	246.562	1.59375	-1.49012e-08	2.42144e-08	460784	12	1911	460784	-8.31359e-05	-2.50111e-12	0	0
6	-2.88532	4.26696e-09	0.000232957	5153.75	2.48536	0.965077	-1.34539	-7.8589e-09	2.57868e-10	-8.99658e-07	9.72673e-06	197.656	-18.7188	-4.09782e-08	-1.11759e-07	460800	102	1911	460800	0.000237727	5.11591e-12	0	0
9	-1.14731	4.80306e-09	0.000517743	5153.8	-1.70941	0.954306	2.12666	-8.09998e-09	-2.1108e-10	1.86265e-09	9.33558e-06	201.656	1.9375	-2.23517e-08	3.1665e-08	460800	53	1911	460800	0.000194036	7.27596e-12	0	0
23	-2.32739	4.94556e-09	0.0111595	5153.63	-1.70502	0.945225	-2.53665	-8.08891e-09	-1.3072e-10	-3.53903e-07	9.24245e-06	193.75	-0.21875	6.33299e-08	-1.49012e-07	460784	11	1911	460784	-0.000187552	-1.36424e-12	0	0
28	-0.188125	4.2116e-09	0.0198159	5153.63	0.470474	0.989587	-1.61275	-8.4975e-09	-7.17887e-11	6.33299e-07	4.26918e-06	314.438	10.25	-1.88127e-07	2.79397e-08	460800	32	1911	460800	0.000547295	2.72848e-12	0	0
2	-2.71365	4.58233e-09	0.0158788	5153.62	2.4463	0.944048	-2.091	-7.7989e-09	4.15374e-10	-1.11945e-06	9.57958e-06	182.875	-22.9062	6.51926e-08	-1.00583e-07	460800	21	1911	460800	0.000560758	-4.54747e-12	0	0
12	1.84611	4.12231e-09	0.00604919	5153.67	0.446828	0.990368	0.787385	-8.09677e-09	-9.42896e-11	2.23517e-08	3.91155e-06	320	2.96875	-2.36556e-07	-3.1665e-08	460800	98	1911	460800	0.000388044	3.41061e-13	0	0
19	2.0788	4.09303e-09	0.010621	5153.63	1.53469	0.974202	0.850518	-7.87926e-09	-2.36081e-10	-4.69387e-06	8.06712e-06	236.781	-83.0625	-9.49949e-08	-1.65775e-07	460784	5	1911	460784	-0.000523796	3.41061e-13	0	0
17	-1.03514	4.17625e-09	0.011099	5153.74	1.48614	0.977064	-1.92461	-8.10712e-09	-2.3001e-10	-3.76068e-06	7.21216e-06	250.875	-71.8438	-3.1665e-08	2.75671e-07	460800	91	1911	460800	-0.000203126	3.41061e-13	0	0
3	2.87541	4.73698e-09	0.000140872	5153.63	-2.74809	0.959685	-0.350457	-8.17463e-09	1.98937e-10	5.40167e-08	6.67945e-06	246.562	1.59375	-1.49012e-08	2.42144e-08	460784	12	1911	460784	-8.31359e-05	-2.50111e-12	0	0
6	-2.88532	4.26696e-09	0.000232957	5153.75	2.48536	0.965077	-1.34539	-7.8589e-09	2.57868e-10	-8.99658e-07	9.72673e-06	197.656	-18.7188	-4.09782e-08	-1.11759e-07	460800	102	1911	460800	0.000237727	5.11591e-12	0	0
9	-1.14731	4.80306e-09	0.000517743	5153.8	-1.70941	0.954306	2.12666	-8.09998e-09	-2.1108e-10	1.86265e-09	9.33558e-06	201.656	1.9375	-2.23517e-08	3.1665e-08	460800	53	1911	460800	0.000194036	7.27596e-12	0	0
23	-2.32739	4.94556e-09	0.0111595	5153.63	-1.70502	0.945225	-2.53665	-8.08891e-09	-1.3072e-10	-3.53903e-07	9.24245e-06	193.75	-0.21875	6.33299e-08	-1.49012e-07	460784	11	1911	460784	-0.000187552	-1.36424e-12	0	0
28	-0.188125	4.2116e-09	0.0198159	5153.63	0.470474	0.989587	-1.61275	-8.4975e-09	-7.17887e-11	6.33299e-07	4.26918e-06	314.438	10.25	-1.88127e-07	2.79397e-08	460800	32	1911	460800	0.000547295	2.72848e-12	0	0
2	-2.71365	4.58233e-09	0.0158788	5153.62	2.4463	0.944048	-2.091	-7.7989e-09	4.15374e-10	-1.11945e-06	9.57958e-06	182.875	-22.9062	6.51926e-08	-1.00583e-07	460800	21	1911	460800	0.000560758	-4.54747e-12	0	0
12	1.84611	4.12231e-09	0.00604919	5153.67	0.446828	0.990368	0.787385	-8.09677e-09	-9.42896e-11	2.23517e-08	3.91155e-06	320	2.96875	-2.36556e-07	-3.1665e-08	460800	98	1911	460800	0.000388044	3.41061e-13	0	0
19	2.0788	4.09303e-09	0.010621	5153.63	1.53469	0.974202	0.850518	-7.87926e-09	-2.36081e-10	-4.69387e-06	8.06712e-06	236.781	-83.0625	-9.49949e-08	-1.65775e-07	460784	5	1911	460784	-0.000523796	3.41061e-13	0	0
17	-1.03514	4.17625e-09	0.011099	5153.74	1.48614	0.977064	-1.92461	-8.10712e-09	-2.3001e-10	-3.76068e-06	7.21216e-06	250.875	-71.8438	-3.1665e-08	2.75671e-07	460800	91	1911	460800	-0.000203126	3.41061e-13	0	0
3	2.87541	4.73698e-09	0.000140872	5153.63	-2.74809	0.959685	-0.350457	-8.17463e-09	1.98937e-10	5.40167e-08	6.67945e-06	246.562	1.59375	-1.49012e-08	2.42144e-08	460784	12	1911	460784	-8.31359e-05	-2.50111e-12	0	0
6	-2.88532	4.26696e-09	0.000232957	5153.75	2.48536	0.965077	-1.34539	-7.8589e-09	2.57868e-10	-8.99658e-07	9.72673e-06	197.656	-18.7188	-4.09782e-08	-1.11759e-07	460800	102	1911	460800	0.000237727	5.11591e-12	0	0
9	-1.14731	4.80306e-09	0.000517743	5153.8	-1.70941	0.954306	2.12666	-8.09998e-09	-2.1108e-10	1.86265e-09	9.33558e-06	201.656	1.9375	-2.23517e-08	3.1665e-08	460800	53	1911	460800	0.000194036	7.27596e-12	0	0
23	-2.32739	4.94556e-09	0.0111595	5153.63	-1.70502	0.945225	-2.53665	-8.08891e-09	-1.3072e-10	-3.53903e-07	9.24245e-06	193.75	-0.21875	6.33299e-08	-1.49012e-07	460784	11	1911	460784	-0.000187552	-1.36424e-12	0	0
28	-0.188125	4.2116e-09	0.0198159	5153.63	0.470474	0.989587	-1.61275	-8.4975e-09	-7.17887e-11	6.33299e-07	4.26918e-06	314.438	10.25	-1.88127e-07	2.79397e-08	460800	32	1911	460800	0.000547295	2.72848e-12	0	0
2	-2.71365	4.58233e-09	0.0158788	5153.62	2.4463	0.944048	-2.091	-7.7989e-09	4.15374e-10	-1.11945e-06	9.57958e-06	182.875	-22.9062	6.51926e-08	-1.00583e-07	460800	21	1911	460800	0.000560758	-4.54747e-12	0	0
12	1.84611	4.12231e-09	0.00604919	5153.67	0.446828	0.990368	0.787385	-8.09677e-09	-9.42896e-11	2.23517e-08	3.91155e-06	320	2.96875	-2.36556e-07	-3.1665e-08	460800	98	1911	460800	0.000388044	3.41061e-13	0	0
19	2.0788	4.09303e-09	0.010621	5153.63	1.53469	0.974202	0.850518	-7.87926e-09	-2.36081e-10	-4.69387e-06	8.06712e-06	236.781	-83.0625	-9.49949e-08	-1.65775e-07	460784	5	1911	460784	-0.000523796	3.41061e-13	0	0
17	-1.03514	4.17625e-09	0.011099	5153.74	1.48614	0.977064	-1.92461	-8.10712e-09	-2.3001e-10	-3.76068e-06	7.21216e-06	250.875	-71.8438	-3.1665e-08	2.75671e-07	460800	91	1911	460800	-0.000203126	3.41061e-13	0	0
3	2.87541	4.73698e-09	0.000140872	5153.63	-2.74809	0.959685	-0.350457	-8.17463e-09	1.98937e-10	5.40167e-08	6.67945e-06	246.562	1.59375	-1.49012e-08	2.42144e-08	460784	12	1911	460784	-8.31359e-05	-2.50111e-12	0	0
6	-2.88532	4.26696e-09	0.000232957	5153.75	2.48536	0.965077	-1.34539	-7.8589e-09	2.57868e-10	-8.99658e-07	9.72673e-06	197.656	-18.7188	-4.09782e-08	-1.11759e-07	460800	102	1911	460800	0.000237727	5.11591e-12	0	0
9	-1.14731	4.80306e-09	0.000517743	5153.8	-1.70941	0.954306	2.12666	-8.09998e-09	-2.1108e-10	1.86265e-09	9.33558e-06	201.656	1.9375	-2.23517e-08	3.1665e-08	460800	53	1911	460800	0.000194036	7.27596e-12	0	0
23	-2.32739	4.94556e-09	0.0111595	5153.63	-1.70502	0.945225	-2.53665	-8.08891e-09	-1.3072e-10	-3.53903e-07	9.24245e-06	193.75	-0.21875	6.33299e-08	-1.49012e-07	460784	11	1911	460784	-0.000187552	-1.36424e-12	0	0
28	-0.188125	4.2116e-09	0.0198159	5153.63	0.470474	0.989587	-1.61275	-8.4975e-09	-7.17887e-11	6.33299e-07	4.26918e-06	314.438	10.25	-1.88127e-07	2.79397e-08	460800	32	1911	460800	0.000547295	2.72848e-12	0	0
2	-2.71365	4.58233e-09	0.0158788	5153.62	2.4463	0.944048	-2.091	-7.7989e-09	4.15374e-10	-1.11945e-06	9.57958e-06	182.875	-22.9062	6.51926e-08	-1.00583e-07	460800	21	1911	460800	0.000560758	-4.54747e-12	0	0
12	1.84611	4.12231e-09	0.00604919	5153.67	0.446828	0.990368	0.787385	-8.09677e-09	-9.42896e-11	2.23517e-08	3.91155e-06	320	2.96875	-2.36556e-07	-3.1665e-08	460800	98	1911	460800	0.000388044	3.41061e-13	0	0
19	2.0788	4.09303e-09	0.010621	5153.63	1.53469	0.974202	0.850518	-7.87926e-09	-2.36081e-10	-4.69387e-06	8.06712e-06	236.781	-83.0625	-9.49949e-08	-1.65775e-07	460784	5	1911	460784	-0.000523796	3.41061e-13	0	0
17	-1.03514	4.17625e-09	0.011099	5153.74	1.48614	0.977064	-1.92461	-8.10712e-09	-2.3001e-10	-3.76068e-06	7.21216e-06	250.875	-71.8438	-3.1665e-08	2.75671e-07	460800	91	1911	460800	-0.000203126	3.41061e-13	0	0
3	2.87541	4.73698e-09	0.000140872	5153.63	-2.74809	0.959685	-0.350457	-8.17463e-09	1.98937e-10	5.40167e-08	6.67945e-06	246.562	1.59375	-1.49012e-08	2.42144e-08	460784	12	1911	460784	-8.31359e-05	-2.50111e-12	0	0
6	-2.88532	4.26696e-09	0.000232957	5153.75	2.48536	0.965077	-1.34539	-7.8589e-09	2.57868e-10	-8.99658e-07	9.72673e-06	197.656	-18.7188	-4.09782e-08	-1.11759e-07	460800	102	1911	460800	0.000237727	5.11591e-12	0	0
9	-1.14731	4.80306e-09	0.000517743	5153.8	-1.70941	0.954306	2.12666	-8.09998e-09	-2.1108e-10	1.86265e-09	9.33558e-06	201.656	1.9375	-2.23517e-08	3.1665e-08	460800	53	1911	460800	0.000194036	7.27596e-12	0	0
23	-2.32739	4.94556e-09	0.0111595	5153.63	-1.70502	0.945225	-2.53665	-8.08891e-09	-1.3072e-10	-3.53903e-07	9.24245e-06	193.75	-0.21875	6.33299e-08	-1.49012e-07	460784	11	1911	460784	-0.000187552	-1.36424e-12	0	0
28	-0.188125	4.2116e-09	0.0198159	5153.63	0.470474	0.989587	-1.61275	-8.4975e-09	-7.17887e-11	6.33299e-07	4.26918e-06	314.438	10.25	-1.88127e-07	2.79397e-08	460800	32	1911	460800	0.000547295	2.72848e-12	0	0
2	-2.71365	4.58233e-09	0.0158788	5153.62	2.4463	0.944048	-2.091	-7.7989e-09	4.15374e-10	-1.11945e-06	9.57958e-06	182.875	-22.9062	6.51926e-08	-1.00583e-07	460800	21	1911	460800	0.000560758	-4.54747e-12	0	0
12	1.84611	4.12231e-09	0.00604919	5153.67	0.446828	0.990368	0.787385	-8.09677e-09	-9.42896e-11	2.23517e-08	3.91155e-06	320	2.96875	-2.36556e-07	-3.1665e-08	460800	98	1911	460800	0.000388044	3.41061e-13	0	0
19	2.0788	4.09303e-09	0.010621	5153.63	1.53469	0.974202	0.850518	-7.87926e-09	-2.36081e-10	-4.69387e-06	8.06712e-06	236.781	-83.0625	-9.49949e-08	-1.65775e-07	460784	5	1911	460784	-0.000523796	3.41061e-13	0	0
17	-1.03514	4.17625e-09	0.011099	5153.74	1.48614	0.977064	-1.92461	-8.10712e-09	-2.3001e-10	-3.76068e-06	7.21216e-06	250.875	-71.8438	-3.1665e-08	2.75671e-07	460800	91	1911	460800	-0.000203126	3.41061e-13	0	0
3	2.87541	4.73698e-09	0.000140872	5153.63	-2.74809	0.959685	-0.350457	-8.17463e-09	1.98937e-10	5.40167e-08	6.67945e-06	246.562	1.59375	-1.49012e-08	2.42144e-08	460784	12	1911	460784	-8.31359e-05	-2.50111e-12	0	0
6	-2.88532	4.26696e-09	0.000232957	5153.75	2.48536	0.965077	-1.34539	-7.8589e-09	2.57868e-10	-8.99658e-07	9.72673e-06	197.656	-18.7188	-4.09782e-08	-1.11759e-07	460800	102	1911	460800	0.000237727	5.11591e-12	0	0
9	-1.14731	4.80306e-09	0.000517743	5153.8	-1.70941	0.954306	2.12666	-8.09998e-09	-2.1108e-10	1.86265e-09	9.33558e-06	201.656	1.9375	-2.23517e-08	3.1665e-08	460800	53	1911	460800	0.000194036	7.27596e-12	0	0
23	-2.32739	4.94556e-09	0.0111595	5153.63	-1.70502	0.945225	-2.53665	-8.08891e-09	-1.3072e-10	-3.53903e-07	9.24245e-06	193.75	-0.21875	6.33299e-08	-1.49012e-07	460784	11	1911	460784	-0.000187552	-1.36424e-12	0	0
28	-0.188125	4.2116e-09	0.0198159	5153.63	0.470474	0.989587	-1.61275	-8.4975e-09	-7.17887e-11	6.33299e-07	4.26918e-06	314.438	10.25	-1.88127e-07	2.79397e-08	460800	32	1911	460800	0.000547295	2.72848e-12	0	0
2	-2.71365	4.58233e-09	0.0158788	5153.62	2.4463	0.944048	-2.091	-7.7989e-09	4.15374e-10	-1.11945e-06	9.57958e-06	182.875	-22.9062	6.51926e-08	-1.00583e-07	460800	21	1911	460800	0.000560758	-4.54747e-12	0	0
12	1.84611	4.12231e-09	0.00604919	5153.67	0.446828	0.990368	0.787385	-8.09677e-09	-9.42896e-11	2.23517e-08	3.91155e-06	320	2.96875	-2.36556e-07	-3.1665e-08	460800	98	1911	460800	0.000388044	3.41061e-13	0	0
19	2.0788	4.09303e-09	0.010621	5153.63	1.53469	0.974202	0.850518	-7.87926e-09	-2.36081e-10	-4.69387e-06	8.06712e-06	236.781	-83.0625	-9.49949e-08	-1.65775e-07	460784	5	1911	460784	-0.000523796	3.41061e-13	0	0
17	-1.03514	4.17625e-09	0.011099	5153.74	1.48614	0.977064	-1.92461	-8.10712e-09	-2.3001e-10	-3.76068e-06	7.21216e-06	250.875	-71.8438	-3.1665e-08	2.75671e-07	460800	91	1911	460800	-0.000203126	3.41061e-13	0	0
3	2.87541	4.73698e-09	0.000140872	5153.63	-2.74809	0.959685	-0.350457	-8.17463e-09	1.98937e-10	5.40167e-08	6.67945e-06	246.562	1.59375	-1.49012e-08	2.42144e-08	460784	12	1911	460784	-8.31359e-05	-2.50111e-12	0	0
6	-2.88532	4.26696e-09	0.000232957	5153.75	2.48536	0.965077	-1.34539	-7.8589e-09	2.57868e-10	-8.99658e-07	9.72673e-06	197.656	-18.7188	-4.09782e-08	-1.11759e-07	460800	102	1911	460800	0.000237727	5.11591e-12	0	0
9	-1.14731	4.80306e-09	0.000517743	5153.8	-1.70941	0.954306	2.12666	-8.09998e-09	-2.1108e-10	1.86265e-09	9.33558e-06	201.656	1.9375	-2.23517e-08	3.1665e-08	460800	53	1911	460800	0.000194036	7.27596e-12	0	0
23	-2.32739	4.94556e-09	0.0111595	5153.63	-1.70502	0.945225	-2.53665	-8.08891e-09	-1.3072e-10	-3.53903e-07	9.24245e-06	193.75	-0.21875	6.33299e-08	-1.49012e-07	460784	11	1911	460784	-0.000187552	-1.36424e-12	0	0
28	-0.188125	4.2116e-09	0.0198159	5153.63	0.470474	0.989587	-1.61275	-8.4975e-09	-7.17887e-11	6.33299e-07	4.26918e-06	314.438	10.25	-1.88127e-07	2.79397e-08	460800	32	1911	460800	0.000547295	2.72848e-12	0	0
2	-2.71365	4.58233e-09	0.0158788	5153.62	2.4463	0.944048	-2.091	-7.7989e-09	4.15374e-10	-1.11945e-06	9.57958e-06	182.875	-22.9062	6.51926e-08	-1.00583e-07	460800	21	1911	460800	0.000560758	-4.54747e-12	0	0
12	1.84611	4.12231e-09	0.00604919	5153.67	0.446828	0.990368	0.787385	-8.09677e-09	-9.42896e-11	2.23517e-08	3.91155e-06	320	2.96875	-2.36556e-07	-3.1665e-08	460800	98	1911	460800	0.000388044	3.41061e-13	0	0
19	2.0788	4.09303e-09	0.010621	5153.63	1.53469	0.974202	0.850518	-7.87926e-09	-2.36081e-10	-4.69387e-06	8.06712e-06	236.781	-83.0625	-9.49949e-08	-1.65775e-07	460784	5	1911	460784	-0.000523796	3.41061e-13	0	0
17	-1.03514	4.17625e-09	0.011099	5153.74	1.48614	0.977064	-1.92461	-8.10712e-09	-2.3001e-10	-3.76068e-06	7.21216e-06	250.875	-71.8438	-3.1665e-08	2.75671e-07	460800	91	1911	460800	-0.000203126	3.41061e-13	0	0
3	2.87541	4.73698e-09	0.000140872	5153.63	-2.74809	0.959685	-0.350457	-8.17463e-09	1.98937e-10	5.40167e-08	6.67945e-06	246.562	1.59375	-1.49012e-08	2.42144e-08	460784	12	1911	460784	-8.31359e-05	-2.50111e-12	0	0
6	-2.88532	4.26696e-09	0.000232957	5153.75	2.48536	0.965077	-1.34539	-7.8589e-09	2.57868e-10	-8.99658e-07	9.72673e-06	197.656	-18.7188	-4.09782e-08	-1.11759e-07	460800	102	1911	460800	0.000237727	5.11591e-12	0	0
9	-1.14731	4.80306e-09	0.000517743	5153.8	-1.70941	0.954306	2.12666	-8.09998e-09	-2.1108e-10	1.86265e-09	9.33558e-06	201.656	1.9375	-2.23517e-08	3.1665e-08	460800	53	1911	460800	0.000194036	7.27596e-12	0	0
23	-2.32739	4.94556e-09	0.0111595	5153.63	-1.70502	0.945225	-2.53665	-8.08891e-09	-1.3072e-10	-3.53903e-07	9.24245e-06	193.75	-0.21875	6.33299e-08	-1.49012e-07	460784	11	1911	460784	-0.000187552	-1.36424e-12	0	0
28	-0.188125	4.2116e-09	0.0198159	5153.63	0.470474	0.989587	-1.61275	-8.4975e-09	-7.17887e-11	6.33299e-07	4.26918e-06	314.438	10.25	-1.88127e-07	2.79397e-08	460800	32	1911	460800	0.000547295	2.72848e-12	0	0
2	-2.71365	4.58233e-09	0.0158788	5153.62	2.4463	0.944048	-2.091	-7.7989e-09	4.15374e-10	-1.11945e-06	9.57958e-06	182.875	-22.9062	6.51926e-08	-1.00583e-07	460800	21	1911	460800	0.000560758	-4.54747e-12	0	0
12	1.84611	4.12231e-09	0.00604919	5153.67	0.446828	0.990368	0.787385	-8.09677e-09	-9.42896e-11	2.23517e-08	3.91155e-06	320	2.96875	-2.36556e-07	-3.1665e-08	460800	98	1911	460800	0.000388044	3.41061e-13	0	0
19	2.0788	4.09303e-09	0.010621	5153.63	1.53469	0.974202	0.850518	-7.87926e-09	-2.36081e-10	-4.69387e-06	8.06712e-06	236.781	-83.0625	-9.49949e-08	-1.65775e-07	460784	5	1911	460784	-0.000523796	3.41061e-13	0	0
17	-1.03514	4.17625e-09	0.011099	5153.74	1.48614	0.977064	-1.92461	-8.10712e-09	-2.3001e-10	-3.76068e-06	7.21216e-06	250.875	-71.8438	-3.1665e-08	2.75671e-07	460800	91	1911	460800	-0.000203126	3.41061e-13	0	0
3	2.87541	4.73698e-09	0.000140872	5153.63	-2.74809	0.959685	-0.350457	-8.17463e-09	1.98937e-10	5.40167e-08	6.67945e-06	246.562	1.59375	-1.49012e-08	2.42144e-08	460784	12	1911	460784	-8.31359e-05	-2.50111e-12	0	0
6	-2.88532	4.26696e-09	0.000232957	5153.75	2.48536	0.965077	-1.34539	-7.8589e-09	2.57868e-10	-8.99658e-07	9.72673e-06	197.656	-18.7188	-4.09782e-08	-1.11759e-07	460800	102	1911	460800	0.000237727	5.11591e-12	0	0
9	-1.14731	4.80306e-09	0.000517743	5153.8	-1.70941	0.954306	2.12666	-8.09998e-09	-2.1108e-10	1.86265e-09	9.33558e-06	201.656	1.9375	-2.23517e-08	3.1665e-08	460800	53	1911	460800	0.000194036	7.27596e-12	0	0
23	-2.32739	4.94556e-09	0.0111595	5153.63	-1.70502	0.945225	-2.53665	-8.08891e-09	-1.3072e-10	-3.53903e-07	9.24245e-06	193.75	-0.21875	6.33299e-08	-1.49012e-07	460784	11	1911	460784	-0.000187552	-1.36424e-12	0	0
28	-0.188125	4.2116e-09	0.0198159	5153.63	0.470474	0.989587	-1.61275	-8.4975e-09	-7.17887e-11	6.33299e-07	4.26918e-06	314.438	10.25	-1.88127e-07	2.79397e-08	460800	32	1911	460800	0.000547295	2.72848e-12	0	0
2	-2.71365	4.58233e-09	0.0158788	5153.62	2.4463	0.944048	-2.091	-7.7989e-09	4.15374e-10	-1.11945e-06	9.57958e-06	182.875	-22.9062	6.51926e-08	-1.00583e-07	460800	21	1911	460800	0.000560758	-4.54747e-12	0	0
12	1.84611	4.12231e-09	0.00604919	5153.67	0.446828	0.990368	0.787385	-8.09677e-09	-9.42896e-11	2.23517e-08	3.91155e-06	320	2.96875	-2.36556e-07	-3.1665e-08	460800	98	1911	460800	0.000388044	3.41061e-13	0	0
19	2.0788	4.09303e-09	0.010621	5153.63	1.53469	0.974202	0.850518	-7.87926e-09	-2.36081e-10	-4.69387e-06	8.06712e-06	236.781	-83.0625	-9.49949e-08	-1.65775e-07	460784	5	1911	460784	-0.000523796	3.41061e-13	0	0
17	-1.03514	4.17625e-09	0.011099	5153.74	1.48614	0.977064	-1.92461	-8.10712e-09	-2.3001e-10	-3.76068e-06	7.21216e-06	250.875	-71.8438	-3.1665e-08	2.75671e-07	460800	91	1911	460800	-0.000203126	3.41061e-13	0	0
3	2.87541	4.73698e-09	0.000140872	5153.63	-2.74809	0.959685	-0.350457	-8.17463e-09	1.98937e-10	5.40167e-08	6.67945e-06	246.562	1.59375	-1.49012e-08	2.42144e-08	460784	12	1911	460784	-8.31359e-05	-2.50111e-12	0	0
6	-2.88532	4.26696e-09	0.000232957	5153.75	2.48536	0.965077	-1.34539	-7.8589e-09	2.57868e-10	-8.99658e-07	9.72673e-06	197.656	-18.7188	-4.09782e-08	-1.11759e-07	460800	102	1911	460800	0.000237727	5.11591e-12	0	0
9	-1.14731	4.80306e-09	0.000517743	5153.8	-1.70941	0.954306	2.12666	-8.09998e-09	-2.1108e-10	1.86265e-09	9.33558e-06	201.656	1.9375	-2.23517e-08	3.1665e-08	460800	53	1911	460800	0.000194036	7.27596e-12	0	0
23	-2.32739	4.94556e-09	0.0111595	5153.63	-1.70502	0.945225	-2.53665	-8.08891e-09	-1.3072e-10	-3.53903e-07	9.24245e-06	193.75	-0.21875	6.33299e-08	-1.49012e-07	460784	11	1911	460784	-0.000187552	-1.36424e-12	0	0
28	-0.188125	4.2116e-09	0.0198159	5153.63	0.470474	0.989587	-1.61275	-8.4975e-09	-7.17887e-11	6.33299e-07	4.26918e-06	314.438	10.25	-1.88127e-07	2.79397e-08	460800	32	1911	460800	0.000547295	2.72848e-12	0	0
2	-2.71365	4.58233e-09	0.0158788	5153.62	2.4463	0.944048	-2.091	-7.7989e-09	4.15374e-10	-1.11945e-06	9.57958e-06	182.875	-22.9062	6.51926e-08	-1.00583e-07	460800	21	1911	460800	0.000560758	-4.54747e-12	0	0
12	1.84611	4.12231e-09	0.00604919	5153.67	0.446828	0.990368	0.787385	-8.09677e-09	-9.42896e-11	2.23517e-08	3.91155e-06	320	2.96875	-2.36556e-07	-3.1665e-08	460800	98	1911	460800	0.000388044	3.41061e-13	0	0
19	2.0788	4.09303e-09	0.010621	5153.63	1.53469	0.974202	0.850518	-7.87926e-09	-2.36081e-10	-4.69387e-06	8.06712e-06	236.781	-83.0625	-9.49949e-08	-1.65775e-07	460784	5	1911	460784	-0.000523796	3.41061e-13	0	0
17	-1.03514	4.17625e-09	0.011099	5153.74	1.48614	0.977064	-1.92461	-8.10712e-09	-2.3001e-10	-3.76068e-06	7.21216e-06	250.875	-71.8438	-3.1665e-08	2.75671e-07	460800	91	1911	460800	-0.000203126	3.41061e-13	0	0
3	2.87541	4.73698e-09	0.000140872	5153.63	-2.74809	0.959685	-0.350457	-8.17463e-09	1.98937e-10	5.40167e-08	6.67945e-06	246.562	1.59375	-1.49012e-08	2.42144e-08	460784	12	1911	460784	-8.31359e-05	-2.50111e-12	0	0
6	-2.88532	4.26696e-09	0.000232957	5153.75	2.48536	0.965077	-1.34539	-7.8589e-09	2.57868e-10	-8.99658e-07	9.72673e-06	197.656	-18.7188	-4.09782e-08	-1.11759e-07	460800	102	1911	460800	0.000237727	5.11591e-12	0	0
9	-1.14731	4.80306e-09	0.000517743	5153.8	-1.70941	0.954306	2.12666	-8.09998e-09	-2.1108e-10	1.86265e-09	9.33558e-06	201.656	1.9375	-2.23517e-08	3.1665e-08	460800	53	1911	460800	0.000194036	7.27596e-12	0	0
23	-2.32739	4.94556e-09	0.0111595	5153.63	-1.70502	0.945225	-2.53665	-8.08891e-09	-1.3072e-10	-3.53903e-07	9.24245e-06	193.75	-0.21875	6.33299e-08	-1.49012e-07	460784	11	1911	460784	-0.000187552	-1.36424e-12	0	0
28	-0.188125	4.2116e-09	0.0198159	5153.63	0.470474	0.989587	-1.61275	-8.4975e-09	-7.17887e-11	6.33299e-07	4.26918e-06	314.438	10.25	-1.88127e-07	2.79397e-08	460800	32	1911	460800	0.000547295	2.72848e-12	0	0
2	-2.71365	4.58233e-09	0.0158788	5153.62	2.4463	0.944048	-2.091	-7.7989e-09	4.15374e-10	-1.11945e-06	9.57958e-06	182.875	-22.9062	6.51926e-08	-1.00583e-07	460800	21	1911	460800	0.000560758	-4.54747e-12	0	0
12	1.84611	4.12231e-09	0.00604919	5153.67	0.446828	0.990368	0.787385	-8.09677e-09	-9.42896e-11	2.23517e-08	3.91155e-06	320	2.96875	-2.36556e-07	-3.1665e-08	460800	98	1911	460800	0.000388044	3.41061e-13	0	0
19	2.0788	4.09303e-09	0.010621	5153.63	1.53469	0.974202	0.850518	-7.87926e-09	-2.36081e-10	-4.69387e-06	8.06712e-06	236.781	-83.0625	-9.49949e-08	-1.65775e-07	460784	5	1911	460784	-0.000523796	3.41061e-13	0	0
17	-1.03514	4.17625e-09	0.011099	5153.74	1.48614	0.977064	-1.92461	-8.10712e-09	-2.3001e-10	-3.76068e-06	7.21216e-06	250.875	-71.8438	-3.1665e-08	2.75671e-07	460800	91	1911	460800	-0.000203126	3.41061e-13	0	0
3	2.87541	4.73698e-09	0.000140872	5153.63	-2.74809	0.959685	-0.350457	-8.17463e-09	1.98937e-10	5.40167e-08	6.67945e-06	246.562	1.59375	-1.49012e-08	2.42144e-08	460784	12	1911	460784	-8.31359e-05	-2.50111e-12	0	0
6	-2.88532	4.26696e-09	0.000232957	5153.75	2.48536	0.965077	-1.34539	-7.8589e-09	2.57868e-10	-8.99658e-07	9.72673e-06	197.656	-18.7188	-4.09782e-08	-1.11759e-07	460800	102	1911	460800	0.000237727	5.11591e-12	0	0
9	-1.14731	4.80306e-09	0.000517743	5153.8	-1.70941	0.954306	2.12666	-8.09998e-09	-2.1108e-10	1.86265e-09	9.33558e-06	201.656	1.9375	-2.23517e-08	3.1665e-08	460800	53	1911	460800	0.000194036	7.27596e-12	0	0
23	-2.32739	4.94556e-09	0.0111595	5153.63	-1.70502	0.945225	-2.53665	-8.08891e-09	-1.3072e-10	-3.53903e-07	9.24245e-06	193.75	-0.21875	6.33299e-08	-1.49012e-07	460784	11	1911	460784	-0.000187552	-1.36424e-12	0	0
28	-0.188125	4.2116e-09	0.0198159	5153.63	0.470474	0.989587	-1.61275	-8.4975e-09	-7.17887e-11	6.33299e-07	4.26918e-06	314.438	10.25	-1.88127e-07	2.79397e-08	460800	32	1911	460800	0.000547295	2.72848e-12	0	0
2	-2.71365	4.58233e-09	0.0158788	5153.62	2.4463	0.944048	-2.091	-7.7989e-09	4.15374e-10	-1.11945e-06	9.57958e-06	182.875	-22.9062	6.51926e-08	-1.00583e-07	460800	21	1911	460800	0.000560758	-4.54747e-12	0	0
12	1.84611	4.12231e-09	0.00604919	5153.67	0.446828	0.990368	0.787385	-8.09677e-09	-9.42896e-11	2.23517e-08	3.91155e-06	320	2.96875	-2.36556e-07	-3.1665e-08	460800	98	1911	460800	0.000388044	3.41061e-13	0	0
19	2.0788	4.09303e-09	0.010621	5153.63	1.53469	0.974202	0.850518	-7.87926e-09	-2.36081e-10	-4.69387e-06	8.06712e-06	236.781	-83.0625	-9.49949e-08	-1.65775e-07	460784	5	1911	460784	-0.000523796	3.41061e-13	0	0
17	-1.03514	4.17625e-09	0.011099	5153.74	1.48614	0.977064	-1.92461	-8.10712e-09	-2.3001e-10	-3.76068e-06	7.21216e-06	250.875	-71.8438	-3.1665e-08	2.75671e-07	460800	91	1911	460800	-0.000203126	3.41061e-13	0	0
3	2.87541	4.73698e-09	0.000140872	5153.63	-2.74809	0.959685	-0.350457	-8.17463e-09	1.98937e-10	5.40167e-08	6.67945e-06	246.562	1.59375	-1.49012e-08	2.42144e-08	460784	12	1911	460784	-8.31359e-05	-2.50111e-12	0	0
6	-2.88532	4.26696e-09	0.000232957	5153.75	2.48536	0.965077	-1.34539	-7.8589e-09	2.57868e-10	-8.99658e-07	9.72673e-06	197.656	-18.7188	-4.09782e-08	-1.11759e-07	460800	102	1911	460800	0.000237727	5.11591e-12	0	0
9	-1.14731	4.80306e-09	0.000517743	5153.8	-1.70941	0.954306	2.12666	-8.09998e-09	-2.1108e-10	1.86265e-09	9.33558e-06	201.656	1.9375	-2.23517e-08	3.1665e-08	460800	53	1911	460800	0.000194036	7.27596e-12	0	0
23	-2.32739	4.94556e-09	0.0111595	5153.63	-1.70502	0.945225	-2.53665	-8.08891e-09	-1.3072e-10	-3.53903e-07	9.24245e-06	193.75	-0.21875	6.33299e-08	-1.49012e-07	460784	11	1911	460784	-0.000187552	-1.36424e-12	0	0
28	-0.188125	4.2116e-09	0.0198159	5153.63	0.470474	0.989587	-1.61275	-8.4975e-09	-7.17887e-11	6.33299e-07	4.26918e-06	314.438	10.25	-1.88127e-07	2.79397e-08	460800	32	1911	460800	0.000547295	2.72848e-12	0	0
2	-2.71365	4.58233e-09	0.0158788	5153.62	2.4463	0.944048	-2.091	-7.7989e-09	4.15374e-10	-1.11945e-06	9.57958e-06	182.875	-22.9062	6.51926e-08	-1.00583e-07	460800	21	1911	460800	0.000560758	-4.54747e-12	0	0
12	1.84611	4.12231e-09	0.00604919	5153.67	0.446828	0.990368	0.787385	-8.09677e-09	-9.42896e-11	2.23517e-08	3.91155e-06	320	2.96875	-2.36556e-07	-3.1665e-08	460800	98	1911	460800	0.000388044	3.41061e-13	0	0
19	2.0788	4.09303e-09	0.010621	5153.63	1.53469	0.974202	0.850518	-7.87926e-09	-2.36081e-10	-4.69387e-06	8.06712e-06	236.781	-83.0625	-9.49949e-08	-1.65775e-07	460784	5	1911	460784	-0.000523796	3.41061e-13	0	0
17	-1.03514	4.17625e-09	0.011099	5153.74	1.48614	0.977064	-1.92461	-8.10712e-09	-2.3001e-10	-3.76068e-06	7.21216e-06	250.875	-71.8438	-3.1665e-08	2.75671e-07	460800	91	1911	460800	-0.000203126	3.41061e-13	0	0
3	2.87541	4.73698e-09	0.000140872	5153.63	-2.74809	0.959685	-0.350457	-8.17463e-09	1.98937e-10	5.40167e-08	6.67945e-06	246.562	1.59375	-1.49012e-08	2.42144e-08	460784	12	1911	460784	-8.31359e-05	-2.50111e-12	0	0
6	-2.88532	4.26696e-09	0.000232957	5153.75	2.48536	0.965077	-1.34539	-7.8589e-09	2.57868e-10	-8.99658e-07	9.72673e-06	197.656	-18.7188	-4.09782e-08	-1.11759e-07	460800	102	1911	460800	0.000237727	5.11591e-12	0	0
9	-1.14731	4.80306e-09	0.000517743	5153.8	-1.70941	0.954306	2.12666	-8.09998e-09	-2.1108e-10	1.86265e-09	9.33558e-06	201.656	1.9375	-2.23517e-08	3.1665e-08	460800	53	1911	460800	0.000194036	7.27596e-12	0	0
23	-2.32739	4.94556e-09	0.0111595	5153.63	-1.70502	0.945225	-2.53665	-8.08891e-09	-1.3072e-10	-3.53903e-07	9.24245e-06	193.75	-0.21875	6.33299e-08	-1.49012e-07	460784	11	1911	460784	-0.000187552	-1.36424e-12	0	0
28	-0.188125	4.2116e-09	0.0198159	5153.63	0.470474	0.989587	-1.61275	-8.4975e-09	-7.17887e-11	6.33299e-07	4.26918e-06	314.438	10.25	-1.88127e-07	2.79397e-08	460800	32	1911	460800	0.000547295	2.72848e-12	0	0
12	1.84611	4.12231e-09	0.00604919	5153.67	0.446828	0.990368	0.787385	-8.09677e-09	-9.42896e-11	2.23517e-08	3.91155e-06	320	2.96875	-2.36556e-07	-3.1665e-08	460800	98	1911	460800	0.000388044	3.41061e-13	0	0
2	-2.71365	4.58233e-09	0.0158788	5153.62	2.4463	0.944048	-2.091	-7.7989e-09	4.15374e-10	-1.11945e-06	9.57958e-06	182.875	-22.9062	6.51926e-08	-1.00583e-07	460800	21	1911	460800	0.000560758	-4.54747e-12	0	0
5	-0.226407	5.05807e-09	0.00468963	5153.58	-2.76121	0.946731	0.486465	-8.37892e-09	1.31791e-10	-1.8999e-07	6.60494e-06	242.812	-6.8125	3.91155e-08	3.35276e-08	460800	33	1911	460800	-9.54811e-05	2.6148e-12	0	0
19	2.0788	4.09303e-09	0.010621	5153.63	1.53469	0.974202	0.850518	-7.87926e-09	-2.36081e-10	-4.69387e-06	8.06712e-06	236.781	-83.0625	-9.49949e-08	-1.65775e-07	460784	5	1911	460784	-0.000523796	3.41061e-13	0	0
17	-1.03514	4.17625e-09	0.011099	5153.74	1.48614	0.977064	-1.92461	-8.10712e-09	-2.3001e-10	-3.76068e-06	7.21216e-06	250.875	-71.8438	-3.1665e-08	2.75671e-07	460800	91	1911	460800	-0.000203126	3.41061e-13	0	0
3	2.87541	4.73698e-09	0.000140872	5153.63	-2.74809	0.959685	-0.350457	-8.17463e-09	1.98937e-10	5.40167e-08	6.67945e-06	246.562	1.59375	-1.49012e-08	2.42144e-08	460784	12	1911	460784	-8.31359e-05	-2.50111e-12	0	0
6	-2.88532	4.26696e-09	0.000232957	5153.75	2.48536	0.965077	-1.34539	-7.8589e-09	2.57868e-10	-8.99658e-07	9.72673e-06	197.656	-18.7188	-4.09782e-08	-1.11759e-07	460800	102	1911	460800	0.000237727	5.11591e-12	0	0
9	-1.14731	4.80306e-09	0.000517743	5153.8	-1.70941	0.954306	2.12666	-8.09998e-09	-2.1108e-10	1.86265e-09	9.33558e-06	201.656	1.9375	-2.23517e-08	3.1665e-08	460800	53	1911	460800	0.000194036	7.27596e-12	0	0
23	-2.32739	4.94556e-09	0.0111595	5153.63	-1.70502	0.945225	-2.53665	-8.08891e-09	-1.3072e-10	-3.53903e-07	9.24245e-06	193.75	-0.21875	6.33299e-08	-1.49012e-07	460784	11	1911	460784	-0.000187552	-1.36424e-12	0	0
28	-0.188125	4.2116e-09	0.0198159	5153.63	0.470474	0.989587	-1.61275	-8.4975e-09	-7.17887e-11	6.33299e-07	4.26918e-06	314.438	10.25	-1.88127e-07	2.79397e-08	460800	32	1911	460800	0.000547295	2.72848e-12	0	0
2	-2.71365	4.58233e-09	0.0158788	5153.62	2.4463	0.944048	-2.091	-7.7989e-09	4.15374e-10	-1.11945e-06	9.57958e-06	182.875	-22.9062	6.51926e-08	-1.00583e-07	460800	21	1911	460800	0.000560758	-4.54747e-12	0	0
12	1.84611	4.12231e-09	0.00604919	5153.67	0.446828	0.990368	0.787385	-8.09677e-09	-9.42896e-11	2.23517e-08	3.91155e-06	320	2.96875	-2.36556e-07	-3.1665e-08	460800	98	1911	460800	0.000388044	3.41061e-13	0	0
5	-0.226407	5.05807e-09	0.00468963	5153.58	-2.76121	0.946731	0.486465	-8.37892e-09	1.31791e-10	-1.8999e-07	6.60494e-06	242.812	-6.8125	3.91155e-08	3.35276e-08	460800	33	1911	460800	-9.54811e-05	2.6148e-12	0	0
19	2.0788	4.09303e-09	0.010621	5153.63	1.53469	0.974202	0.850518	-7.87926e-09	-2.36081e-10	-4.69387e-06	8.06712e-06	236.781	-83.0625	-9.49949e-08	-1.65775e-07	460784	5	1911	460784	-0.000523796	3.41061e-13	0	0
17	-1.03514	4.17625e-09	0.011099	5153.74	1.48614	0.977064	-1.92461	-8.10712e-09	-2.3001e-10	-3.76068e-06	7.21216e-06	250.875	-71.8438	-3.1665e-08	2.75671e-07	460800	91	1911	460800	-0.000203126	3.41061e-13	0	0
3	2.87541	4.73698e-09	0.000140872	5153.63	-2.74809	0.959685	-0.350457	-8.17463e-09	1.98937e-10	5.40167e-08	6.67945e-06	246.562	1.59375	-1.49012e-08	2.42144e-08	460784	12	1911	460784	-8.31359e-05	-2.50111e-12	0	0
6	-2.88532	4.26696e-09	0.000232957	5153.75	2.48536	0.965077	-1.34539	-7.8589e-09	2.57868e-10	-8.99658e-07	9.72673e-06	197.656	-18.7188	-4.09782e-08	-1.11759e-07	460800	102	1911	460800	0.000237727	5.11591e-12	0	0
9	-1.14731	4.80306e-09	0.000517743	5153.8	-1.70941	0.954306	2.12666	-8.09998e-09	-2.1108e-10	1.86265e-09	9.33558e-06	201.656	1.9375	-2.23517e-08	3.1665e-08	460800	53	1911	460800	0.000194036	7.27596e-12	0	0
23	-2.32739	4.94556e-09	0.0111595	5153.63	-1.70502	0.945225	-2.53665	-8.08891e-09	-1.3072e-10	-3.53903e-07	9.24245e-06	193.75	-0.21875	6.33299e-08	-1.49012e-07	460784	11	1911	460784	-0.000187552	-1.36424e-12	0	0
28	-0.188125	4.2116e-09	0.0198159	5153.63	0.470474	0.989587	-1.61275	-8.4975e-09	-7.17887e-11	6.33299e-07	4.26918e-06	314.438	10.25	-1.88127e-07	2.79397e-08	460800	32	1911	460800	0.000547295	2.72848e-12	0	0
2	-2.71365	4.58233e-09	0.0158788	5153.62	2.4463	0.944048	-2.091	-7.7989e-09	4.15374e-10	-1.11945e-06	9.57958e-06	182.875	-22.9062	6.51926e-08	-1.00583e-07	460800	21	1911	460800	0.000560758	-4.54747e-12	0	0
12	1.84611	4.12231e-09	0.00604919	5153.67	0.446828	0.990368	0.787385	-8.09677e-09	-9.42896e-11	2.23517e-08	3.91155e-06	320	2.96875	-2.36556e-07	-3.1665e-08	460800	98	1911	460800	0.000388044	3.41061e-13	0	0
5	-0.226407	5.05807e-09	0.00468963	5153.58	-2.76121	0.946731	0.486465	-8.37892e-09	1.31791e-10	-1.8999e-07	6.60494e-06	242.812	-6.8125	3.91155e-08	3.35276e-08	460800	33	1911	460800	-9.54811e-05	2.6148e-12	0	0
19	2.0788	4.09303e-09	0.010621	5153.63	1.53469	0.974202	0.850518	-7.87926e-09	-2.36081e-10	-4.69387e-06	8.06712e-06	236.781	-83.0625	-9.49949e-08	-1.65775e-07	460784	5	1911	460784	-0.000523796	3.41061e-13	0	0
17	-1.03514	4.17625e-09	0.011099	5153.74	1.48614	0.977064	-1.92461	-8.10712e-09	-2.3001e-10	-3.76068e-06	7.21216e-06	250.875	-71.8438	-3.1665e-08	2.75671e-07	460800	91	1911	460800	-0.000203126	3.41061e-13	0	0
3	2.87541	4.73698e-09	0.000140872	5153.63	-2.74809	0.959685	-0.350457	-8.17463e-09	1.98937e-10	5.40167e-08	6.67945e-06	246.562	1.59375	-1.49012e-08	2.42144e-08	460784	12	1911	460784	-8.31359e-05	-2.50111e-12	0	0
6	-2.88532	4.26696e-09	0.000232957	5153.75	2.48536	0.965077	-1.34539	-7.8589e-09	2.57868e-10	-8.99658e-07	9.72673e-06	197.656	-18.7188	-4.09782e-08	-1.11759e-07	460800	102	1911	460800	0.000237727	5.11591e-12	0	0
9	-1.14731	4.80306e-09	0.000517743	5153.8	-1.70941	0.954306	2.12666	-8.09998e-09	-2.1108e-10	1.86265e-09	9.33558e-06	201.656	1.9375	-2.23517e-08	3.1665e-08	460800	53	1911	460800	0.000194036	7.27596e-12	0	0
23	-2.32739	4.94556e-09	0.0111595	5153.63	-1.70502	0.945225	-2.53665	-8.08891e-09	-1.3072e-10	-3.53903e-07	9.24245e-06	193.75	-0.21875	6.33299e-08	-1.49012e-07	460784	11	1911	460784	-0.000187552	-1.36424e-12	0	0
28	-0.188125	4.2116e-09	0.0198159	5153.63	0.470474	0.989587	-1.61275	-8.4975e-09	-7.17887e-11	6.33299e-07	4.26918e-06	314.438	10.25	-1.88127e-07	2.79397e-08	460800	32	1911	460800	0.000547295	2.72848e-12	0	0
2	-2.71365	4.58233e-09	0.0158788	5153.62	2.4463	0.944048	-2.091	-7.7989e-09	4.15374e-10	-1.11945e-06	9.57958e-06	182.875	-22.9062	6.51926e-08	-1.00583e-07	460800	21	1911	460800	0.000560758	-4.54747e-12	0	0
12	1.84611	4.12231e-09	0.00604919	5153.67	0.446828	0.990368	0.787385	-8.09677e-09	-9.42896e-11	2.23517e-08	3.91155e-06	320	2.96875	-2.36556e-07	-3.1665e-08	460800	98	1911	460800	0.000388044	3.41061e-13	0	0
5	-0.226407	5.05807e-09	0.00468963	5153.58	-2.76121	0.946731	0.486465	-8.37892e-09	1.31791e-10	-1.8999e-07	6.60494e-06	242.812	-6.8125	3.91155e-08	3.35276e-08	460800	33	1911	460800	-9.54811e-05	2.6148e-12	0	0
19	2.0788	4.09303e-09	0.010621	5153.63	1.53469	0.974202	0.850518	-7.87926e-09	-2.36081e-10	-4.69387e-06	8.06712e-06	236.781	-83.0625	-9.49949e-08	-1.65775e-07	460784	5	1911	460784	-0.000523796	3.41061e-13	0	0
17	-1.03514	4.17625e-09	0.011099	5153.74	1.48614	0.977064	-1.92461	-8.10712e-09	-2.3001e-10	-3.76068e-06	7.21216e-06	250.875	-71.8438	-3.1665e-08	2.75671e-07	460800	91	1911	460800	-0.000203126	3.41061e-13	0	0
3	2.87541	4.73698e-09	0.000140872	5153.63	-2.74809	0.959685	-0.350457	-8.17463e-09	1.98937e-10	5.40167e-08	6.67945e-06	246.562	1.59375	-1.49012e-08	2.42144e-08	460784	12	1911	460784	-8.31359e-05	-2.50111e-12	0	0
6	-2.88532	4.26696e-09	0.000232957	5153.75	2.48536	0.965077	-1.34539	-7.8589e-09	2.57868e-10	-8.99658e-07	9.72673e-06	197.656	-18.7188	-4.09782e-08	-1.11759e-07	460800	102	1911	460800	0.000237727	5.11591e-12	0	0
9	-1.14731	4.80306e-09	0.000517743	5153.8	-1.70941	0.954306	2.12666	-8.09998e-09	-2.1108e-10	1.86265e-09	9.33558e-06	201.656	1.9375	-2.23517e-08	3.1665e-08	460800	53	1911	460800	0.000194036	7.27596e-12	0	0
23	-2.32739	4.94556e-09	0.0111595	5153.63	-1.70502	0.945225	-2.53665	-8.08891e-09	-1.3072e-10	-3.53903e-07	9.24245e-06	193.75	-0.21875	6.33299e-08	-1.49012e-07	460784	11	1911	460784	-0.000187552	-1.36424e-12	0	0
28	-0.188125	4.2116e-09	0.0198159	5153.63	0.470474	0.989587	-1.61275	-8.4975e-09	-7.17887e-11	6.33299e-07	4.26918e-06	314.438	10.25	-1.88127e-07	2.79397e-08	460800	32	1911	460800	0.000547295	2.72848e-12	0	0
2	-2.71365	4.58233e-09	0.0158788	5153.62	2.4463	0.944048	-2.091	-7.7989e-09	4.15374e-10	-1.11945e-06	9.57958e-06	182.875	-22.9062	6.51926e-08	-1.00583e-07	460800	21	1911	460800	0.000560758	-4.54747e-12	0	0
12	1.84611	4.12231e-09	0.00604919	5153.67	0.446828	0.990368	0.787385	-8.09677e-09	-9.42896e-11	2.23517e-08	3.91155e-06	320	2.96875	-2.36556e-07	-3.1665e-08	460800	98	1911	460800	0.000388044	3.41061e-13	0	0
5	-0.226407	5.05807e-09	0.00468963	5153.58	-2.76121	0.946731	0.486465	-8.37892e-09	1.31791e-10	-1.8999e-07	6.60494e-06	242.812	-6.8125	3.91155e-08	3.35276e-08	460800	33	1911	460800	-9.54811e-05	2.6148e-12	0	0
19	2.0788	4.09303e-09	0.010621	5153.63	1.53469	0.974202	0.850518	-7.87926e-09	-2.36081e-10	-4.69387e-06	8.06712e-06	236.781	-83.0625	-9.49949e-08	-1.65775e-07	460784	5	1911	460784	-0.000523796	3.41061e-13	0	0
17	-1.03514	4.17625e-09	0.011099	5153.74	1.48614	0.977064	-1.92461	-8.10712e-09	-2.3001e-10	-3.76068e-06	7.21216e-06	250.875	-71.8438	-3.1665e-08	2.75671e-07	460800	91	1911	460800	-0.000203126	3.41061e-13	0	0
3	2.87541	4.73698e-09	0.000140872	5153.63	-2.74809	0.959685	-0.350457	-8.17463e-09	1.98937e-10	5.40167e-08	6.67945e-06	246.562	1.59375	-1.49012e-08	2.42144e-08	460784	12	1911	460784	-8.31359e-05	-2.50111e-12	0	0
6	-2.88532	4.26696e-09	0.000232957	5153.75	2.48536	0.965077	-1.34539	-7.8589e-09	2.57868e-10	-8.99658e-07	9.72673e-06	197.656	-18.7188	-4.09782e-08	-1.11759e-07	460800	102	1911	460800	0.000237727	5.11591e-12	0	0
9	-1.14731	4.80306e-09	0.000517743	5153.8	-1.70941	0.954306	2.12666	-8.09998e-09	-2.1108e-10	1.86265e-09	9.33558e-06	201.656	1.9375	-2.23517e-08	3.1665e-08	460800	53	1911	460800	0.000194036	7.27596e-12	0	0
23	-2.32739	4.94556e-09	0.0111595	5153.63	-1.70502	0.945225	-2.53665	-8.08891e-09	-1.3072e-10	-3.53903e-07	9.24245e-06	193.75	-0.21875	6.33299e-08	-1.49012e-07	460784	11	1911	460784	-0.000187552	-1.36424e-12	0	0
28	-0.188125	4.2116e-09	0.0198159	5153.63	0.470474	0.989587	-1.61275	-8.4975e-09	-7.17887e-11	6.33299e-07	4.26918e-06	314.438	10.25	-1.88127e-07	2.79397e-08	460800	32	1911	460800	0.000547295	2.72848e-12	0	0
2	-2.71365	4.58233e-09	0.0158788	5153.62	2.4463	0.944048	-2.091	-7.7989e-09	4.15374e-10	-1.11945e-06	9.57958e-06	182.875	-22.9062	6.51926e-08	-1.00583e-07	460800	21	1911	460800	0.000560758	-4.54747e-12	0	0
12	1.84611	4.12231e-09	0.00604919	5153.67	0.446828	0.990368	0.787385	-8.09677e-09	-9.42896e-11	2.23517e-08	3.91155e-06	320	2.96875	-2.36556e-07	-3.1665e-08	460800	98	1911	460800	0.000388044	3.41061e-13	0	0
5	-0.226407	5.05807e-09	0.00468963	5153.58	-2.76121	0.946731	0.486465	-8.37892e-09	1.31791e-10	-1.8999e-07	6.60494e-06	242.812	-6.8125	3.91155e-08	3.35276e-08	460800	33	1911	460800	-9.54811e-05	2.6148e-12	0	0
19	2.0788	4.09303e-09	0.010621	5153.63	1.53469	0.974202	0.850518	-7.87926e-09	-2.36081e-10	-4.69387e-06	8.06712e-06	236.781	-83.0625	-9.49949e-08	-1.65775e-07	460784	5	1911	460784	-0.000523796	3.41061e-13	0	0
17	-1.03514	4.17625e-09	0.011099	5153.74	1.48614	0.977064	-1.92461	-8.10712e-09	-2.3001e-10	-3.76068e-06	7.21216e-06	250.875	-71.8438	-3.1665e-08	2.75671e-07	460800	91	1911	460800	-0.000203126	3.41061e-13	0	0
3	2.87541	4.73698e-09	0.000140872	5153.63	-2.74809	0.959685	-0.350457	-8.17463e-09	1.98937e-10	5.40167e-08	6.67945e-06	246.562	1.59375	-1.49012e-08	2.42144e-08	460784	12	1911	460784	-8.31359e-05	-2.50111e-12	0	0
6	-2.88532	4.26696e-09	0.000232957	5153.75	2.48536	0.965077	-1.34539	-7.8589e-09	2.57868e-10	-8.99658e-07	9.72673e-06	197.656	-18.7188	-4.09782e-08	-1.11759e-07	460800	102	1911	460800	0.000237727	5.11591e-12	0	0
9	-1.14731	4.80306e-09	0.000517743	5153.8	-1.70941	0.954306	2.12666	-8.09998e-09	-2.1108e-10	1.86265e-09	9.33558e-06	201.656	1.9375	-2.23517e-08	3.1665e-08	460800	53	1911	460800	0.000194036	7.27596e-12	0	0
23	-2.32739	4.94556e-09	0.0111595	5153.63	-1.70502	0.945225	-2.53665	-8.08891e-09	-1.3072e-10	-3.53903e-07	9.24245e-06	193.75	-0.21875	6.33299e-08	-1.49012e-07	460784	11	1911	460784	-0.000187552	-1.36424e-12	0	0
28	-0.188125	4.2116e-09	0.0198159	5153.63	0.470474	0.989587	-1.61275	-8.4975e-09	-7.17887e-11	6.33299e-07	4.26918e-06	314.438	10.25	-1.88127e-07	2.79397e-08	460800	32	1911	460800	0.000547295	2.72848e-12	0	0
2	-2.71365	4.58233e-09	0.0158788	5153.62	2.4463	0.944048	-2.091	-7.7989e-09	4.15374e-10	-1.11945e-06	9.57958e-06	182.875	-22.9062	6.51926e-08	-1.00583e-07	460800	21	1911	460800	0.000560758	-4.54747e-12	0	0
12	1.84611	4.12231e-09	0.00604919	5153.67	0.446828	0.990368	0.787385	-8.09677e-09	-9.42896e-11	2.23517e-08	3.91155e-06	320	2.96875	-2.36556e-07	-3.1665e-08	460800	98	1911	460800	0.000388044	3.41061e-13	0	0
5	-0.226407	5.05807e-09	0.00468963	5153.58	-2.76121	0.946731	0.486465	-8.37892e-09	1.31791e-10	-1.8999e-07	6.60494e-06	242.812	-6.8125	3.91155e-08	3.35276e-08	460800	33	1911	460800	-9.54811e-05	2.6148e-12	0	0
19	2.0788	4.09303e-09	0.010621	5153.63	1.53469	0.974202	0.850518	-7.87926e-09	-2.36081e-10	-4.69387e-06	8.06712e-06	236.781	-83.0625	-9.49949e-08	-1.65775e-07	460784	5	1911	460784	-0.000523796	3.41061e-13	0	0
17	-1.03514	4.17625e-09	0.011099	5153.74	1.48614	0.977064	-1.92461	-8.10712e-09	-2.3001e-10	-3.76068e-06	7.21216e-06	250.875	-71.8438	-3.1665e-08	2.75671e-07	460800	91	1911	460800	-0.000203126	3.41061e-13	0	0
3	2.87541	4.73698e-09	0.000140872	5153.63	-2.74809	0.959685	-0.350457	-8.17463e-09	1.98937e-10	5.40167e-08	6.67945e-06	246.562	1.59375	-1.49012e-08	2.42144e-08	460784	12	1911	460784	-8.31359e-05	-2.50111e-12	0	0
6	-2.88532	4.26696e-09	0.000232957	5153.75	2.48536	0.965077	-1.34539	-7.8589e-09	2.57868e-10	-8.99658e-07	9.72673e-06	197.656	-18.7188	-4.09782e-08	-1.11759e-07	460800	102	1911	460800	0.000237727	5.11591e-12	0	0
9	-1.14731	4.80306e-09	0.000517743	5153.8	-1.70941	0.954306	2.12666	-8.09998e-09	-2.1108e-10	1.86265e-09	9.33558e-06	201.656	1.9375	-2.23517e-08	3.1665e-08	460800	53	1911	460800	0.000194036	7.27596e-12	0	0
23	-2.32739	4.94556e-09	0.0111595	5153.63	-1.70502	0.945225	-2.53665	-8.08891e-09	-1.3072e-10	-3.53903e-07	9.24245e-06	193.75	-0.21875	6.33299e-08	-1.49012e-07	460784	11	1911	460784	-0.000187552	-1.36424e-12	0	0
28	-0.188125	4.2116e-09	0.0198159	5153.63	0.470474	0.989587	-1.61275	-8.4975e-09	-7.17887e-11	6.33299e-07	4.26918e-06	314.438	10.25	-1.88127e-07	2.79397e-08	460800	32	1911	460800	0.000547295	2.72848e-12	0	0
2	-2.71365	4.58233e-09	0.0158788	5153.62	2.4463	0.944048	-2.091	-7.7989e-09	4.15374e-10	-1.11945e-06	9.57958e-06	182.875	-22.9062	6.51926e-08	-1.00583e-07	460800	21	1911	460800	0.000560758	-4.54747e-12	0	0
12	1.84611	4.12231e-09	0.00604919	5153.67	0.446828	0.990368	0.787385	-8.09677e-09	-9.42896e-11	2.23517e-08	3.91155e-06	320	2.96875	-2.36556e-07	-3.1665e-08	460800	98	1911	460800	0.000388044	3.41061e-13	0	0
5	-0.226407	5.05807e-09	0.00468963	5153.58	-2.76121	0.946731	0.486465	-8.37892e-09	1.31791e-10	-1.8999e-07	6.60494e-06	242.812	-6.8125	3.91155e-08	3.35276e-08	460800	33	1911	460800	-9.54811e-05	2.6148e-12	0	0
19	2.0788	4.09303e-09	0.010621	5153.63	1.53469	0.974202	0.850518	-7.87926e-09	-2.36081e-10	-4.69387e-06	8.06712e-06	236.781	-83.0625	-9.49949e-08	-1.65775e-07	460784	5	1911	460784	-0.000523796	3.41061e-13	0	0
17	-1.03514	4.17625e-09	0.011099	5153.74	1.48614	0.977064	-1.92461	-8.10712e-09	-2.3001e-10	-3.76068e-06	7.21216e-06	250.875	-71.8438	-3.1665e-08	2.75671e-07	460800	91	1911	460800	-0.000203126	3.41061e-13	0	0
3	2.87541	4.73698e-09	0.000140872	5153.63	-2.74809	0.959685	-0.350457	-8.17463e-09	1.98937e-10	5.40167e-08	6.67945e-06	246.562	1.59375	-1.49012e-08	2.42144e-08	460784	12	1911	460784	-8.31359e-05	-2.50111e-12	0	0
6	-2.88532	4.26696e-09	0.000232957	5153.75	2.48536	0.965077	-1.34539	-7.8589e-09	2.57868e-10	-8.99658e-07	9.72673e-06	197.656	-18.7188	-4.09782e-08	-1.11759e-07	460800	102	1911	460800	0.000237727	5.11591e-12	0	0
9	-1.14731	4.80306e-09	0.000517743	5153.8	-1.70941	0.954306	2.12666	-8.09998e-09	-2.1108e-10	1.86265e-09	9.33558e-06	201.656	1.9375	-2.23517e-08	3.1665e-08	460800	53	1911	460800	0.000194036	7.27596e-12	0	0
23	-2.32739	4.94556e-09	0.0111595	5153.63	-1.70502	0.945225	-2.53665	-8.08891e-09	-1.3072e-10	-3.53903e-07	9.24245e-06	193.75	-0.21875	6.33299e-08	-1.49012e-07	460784	11	1911	460784	-0.000187552	-1.36424e-12	0	0
28	-0.188125	4.2116e-09	0.0198159	5153.63	0.470474	0.989587	-1.61275	-8.4975e-09	-7.17887e-11	6.33299e-07	4.26918e-06	314.438	10.25	-1.88127e-07	2.79397e-08	460800	32	1911	460800	0.000547295	2.72848e-12	0	0
2	-2.71365	4.58233e-09	0.0158788	5153.62	2.4463	0.944048	-2.091	-7.7989e-09	4.15374e-10	-1.11945e-06	9.57958e-06	182.875	-22.9062	6.51926e-08	-1.00583e-07	460800	21	1911	460800	0.000560758	-4.54747e-12	0	0
12	1.84611	4.12231e-09	0.00604919	5153.67	0.446828	0.990368	0.787385	-8.09677e-09	-9.42896e-11	2.23517e-08	3.91155e-06	320	2.96875	-2.36556e-07	-3.1665e-08	460800	98	1911	460800	0.000388044	3.41061e-13	0	0
5	-0.226407	5.05807e-09	0.00468963	5153.58	-2.76121	0.946731	0.486465	-8.37892e-09	1.31791e-10	-1.8999e-07	6.60494e-06	242.812	-6.8125	3.91155e-08	3.35276e-08	460800	33	1911	460800	-9.54811e-05	2.6148e-12	0	0
19	2.0788	4.09303e-09	0.010621	5153.63	1.53469	0.974202	0.850518	-7.87926e-09	-2.36081e-10	-4.69387e-06	8.06712e-06	236.781	-83.0625	-9.49949e-08	-1.65775e-07	460784	5	1911	460784	-0.000523796	3.41061e-13	0	0
17	-1.03514	4.17625e-09	0.011099	5153.74	1.48614	0.977064	-1.92461	-8.10712e-09	-2.3001e-10	-3.76068e-06	7.21216e-06	250.875	-71.8438	-3.1665e-08	2.75671e-07	460800	91	1911	460800	-0.000203126	3.41061e-13	0	0
3	2.87541	4.73698e-09	0.000140872	5153.63	-2.74809	0.959685	-0.350457	-8.17463e-09	1.98937e-10	5.40167e-08	6.67945e-06	246.562	1.59375	-1.49012e-08	2.42144e-08	460784	12	1911	460784	-8.31359e-05	-2.50111e-12	0	0
6	-2.88532	4.26696e-09	0.000232957	5153.75	2.48536	0.965077	-1.34539	-7.8589e-09	2.57868e-10	-8.99658e-07	9.72673e-06	197.656	-18.7188	-4.09782e-08	-1.11759e-07	460800	102	1911	460800	0.000237727	5.11591e-12	0	0
9	-1.14731	4.80306e-09	0.000517743	5153.8	-1.70941	0.954306	2.12666	-8.09998e-09	-2.1108e-10	1.86265e-09	9.33558e-06	201.656	1.9375	-2.23517e-08	3.1665e-08	460800	53	1911	460800	0.000194036	7.27596e-12	0	0
23	-2.32739	4.94556e-09	0.0111595	5153.63	-1.70502	0.945225	-2.53665	-8.08891e-09	-1.3072e-10	-3.53903e-07	9.24245e-06	193.75	-0.21875	6.33299e-08	-1.49012e-07	460784	11	1911	460784	-0.000187552	-1.36424e-12	0	0
28	-0.188125	4.2116e-09	0.0198159	5153.63	0.470474	0.989587	-1.61275	-8.4975e-09	-7.17887e-11	6.33299e-07	4.26918e-06	314.438	10.25	-1.88127e-07	2.79397e-08	460800	32	1911	460800	0.000547295	2.72848e-12	0	0
2	-2.71365	4.58233e-09	0.0158788	5153.62	2.4463	0.944048	-2.091	-7.7989e-09	4.15374e-10	-1.11945e-06	9.57958e-06	182.875	-22.9062	6.51926e-08	-1.00583e-07	460800	21	1911	460800	0.000560758	-4.54747e-12	0	0
12	1.84611	4.12231e-09	0.00604919	5153.67	0.446828	0.990368	0.787385	-8.09677e-09	-9.42896e-11	2.23517e-08	3.91155e-06	320	2.96875	-2.36556e-07	-3.1665e-08	460800	98	1911	460800	0.000388044	3.41061e-13	0	0
5	-0.226407	5.05807e-09	0.00468963	5153.58	-2.76121	0.946731	0.486465	-8.37892e-09	1.31791e-10	-1.8999e-07	6.60494e-06	242.812	-6.8125	3.91155e-08	3.35276e-08	460800	33	1911	460800	-9.54811e-05	2.6148e-12	0	0
19	2.0788	4.09303e-09	0.010621	5153.63	1.53469	0.974202	0.850518	-7.87926e-09	-2.36081e-10	-4.69387e-06	8.06712e-06	236.781	-83.0625	-9.49949e-08	-1.65775e-07	460784	5	1911	460784	-0.000523796	3.41061e-13	0	0
17	-1.03514	4.17625e-09	0.011099	5153.74	1.48614	0.977064	-1.92461	-8.10712e-09	-2.3001e-10	-3.76068e-06	7.21216e-06	250.875	-71.8438	-3.1665e-08	2.75671e-07	460800	91	1911	460800	-0.000203126	3.41061e-13	0	0
3	2.87541	4.73698e-09	0.000140872	5153.63	-2.74809	0.959685	-0.350457	-8.17463e-09	1.98937e-10	5.40167e-08	6.67945e-06	246.562	1.59375	-1.49012e-08	2.42144e-08	460784	12	1911	460784	-8.31359e-05	-2.50111e-12	0	0
6	-2.88532	4.26696e-09	0.000232957	5153.75	2.48536	0.965077	-1.34539	-7.8589e-09	2.57868e-10	-8.99658e-07	9.72673e-06	197.656	-18.7188	-4.09782e-08	-1.11759e-07	460800	102	1911	460800	0.000237727	5.11591e-12	0	0
9	-1.14731	4.80306e-09	0.000517743	5153.8	-1.70941	0.954306	2.12666	-8.09998e-09	-2.1108e-10	1.86265e-09	9.33558e-06	201.656	1.9375	-2.23517e-08	3.1665e-08	460800	53	1911	460800	0.000194036	7.27596e-12	0	0
23	-2.32739	4.94556e-09	0.0111595	5153.63	-1.70502	0.945225	-2.53665	-8.08891e-09	-1.3072e-10	-3.53903e-07	9.24245e-06	193.75	-0.21875	6.33299e-08	-1.49012e-07	460784	11	1911	460784	-0.000187552	-1.36424e-12	0	0
28	-0.188125	4.2116e-09	0.0198159	5153.63	0.470474	0.989587	-1.61275	-8.4975e-09	-7.17887e-11	6.33299e-07	4.26918e-06	314.438	10.25	-1.88127e-07	2.79397e-08	460800	32	1911	460800	0.000547295	2.72848e-12	0	0
2	-2.71365	4.58233e-09	0.0158788	5153.62	2.4463	0.944048	-2.091	-7.7989e-09	4.15374e-10	-1.11945e-06	9.57958e-06	182.875	-22.9062	6.51926e-08	-1.00583e-07	460800	21	1911	460800	0.000560758	-4.54747e-12	0	0
12	1.84611	4.12231e-09	0.00604919	5153.67	0.446828	0.990368	0.787385	-8.09677e-09	-9.42896e-11	2.23517e-08	3.91155e-06	320	2.96875	-2.36556e-07	-3.1665e-08	460800	98	1911	460800	0.000388044	3.41061e-13	0	0
5	-0.226407	5.05807e-09	0.00468963	5153.58	-2.76121	0.946731	0.486465	-8.37892e-09	1.31791e-10	-1.8999e-07	6.60494e-06	242.812	-6.8125	3.91155e-08	3.35276e-08	460800	33	1911	460800	-9.54811e-05	2.6148e-12	0	0
19	2.0788	4.09303e-09	0.010621	5153.63	1.53469	0.974202	0.850518	-7.87926e-09	-2.36081e-10	-4.69387e-06	8.06712e-06	236.781	-83.0625	-9.49949e-08	-1.65775e-07	460784	5	1911	460784	-0.000523796	3.41061e-13	0	0
17	-1.03514	4.17625e-09	0.011099	5153.74	1.48614	0.977064	-1.92461	-8.10712e-09	-2.3001e-10	-3.76068e-06	7.21216e-06	250.875	-71.8438	-3.1665e-08	2.75671e-07	460800	91	1911	460800	-0.000203126	3.41061e-13	0	0
3	2.87541	4.73698e-09	0.000140872	5153.63	-2.74809	0.959685	-0.350457	-8.17463e-09	1.98937e-10	5.40167e-08	6.67945e-06	246.562	1.59375	-1.49012e-08	2.42144e-08	460784	12	1911	460784	-8.31359e-05	-2.50111e-12	0	0
6	-2.88532	4.26696e-09	0.000232957	5153.75	2.48536	0.965077	-1.34539	-7.8589e-09	2.57868e-10	-8.99658e-07	9.72673e-06	197.656	-18.7188	-4.09782e-08	-1.11759e-07	460800	102	1911	460800	0.000237727	5.11591e-12	0	0
9	-1.14731	4.80306e-09	0.000517743	5153.8	-1.70941	0.954306	2.12666	-8.09998e-09	-2.1108e-10	1.86265e-09	9.33558e-06	201.656	1.9375	-2.23517e-08	3.1665e-08	460800	53	1911	460800	0.000194036	7.27596e-12	0	0
23	-2.32739	4.94556e-09	0.0111595	5153.63	-1.70502	0.945225	-2.53665	-8.08891e-09	-1.3072e-10	-3.53903e-07	9.24245e-06	193.75	-0.21875	6.33299e-08	-1.49012e-07	460784	11	1911	460784	-0.000187552	-1.36424e-12	0	0
28	-0.188125	4.2116e-09	0.0198159	5153.63	0.470474	0.989587	-1.61275	-8.4975e-09	-7.17887e-11	6.33299e-07	4.26918e-06	314.438	10.25	-1.88127e-07	2.79397e-08	460800	32	1911	460800	0.000547295	2.72848e-12	0	0
2	-2.71365	4.58233e-09	0.0158788	5153.62	2.4463	0.944048	-2.091	-7.7989e-09	4.15374e-10	-1.11945e-06	9.57958e-06	182.875	-22.9062	6.51926e-08	-1.00583e-07	460800	21	1911	460800	0.000560758	-4.54747e-12	0	0
12	1.84611	4.12231e-09	0.00604919	5153.67	0.446828	0.990368	0.787385	-8.09677e-09	-9.42896e-11	2.23517e-08	3.91155e-06	320	2.96875	-2.36556e-07	-3.1665e-08	460800	98	1911	460800	0.000388044	3.41061e-13	0	0
5	-0.226407	5.05807e-09	0.00468963	5153.58	-2.76121	0.946731	0.486465	-8.37892e-09	1.31791e-10	-1.8999e-07	6.60494e-06	242.812	-6.8125	3.91155e-08	3.35276e-08	460800	33	1911	460800	-9.54811e-05	2.6148e-12	0	0
19	2.0788	4.09303e-09	0.010621	5153.63	1.53469	0.974202	0.850518	-7.87926e-09	-2.36081e-10	-4.69387e-06	8.06712e-06	236.781	-83.0625	-9.49949e-08	-1.65775e-07	460784	5	1911	460784	-0.000523796	3.41061e-13	0	0
17	-1.03514	4.17625e-09	0.011099	5153.74	1.48614	0.977064	-1.92461	-8.10712e-09	-2.3001e-10	-3.76068e-06	7.21216e-06	250.875	-71.8438	-3.1665e-08	2.75671e-07	460800	91	1911	460800	-0.000203126	3.41061e-13	0	0
3	2.87541	4.73698e-09	0.000140872	5153.63	-2.74809	0.959685	-0.350457	-8.17463e-09	1.98937e-10	5.40167e-08	6.67945e-06	246.562	1.59375	-1.49012e-08	2.42144e-08	460784	12	1911	460784	-8.31359e-05	-2.50111e-12	0	0
6	-2.88532	4.26696e-09	0.000232957	5153.75	2.48536	0.965077	-1.34539	-7.8589e-09	2.57868e-10	-8.99658e-07	9.72673e-06	197.656	-18.7188	-4.09782e-08	-1.11759e-07	460800	102	1911	460800	0.000237727	5.11591e-12	0	0
9	-1.14731	4.80306e-09	0.000517743	5153.8	-1.70941	0.954306	2.12666	-8.09998e-09	-2.1108e-10	1.86265e-09	9.33558e-06	201.656	1.9375	-2.23517e-08	3.1665e-08	460800	53	1911	460800	0.000194036	7.27596e-12	0	0
23	-2.32739	4.94556e-09	0.0111595	5153.63	-1.70502	0.945225	-2.53665	-8.08891e-09	-1.3072e-10	-3.53903e-07	9.24245e-06	193.75	-0.21875	6.33299e-08	-1.49012e-07	460784	11	1911	460784	-0.000187552	-1.36424e-12	0	0
28	-0.188125	4.2116e-09	0.0198159	5153.63	0.470474	0.989587	-1.61275	-8.4975e-09	-7.17887e-11	6.33299e-07	4.26918e-06	314.438	10.25	-1.88127e-07	2.79397e-08	460800	32	1911	460800	0.000547295	2.72848e-12	0	0
2	-2.71365	4.58233e-09	0.0158788	5153.62	2.4463	0.944048	-2.091	-7.7989e-09	4.15374e-10	-1.11945e-06	9.57958e-06	182.875	-22.9062	6.51926e-08	-1.00583e-07	460800	21	1911	460800	0.000560758	-4.54747e-12	0	0
12	1.84611	4.12231e-09	0.00604919	5153.67	0.446828	0.990368	0.787385	-8.09677e-09	-9.42896e-11	2.23517e-08	3.91155e-06	320	2.96875	-2.36556e-07	-3.1665e-08	460800	98	1911	460800	0.000388044	3.41061e-13	0	0
5	-0.226407	5.05807e-09	0.00468963	5153.58	-2.76121	0.946731	0.486465	-8.37892e-09	1.31791e-10	-1.8999e-07	6.60494e-06	242.812	-6.8125	3.91155e-08	3.35276e-08	460800	33	1911	460800	-9.54811e-05	2.6148e-12	0	0
19	2.0788	4.09303e-09	0.010621	5153.63	1.53469	0.974202	0.850518	-7.87926e-09	-2.36081e-10	-4.69387e-06	8.06712e-06	236.781	-83.0625	-9.49949e-08	-1.65775e-07	460784	5	1911	460784	-0.000523796	3.41061e-13	0	0
17	-1.03514	4.17625e-09	0.011099	5153.74	1.48614	0.977064	-1.92461	-8.10712e-09	-2.3001e-10	-3.76068e-06	7.21216e-06	250.875	-71.8438	-3.1665e-08	2.75671e-07	460800	91	1911	460800	-0.000203126	3.41061e-13	0	0
3	2.87541	4.73698e-09	0.000140872	5153.63	-2.74809	0.959685	-0.350457	-8.17463e-09	1.98937e-10	5.40167e-08	6.67945e-06	246.562	1.59375	-1.49012e-08	2.42144e-08	460784	12	1911	460784	-8.31359e-05	-2.50111e-12	0	0
6	-2.88532	4.26696e-09	0.000232957	5153.75	2.48536	0.965077	-1.34539	-7.8589e-09	2.57868e-10	-8.99658e-07	9.72673e-06	197.656	-18.7188	-4.09782e-08	-1.11759e-07	460800	102	1911	460800	0.000237727	5.11591e-12	0	0
9	-1.14731	4.80306e-09	0.000517743	5153.8	-1.70941	0.954306	2.12666	-8.09998e-09	-2.1108e-10	1.86265e-09	9.33558e-06	201.656	1.9375	-2.23517e-08	3.1665e-08	460800	53	1911	460800	0.000194036	7.27596e-12	0	0
23	-2.32739	4.94556e-09	0.0111595	5153.63	-1.70502	0.945225	-2.53665	-8.08891e-09	-1.3072e-10	-3.53903e-07	9.24245e-06	193.75	-0.21875	6.33299e-08	-1.49012e-07	460784	11	1911	460784	-0.000187552	-1.36424e-12	0	0
28	-0.188125	4.2116e-09	0.0198159	5153.63	0.470474	0.989587	-1.61275	-8.4975e-09	-7.17887e-11	6.33299e-07	4.26918e-06	314.438	10.25	-1.88127e-07	2.79397e-08	460800	32	1911	460800	0.000547295	2.72848e-12	0	0
2	-2.71365	4.58233e-09	0.0158788	5153.62	2.4463	0.944048	-2.091	-7.7989e-09	4.15374e-10	-1.11945e-06	9.57958e-06	182.875	-22.9062	6.51926e-08	-1.00583e-07	460800	21	1911	460800	0.000560758	-4.54747e-12	0	0
12	1.84611	4.12231e-09	0.00604919	5153.67	0.446828	0.990368	0.787385	-8.09677e-09	-9.42896e-11	2.23517e-08	3.91155e-06	320	2.96875	-2.36556e-07	-3.1665e-08	460800	98	1911	460800	0.000388044	3.41061e-13	0	0
5	-0.226407	5.05807e-09	0.00468963	5153.58	-2.76121	0.946731	0.486465	-8.37892e-09	1.31791e-10	-1.8999e-07	6.60494e-06	242.812	-6.8125	3.91155e-08	3.35276e-08	460800	33	1911	460800	-9.54811e-05	2.6148e-12	0	0
19	2.0788	4.09303e-09	0.010621	5153.63	1.53469	0.974202	0.850518	-7.87926e-09	-2.36081e-10	-4.69387e-06	8.06712e-06	236.781	-83.0625	-9.49949e-08	-1.65775e-07	460784	5	1911	460784	-0.000523796	3.41061e-13	0	0
17	-1.03514	4.17625e-09	0.011099	5153.74	1.48614	0.977064	-1.92461	-8.10712e-09	-2.3001e-10	-3.76068e-06	7.21216e-06	250.875	-71.8438	-3.1665e-08	2.75671e-07	460800	91	1911	460800	-0.000203126	3.41061e-13	0	0
3	2.87541	4.73698e-09	0.000140872	5153.63	-2.74809	0.959685	-0.350457	-8.17463e-09	1.98937e-10	5.40167e-08	6.67945e-06	246.562	1.59375	-1.49012e-08	2.42144e-08	460784	12	1911	460784	-8.31359e-05	-2.50111e-12	0	0
6	-2.88532	4.26696e-09	0.000232957	5153.75	2.48536	0.965077	-1.34539	-7.8589e-09	2.57868e-10	-8.99658e-07	9.72673e-06	197.656	-18.7188	-4.09782e-08	-1.11759e-07	460800	102	1911	460800	0.000237727	5.11591e-12	0	0
9	-1.14731	4.80306e-09	0.000517743	5153.8	-1.70941	0.954306	2.12666	-8.09998e-09	-2.1108e-10	1.86265e-09	9.33558e-06	201.656	1.9375	-2.23517e-08	3.1665e-08	460800	53	1911	460800	0.000194036	7.27596e-12	0	0
23	-2.32739	4.94556e-09	0.0111595	5153.63	-1.70502	0.945225	-2.53665	-8.08891e-09	-1.3072e-10	-3.53903e-07	9.24245e-06	193.75	-0.21875	6.33299e-08	-1.49012e-07	460784	11	1911	460784	-0.000187552	-1.36424e-12	0	0
28	-0.188125	4.2116e-09	0.0198159	5153.63	0.470474	0.989587	-1.61275	-8.4975e-09	-7.17887e-11	6.33299e-07	4.26918e-06	314.438	10.25	-1.88127e-07	2.79397e-08	460800	32	1911	460800	0.000547295	2.72848e-12	0	0
2	-2.71365	4.58233e-09	0.0158788	5153.62	2.4463	0.944048	-2.091	-7.7989e-09	4.15374e-10	-1.11945e-06	9.57958e-06	182.875	-22.9062	6.51926e-08	-1.00583e-07	460800	21	1911	460800	0.000560758	-4.54747e-12	0	0
12	1.84611	4.12231e-09	0.00604919	5153.67	0.446828	0.990368	0.787385	-8.09677e-09	-9.42896e-11	2.23517e-08	3.91155e-06	320	2.96875	-2.36556e-07	-3.1665e-08	460800	98	1911	460800	0.000388044	3.41061e-13	0	0
5	-0.226407	5.05807e-09	0.00468963	5153.58	-2.76121	0.946731	0.486465	-8.37892e-09	1.31791e-10	-1.8999e-07	6.60494e-06	242.812	-6.8125	3.91155e-08	3.35276e-08	460800	33	1911	460800	-9.54811e-05	2.6148e-12	0	0
19	2.0788	4.09303e-09	0.010621	5153.63	1.53469	0.974202	0.850518	-7.87926e-09	-2.36081e-10	-4.69387e-06	8.06712e-06	236.781	-83.0625	-9.49949e-08	-1.65775e-07	460784	5	1911	460784	-0.000523796	3.41061e-13	0	0
17	-1.03514	4.17625e-09	0.011099	5153.74	1.48614	0.977064	-1.92461	-8.10712e-09	-2.3001e-10	-3.76068e-06	7.21216e-06	250.875	-71.8438	-3.1665e-08	2.75671e-07	460800	91	1911	460800	-0.000203126	3.41061e-13	0	0
3	2.87541	4.73698e-09	0.000140872	5153.63	-2.74809	0.959685	-0.350457	-8.17463e-09	1.98937e-10	5.40167e-08	6.67945e-06	246.562	1.59375	-1.49012e-08	2.42144e-08	460784	12	1911	460784	-8.31359e-05	-2.50111e-12	0	0
6	-2.88532	4.26696e-09	0.000232957	5153.75	2.48536	0.965077	-1.34539	-7.8589e-09	2.57868e-10	-8.99658e-07	9.72673e-06	197.656	-18.7188	-4.09782e-08	-1.11759e-07	460800	102	1911	460800	0.000237727	5.11591e-12	0	0
9	-1.14731	4.80306e-09	0.000517743	5153.8	-1.70941	0.954306	2.12666	-8.09998e-09	-2.1108e-10	1.86265e-09	9.33558e-06	201.656	1.9375	-2.23517e-08	3.1665e-08	460800	53	1911	460800	0.000194036	7.27596e-12	0	0
23	-2.32739	4.94556e-09	0.0111595	5153.63	-1.70502	0.945225	-2.53665	-8.08891e-09	-1.3072e-10	-3.53903e-07	9.24245e-06	193.75	-0.21875	6.33299e-08	-1.49012e-07	460784	11	1911	460784	-0.000187552	-1.36424e-12	0	0
28	-0.188125	4.2116e-09	0.0198159	5153.63	0.470474	0.989587	-1.61275	-8.4975e-09	-7.17887e-11	6.33299e-07	4.26918e-06	314.438	10.25	-1.88127e-07	2.79397e-08	460800	32	1911	460800	0.000547295	2.72848e-12	0	0
2	-2.71365	4.58233e-09	0.0158788	5153.62	2.4463	0.944048	-2.091	-7.7989e-09	4.15374e-10	-1.11945e-06	9.57958e-06	182.875	-22.9062	6.51926e-08	-1.00583e-07	460800	21	1911	460800	0.000560758	-4.54747e-12	0	0
12	1.84611	4.12231e-09	0.00604919	5153.67	0.446828	0.990368	0.787385	-8.09677e-09	-9.42896e-11	2.23517e-08	3.91155e-06	320	2.96875	-2.36556e-07	-3.1665e-08	460800	98	1911	460800	0.000388044	3.41061e-13	0	0
5	-0.226407	5.05807e-09	0.00468963	5153.58	-2.76121	0.946731	0.486465	-8.37892e-09	1.31791e-10	-1.8999e-07	6.60494e-06	242.812	-6.8125	3.91155e-08	3.35276e-08	460800	33	1911	460800	-9.54811e-05	2.6148e-12	0	0
19	2.0788	4.09303e-09	0.010621	5153.63	1.53469	0.974202	0.850518	-7.87926e-09	-2.36081e-10	-4.69387e-06	8.06712e-06	236.781	-83.0625	-9.49949e-08	-1.65775e-07	460784	5	1911	460784	-0.000523796	3.41061e-13	0	0
17	-1.03514	4.17625e-09	0.011099	5153.74	1.48614	0.977064	-1.92461	-8.10712e-09	-2.3001e-10	-3.76068e-06	7.21216e-06	250.875	-71.8438	-3.1665e-08	2.75671e-07	460800	91	1911	460800	-0.000203126	3.41061e-13	0	0
3	2.87541	4.73698e-09	0.000140872	5153.63	-2.74809	0.959685	-0.350457	-8.17463e-09	1.98937e-10	5.40167e-08	6.67945e-06	246.562	1.59375	-1.49012e-08	2.42144e-08	460784	12	1911	460784	-8.31359e-05	-2.50111e-12	0	0
6	-2.88532	4.26696e-09	0.000232957	5153.75	2.48536	0.965077	-1.34539	-7.8589e-09	2.57868e-10	-8.99658e-07	9.72673e-06	197.656	-18.7188	-4.09782e-08	-1.11759e-07	460800	102	1911	460800	0.000237727	5.11591e-12	0	0
9	-1.14731	4.80306e-09	0.000517743	5153.8	-1.70941	0.954306	2.12666	-8.09998e-09	-2.1108e-10	1.86265e-09	9.33558e-06	201.656	1.9375	-2.23517e-08	3.1665e-08	460800	53	1911	460800	0.000194036	7.27596e-12	0	0
23	-2.32739	4.94556e-09	0.0111595	5153.63	-1.70502	0.945225	-2.53665	-8.08891e-09	-1.3072e-10	-3.53903e-07	9.24245e-06	193.75	-0.21875	6.33299e-08	-1.49012e-07	460784	11	1911	460784	-0.000187552	-1.36424e-12	0	0
28	-0.188125	4.2116e-09	0.0198159	5153.63	0.470474	0.989587	-1.61275	-8.4975e-09	-7.17887e-11	6.33299e-07	4.26918e-06	314.438	10.25	-1.88127e-07	2.79397e-08	460800	32	1911	460800	0.000547295	2.72848e-12	0	0
2	-2.71365	4.58233e-09	0.0158788	5153.62	2.4463	0.944048	-2.091	-7.7989e-09	4.15374e-10	-1.11945e-06	9.57958e-06	182.875	-22.9062	6.51926e-08	-1.00583e-07	460800	21	1911	460800	0.000560758	-4.54747e-12	0	0
12	1.84611	4.12231e-09	0.00604919	5153.67	0.446828	0.990368	0.787385	-8.09677e-09	-9.42896e-11	2.23517e-08	3.91155e-06	320	2.96875	-2.36556e-07	-3.1665e-08	460800	98	1911	460800	0.000388044	3.41061e-13	0	0
5	-0.226407	5.05807e-09	0.00468963	5153.58	-2.76121	0.946731	0.486465	-8.37892e-09	1.31791e-10	-1.8999e-07	6.60494e-06	242.812	-6.8125	3.91155e-08	3.35276e-08	460800	33	1911	460800	-9.54811e-05	2.6148e-12	0	0
19	2.0788	4.09303e-09	0.010621	5153.63	1.53469	0.974202	0.850518	-7.87926e-09	-2.36081e-10	-4.69387e-06	8.06712e-06	236.781	-83.0625	-9.49949e-08	-1.65775e-07	460784	5	1911	460784	-0.000523796	3.41061e-13	0	0
17	-1.03514	4.17625e-09	0.011099	5153.74	1.48614	0.977064	-1.92461	-8.10712e-09	-2.3001e-10	-3.76068e-06	7.21216e-06	250.875	-71.8438	-3.1665e-08	2.75671e-07	460800	91	1911	460800	-0.000203126	3.41061e-13	0	0
3	2.87541	4.73698e-09	0.000140872	5153.63	-2.74809	0.959685	-0.350457	-8.17463e-09	1.98937e-10	5.40167e-08	6.67945e-06	246.562	1.59375	-1.49012e-08	2.42144e-08	460784	12	1911	460784	-8.31359e-05	-2.50111e-12	0	0
6	-2.88532	4.26696e-09	0.000232957	5153.75	2.48536	0.965077	-1.34539	-7.8589e-09	2.57868e-10	-8.99658e-07	9.72673e-06	197.656	-18.7188	-4.09782e-08	-1.11759e-07	460800	102	1911	460800	0.000237727	5.11591e-12	0	0
9	-1.14731	4.80306e-09	0.000517743	5153.8	-1.70941	0.954306	2.12666	-8.09998e-09	-2.1108e-10	1.86265e-09	9.33558e-06	201.656	1.9375	-2.23517e-08	3.1665e-08	460800	53	1911	460800	0.000194036	7.27596e-12	0	0
23	-2.32739	4.94556e-09	0.0111595	5153.63	-1.70502	0.945225	-2.53665	-8.08891e-09	-1.3072e-10	-3.53903e-07	9.24245e-06	193.75	-0.21875	6.33299e-08	-1.49012e-07	460784	11	1911	460784	-0.000187552	-1.36424e-12	0	0
28	-0.188125	4.2116e-09	0.0198159	5153.63	0.470474	0.989587	-1.61275	-8.4975e-09	-7.17887e-11	6.33299e-07	4.26918e-06	314.438	10.25	-1.88127e-07	2.79397e-08	460800	32	1911	460800	0.000547295	2.72848e-12	0	0
2	-2.71365	4.58233e-09	0.0158788	5153.62	2.4463	0.944048	-2.091	-7.7989e-09	4.15374e-10	-1.11945e-06	9.57958e-06	182.875	-22.9062	6.51926e-08	-1.00583e-07	460800	21	1911	460800	0.000560758	-4.54747e-12	0	0
12	1.84611	4.12231e-09	0.00604919	5153.67	0.446828	0.990368	0.787385	-8.09677e-09	-9.42896e-11	2.23517e-08	3.91155e-06	320	2.96875	-2.36556e-07	-3.1665e-08	460800	98	1911	460800	0.000388044	3.41061e-13	0	0
5	-0.226407	5.05807e-09	0.00468963	5153.58	-2.76121	0.946731	0.486465	-8.37892e-09	1.31791e-10	-1.8999e-07	6.60494e-06	242.812	-6.8125	3.91155e-08	3.35276e-08	460800	33	1911	460800	-9.54811e-05	2.6148e-12	0	0
19	2.0788	4.09303e-09	0.010621	5153.63	1.53469	0.974202	0.850518	-7.87926e-09	-2.36081e-10	-4.69387e-06	8.06712e-06	236.781	-83.0625	-9.49949e-08	-1.65775e-07	460784	5	1911	460784	-0.000523796	3.41061e-13	0	0
17	-1.03514	4.17625e-09	0.011099	5153.74	1.48614	0.977064	-1.92461	-8.10712e-09	-2.3001e-10	-3.76068e-06	7.21216e-06	250.875	-71.8438	-3.1665e-08	2.75671e-07	460800	91	1911	460800	-0.000203126	3.41061e-13	0	0
3	2.87541	4.73698e-09	0.000140872	5153.63	-2.74809	0.959685	-0.350457	-8.17463e-09	1.98937e-10	5.40167e-08	6.67945e-06	246.562	1.59375	-1.49012e-08	2.42144e-08	460784	12	1911	460784	-8.31359e-05	-2.50111e-12	0	0
6	-2.88532	4.26696e-09	0.000232957	5153.75	2.48536	0.965077	-1.34539	-7.8589e-09	2.57868e-10	-8.99658e-07	9.72673e-06	197.656	-18.7188	-4.09782e-08	-1.11759e-07	460800	102	1911	460800	0.000237727	5.11591e-12	0	0
9	-1.14731	4.80306e-09	0.000517743	5153.8	-1.70941	0.954306	2.12666	-8.09998e-09	-2.1108e-10	1.86265e-09	9.33558e-06	201.656	1.9375	-2.23517e-08	3.1665e-08	460800	53	1911	460800	0.000194036	7.27596e-12	0	0
23	-2.32739	4.94556e-09	0.0111595	5153.63	-1.70502	0.945225	-2.53665	-8.08891e-09	-1.3072e-10	-3.53903e-07	9.24245e-06	193.75	-0.21875	6.33299e-08	-1.49012e-07	460784	11	1911	460784	-0.000187552	-1.36424e-12	0	0
28	-0.188125	4.2116e-09	0.0198159	5153.63	0.470474	0.989587	-1.61275	-8.4975e-09	-7.17887e-11	6.33299e-07	4.26918e-06	314.438	10.25	-1.88127e-07	2.79397e-08	460800	32	1911	460800	0.000547295	2.72848e-12	0	0
2	-2.71365	4.58233e-09	0.0158788	5153.62	2.4463	0.944048	-2.091	-7.7989e-09	4.15374e-10	-1.11945e-06	9.57958e-06	182.875	-22.9062	6.51926e-08	-1.00583e-07	460800	21	1911	460800	0.000560758	-4.54747e-12	0	0
12	1.84611	4.12231e-09	0.00604919	5153.67	0.446828	0.990368	0.787385	-8.09677e-09	-9.42896e-11	2.23517e-08	3.91155e-06	320	2.96875	-2.36556e-07	-3.1665e-08	460800	98	1911	460800	0.000388044	3.41061e-13	0	0
5	-0.226407	5.05807e-09	0.00468963	5153.58	-2.76121	0.946731	0.486465	-8.37892e-09	1.31791e-10	-1.8999e-07	6.60494e-06	242.812	-6.8125	3.91155e-08	3.35276e-08	460800	33	1911	460800	-9.54811e-05	2.6148e-12	0	0
19	2.0788	4.09303e-09	0.010621	5153.63	1.53469	0.974202	0.850518	-7.87926e-09	-2.36081e-10	-4.69387e-06	8.06712e-06	236.781	-83.0625	-9.49949e-08	-1.65775e-07	460784	5	1911	460784	-0.000523796	3.41061e-13	0	0
17	-1.03514	4.17625e-09	0.011099	5153.74	1.48614	0.977064	-1.92461	-8.10712e-09	-2.3001e-10	-3.76068e-06	7.21216e-06	250.875	-71.8438	-3.1665e-08	2.75671e-07	460800	91	1911	460800	-0.000203126	3.41061e-13	0	0
3	2.87541	4.73698e-09	0.000140872	5153.63	-2.74809	0.959685	-0.350457	-8.17463e-09	1.98937e-10	5.40167e-08	6.67945e-06	246.562	1.59375	-1.49012e-08	2.42144e-08	460784	12	1911	460784	-8.31359e-05	-2.50111e-12	0	0
6	-2.88532	4.26696e-09	0.000232957	5153.75	2.48536	0.965077	-1.34539	-7.8589e-09	2.57868e-10	-8.99658e-07	9.72673e-06	197.656	-18.7188	-4.09782e-08	-1.11759e-07	460800	102	1911	460800	0.000237727	5.11591e-12	0	0
9	-1.14731	4.80306e-09	0.000517743	5153.8	-1.70941	0.954306	2.12666	-8.09998e-09	-2.1108e-10	1.86265e-09	9.33558e-06	201.656	1.9375	-2.23517e-08	3.1665e-08	460800	53	1911	460800	0.000194036	7.27596e-12	0	0
23	-2.32739	4.94556e-09	0.0111595	5153.63	-1.70502	0.945225	-2.53665	-8.08891e-09	-1.3072e-10	-3.53903e-07	9.24245e-06	193.75	-0.21875	6.33299e-08	-1.49012e-07	460784	11	1911	460784	-0.000187552	-1.36424e-12	0	0
28	-0.188125	4.2116e-09	0.0198159	5153.63	0.470474	0.989587	-1.61275	-8.4975e-09	-7.17887e-11	6.33299e-07	4.26918e-06	314.438	10.25	-1.88127e-07	2.79397e-08	460800	32	1911	460800	0.000547295	2.72848e-12	0	0
2	-2.71365	4.58233e-09	0.0158788	5153.62	2.4463	0.944048	-2.091	-7.7989e-09	4.15374e-10	-1.11945e-06	9.57958e-06	182.875	-22.9062	6.51926e-08	-1.00583e-07	460800	21	1911	460800	0.000560758	-4.54747e-12	0	0
12	1.84611	4.12231e-09	0.00604919	5153.67	0.446828	0.990368	0.787385	-8.09677e-09	-9.42896e-11	2.23517e-08	3.91155e-06	320	2.96875	-2.36556e-07	-3.1665e-08	460800	98	1911	460800	0.000388044	3.41061e-13	0	0
5	-0.226407	5.05807e-09	0.00468963	5153.58	-2.76121	0.946731	0.486465	-8.37892e-09	1.31791e-10	-1.8999e-07	6.60494e-06	242.812	-6.8125	3.91155e-08	3.35276e-08	460800	33	1911	460800	-9.54811e-05	2.6148e-12	0	0
19	2.0788	4.09303e-09	0.010621	5153.63	1.53469	0.974202	0.850518	-7.87926e-09	-2.36081e-10	-4.69387e-06	8.06712e-06	236.781	-83.0625	-9.49949e-08	-1.65775e-07	460784	5	1911	460784	-0.000523796	3.41061e-13	0	0
17	-1.03514	4.17625e-09	0.011099	5153.74	1.48614	0.977064	-1.92461	-8.10712e-09	-2.3001e-10	-3.76068e-06	7.21216e-06	250.875	-71.8438	-3.1665e-08	2.75671e-07	460800	91	1911	460800	-0.000203126	3.41061e-13	0	0
3	2.87541	4.73698e-09	0.000140872	5153.63	-2.74809	0.959685	-0.350457	-8.17463e-09	1.98937e-10	5.40167e-08	6.67945e-06	246.562	1.59375	-1.49012e-08	2.42144e-08	460784	12	1911	460784	-8.31359e-05	-2.50111e-12	0	0
6	-2.88532	4.26696e-09	0.000232957	5153.75	2.48536	0.965077	-1.34539	-7.8589e-09	2.57868e-10	-8.99658e-07	9.72673e-06	197.656	-18.7188	-4.09782e-08	-1.11759e-07	460800	102	1911	460800	0.000237727	5.11591e-12	0	0
9	-1.14731	4.80306e-09	0.000517743	5153.8	-1.70941	0.954306	2.12666	-8.09998e-09	-2.1108e-10	1.86265e-09	9.33558e-06	201.656	1.9375	-2.23517e-08	3.1665e-08	460800	53	1911	460800	0.000194036	7.27596e-12	0	0
23	-2.32739	4.94556e-09	0.0111595	5153.63	-1.70502	0.945225	-2.53665	-8.08891e-09	-1.3072e-10	-3.53903e-07	9.24245e-06	193.75	-0.21875	6.33299e-08	-1.49012e-07	460784	11	1911	460784	-0.000187552	-1.36424e-12	0	0
28	-0.188125	4.2116e-09	0.0198159	5153.63	0.470474	0.989587	-1.61275	-8.4975e-09	-7.17887e-11	6.33299e-07	4.26918e-06	314.438	10.25	-1.88127e-07	2.79397e-08	460800	32	1911	460800	0.000547295	2.72848e-12	0	0
2	-2.71365	4.58233e-09	0.0158788	5153.62	2.4463	0.944048	-2.091	-7.7989e-09	4.15374e-10	-1.11945e-06	9.57958e-06	182.875	-22.9062	6.51926e-08	-1.00583e-07	460800	21	1911	460800	0.000560758	-4.54747e-12	0	0
12	1.84611	4.12231e-09	0.00604919	5153.67	0.446828	0.990368	0.787385	-8.09677e-09	-9.42896e-11	2.23517e-08	3.91155e-06	320	2.96875	-2.36556e-07	-3.1665e-08	460800	98	1911	460800	0.000388044	3.41061e-13	0	0
5	-0.226407	5.05807e-09	0.00468963	5153.58	-2.76121	0.946731	0.486465	-8.37892e-09	1.31791e-10	-1.8999e-07	6.60494e-06	242.812	-6.8125	3.91155e-08	3.35276e-08	460800	33	1911	460800	-9.54811e-05	2.6148e-12	0	0
19	2.0788	4.09303e-09	0.010621	5153.63	1.53469	0.974202	0.850518	-7.87926e-09	-2.36081e-10	-4.69387e-06	8.06712e-06	236.781	-83.0625	-9.49949e-08	-1.65775e-07	460784	5	1911	460784	-0.000523796	3.41061e-13	0	0
17	-1.03514	4.17625e-09	0.011099	5153.74	1.48614	0.977064	-1.92461	-8.10712e-09	-2.3001e-10	-3.76068e-06	7.21216e-06	250.875	-71.8438	-3.1665e-08	2.75671e-07	460800	91	1911	460800	-0.000203126	3.41061e-13	0	0
3	2.87541	4.73698e-09	0.000140872	5153.63	-2.74809	0.959685	-0.350457	-8.17463e-09	1.98937e-10	5.40167e-08	6.67945e-06	246.562	1.59375	-1.49012e-08	2.42144e-08	460784	12	1911	460784	-8.31359e-05	-2.50111e-12	0	0
6	-2.88532	4.26696e-09	0.000232957	5153.75	2.48536	0.965077	-1.34539	-7.8589e-09	2.57868e-10	-8.99658e-07	9.72673e-06	197.656	-18.7188	-4.09782e-08	-1.11759e-07	460800	102	1911	460800	0.000237727	5.11591e-12	0	0
9	-1.14731	4.80306e-09	0.000517743	5153.8	-1.70941	0.954306	2.12666	-8.09998e-09	-2.1108e-10	1.86265e-09	9.33558e-06	201.656	1.9375	-2.23517e-08	3.1665e-08	460800	53	1911	460800	0.000194036	7.27596e-12	0	0
23	-2.32739	4.94556e-09	0.0111595	5153.63	-1.70502	0.945225	-2.53665	-8.08891e-09	-1.3072e-10	-3.53903e-07	9.24245e-06	193.75	-0.21875	6.33299e-08	-1.49012e-07	460784	11	1911	460784	-0.000187552	-1.36424e-12	0	0
28	-0.188125	4.2116e-09	0.0198159	5153.63	0.470474	0.989587	-1.61275	-8.4975e-09	-7.17887e-11	6.33299e-07	4.26918e-06	314.438	10.25	-1.88127e-07	2.79397e-08	460800	32	1911	460800	0.000547295	2.72848e-12	0	0
2	-2.71365	4.58233e-09	0.0158788	5153.62	2.4463	0.944048	-2.091	-7.7989e-09	4.15374e-10	-1.11945e-06	9.57958e-06	182.875	-22.9062	6.51926e-08	-1.00583e-07	460800	21	1911	460800	0.000560758	-4.54747e-12	0	0
12	1.84611	4.12231e-09	0.00604919	5153.67	0.446828	0.990368	0.787385	-8.09677e-09	-9.42896e-11	2.23517e-08	3.91155e-06	320	2.96875	-2.36556e-07	-3.1665e-08	460800	98	1911	460800	0.000388044	3.41061e-13	0	0
5	-0.226407	5.05807e-09	0.00468963	5153.58	-2.76121	0.946731	0.486465	-8.37892e-09	1.31791e-10	-1.8999e-07	6.60494e-06	242.812	-6.8125	3.91155e-08	3.35276e-08	460800	33	1911	460800	-9.54811e-05	2.6148e-12	0	0
19	2.0788	4.09303e-09	0.010621	5153.63	1.53469	0.974202	0.850518	-7.87926e-09	-2.36081e-10	-4.69387e-06	8.06712e-06	236.781	-83.0625	-9.49949e-08	-1.65775e-07	460784	5	1911	460784	-0.000523796	3.41061e-13	0	0
17	-1.03514	4.17625e-09	0.011099	5153.74	1.48614	0.977064	-1.92461	-8.10712e-09	-2.3001e-10	-3.76068e-06	7.21216e-06	250.875	-71.8438	-3.1665e-08	2.75671e-07	460800	91	1911	460800	-0.000203126	3.41061e-13	0	0
3	2.87541	4.73698e-09	0.000140872	5153.63	-2.74809	0.959685	-0.350457	-8.17463e-09	1.98937e-10	5.40167e-08	6.67945e-06	246.562	1.59375	-1.49012e-08	2.42144e-08	460784	12	1911	460784	-8.31359e-05	-2.50111e-12	0	0
6	-2.88532	4.26696e-09	0.000232957	5153.75	2.48536	0.965077	-1.34539	-7.8589e-09	2.57868e-10	-8.99658e-07	9.72673e-06	197.656	-18.7188	-4.09782e-08	-1.11759e-07	460800	102	1911	460800	0.000237727	5.11591e-12	0	0
9	-1.14731	4.80306e-09	0.000517743	5153.8	-1.70941	0.954306	2.12666	-8.09998e-09	-2.1108e-10	1.86265e-09	9.33558e-06	201.656	1.9375	-2.23517e-08	3.1665e-08	460800	53	1911	460800	0.000194036	7.27596e-12	0	0
23	-2.32739	4.94556e-09	0.0111595	5153.63	-1.70502	0.945225	-2.53665	-8.08891e-09	-1.3072e-10	-3.53903e-07	9.24245e-06	193.75	-0.21875	6.33299e-08	-1.49012e-07	460784	11	1911	460784	-0.000187552	-1.36424e-12	0	0
28	-0.188125	4.2116e-09	0.0198159	5153.63	0.470474	0.989587	-1.61275	-8.4975e-09	-7.17887e-11	6.33299e-07	4.26918e-06	314.438	10.25	-1.88127e-07	2.79397e-08	460800	32	1911	460800	0.000547295	2.72848e-12	0	0
2	-2.71365	4.58233e-09	0.0158788	5153.62	2.4463	0.944048	-2.091	-7.7989e-09	4.15374e-10	-1.11945e-06	9.57958e-06	182.875	-22.9062	6.51926e-08	-1.00583e-07	460800	21	1911	460800	0.000560758	-4.54747e-12	0	0
12	1.84611	4.12231e-09	0.00604919	5153.67	0.446828	0.990368	0.787385	-8.09677e-09	-9.42896e-11	2.23517e-08	3.91155e-06	320	2.96875	-2.36556e-07	-3.1665e-08	460800	98	1911	460800	0.000388044	3.41061e-13	0	0
5	-0.226407	5.05807e-09	0.00468963	5153.58	-2.76121	0.946731	0.486465	-8.37892e-09	1.31791e-10	-1.8999e-07	6.60494e-06	242.812	-6.8125	3.91155e-08	3.35276e-08	460800	33	1911	460800	-9.54811e-05	2.6148e-12	0	0
19	2.0788	4.09303e-09	0.010621	5153.63	1.53469	0.974202	0.850518	-7.87926e-09	-2.36081e-10	-4.69387e-06	8.06712e-06	236.781	-83.0625	-9.49949e-08	-1.65775e-07	460784	5	1911	460784	-0.000523796	3.41061e-13	0	0
17	-1.03514	4.17625e-09	0.011099	5153.74	1.48614	0.977064	-1.92461	-8.10712e-09	-2.3001e-10	-3.76068e-06	7.21216e-06	250.875	-71.8438	-3.1665e-08	2.75671e-07	460800	91	1911	460800	-0.000203126	3.41061e-13	0	0
3	2.87541	4.73698e-09	0.000140872	5153.63	-2.74809	0.959685	-0.350457	-8.17463e-09	1.98937e-10	5.40167e-08	6.67945e-06	246.562	1.59375	-1.49012e-08	2.42144e-08	460784	12	1911	460784	-8.31359e-05	-2.50111e-12	0	0
6	-2.88532	4.26696e-09	0.000232957	5153.75	2.48536	0.965077	-1.34539	-7.8589e-09	2.57868e-10	-8.99658e-07	9.72673e-06	197.656	-18.7188	-4.09782e-08	-1.11759e-07	460800	102	1911	460800	0.000237727	5.11591e-12	0	0
9	-1.14731	4.80306e-09	0.000517743	5153.8	-1.70941	0.954306	2.12666	-8.09998e-09	-2.1108e-10	1.86265e-09	9.33558e-06	201.656	1.9375	-2.23517e-08	3.1665e-08	460800	53	1911	460800	0.000194036	7.27596e-12	0	0
23	-2.32739	4.94556e-09	0.0111595	5153.63	-1.70502	0.945225	-2.53665	-8.08891e-09	-1.3072e-10	-3.53903e-07	9.24245e-06	193.75	-0.21875	6.33299e-08	-1.49012e-07	460784	11	1911	460784	-0.000187552	-1.36424e-12	0	0
28	-0.188125	4.2116e-09	0.0198159	5153.63	0.470474	0.989587	-1.61275	-8.4975e-09	-7.17887e-11	6.33299e-07	4.26918e-06	314.438	10.25	-1.88127e-07	2.79397e-08	460800	32	1911	460800	0.000547295	2.72848e-12	0	0
2	-2.71365	4.58233e-09	0.0158788	5153.62	2.4463	0.944048	-2.091	-7.7989e-09	4.15374e-10	-1.11945e-06	9.57958e-06	182.875	-22.9062	6.51926e-08	-1.00583e-07	460800	21	1911	460800	0.000560758	-4.54747e-12	0	0
12	1.84611	4.12231e-09	0.00604919	5153.67	0.446828	0.990368	0.787385	-8.09677e-09	-9.42896e-11	2.23517e-08	3.91155e-06	320	2.96875	-2.36556e-07	-3.1665e-08	460800	98	1911	460800	0.000388044	3.41061e-13	0	0
5	-0.226407	5.05807e-09	0.00468963	5153.58	-2.76121	0.946731	0.486465	-8.37892e-09	1.31791e-10	-1.8999e-07	6.60494e-06	242.812	-6.8125	3.91155e-08	3.35276e-08	460800	33	1911	460800	-9.54811e-05	2.6148e-12	0	0
19	2.0788	4.09303e-09	0.010621	5153.63	1.53469	0.974202	0.850518	-7.87926e-09	-2.36081e-10	-4.69387e-06	8.06712e-06	236.781	-83.0625	-9.49949e-08	-1.65775e-07	460784	5	1911	460784	-0.000523796	3.41061e-13	0	0
17	-1.03514	4.17625e-09	0.011099	5153.74	1.48614	0.977064	-1.92461	-8.10712e-09	-2.3001e-10	-3.76068e-06	7.21216e-06	250.875	-71.8438	-3.1665e-08	2.75671e-07	460800	91	1911	460800	-0.000203126	3.41061e-13	0	0
3	2.87541	4.73698e-09	0.000140872	5153.63	-2.74809	0.959685	-0.350457	-8.17463e-09	1.98937e-10	5.40167e-08	6.67945e-06	246.562	1.59375	-1.49012e-08	2.42144e-08	460784	12	1911	460784	-8.31359e-05	-2.50111e-12	0	0
6	-2.88532	4.26696e-09	0.000232957	5153.75	2.48536	0.965077	-1.34539	-7.8589e-09	2.57868e-10	-8.99658e-07	9.72673e-06	197.656	-18.7188	-4.09782e-08	-1.11759e-07	460800	102	1911	460800	0.000237727	5.11591e-12	0	0
9	-1.14731	4.80306e-09	0.000517743	5153.8	-1.70941	0.954306	2.12666	-8.09998e-09	-2.1108e-10	1.86265e-09	9.33558e-06	201.656	1.9375	-2.23517e-08	3.1665e-08	460800	53	1911	460800	0.000194036	7.27596e-12	0	0
23	-2.32739	4.94556e-09	0.0111595	5153.63	-1.70502	0.945225	-2.53665	-8.08891e-09	-1.3072e-10	-3.53903e-07	9.24245e-06	193.75	-0.21875	6.33299e-08	-1.49012e-07	460784	11	1911	460784	-0.000187552	-1.36424e-12	0	0
28	-0.188125	4.2116e-09	0.0198159	5153.63	0.470474	0.989587	-1.61275	-8.4975e-09	-7.17887e-11	6.33299e-07	4.26918e-06	314.438	10.25	-1.88127e-07	2.79397e-08	460800	32	1911	460800	0.000547295	2.72848e-12	0	0
2	-2.71365	4.58233e-09	0.0158788	5153.62	2.4463	0.944048	-2.091	-7.7989e-09	4.15374e-10	-1.11945e-06	9.57958e-06	182.875	-22.9062	6.51926e-08	-1.00583e-07	460800	21	1911	460800	0.000560758	-4.54747e-12	0	0
12	1.84611	4.12231e-09	0.00604919	5153.67	0.446828	0.990368	0.787385	-8.09677e-09	-9.42896e-11	2.23517e-08	3.91155e-06	320	2.96875	-2.36556e-07	-3.1665e-08	460800	98	1911	460800	0.000388044	3.41061e-13	0	0
5	-0.226407	5.05807e-09	0.00468963	5153.58	-2.76121	0.946731	0.486465	-8.37892e-09	1.31791e-10	-1.8999e-07	6.60494e-06	242.812	-6.8125	3.91155e-08	3.35276e-08	460800	33	1911	460800	-9.54811e-05	2.6148e-12	0	0
19	2.0788	4.09303e-09	0.010621	5153.63	1.53469	0.974202	0.850518	-7.87926e-09	-2.36081e-10	-4.69387e-06	8.06712e-06	236.781	-83.0625	-9.49949e-08	-1.65775e-07	460784	5	1911	460784	-0.000523796	3.41061e-13	0	0
17	-1.03514	4.17625e-09	0.011099	5153.74	1.48614	0.977064	-1.92461	-8.10712e-09	-2.3001e-10	-3.76068e-06	7.21216e-06	250.875	-71.8438	-3.1665e-08	2.75671e-07	460800	91	1911	460800	-0.000203126	3.41061e-13	0	0
3	2.87541	4.73698e-09	0.000140872	5153.63	-2.74809	0.959685	-0.350457	-8.17463e-09	1.98937e-10	5.40167e-08	6.67945e-06	246.562	1.59375	-1.49012e-08	2.42144e-08	460784	12	1911	460784	-8.31359e-05	-2.50111e-12	0	0
6	-2.88532	4.26696e-09	0.000232957	5153.75	2.48536	0.965077	-1.34539	-7.8589e-09	2.57868e-10	-8.99658e-07	9.72673e-06	197.656	-18.7188	-4.09782e-08	-1.11759e-07	460800	102	1911	460800	0.000237727	5.11591e-12	0	0
9	-1.14731	4.80306e-09	0.000517743	5153.8	-1.70941	0.954306	2.12666	-8.09998e-09	-2.1108e-10	1.86265e-09	9.33558e-06	201.656	1.9375	-2.23517e-08	3.1665e-08	460800	53	1911	460800	0.000194036	7.27596e-12	0	0
23	-2.32739	4.94556e-09	0.0111595	5153.63	-1.70502	0.945225	-2.53665	-8.08891e-09	-1.3072e-10	-3.53903e-07	9.24245e-06	193.75	-0.21875	6.33299e-08	-1.49012e-07	460784	11	1911	460784	-0.000187552	-1.36424e-12	0	0
28	-0.188125	4.2116e-09	0.0198159	5153.63	0.470474	0.989587	-1.61275	-8.4975e-09	-7.17887e-11	6.33299e-07	4.26918e-06	314.438	10.25	-1.88127e-07	2.79397e-08	460800	32	1911	460800	0.000547295	2.72848e-12	0	0
2	-2.71365	4.58233e-09	0.0158788	5153.62	2.4463	0.944048	-2.091	-7.7989e-09	4.15374e-10	-1.11945e-06	9.57958e-06	182.875	-22.9062	6.51926e-08	-1.00583e-07	460800	21	1911	460800	0.000560758	-4.54747e-12	0	0
12	1.84611	4.12231e-09	0.00604919	5153.67	0.446828	0.990368	0.787385	-8.09677e-09	-9.42896e-11	2.23517e-08	3.91155e-06	320	2.96875	-2.36556e-07	-3.1665e-08	460800	98	1911	460800	0.000388044	3.41061e-13	0	0
5	-0.226407	5.05807e-09	0.00468963	5153.58	-2.76121	0.946731	0.486465	-8.37892e-09	1.31791e-10	-1.8999e-07	6.60494e-06	242.812	-6.8125	3.91155e-08	3.35276e-08	460800	33	1911	460800	-9.54811e-05	2.6148e-12	0	0
19	2.0788	4.09303e-09	0.010621	5153.63	1.53469	0.974202	0.850518	-7.87926e-09	-2.36081e-10	-4.69387e-06	8.06712e-06	236.781	-83.0625	-9.49949e-08	-1.65775e-07	460784	5	1911	460784	-0.000523796	3.41061e-13	0	0
17	-1.03514	4.17625e-09	0.011099	5153.74	1.48614	0.977064	-1.92461	-8.10712e-09	-2.3001e-10	-3.76068e-06	7.21216e-06	250.875	-71.8438	-3.1665e-08	2.75671e-07	460800	91	1911	460800	-0.000203126	3.41061e-13	0	0
3	2.87541	4.73698e-09	0.000140872	5153.63	-2.74809	0.959685	-0.350457	-8.17463e-09	1.98937e-10	5.40167e-08	6.67945e-06	246.562	1.59375	-1.49012e-08	2.42144e-08	460784	12	1911	460784	-8.31359e-05	-2.50111e-12	0	0
6	-2.88532	4.26696e-09	0.000232957	5153.75	2.48536	0.965077	-1.34539	-7.8589e-09	2.57868e-10	-8.99658e-07	9.72673e-06	197.656	-18.7188	-4.09782e-08	-1.11759e-07	460800	102	1911	460800	0.000237727	5.11591e-12	0	0
9	-1.14731	4.80306e-09	0.000517743	5153.8	-1.70941	0.954306	2.12666	-8.09998e-09	-2.1108e-10	1.86265e-09	9.33558e-06	201.656	1.9375	-2.23517e-08	3.1665e-08	460800	53	1911	460800	0.000194036	7.27596e-12	0	0
23	-2.32739	4.94556e-09	0.0111595	5153.63	-1.70502	0.945225	-2.53665	-8.08891e-09	-1.3072e-10	-3.53903e-07	9.24245e-06	193.75	-0.21875	6.33299e-08	-1.49012e-07	460784	11	1911	460784	-0.000187552	-1.36424e-12	0	0
28	-0.188125	4.2116e-09	0.0198159	5153.63	0.470474	0.989587	-1.61275	-8.4975e-09	-7.17887e-11	6.33299e-07	4.26918e-06	314.438	10.25	-1.88127e-07	2.79397e-08	460800	32	1911	460800	0.000547295	2.72848e-12	0	0
2	-2.71365	4.58233e-09	0.0158788	5153.62	2.4463	0.944048	-2.091	-7.7989e-09	4.15374e-10	-1.11945e-06	9.57958e-06	182.875	-22.9062	6.51926e-08	-1.00583e-07	460800	21	1911	460800	0.000560758	-4.54747e-12	0	0
12	1.84611	4.12231e-09	0.00604919	5153.67	0.446828	0.990368	0.787385	-8.09677e-09	-9.42896e-11	2.23517e-08	3.91155e-06	320	2.96875	-2.36556e-07	-3.1665e-08	460800	98	1911	460800	0.000388044	3.41061e-13	0	0
5	-0.226407	5.05807e-09	0.00468963	5153.58	-2.76121	0.946731	0.486465	-8.37892e-09	1.31791e-10	-1.8999e-07	6.60494e-06	242.812	-6.8125	3.91155e-08	3.35276e-08	460800	33	1911	460800	-9.54811e-05	2.6148e-12	0	0
19	2.0788	4.09303e-09	0.010621	5153.63	1.53469	0.974202	0.850518	-7.87926e-09	-2.36081e-10	-4.69387e-06	8.06712e-06	236.781	-83.0625	-9.49949e-08	-1.65775e-07	460784	5	1911	460784	-0.000523796	3.41061e-13	0	0
17	-1.03514	4.17625e-09	0.011099	5153.74	1.48614	0.977064	-1.92461	-8.10712e-09	-2.3001e-10	-3.76068e-06	7.21216e-06	250.875	-71.8438	-3.1665e-08	2.75671e-07	460800	91	1911	460800	-0.000203126	3.41061e-13	0	0
3	2.87541	4.73698e-09	0.000140872	5153.63	-2.74809	0.959685	-0.350457	-8.17463e-09	1.98937e-10	5.40167e-08	6.67945e-06	246.562	1.59375	-1.49012e-08	2.42144e-08	460784	12	1911	460784	-8.31359e-05	-2.50111e-12	0	0
6	-2.88532	4.26696e-09	0.000232957	5153.75	2.48536	0.965077	-1.34539	-7.8589e-09	2.57868e-10	-8.99658e-07	9.72673e-06	197.656	-18.7188	-4.09782e-08	-1.11759e-07	460800	102	1911	460800	0.000237727	5.11591e-12	0	0
9	-1.14731	4.80306e-09	0.000517743	5153.8	-1.70941	0.954306	2.12666	-8.09998e-09	-2.1108e-10	1.86265e-09	9.33558e-06	201.656	1.9375	-2.23517e-08	3.1665e-08	460800	53	1911	460800	0.000194036	7.27596e-12	0	0
23	-2.32739	4.94556e-09	0.0111595	5153.63	-1.70502	0.945225	-2.53665	-8.08891e-09	-1.3072e-10	-3.53903e-07	9.24245e-06	193.75	-0.21875	6.33299e-08	-1.49012e-07	460784	11	1911	460784	-0.000187552	-1.36424e-12	0	0
28	-0.188125	4.2116e-09	0.0198159	5153.63	0.470474	0.989587	-1.61275	-8.4975e-09	-7.17887e-11	6.33299e-07	4.26918e-06	314.438	10.25	-1.88127e-07	2.79397e-08	460800	32	1911	460800	0.000547295	2.72848e-12	0	0
2	-2.71365	4.58233e-09	0.0158788	5153.62	2.4463	0.944048	-2.091	-7.7989e-09	4.15374e-10	-1.11945e-06	9.57958e-06	182.875	-22.9062	6.51926e-08	-1.00583e-07	460800	21	1911	460800	0.000560758	-4.54747e-12	0	0
12	1.84611	4.12231e-09	0.00604919	5153.67	0.446828	0.990368	0.787385	-8.09677e-09	-9.42896e-11	2.23517e-08	3.91155e-06	320	2.96875	-2.36556e-07	-3.1665e-08	460800	98	1911	460800	0.000388044	3.41061e-13	0	0
5	-0.226407	5.05807e-09	0.00468963	5153.58	-2.76121	0.946731	0.486465	-8.37892e-09	1.31791e-10	-1.8999e-07	6.60494e-06	242.812	-6.8125	3.91155e-08	3.35276e-08	460800	33	1911	460800	-9.54811e-05	2.6148e-12	0	0
19	2.0788	4.09303e-09	0.010621	5153.63	1.53469	0.974202	0.850518	-7.87926e-09	-2.36081e-10	-4.69387e-06	8.06712e-06	236.781	-83.0625	-9.49949e-08	-1.65775e-07	460784	5	1911	460784	-0.000523796	3.41061e-13	0	0
17	-1.03514	4.17625e-09	0.011099	5153.74	1.48614	0.977064	-1.92461	-8.10712e-09	-2.3001e-10	-3.76068e-06	7.21216e-06	250.875	-71.8438	-3.1665e-08	2.75671e-07	460800	91	1911	460800	-0.000203126	3.41061e-13	0	0
3	2.87541	4.73698e-09	0.000140872	5153.63	-2.74809	0.959685	-0.350457	-8.17463e-09	1.98937e-10	5.40167e-08	6.67945e-06	246.562	1.59375	-1.49012e-08	2.42144e-08	460784	12	1911	460784	-8.31359e-05	-2.50111e-12	0	0
6	-2.88532	4.26696e-09	0.000232957	5153.75	2.48536	0.965077	-1.34539	-7.8589e-09	2.57868e-10	-8.99658e-07	9.72673e-06	197.656	-18.7188	-4.09782e-08	-1.11759e-07	460800	102	1911	460800	0.000237727	5.11591e-12	0	0
9	-1.14731	4.80306e-09	0.000517743	5153.8	-1.70941	0.954306	2.12666	-8.09998e-09	-2.1108e-10	1.86265e-09	9.33558e-06	201.656	1.9375	-2.23517e-08	3.1665e-08	460800	53	1911	460800	0.000194036	7.27596e-12	0	0
23	-2.32739	4.94556e-09	0.0111595	5153.63	-1.70502	0.945225	-2.53665	-8.08891e-09	-1.3072e-10	-3.53903e-07	9.24245e-06	193.75	-0.21875	6.33299e-08	-1.49012e-07	460784	11	1911	460784	-0.000187552	-1.36424e-12	0	0
2	-2.71365	4.58233e-09	0.0158788	5153.62	2.4463	0.944048	-2.091	-7.7989e-09	4.15374e-10	-1.11945e-06	9.57958e-06	182.875	-22.9062	6.51926e-08	-1.00583e-07	460800	21	1911	460800	0.000560758	-4.54747e-12	0	0
12	1.84611	4.12231e-09	0.00604919	5153.67	0.446828	0.990368	0.787385	-8.09677e-09	-9.42896e-11	2.23517e-08	3.91155e-06	320	2.96875	-2.36556e-07	-3.1665e-08	460800	98	1911	460800	0.000388044	3.41061e-13	0	0
5	-0.226407	5.05807e-09	0.00468963	5153.58	-2.76121	0.946731	0.486465	-8.37892e-09	1.31791e-10	-1.8999e-07	6.60494e-06	242.812	-6.8125	3.91155e-08	3.35276e-08	460800	33	1911	460800	-9.54811e-05	2.6148e-12	0	0
19	2.0788	4.09303e-09	0.010621	5153.63	1.53469	0.974202	0.850518	-7.87926e-09	-2.36081e-10	-4.69387e-06	8.06712e-06	236.781	-83.0625	-9.49949e-08	-1.65775e-07	460784	5	1911	460784	-0.000523796	3.41061e-13	0	0
28	-0.188125	4.2116e-09	0.0198159	5153.63	0.470474	0.989587	-1.61275	-8.4975e-09	-7.17887e-11	6.33299e-07	4.26918e-06	314.438	10.25	-1.88127e-07	2.79397e-08	460800	32	1911	460800	0.000547295	2.72848e-12	0	0
17	-1.03514	4.17625e-09	0.011099	5153.74	1.48614	0.977064	-1.92461	-8.10712e-09	-2.3001e-10	-3.76068e-06	7.21216e-06	250.875	-71.8438	-3.1665e-08	2.75671e-07	460800	91	1911	460800	-0.000203126	3.41061e-13	0	0
3	2.87541	4.73698e-09	0.000140872	5153.63	-2.74809	0.959685	-0.350457	-8.17463e-09	1.98937e-10	5.40167e-08	6.67945e-06	246.562	1.59375	-1.49012e-08	2.42144e-08	460784	12	1911	460784	-8.31359e-05	-2.50111e-12	0	0
6	-2.88532	4.26696e-09	0.000232957	5153.75	2.48536	0.965077	-1.34539	-7.8589e-09	2.57868e-10	-8.99658e-07	9.72673e-06	197.656	-18.7188	-4.09782e-08	-1.11759e-07	460800	102	1911	460800	0.000237727	5.11591e-12	0	0
9	-1.14731	4.80306e-09	0.000517743	5153.8	-1.70941	0.954306	2.12666	-8.09998e-09	-2.1108e-10	1.86265e-09	9.33558e-06	201.656	1.9375	-2.23517e-08	3.1665e-08	460800	53	1911	460800	0.000194036	7.27596e-12	0	0
23	-2.32739	4.94556e-09	0.0111595	5153.63	-1.70502	0.945225	-2.53665	-8.08891e-09	-1.3072e-10	-3.53903e-07	9.24245e-06	193.75	-0.21875	6.33299e-08	-1.49012e-07	460784	11	1911	460784	-0.000187552	-1.36424e-12	0	0
2	-2.71365	4.58233e-09	0.0158788	5153.62	2.4463	0.944048	-2.091	-7.7989e-09	4.15374e-10	-1.11945e-06	9.57958e-06	182.875	-22.9062	6.51926e-08	-1.00583e-07	460800	21	1911	460800	0.000560758	-4.54747e-12	0	0
12	1.84611	4.12231e-09	0.00604919	5153.67	0.446828	0.990368	0.787385	-8.09677e-09	-9.42896e-11	2.23517e-08	3.91155e-06	320	2.96875	-2.36556e-07	-3.1665e-08	460800	98	1911	460800	0.000388044	3.41061e-13	0	0
5	-0.226407	5.05807e-09	0.00468963	5153.58	-2.76121	0.946731	0.486465	-8.37892e-09	1.31791e-10	-1.8999e-07	6.60494e-06	242.812	-6.8125	3.91155e-08	3.35276e-08	460800	33	1911	460800	-9.54811e-05	2.6148e-12	0	0
19	2.0788	4.09303e-09	0.010621	5153.63	1.53469	0.974202	0.850518	-7.87926e-09	-2.36081e-10	-4.69387e-06	8.06712e-06	236.781	-83.0625	-9.49949e-08	-1.65775e-07	460784	5	1911	460784	-0.000523796	3.41061e-13	0	0
17	-1.03514	4.17625e-09	0.011099	5153.74	1.48614	0.977064	-1.92461	-8.10712e-09	-2.3001e-10	-3.76068e-06	7.21216e-06	250.875	-71.8438	-3.1665e-08	2.75671e-07	460800	91	1911	460800	-0.000203126	3.41061e-13	0	0
3	2.87541	4.73698e-09	0.000140872	5153.63	-2.74809	0.959685	-0.350457	-8.17463e-09	1.98937e-10	5.40167e-08	6.67945e-06	246.562	1.59375	-1.49012e-08	2.42144e-08	460784	12	1911	460784	-8.31359e-05	-2.50111e-12	0	0
6	-2.88532	4.26696e-09	0.000232957	5153.75	2.48536	0.965077	-1.34539	-7.8589e-09	2.57868e-10	-8.99658e-07	9.72673e-06	197.656	-18.7188	-4.09782e-08	-1.11759e-07	460800	102	1911	460800	0.000237727	5.11591e-12	0	0
9	-1.14731	4.80306e-09	0.000517743	5153.8	-1.70941	0.954306	2.12666	-8.09998e-09	-2.1108e-10	1.86265e-09	9.33558e-06	201.656	1.9375	-2.23517e-08	3.1665e-08	460800	53	1911	460800	0.000194036	7.27596e-12	0	0
23	-2.32739	4.94556e-09	0.0111595	5153.63	-1.70502	0.945225	-2.53665	-8.08891e-09	-1.3072e-10	-3.53903e-07	9.24245e-06	193.75	-0.21875	6.33299e-08	-1.49012e-07	460784	11	1911	460784	-0.000187552	-1.36424e-12	0	0
28	-0.188125	4.2116e-09	0.0198159	5153.63	0.470474	0.989587	-1.61275	-8.4975e-09	-7.17887e-11	6.33299e-07	4.26918e-06	314.438	10.25	-1.88127e-07	2.79397e-08	460800	32	1911	460800	0.000547295	2.72848e-12	0	0
2	-2.71365	4.58233e-09	0.0158788	5153.62	2.4463	0.944048	-2.091	-7.7989e-09	4.15374e-10	-1.11945e-06	9.57958e-06	182.875	-22.9062	6.51926e-08	-1.00583e-07	460800	21	1911	460800	0.000560758	-4.54747e-12	0	0
12	1.84611	4.12231e-09	0.00604919	5153.67	0.446828	0.990368	0.787385	-8.09677e-09	-9.42896e-11	2.23517e-08	3.91155e-06	320	2.96875	-2.36556e-07	-3.1665e-08	460800	98	1911	460800	0.000388044	3.41061e-13	0	0
5	-0.226407	5.05807e-09	0.00468963	5153.58	-2.76121	0.946731	0.486465	-8.37892e-09	1.31791e-10	-1.8999e-07	6.60494e-06	242.812	-6.8125	3.91155e-08	3.35276e-08	460800	33	1911	460800	-9.54811e-05	2.6148e-12	0	0
19	2.0788	4.09303e-09	0.010621	5153.63	1.53469	0.974202	0.850518	-7.87926e-09	-2.36081e-10	-4.69387e-06	8.06712e-06	236.781	-83.0625	-9.49949e-08	-1.65775e-07	460784	5	1911	460784	-0.000523796	3.41061e-13	0	0
17	-1.03514	4.17625e-09	0.011099	5153.74	1.48614	0.977064	-1.92461	-8.10712e-09	-2.3001e-10	-3.76068e-06	7.21216e-06	250.875	-71.8438	-3.1665e-08	2.75671e-07	460800	91	1911	460800	-0.000203126	3.41061e-13	0	0
3	2.87541	4.73698e-09	0.000140872	5153.63	-2.74809	0.959685	-0.350457	-8.17463e-09	1.98937e-10	5.40167e-08	6.67945e-06	246.562	1.59375	-1.49012e-08	2.42144e-08	460784	12	1911	460784	-8.31359e-05	-2.50111e-12	0	0
6	-2.88532	4.26696e-09	0.000232957	5153.75	2.48536	0.965077	-1.34539	-7.8589e-09	2.57868e-10	-8.99658e-07	9.72673e-06	197.656	-18.7188	-4.09782e-08	-1.11759e-07	460800	102	1911	460800	0.000237727	5.11591e-12	0	0
9	-1.14731	4.80306e-09	0.000517743	5153.8	-1.70941	0.954306	2.12666	-8.09998e-09	-2.1108e-10	1.86265e-09	9.33558e-06	201.656	1.9375	-2.23517e-08	3.1665e-08	460800	53	1911	460800	0.000194036	7.27596e-12	0	0
23	-2.32739	4.94556e-09	0.0111595	5153.63	-1.70502	0.945225	-2.53665	-8.08891e-09	-1.3072e-10	-3.53903e-07	9.24245e-06	193.75	-0.21875	6.33299e-08	-1.49012e-07	460784	11	1911	460784	-0.000187552	-1.36424e-12	0	0
2	-2.71365	4.58233e-09	0.0158788	5153.62	2.4463	0.944048	-2.091	-7.7989e-09	4.15374e-10	-1.11945e-06	9.57958e-06	182.875	-22.9062	6.51926e-08	-1.00583e-07	460800	21	1911	460800	0.000560758	-4.54747e-12	0	0
12	1.84611	4.12231e-09	0.00604919	5153.67	0.446828	0.990368	0.787385	-8.09677e-09	-9.42896e-11	2.23517e-08	3.91155e-06	320	2.96875	-2.36556e-07	-3.1665e-08	460800	98	1911	460800	0.000388044	3.41061e-13	0	0
5	-0.226407	5.05807e-09	0.00468963	5153.58	-2.76121	0.946731	0.486465	-8.37892e-09	1.31791e-10	-1.8999e-07	6.60494e-06	242.812	-6.8125	3.91155e-08	3.35276e-08	460800	33	1911	460800	-9.54811e-05	2.6148e-12	0	0
19	2.0788	4.09303e-09	0.010621	5153.63	1.53469	0.974202	0.850518	-7.87926e-09	-2.36081e-10	-4.69387e-06	8.06712e-06	236.781	-83.0625	-9.49949e-08	-1.65775e-07	460784	5	1911	460784	-0.000523796	3.41061e-13	0	0
17	-1.03514	4.17625e-09	0.011099	5153.74	1.48614	0.977064	-1.92461	-8.10712e-09	-2.3001e-10	-3.76068e-06	7.21216e-06	250.875	-71.8438	-3.1665e-08	2.75671e-07	460800	91	1911	460800	-0.000203126	3.41061e-13	0	0
3	2.87541	4.73698e-09	0.000140872	5153.63	-2.74809	0.959685	-0.350457	-8.17463e-09	1.98937e-10	5.40167e-08	6.67945e-06	246.562	1.59375	-1.49012e-08	2.42144e-08	460784	12	1911	460784	-8.31359e-05	-2.50111e-12	0	0
6	-2.88532	4.26696e-09	0.000232957	5153.75	2.48536	0.965077	-1.34539	-7.8589e-09	2.57868e-10	-8.99658e-07	9.72673e-06	197.656	-18.7188	-4.09782e-08	-1.11759e-07	460800	102	1911	460800	0.000237727	5.11591e-12	0	0
9	-1.14731	4.80306e-09	0.000517743	5153.8	-1.70941	0.954306	2.12666	-8.09998e-09	-2.1108e-10	1.86265e-09	9.33558e-06	201.656	1.9375	-2.23517e-08	3.1665e-08	460800	53	1911	460800	0.000194036	7.27596e-12	0	0
23	-2.32739	4.94556e-09	0.0111595	5153.63	-1.70502	0.945225	-2.53665	-8.08891e-09	-1.3072e-10	-3.53903e-07	9.24245e-06	193.75	-0.21875	6.33299e-08	-1.49012e-07	460784	11	1911	460784	-0.000187552	-1.36424e-12	0	0
28	-0.188125	4.2116e-09	0.0198159	5153.63	0.470474	0.989587	-1.61275	-8.4975e-09	-7.17887e-11	6.33299e-07	4.26918e-06	314.438	10.25	-1.88127e-07	2.79397e-08	460800	32	1911	460800	0.000547295	2.72848e-12	0	0
2	-2.71365	4.58233e-09	0.0158788	5153.62	2.4463	0.944048	-2.091	-7.7989e-09	4.15374e-10	-1.11945e-06	9.57958e-06	182.875	-22.9062	6.51926e-08	-1.00583e-07	460800	21	1911	460800	0.000560758	-4.54747e-12	0	0
12	1.84611	4.12231e-09	0.00604919	5153.67	0.446828	0.990368	0.787385	-8.09677e-09	-9.42896e-11	2.23517e-08	3.91155e-06	320	2.96875	-2.36556e-07	-3.1665e-08	460800	98	1911	460800	0.000388044	3.41061e-13	0	0
5	-0.226407	5.05807e-09	0.00468963	5153.58	-2.76121	0.946731	0.486465	-8.37892e-09	1.31791e-10	-1.8999e-07	6.60494e-06	242.812	-6.8125	3.91155e-08	3.35276e-08	460800	33	1911	460800	-9.54811e-05	2.6148e-12	0	0
19	2.0788	4.09303e-09	0.010621	5153.63	1.53469	0.974202	0.850518	-7.87926e-09	-2.36081e-10	-4.69387e-06	8.06712e-06	236.781	-83.0625	-9.49949e-08	-1.65775e-07	460784	5	1911	460784	-0.000523796	3.41061e-13	0	0
17	-1.03514	4.17625e-09	0.011099	5153.74	1.48614	0.977064	-1.92461	-8.10712e-09	-2.3001e-10	-3.76068e-06	7.21216e-06	250.875	-71.8438	-3.1665e-08	2.75671e-07	460800	91	1911	460800	-0.000203126	3.41061e-13	0	0
3	2.87541	4.73698e-09	0.000140872	5153.63	-2.74809	0.959685	-0.350457	-8.17463e-09	1.98937e-10	5.40167e-08	6.67945e-06	246.562	1.59375	-1.49012e-08	2.42144e-08	460784	12	1911	460784	-8.31359e-05	-2.50111e-12	0	0
6	-2.88532	4.26696e-09	0.000232957	5153.75	2.48536	0.965077	-1.34539	-7.8589e-09	2.57868e-10	-8.99658e-07	9.72673e-06	197.656	-18.7188	-4.09782e-08	-1.11759e-07	460800	102	1911	460800	0.000237727	5.11591e-12	0	0
9	-1.14731	4.80306e-09	0.000517743	5153.8	-1.70941	0.954306	2.12666	-8.09998e-09	-2.1108e-10	1.86265e-09	9.33558e-06	201.656	1.9375	-2.23517e-08	3.1665e-08	460800	53	1911	460800	0.000194036	7.27596e-12	0	0
23	-2.32739	4.94556e-09	0.0111595	5153.63	-1.70502	0.945225	-2.53665	-8.08891e-09	-1.3072e-10	-3.53903e-07	9.24245e-06	193.75	-0.21875	6.33299e-08	-1.49012e-07	460784	11	1911	460784	-0.000187552	-1.36424e-12	0	0
2	-2.71365	4.58233e-09	0.0158788	5153.62	2.4463	0.944048	-2.091	-7.7989e-09	4.15374e-10	-1.11945e-06	9.57958e-06	182.875	-22.9062	6.51926e-08	-1.00583e-07	460800	21	1911	460800	0.000560758	-4.54747e-12	0	0
12	1.84611	4.12231e-09	0.00604919	5153.67	0.446828	0.990368	0.787385	-8.09677e-09	-9.42896e-11	2.23517e-08	3.91155e-06	320	2.96875	-2.36556e-07	-3.1665e-08	460800	98	1911	460800	0.000388044	3.41061e-13	0	0
5	-0.226407	5.05807e-09	0.00468963	5153.58	-2.76121	0.946731	0.486465	-8.37892e-09	1.31791e-10	-1.8999e-07	6.60494e-06	242.812	-6.8125	3.91155e-08	3.35276e-08	460800	33	1911	460800	-9.54811e-05	2.6148e-12	0	0
19	2.0788	4.09303e-09	0.010621	5153.63	1.53469	0.974202	0.850518	-7.87926e-09	-2.36081e-10	-4.69387e-06	8.06712e-06	236.781	-83.0625	-9.49949e-08	-1.65775e-07	460784	5	1911	460784	-0.000523796	3.41061e-13	0	0
17	-1.03514	4.17625e-09	0.011099	5153.74	1.48614	0.977064	-1.92461	-8.10712e-09	-2.3001e-10	-3.76068e-06	7.21216e-06	250.875	-71.8438	-3.1665e-08	2.75671e-07	460800	91	1911	460800	-0.000203126	3.41061e-13	0	0
3	2.87541	4.73698e-09	0.000140872	5153.63	-2.74809	0.959685	-0.350457	-8.17463e-09	1.98937e-10	5.40167e-08	6.67945e-06	246.562	1.59375	-1.49012e-08	2.42144e-08	460784	12	1911	460784	-8.31359e-05	-2.50111e-12	0	0
6	-2.88532	4.26696e-09	0.000232957	5153.75	2.48536	0.965077	-1.34539	-7.8589e-09	2.57868e-10	-8.99658e-07	9.72673e-06	197.656	-18.7188	-4.09782e-08	-1.11759e-07	460800	102	1911	460800	0.000237727	5.11591e-12	0	0
9	-1.14731	4.80306e-09	0.000517743	5153.8	-1.70941	0.954306	2.12666	-8.09998e-09	-2.1108e-10	1.86265e-09	9.33558e-06	201.656	1.9375	-2.23517e-08	3.1665e-08	460800	53	1911	460800	0.000194036	7.27596e-12	0	0
23	-2.32739	4.94556e-09	0.0111595	5153.63	-1.70502	0.945225	-2.53665	-8.08891e-09	-1.3072e-10	-3.53903e-07	9.24245e-06	193.75	-0.21875	6.33299e-08	-1.49012e-07	460784	11	1911	460784	-0.000187552	-1.36424e-12	0	0
2	-2.71365	4.58233e-09	0.0158788	5153.62	2.4463	0.944048	-2.091	-7.7989e-09	4.15374e-10	-1.11945e-06	9.57958e-06	182.875	-22.9062	6.51926e-08	-1.00583e-07	460800	21	1911	460800	0.000560758	-4.54747e-12	0	0
12	1.84611	4.12231e-09	0.00604919	5153.67	0.446828	0.990368	0.787385	-8.09677e-09	-9.42896e-11	2.23517e-08	3.91155e-06	320	2.96875	-2.36556e-07	-3.1665e-08	460800	98	1911	460800	0.000388044	3.41061e-13	0	0
5	-0.226407	5.05807e-09	0.00468963	5153.58	-2.76121	0.946731	0.486465	-8.37892e-09	1.31791e-10	-1.8999e-07	6.60494e-06	242.812	-6.8125	3.91155e-08	3.35276e-08	460800	33	1911	460800	-9.54811e-05	2.6148e-12	0	0
19	2.0788	4.09303e-09	0.010621	5153.63	1.53469	0.974202	0.850518	-7.87926e-09	-2.36081e-10	-4.69387e-06	8.06712e-06	236.781	-83.0625	-9.49949e-08	-1.65775e-07	460784	5	1911	460784	-0.000523796	3.41061e-13	0	0
28	-0.188125	4.2116e-09	0.0198159	5153.63	0.470474	0.989587	-1.61275	-8.4975e-09	-7.17887e-11	6.33299e-07	4.26918e-06	314.438	10.25	-1.88127e-07	2.79397e-08	460800	32	1911	460800	0.000547295	2.72848e-12	0	0
17	-1.03514	4.17625e-09	0.011099	5153.74	1.48614	0.977064	-1.92461	-8.10712e-09	-2.3001e-10	-3.76068e-06	7.21216e-06	250.875	-71.8438	-3.1665e-08	2.75671e-07	460800	91	1911	460800	-0.000203126	3.41061e-13	0	0
3	2.87541	4.73698e-09	0.000140872	5153.63	-2.74809	0.959685	-0.350457	-8.17463e-09	1.98937e-10	5.40167e-08	6.67945e-06	246.562	1.59375	-1.49012e-08	2.42144e-08	460784	12	1911	460784	-8.31359e-05	-2.50111e-12	0	0
6	-2.88532	4.26696e-09	0.000232957	5153.75	2.48536	0.965077	-1.34539	-7.8589e-09	2.57868e-10	-8.99658e-07	9.72673e-06	197.656	-18.7188	-4.09782e-08	-1.11759e-07	460800	102	1911	460800	0.000237727	5.11591e-12	0	0
9	-1.14731	4.80306e-09	0.000517743	5153.8	-1.70941	0.954306	2.12666	-8.09998e-09	-2.1108e-10	1.86265e-09	9.33558e-06	201.656	1.9375	-2.23517e-08	3.1665e-08	460800	53	1911	460800	0.000194036	7.27596e-12	0	0
23	-2.32739	4.94556e-09	0.0111595	5153.63	-1.70502	0.945225	-2.53665	-8.08891e-09	-1.3072e-10	-3.53903e-07	9.24245e-06	193.75	-0.21875	6.33299e-08	-1.49012e-07	460784	11	1911	460784	-0.000187552	-1.36424e-12	0	0
2	-2.71365	4.58233e-09	0.0158788	5153.62	2.4463	0.944048	-2.091	-7.7989e-09	4.15374e-10	-1.11945e-06	9.57958e-06	182.875	-22.9062	6.51926e-08	-1.00583e-07	460800	21	1911	460800	0.000560758	-4.54747e-12	0	0
12	1.84611	4.12231e-09	0.00604919	5153.67	0.446828	0.990368	0.787385	-8.09677e-09	-9.42896e-11	2.23517e-08	3.91155e-06	320	2.96875	-2.36556e-07	-3.1665e-08	460800	98	1911	460800	0.000388044	3.41061e-13	0	0
5	-0.226407	5.05807e-09	0.00468963	5153.58	-2.76121	0.946731	0.486465	-8.37892e-09	1.31791e-10	-1.8999e-07	6.60494e-06	242.812	-6.8125	3.91155e-08	3.35276e-08	460800	33	1911	460800	-9.54811e-05	2.6148e-12	0	0
19	2.0788	4.09303e-09	0.010621	5153.63	1.53469	0.974202	0.850518	-7.87926e-09	-2.36081e-10	-4.69387e-06	8.06712e-06	236.781	-83.0625	-9.49949e-08	-1.65775e-07	460784	5	1911	460784	-0.000523796	3.41061e-13	0	0
28	-0.188125	4.2116e-09	0.0198159	5153.63	0.470474	0.989587	-1.61275	-8.4975e-09	-7.17887e-11	6.33299e-07	4.26918e-06	314.438	10.25	-1.88127e-07	2.79397e-08	460800	32	1911	460800	0.000547295	2.72848e-12	0	0
17	-1.03514	4.17625e-09	0.011099	5153.74	1.48614	0.977064	-1.92461	-8.10712e-09	-2.3001e-10	-3.76068e-06	7.21216e-06	250.875	-71.8438	-3.1665e-08	2.75671e-07	460800	91	1911	460800	-0.000203126	3.41061e-13	0	0
3	2.87541	4.73698e-09	0.000140872	5153.63	-2.74809	0.959685	-0.350457	-8.17463e-09	1.98937e-10	5.40167e-08	6.67945e-06	246.562	1.59375	-1.49012e-08	2.42144e-08	460784	12	1911	460784	-8.31359e-05	-2.50111e-12	0	0
6	-2.88532	4.26696e-09	0.000232957	5153.75	2.48536	0.965077	-1.34539	-7.8589e-09	2.57868e-10	-8.99658e-07	9.72673e-06	197.656	-18.7188	-4.09782e-08	-1.11759e-07	460800	102	1911	460800	0.000237727	5.11591e-12	0	0
9	-1.14731	4.80306e-09	0.000517743	5153.8	-1.70941	0.954306	2.12666	-8.09998e-09	-2.1108e-10	1.86265e-09	9.33558e-06	201.656	1.9375	-2.23517e-08	3.1665e-08	460800	53	1911	460800	0.000194036	7.27596e-12	0	0
23	-2.32739	4.94556e-09	0.0111595	5153.63	-1.70502	0.945225	-2.53665	-8.08891e-09	-1.3072e-10	-3.53903e-07	9.24245e-06	193.75	-0.21875	6.33299e-08	-1.49012e-07	460784	11	1911	460784	-0.000187552	-1.36424e-12	0	0
2	-2.71365	4.58233e-09	0.0158788	5153.62	2.4463	0.944048	-2.091	-7.7989e-09	4.15374e-10	-1.11945e-06	9.57958e-06	182.875	-22.9062	6.51926e-08	-1.00583e-07	460800	21	1911	460800	0.000560758	-4.54747e-12	0	0
12	1.84611	4.12231e-09	0.00604919	5153.67	0.446828	0.990368	0.787385	-8.09677e-09	-9.42896e-11	2.23517e-08	3.91155e-06	320	2.96875	-2.36556e-07	-3.1665e-08	460800	98	1911	460800	0.000388044	3.41061e-13	0	0
19	2.0788	4.09303e-09	0.010621	5153.63	1.53469	0.974202	0.850518	-7.87926e-09	-2.36081e-10	-4.69387e-06	8.06712e-06	236.781	-83.0625	-9.49949e-08	-1.65775e-07	460784	5	1911	460784	-0.000523796	3.41061e-13	0	0
17	-1.03514	4.17625e-09	0.011099	5153.74	1.48614	0.977064	-1.92461	-8.10712e-09	-2.3001e-10	-3.76068e-06	7.21216e-06	250.875	-71.8438	-3.1665e-08	2.75671e-07	460800	91	1911	460800	-0.000203126	3.41061e-13	0	0
3	2.87541	4.73698e-09	0.000140872	5153.63	-2.74809	0.959685	-0.350457	-8.17463e-09	1.98937e-10	5.40167e-08	6.67945e-06	246.562	1.59375	-1.49012e-08	2.42144e-08	460784	12	1911	460784	-8.31359e-05	-2.50111e-12	0	0
6	-2.88532	4.26696e-09	0.000232957	5153.75	2.48536	0.965077	-1.34539	-7.8589e-09	2.57868e-10	-8.99658e-07	9.72673e-06	197.656	-18.7188	-4.09782e-08	-1.11759e-07	460800	102	1911	460800	0.000237727	5.11591e-12	0	0
9	-1.14731	4.80306e-09	0.000517743	5153.8	-1.70941	0.954306	2.12666	-8.09998e-09	-2.1108e-10	1.86265e-09	9.33558e-06	201.656	1.9375	-2.23517e-08	3.1665e-08	460800	53	1911	460800	0.000194036	7.27596e-12	0	0
23	-2.32739	4.94556e-09	0.0111595	5153.63	-1.70502	0.945225	-2.53665	-8.08891e-09	-1.3072e-10	-3.53903e-07	9.24245e-06	193.75	-0.21875	6.33299e-08	-1.49012e-07	460784	11	1911	460784	-0.000187552	-1.36424e-12	0	0
2	-2.71365	4.58233e-09	0.0158788	5153.62	2.4463	0.944048	-2.091	-7.7989e-09	4.15374e-10	-1.11945e-06	9.57958e-06	182.875	-22.9062	6.51926e-08	-1.00583e-07	460800	21	1911	460800	0.000560758	-4.54747e-12	0	0
12	1.84611	4.12231e-09	0.00604919	5153.67	0.446828	0.990368	0.787385	-8.09677e-09	-9.42896e-11	2.23517e-08	3.91155e-06	320	2.96875	-2.36556e-07	-3.1665e-08	460800	98	1911	460800	0.000388044	3.41061e-13	0	0
5	-0.226407	5.05807e-09	0.00468963	5153.58	-2.76121	0.946731	0.486465	-8.37892e-09	1.31791e-10	-1.8999e-07	6.60494e-06	242.812	-6.8125	3.91155e-08	3.35276e-08	460800	33	1911	460800	-9.54811e-05	2.6148e-12	0	0
19	2.0788	4.09303e-09	0.010621	5153.63	1.53469	0.974202	0.850518	-7.87926e-09	-2.36081e-10	-4.69387e-06	8.06712e-06	236.781	-83.0625	-9.49949e-08	-1.65775e-07	460784	5	1911	460784	-0.000523796	3.41061e-13	0	0
28	-0.188125	4.2116e-09	0.0198159	5153.63	0.470474	0.989587	-1.61275	-8.4975e-09	-7.17887e-11	6.33299e-07	4.26918e-06	314.438	10.25	-1.88127e-07	2.79397e-08	460800	32	1911	460800	0.000547295	2.72848e-12	0	0
17	-1.03514	4.17625e-09	0.011099	5153.74	1.48614	0.977064	-1.92461	-8.10712e-09	-2.3001e-10	-3.76068e-06	7.21216e-06	250.875	-71.8438	-3.1665e-08	2.75671e-07	460800	91	1911	460800	-0.000203126	3.41061e-13	0	0
3	2.87541	4.73698e-09	0.000140872	5153.63	-2.74809	0.959685	-0.350457	-8.17463e-09	1.98937e-10	5.40167e-08	6.67945e-06	246.562	1.59375	-1.49012e-08	2.42144e-08	460784	12	1911	460784	-8.31359e-05	-2.50111e-12	0	0
6	-2.88532	4.26696e-09	0.000232957	5153.75	2.48536	0.965077	-1.34539	-7.8589e-09	2.57868e-10	-8.99658e-07	9.72673e-06	197.656	-18.7188	-4.09782e-08	-1.11759e-07	460800	102	1911	460800	0.000237727	5.11591e-12	0	0
23	-2.32739	4.94556e-09	0.0111595	5153.63	-1.70502	0.945225	-2.53665	-8.08891e-09	-1.3072e-10	-3.53903e-07	9.24245e-06	193.75	-0.21875	6.33299e-08	-1.49012e-07	460784	11	1911	460784	-0.000187552	-1.36424e-12	0	0
9	-1.14731	4.80306e-09	0.000517743	5153.8	-1.70941	0.954306	2.12666	-8.09998e-09	-2.1108e-10	1.86265e-09	9.33558e-06	201.656	1.9375	-2.23517e-08	3.1665e-08	460800	53	1911	460800	0.000194036	7.27596e-12	0	0
2	-2.71365	4.58233e-09	0.0158788	5153.62	2.4463	0.944048	-2.091	-7.7989e-09	4.15374e-10	-1.11945e-06	9.57958e-06	182.875	-22.9062	6.51926e-08	-1.00583e-07	460800	21	1911	460800	0.000560758	-4.54747e-12	0	0
12	1.84611	4.12231e-09	0.00604919	5153.67	0.446828	0.990368	0.787385	-8.09677e-09	-9.42896e-11	2.23517e-08	3.91155e-06	320	2.96875	-2.36556e-07	-3.1665e-08	460800	98	1911	460800	0.000388044	3.41061e-13	0	0
5	-0.226407	5.05807e-09	0.00468963	5153.58	-2.76121	0.946731	0.486465	-8.37892e-09	1.31791e-10	-1.8999e-07	6.60494e-06	242.812	-6.8125	3.91155e-08	3.35276e-08	460800	33	1911	460800	-9.54811e-05	2.6148e-12	0	0
19	2.0788	4.09303e-09	0.010621	5153.63	1.53469	0.974202	0.850518	-7.87926e-09	-2.36081e-10	-4.69387e-06	8.06712e-06	236.781	-83.0625	-9.49949e-08	-1.65775e-07	460784	5	1911	460784	-0.000523796	3.41061e-13	0	0
28	-0.188125	4.2116e-09	0.0198159	5153.63	0.470474	0.989587	-1.61275	-8.4975e-09	-7.17887e-11	6.33299e-07	4.26918e-06	314.438	10.25	-1.88127e-07	2.79397e-08	460800	32	1911	460800	0.000547295	2.72848e-12	0	0
17	-1.03514	4.17625e-09	0.011099	5153.74	1.48614	0.977064	-1.92461	-8.10712e-09	-2.3001e-10	-3.76068e-06	7.21216e-06	250.875	-71.8438	-3.1665e-08	2.75671e-07	460800	91	1911	460800	-0.000203126	3.41061e-13	0	0
3	2.87541	4.73698e-09	0.000140872	5153.63	-2.74809	0.959685	-0.350457	-8.17463e-09	1.98937e-10	5.40167e-08	6.67945e-06	246.562	1.59375	-1.49012e-08	2.42144e-08	460784	12	1911	460784	-8.31359e-05	-2.50111e-12	0	0
6	-2.88532	4.26696e-09	0.000232957	5153.75	2.48536	0.965077	-1.34539	-7.8589e-09	2.57868e-10	-8.99658e-07	9.72673e-06	197.656	-18.7188	-4.09782e-08	-1.11759e-07	460800	102	1911	460800	0.000237727	5.11591e-12	0	0
9	-1.14731	4.80306e-09	0.000517743	5153.8	-1.70941	0.954306	2.12666	-8.09998e-09	-2.1108e-10	1.86265e-09	9.33558e-06	201.656	1.9375	-2.23517e-08	3.1665e-08	460800	53	1911	460800	0.000194036	7.27596e-12	0	0
23	-2.32739	4.94556e-09	0.0111595	5153.63	-1.70502	0.945225	-2.53665	-8.08891e-09	-1.3072e-10	-3.53903e-07	9.24245e-06	193.75	-0.21875	6.33299e-08	-1.49012e-07	460784	11	1911	460784	-0.000187552	-1.36424e-12	0	0
2	-2.71365	4.58233e-09	0.0158788	5153.62	2.4463	0.944048	-2.091	-7.7989e-09	4.15374e-10	-1.11945e-06	9.57958e-06	182.875	-22.9062	6.51926e-08	-1.00583e-07	460800	21	1911	460800	0.000560758	-4.54747e-12	0	0
12	1.84611	4.12231e-09	0.00604919	5153.67	0.446828	0.990368	0.787385	-8.09677e-09	-9.42896e-11	2.23517e-08	3.91155e-06	320	2.96875	-2.36556e-07	-3.1665e-08	460800	98	1911	460800	0.000388044	3.41061e-13	0	0
5	-0.226407	5.05807e-09	0.00468963	5153.58	-2.76121	0.946731	0.486465	-8.37892e-09	1.31791e-10	-1.8999e-07	6.60494e-06	242.812	-6.8125	3.91155e-08	3.35276e-08	460800	33	1911	460800	-9.54811e-05	2.6148e-12	0	0
19	2.0788	4.09303e-09	0.010621	5153.63	1.53469	0.974202	0.850518	-7.87926e-09	-2.36081e-10	-4.69387e-06	8.06712e-06	236.781	-83.0625	-9.49949e-08	-1.65775e-07	460784	5	1911	460784	-0.000523796	3.41061e-13	0	0
28	-0.188125	4.2116e-09	0.0198159	5153.63	0.470474	0.989587	-1.61275	-8.4975e-09	-7.17887e-11	6.33299e-07	4.26918e-06	314.438	10.25	-1.88127e-07	2.79397e-08	460800	32	1911	460800	0.000547295	2.72848e-12	0	0
17	-1.03514	4.17625e-09	0.011099	5153.74	1.48614	0.977064	-1.92461	-8.10712e-09	-2.3001e-10	-3.76068e-06	7.21216e-06	250.875	-71.8438	-3.1665e-08	2.75671e-07	460800	91	1911	460800	-0.000203126	3.41061e-13	0	0
3	2.87541	4.73698e-09	0.000140872	5153.63	-2.74809	0.959685	-0.350457	-8.17463e-09	1.98937e-10	5.40167e-08	6.67945e-06	246.562	1.59375	-1.49012e-08	2.42144e-08	460784	12	1911	460784	-8.31359e-05	-2.50111e-12	0	0
6	-2.88532	4.26696e-09	0.000232957	5153.75	2.48536	0.965077	-1.34539	-7.8589e-09	2.57868e-10	-8.99658e-07	9.72673e-06	197.656	-18.7188	-4.09782e-08	-1.11759e-07	460800	102	1911	460800	0.000237727	5.11591e-12	0	0
9	-1.14731	4.80306e-09	0.000517743	5153.8	-1.70941	0.954306	2.12666	-8.09998e-09	-2.1108e-10	1.86265e-09	9.33558e-06	201.656	1.9375	-2.23517e-08	3.1665e-08	460800	53	1911	460800	0.000194036	7.27596e-12	0	0
23	-2.32739	4.94556e-09	0.0111595	5153.63	-1.70502	0.945225	-2.53665	-8.08891e-09	-1.3072e-10	-3.53903e-07	9.24245e-06	193.75	-0.21875	6.33299e-08	-1.49012e-07	460784	11	1911	460784	-0.000187552	-1.36424e-12	0	0
2	-2.71365	4.58233e-09	0.0158788	5153.62	2.4463	0.944048	-2.091	-7.7989e-09	4.15374e-10	-1.11945e-06	9.57958e-06	182.875	-22.9062	6.51926e-08	-1.00583e-07	460800	21	1911	460800	0.000560758	-4.54747e-12	0	0
12	1.84611	4.12231e-09	0.00604919	5153.67	0.446828	0.990368	0.787385	-8.09677e-09	-9.42896e-11	2.23517e-08	3.91155e-06	320	2.96875	-2.36556e-07	-3.1665e-08	460800	98	1911	460800	0.000388044	3.41061e-13	0	0
5	-0.226407	5.05807e-09	0.00468963	5153.58	-2.76121	0.946731	0.486465	-8.37892e-09	1.31791e-10	-1.8999e-07	6.60494e-06	242.812	-6.8125	3.91155e-08	3.35276e-08	460800	33	1911	460800	-9.54811e-05	2.6148e-12	0	0
19	2.0788	4.09303e-09	0.010621	5153.63	1.53469	0.974202	0.850518	-7.87926e-09	-2.36081e-10	-4.69387e-06	8.06712e-06	236.781	-83.0625	-9.49949e-08	-1.65775e-07	460784	5	1911	460784	-0.000523796	3.41061e-13	0	0
28	-0.188125	4.2116e-09	0.0198159	5153.63	0.470474	0.989587	-1.61275	-8.4975e-09	-7.17887e-11	6.33299e-07	4.26918e-06	314.438	10.25	-1.88127e-07	2.79397e-08	460800	32	1911	460800	0.000547295	2.72848e-12	0	0
17	-1.03514	4.17625e-09	0.011099	5153.74	1.48614	0.977064	-1.92461	-8.10712e-09	-2.3001e-10	-3.76068e-06	7.21216e-06	250.875	-71.8438	-3.1665e-08	2.75671e-07	460800	91	1911	460800	-0.000203126	3.41061e-13	0	0
3	2.87541	4.73698e-09	0.000140872	5153.63	-2.74809	0.959685	-0.350457	-8.17463e-09	1.98937e-10	5.40167e-08	6.67945e-06	246.562	1.59375	-1.49012e-08	2.42144e-08	460784	12	1911	460784	-8.31359e-05	-2.50111e-12	0	0
6	-2.88532	4.26696e-09	0.000232957	5153.75	2.48536	0.965077	-1.34539	-7.8589e-09	2.57868e-10	-8.99658e-07	9.72673e-06	197.656	-18.7188	-4.09782e-08	-1.11759e-07	460800	102	1911	460800	0.000237727	5.11591e-12	0	0
9	-1.14731	4.80306e-09	0.000517743	5153.8	-1.70941	0.954306	2.12666	-8.09998e-09	-2.1108e-10	1.86265e-09	9.33558e-06	201.656	1.9375	-2.23517e-08	3.1665e-08	460800	53	1911	460800	0.000194036	7.27596e-12	0	0
23	-2.32739	4.94556e-09	0.0111595	5153.63	-1.70502	0.945225	-2.53665	-8.08891e-09	-1.3072e-10	-3.53903e-07	9.24245e-06	193.75	-0.21875	6.33299e-08	-1.49012e-07	460784	11	1911	460784	-0.000187552	-1.36424e-12	0	0
2	-2.71365	4.58233e-09	0.0158788	5153.62	2.4463	0.944048	-2.091	-7.7989e-09	4.15374e-10	-1.11945e-06	9.57958e-06	182.875	-22.9062	6.51926e-08	-1.00583e-07	460800	21	1911	460800	0.000560758	-4.54747e-12	0	0
12	1.84611	4.12231e-09	0.00604919	5153.67	0.446828	0.990368	0.787385	-8.09677e-09	-9.42896e-11	2.23517e-08	3.91155e-06	320	2.96875	-2.36556e-07	-3.1665e-08	460800	98	1911	460800	0.000388044	3.41061e-13	0	0
19	2.0788	4.09303e-09	0.010621	5153.63	1.53469	0.974202	0.850518	-7.87926e-09	-2.36081e-10	-4.69387e-06	8.06712e-06	236.781	-83.0625	-9.49949e-08	-1.65775e-07	460784	5	1911	460784	-0.000523796	3.41061e-13	0	0
28	-0.188125	4.2116e-09	0.0198159	5153.63	0.470474	0.989587	-1.61275	-8.4975e-09	-7.17887e-11	6.33299e-07	4.26918e-06	314.438	10.25	-1.88127e-07	2.79397e-08	460800	32	1911	460800	0.000547295	2.72848e-12	0	0
17	-1.03514	4.17625e-09	0.011099	5153.74	1.48614	0.977064	-1.92461	-8.10712e-09	-2.3001e-10	-3.76068e-06	7.21216e-06	250.875	-71.8438	-3.1665e-08	2.75671e-07	460800	91	1911	460800	-0.000203126	3.41061e-13	0	0
3	2.87541	4.73698e-09	0.000140872	5153.63	-2.74809	0.959685	-0.350457	-8.17463e-09	1.98937e-10	5.40167e-08	6.67945e-06	246.562	1.59375	-1.49012e-08	2.42144e-08	460784	12	1911	460784	-8.31359e-05	-2.50111e-12	0	0
6	-2.88532	4.26696e-09	0.000232957	5153.75	2.48536	0.965077	-1.34539	-7.8589e-09	2.57868e-10	-8.99658e-07	9.72673e-06	197.656	-18.7188	-4.09782e-08	-1.11759e-07	460800	102	1911	460800	0.000237727	5.11591e-12	0	0
9	-1.14731	4.80306e-09	0.000517743	5153.8	-1.70941	0.954306	2.12666	-8.09998e-09	-2.1108e-10	1.86265e-09	9.33558e-06	201.656	1.9375	-2.23517e-08	3.1665e-08	460800	53	1911	460800	0.000194036	7.27596e-12	0	0
23	-2.32739	4.94556e-09	0.0111595	5153.63	-1.70502	0.945225	-2.53665	-8.08891e-09	-1.3072e-10	-3.53903e-07	9.24245e-06	193.75	-0.21875	6.33299e-08	-1.49012e-07	460784	11	1911	460784	-0.000187552	-1.36424e-12	0	0
2	-2.71365	4.58233e-09	0.0158788	5153.62	2.4463	0.944048	-2.091	-7.7989e-09	4.15374e-10	-1.11945e-06	9.57958e-06	182.875	-22.9062	6.51926e-08	-1.00583e-07	460800	21	1911	460800	0.000560758	-4.54747e-12	0	0
12	1.84611	4.12231e-09	0.00604919	5153.67	0.446828	0.990368	0.787385	-8.09677e-09	-9.42896e-11	2.23517e-08	3.91155e-06	320	2.96875	-2.36556e-07	-3.1665e-08	460800	98	1911	460800	0.000388044	3.41061e-13	0	0
19	2.0788	4.09303e-09	0.010621	5153.63	1.53469	0.974202	0.850518	-7.87926e-09	-2.36081e-10	-4.69387e-06	8.06712e-06	236.781	-83.0625	-9.49949e-08	-1.65775e-07	460784	5	1911	460784	-0.000523796	3.41061e-13	0	0
28	-0.188125	4.2116e-09	0.0198159	5153.63	0.470474	0.989587	-1.61275	-8.4975e-09	-7.17887e-11	6.33299e-07	4.26918e-06	314.438	10.25	-1.88127e-07	2.79397e-08	460800	32	1911	460800	0.000547295	2.72848e-12	0	0
17	-1.03514	4.17625e-09	0.011099	5153.74	1.48614	0.977064	-1.92461	-8.10712e-09	-2.3001e-10	-3.76068e-06	7.21216e-06	250.875	-71.8438	-3.1665e-08	2.75671e-07	460800	91	1911	460800	-0.000203126	3.41061e-13	0	0
3	2.87541	4.73698e-09	0.000140872	5153.63	-2.74809	0.959685	-0.350457	-8.17463e-09	1.98937e-10	5.40167e-08	6.67945e-06	246.562	1.59375	-1.49012e-08	2.42144e-08	460784	12	1911	460784	-8.31359e-05	-2.50111e-12	0	0
6	-2.88532	4.26696e-09	0.000232957	5153.75	2.48536	0.965077	-1.34539	-7.8589e-09	2.57868e-10	-8.99658e-07	9.72673e-06	197.656	-18.7188	-4.09782e-08	-1.11759e-07	460800	102	1911	460800	0.000237727	5.11591e-12	0	0
9	-1.14731	4.80306e-09	0.000517743	5153.8	-1.70941	0.954306	2.12666	-8.09998e-09	-2.1108e-10	1.86265e-09	9.33558e-06	201.656	1.9375	-2.23517e-08	3.1665e-08	460800	53	1911	460800	0.000194036	7.27596e-12	0	0
23	-2.32739	4.94556e-09	0.0111595	5153.63	-1.70502	0.945225	-2.53665	-8.08891e-09	-1.3072e-10	-3.53903e-07	9.24245e-06	193.75	-0.21875	6.33299e-08	-1.49012e-07	460784	11	1911	460784	-0.000187552	-1.36424e-12	0	0
2	-2.71365	4.58233e-09	0.0158788	5153.62	2.4463	0.944048	-2.091	-7.7989e-09	4.15374e-10	-1.11945e-06	9.57958e-06	182.875	-22.9062	6.51926e-08	-1.00583e-07	460800	21	1911	460800	0.000560758	-4.54747e-12	0	0
12	1.84611	4.12231e-09	0.00604919	5153.67	0.446828	0.990368	0.787385	-8.09677e-09	-9.42896e-11	2.23517e-08	3.91155e-06	320	2.96875	-2.36556e-07	-3.1665e-08	460800	98	1911	460800	0.000388044	3.41061e-13	0	0
19	2.0788	4.09303e-09	0.010621	5153.63	1.53469	0.974202	0.850518	-7.87926e-09	-2.36081e-10	-4.69387e-06	8.06712e-06	236.781	-83.0625	-9.49949e-08	-1.65775e-07	460784	5	1911	460784	-0.000523796	3.41061e-13	0	0
28	-0.188125	4.2116e-09	0.0198159	5153.63	0.470474	0.989587	-1.61275	-8.4975e-09	-7.17887e-11	6.33299e-07	4.26918e-06	314.438	10.25	-1.88127e-07	2.79397e-08	460800	32	1911	460800	0.000547295	2.72848e-12	0	0
17	-1.03514	4.17625e-09	0.011099	5153.74	1.48614	0.977064	-1.92461	-8.10712e-09	-2.3001e-10	-3.76068e-06	7.21216e-06	250.875	-71.8438	-3.1665e-08	2.75671e-07	460800	91	1911	460800	-0.000203126	3.41061e-13	0	0
3	2.87541	4.73698e-09	0.000140872	5153.63	-2.74809	0.959685	-0.350457	-8.17463e-09	1.98937e-10	5.40167e-08	6.67945e-06	246.562	1.59375	-1.49012e-08	2.42144e-08	460784	12	1911	460784	-8.31359e-05	-2.50111e-12	0	0
6	-2.88532	4.26696e-09	0.000232957	5153.75	2.48536	0.965077	-1.34539	-7.8589e-09	2.57868e-10	-8.99658e-07	9.72673e-06	197.656	-18.7188	-4.09782e-08	-1.11759e-07	460800	102	1911	460800	0.000237727	5.11591e-12	0	0
9	-1.14731	4.80306e-09	0.000517743	5153.8	-1.70941	0.954306	2.12666	-8.09998e-09	-2.1108e-10	1.86265e-09	9.33558e-06	201.656	1.9375	-2.23517e-08	3.1665e-08	460800	53	1911	460800	0.000194036	7.27596e-12	0	0
23	-2.32739	4.94556e-09	0.0111595	5153.63	-1.70502	0.945225	-2.53665	-8.08891e-09	-1.3072e-10	-3.53903e-07	9.24245e-06	193.75	-0.21875	6.33299e-08	-1.49012e-07	460784	11	1911	460784	-0.000187552	-1.36424e-12	0	0
2	-2.71365	4.58233e-09	0.0158788	5153.62	2.4463	0.944048	-2.091	-7.7989e-09	4.15374e-10	-1.11945e-06	9.57958e-06	182.875	-22.9062	6.51926e-08	-1.00583e-07	460800	21	1911	460800	0.000560758	-4.54747e-12	0	0
12	1.84611	4.12231e-09	0.00604919	5153.67	0.446828	0.990368	0.787385	-8.09677e-09	-9.42896e-11	2.23517e-08	3.91155e-06	320	2.96875	-2.36556e-07	-3.1665e-08	460800	98	1911	460800	0.000388044	3.41061e-13	0	0
19	2.0788	4.09303e-09	0.010621	5153.63	1.53469	0.974202	0.850518	-7.87926e-09	-2.36081e-10	-4.69387e-06	8.06712e-06	236.781	-83.0625	-9.49949e-08	-1.65775e-07	460784	5	1911	460784	-0.000523796	3.41061e-13	0	0
28	-0.188125	4.2116e-09	0.0198159	5153.63	0.470474	0.989587	-1.61275	-8.4975e-09	-7.17887e-11	6.33299e-07	4.26918e-06	314.438	10.25	-1.88127e-07	2.79397e-08	460800	32	1911	460800	0.000547295	2.72848e-12	0	0
17	-1.03514	4.17625e-09	0.011099	5153.74	1.48614	0.977064	-1.92461	-8.10712e-09	-2.3001e-10	-3.76068e-06	7.21216e-06	250.875	-71.8438	-3.1665e-08	2.75671e-07	460800	91	1911	460800	-0.000203126	3.41061e-13	0	0
3	2.87541	4.73698e-09	0.000140872	5153.63	-2.74809	0.959685	-0.350457	-8.17463e-09	1.98937e-10	5.40167e-08	6.67945e-06	246.562	1.59375	-1.49012e-08	2.42144e-08	460784	12	1911	460784	-8.31359e-05	-2.50111e-12	0	0
6	-2.88532	4.26696e-09	0.000232957	5153.75	2.48536	0.965077	-1.34539	-7.8589e-09	2.57868e-10	-8.99658e-07	9.72673e-06	197.656	-18.7188	-4.09782e-08	-1.11759e-07	460800	102	1911	460800	0.000237727	5.11591e-12	0	0
9	-1.14731	4.80306e-09	0.000517743	5153.8	-1.70941	0.954306	2.12666	-8.09998e-09	-2.1108e-10	1.86265e-09	9.33558e-06	201.656	1.9375	-2.23517e-08	3.1665e-08	460800	53	1911	460800	0.000194036	7.27596e-12	0	0
23	-2.32739	4.94556e-09	0.0111595	5153.63	-1.70502	0.945225	-2.53665	-8.08891e-09	-1.3072e-10	-3.53903e-07	9.24245e-06	193.75	-0.21875	6.33299e-08	-1.49012e-07	460784	11	1911	460784	-0.000187552	-1.36424e-12	0	0
2	-2.71365	4.58233e-09	0.0158788	5153.62	2.4463	0.944048	-2.091	-7.7989e-09	4.15374e-10	-1.11945e-06	9.57958e-06	182.875	-22.9062	6.51926e-08	-1.00583e-07	460800	21	1911	460800	0.000560758	-4.54747e-12	0	0
12	1.84611	4.12231e-09	0.00604919	5153.67	0.446828	0.990368	0.787385	-8.09677e-09	-9.42896e-11	2.23517e-08	3.91155e-06	320	2.96875	-2.36556e-07	-3.1665e-08	460800	98	1911	460800	0.000388044	3.41061e-13	0	0
5	-0.226407	5.05807e-09	0.00468963	5153.58	-2.76121	0.946731	0.486465	-8.37892e-09	1.31791e-10	-1.8999e-07	6.60494e-06	242.812	-6.8125	3.91155e-08	3.35276e-08	460800	33	1911	460800	-9.54811e-05	2.6148e-12	0	0
19	2.0788	4.09303e-09	0.010621	5153.63	1.53469	0.974202	0.850518	-7.87926e-09	-2.36081e-10	-4.69387e-06	8.06712e-06	236.781	-83.0625	-9.49949e-08	-1.65775e-07	460784	5	1911	460784	-0.000523796	3.41061e-13	0	0
28	-0.188125	4.2116e-09	0.0198159	5153.63	0.470474	0.989587	-1.61275	-8.4975e-09	-7.17887e-11	6.33299e-07	4.26918e-06	314.438	10.25	-1.88127e-07	2.79397e-08	460800	32	1911	460800	0.000547295	2.72848e-12	0	0
17	-1.03514	4.17625e-09	0.011099	5153.74	1.48614	0.977064	-1.92461	-8.10712e-09	-2.3001e-10	-3.76068e-06	7.21216e-06	250.875	-71.8438	-3.1665e-08	2.75671e-07	460800	91	1911	460800	-0.000203126	3.41061e-13	0	0
3	2.87541	4.73698e-09	0.000140872	5153.63	-2.74809	0.959685	-0.350457	-8.17463e-09	1.98937e-10	5.40167e-08	6.67945e-06	246.562	1.59375	-1.49012e-08	2.42144e-08	460784	12	1911	460784	-8.31359e-05	-2.50111e-12	0	0
6	-2.88532	4.26696e-09	0.000232957	5153.75	2.48536	0.965077	-1.34539	-7.8589e-09	2.57868e-10	-8.99658e-07	9.72673e-06	197.656	-18.7188	-4.09782e-08	-1.11759e-07	460800	102	1911	460800	0.000237727	5.11591e-12	0	0
9	-1.14731	4.80306e-09	0.000517743	5153.8	-1.70941	0.954306	2.12666	-8.09998e-09	-2.1108e-10	1.86265e-09	9.33558e-06	201.656	1.9375	-2.23517e-08	3.1665e-08	460800	53	1911	460800	0.000194036	7.27596e-12	0	0
23	-2.32739	4.94556e-09	0.0111595	5153.63	-1.70502	0.945225	-2.53665	-8.08891e-09	-1.3072e-10	-3.53903e-07	9.24245e-06	193.75	-0.21875	6.33299e-08	-1.49012e-07	460784	11	1911	460784	-0.000187552	-1.36424e-12	0	0
2	-2.71365	4.58233e-09	0.0158788	5153.62	2.4463	0.944048	-2.091	-7.7989e-09	4.15374e-10	-1.11945e-06	9.57958e-06	182.875	-22.9062	6.51926e-08	-1.00583e-07	460800	21	1911	460800	0.000560758	-4.54747e-12	0	0
12	1.84611	4.12231e-09	0.00604919	5153.67	0.446828	0.990368	0.787385	-8.09677e-09	-9.42896e-11	2.23517e-08	3.91155e-06	320	2.96875	-2.36556e-07	-3.1665e-08	460800	98	1911	460800	0.000388044	3.41061e-13	0	0
5	-0.226407	5.05807e-09	0.00468963	5153.58	-2.76121	0.946731	0.486465	-8.37892e-09	1.31791e-10	-1.8999e-07	6.60494e-06	242.812	-6.8125	3.91155e-08	3.35276e-08	460800	33	1911	460800	-9.54811e-05	2.6148e-12	0	0
19	2.0788	4.09303e-09	0.010621	5153.63	1.53469	0.974202	0.850518	-7.87926e-09	-2.36081e-10	-4.69387e-06	8.06712e-06	236.781	-83.0625	-9.49949e-08	-1.65775e-07	460784	5	1911	460784	-0.000523796	3.41061e-13	0	0
17	-1.03514	4.17625e-09	0.011099	5153.74	1.48614	0.977064	-1.92461	-8.10712e-09	-2.3001e-10	-3.76068e-06	7.21216e-06	250.875	-71.8438	-3.1665e-08	2.75671e-07	460800	91	1911	460800	-0.000203126	3.41061e-13	0	0
3	2.87541	4.73698e-09	0.000140872	5153.63	-2.74809	0.959685	-0.350457	-8.17463e-09	1.98937e-10	5.40167e-08	6.67945e-06	246.562	1.59375	-1.49012e-08	2.42144e-08	460784	12	1911	460784	-8.31359e-05	-2.50111e-12	0	0
6	-2.88532	4.26696e-09	0.000232957	5153.75	2.48536	0.965077	-1.34539	-7.8589e-09	2.57868e-10	-8.99658e-07	9.72673e-06	197.656	-18.7188	-4.09782e-08	-1.11759e-07	460800	102	1911	460800	0.000237727	5.11591e-12	0	0
9	-1.14731	4.80306e-09	0.000517743	5153.8	-1.70941	0.954306	2.12666	-8.09998e-09	-2.1108e-10	1.86265e-09	9.33558e-06	201.656	1.9375	-2.23517e-08	3.1665e-08	460800	53	1911	460800	0.000194036	7.27596e-12	0	0
23	-2.32739	4.94556e-09	0.0111595	5153.63	-1.70502	0.945225	-2.53665	-8.08891e-09	-1.3072e-10	-3.53903e-07	9.24245e-06	193.75	-0.21875	6.33299e-08	-1.49012e-07	460784	11	1911	460784	-0.000187552	-1.36424e-12	0	0
12	1.84611	4.12231e-09	0.00604919	5153.67	0.446828	0.990368	0.787385	-8.09677e-09	-9.42896e-11	2.23517e-08	3.91155e-06	320	2.96875	-2.36556e-07	-3.1665e-08	460800	98	1911	460800	0.000388044	3.41061e-13	0	0
2	-2.71365	4.58233e-09	0.0158788	5153.62	2.4463	0.944048	-2.091	-7.7989e-09	4.15374e-10	-1.11945e-06	9.57958e-06	182.875	-22.9062	6.51926e-08	-1.00583e-07	460800	21	1911	460800	0.000560758	-4.54747e-12	0	0
5	-0.226407	5.05807e-09	0.00468963	5153.58	-2.76121	0.946731	0.486465	-8.37892e-09	1.31791e-10	-1.8999e-07	6.60494e-06	242.812	-6.8125	3.91155e-08	3.35276e-08	460800	33	1911	460800	-9.54811e-05	2.6148e-12	0	0
19	2.0788	4.09303e-09	0.010621	5153.63	1.53469	0.974202	0.850518	-7.87926e-09	-2.36081e-10	-4.69387e-06	8.06712e-06	236.781	-83.0625	-9.49949e-08	-1.65775e-07	460784	5	1911	460784	-0.000523796	3.41061e-13	0	0
17	-1.03514	4.17625e-09	0.011099	5153.74	1.48614	0.977064	-1.92461	-8.10712e-09	-2.3001e-10	-3.76068e-06	7.21216e-06	250.875	-71.8438	-3.1665e-08	2.75671e-07	460800	91	1911	460800	-0.000203126	3.41061e-13	0	0
3	2.87541	4.73698e-09	0.000140872	5153.63	-2.74809	0.959685	-0.350457	-8.17463e-09	1.98937e-10	5.40167e-08	6.67945e-06	246.562	1.59375	-1.49012e-08	2.42144e-08	460784	12	1911	460784	-8.31359e-05	-2.50111e-12	0	0
6	-2.88532	4.26696e-09	0.000232957	5153.75	2.48536	0.965077	-1.34539	-7.8589e-09	2.57868e-10	-8.99658e-07	9.72673e-06	197.656	-18.7188	-4.09782e-08	-1.11759e-07	460800	102	1911	460800	0.000237727	5.11591e-12	0	0
9	-1.14731	4.80306e-09	0.000517743	5153.8	-1.70941	0.954306	2.12666	-8.09998e-09	-2.1108e-10	1.86265e-09	9.33558e-06	201.656	1.9375	-2.23517e-08	3.1665e-08	460800	53	1911	460800	0.000194036	7.27596e-12	0	0
23	-2.32739	4.94556e-09	0.0111595	5153.63	-1.70502	0.945225	-2.53665	-8.08891e-09	-1.3072e-10	-3.53903e-07	9.24245e-06	193.75	-0.21875	6.33299e-08	-1.49012e-07	460784	11	1911	460784	-0.000187552	-1.36424e-12	0	0
2	-2.71365	4.58233e-09	0.0158788	5153.62	2.4463	0.944048	-2.091	-7.7989e-09	4.15374e-10	-1.11945e-06	9.57958e-06	182.875	-22.9062	6.51926e-08	-1.00583e-07	460800	21	1911	460800	0.000560758	-4.54747e-12	0	0
12	1.84611	4.12231e-09	0.00604919	5153.67	0.446828	0.990368	0.787385	-8.09677e-09	-9.42896e-11	2.23517e-08	3.91155e-06	320	2.96875	-2.36556e-07	-3.1665e-08	460800	98	1911	460800	0.000388044	3.41061e-13	0	0
5	-0.226407	5.05807e-09	0.00468963	5153.58	-2.76121	0.946731	0.486465	-8.37892e-09	1.31791e-10	-1.8999e-07	6.60494e-06	242.812	-6.8125	3.91155e-08	3.35276e-08	460800	33	1911	460800	-9.54811e-05	2.6148e-12	0	0
19	2.0788	4.09303e-09	0.010621	5153.63	1.53469	0.974202	0.850518	-7.87926e-09	-2.36081e-10	-4.69387e-06	8.06712e-06	236.781	-83.0625	-9.49949e-08	-1.65775e-07	460784	5	1911	460784	-0.000523796	3.41061e-13	0	0
17	-1.03514	4.17625e-09	0.011099	5153.74	1.48614	0.977064	-1.92461	-8.10712e-09	-2.3001e-10	-3.76068e-06	7.21216e-06	250.875	-71.8438	-3.1665e-08	2.75671e-07	460800	91	1911	460800	-0.000203126	3.41061e-13	0	0
3	2.87541	4.73698e-09	0.000140872	5153.63	-2.74809	0.959685	-0.350457	-8.17463e-09	1.98937e-10	5.40167e-08	6.67945e-06	246.562	1.59375	-1.49012e-08	2.42144e-08	460784	12	1911	460784	-8.31359e-05	-2.50111e-12	0	0
6	-2.88532	4.26696e-09	0.000232957	5153.75	2.48536	0.965077	-1.34539	-7.8589e-09	2.57868e-10	-8.99658e-07	9.72673e-06	197.656	-18.7188	-4.09782e-08	-1.11759e-07	460800	102	1911	460800	0.000237727	5.11591e-12	0	0
9	-1.14731	4.80306e-09	0.000517743	5153.8	-1.70941	0.954306	2.12666	-8.09998e-09	-2.1108e-10	1.86265e-09	9.33558e-06	201.656	1.9375	-2.23517e-08	3.1665e-08	460800	53	1911	460800	0.000194036	7.27596e-12	0	0
23	-2.32739	4.94556e-09	0.0111595	5153.63	-1.70502	0.945225	-2.53665	-8.08891e-09	-1.3072e-10	-3.53903e-07	9.24245e-06	193.75	-0.21875	6.33299e-08	-1.49012e-07	460784	11	1911	460784	-0.000187552	-1.36424e-12	0	0
2	-2.71365	4.58233e-09	0.0158788	5153.62	2.4463	0.944048	-2.091	-7.7989e-09	4.15374e-10	-1.11945e-06	9.57958e-06	182.875	-22.9062	6.51926e-08	-1.00583e-07	460800	21	1911	460800	0.000560758	-4.54747e-12	0	0
12	1.84611	4.12231e-09	0.00604919	5153.67	0.446828	0.990368	0.787385	-8.09677e-09	-9.42896e-11	2.23517e-08	3.91155e-06	320	2.96875	-2.36556e-07	-3.1665e-08	460800	98	1911	460800	0.000388044	3.41061e-13	0	0
5	-0.226407	5.05807e-09	0.00468963	5153.58	-2.76121	0.946731	0.486465	-8.37892e-09	1.31791e-10	-1.8999e-07	6.60494e-06	242.812	-6.8125	3.91155e-08	3.35276e-08	460800	33	1911	460800	-9.54811e-05	2.6148e-12	0	0
19	2.0788	4.09303e-09	0.010621	5153.63	1.53469	0.974202	0.850518	-7.87926e-09	-2.36081e-10	-4.69387e-06	8.06712e-06	236.781	-83.0625	-9.49949e-08	-1.65775e-07	460784	5	1911	460784	-0.000523796	3.41061e-13	0	0
17	-1.03514	4.17625e-09	0.011099	5153.74	1.48614	0.977064	-1.92461	-8.10712e-09	-2.3001e-10	-3.76068e-06	7.21216e-06	250.875	-71.8438	-3.1665e-08	2.75671e-07	460800	91	1911	460800	-0.000203126	3.41061e-13	0	0
3	2.87541	4.73698e-09	0.000140872	5153.63	-2.74809	0.959685	-0.350457	-8.17463e-09	1.98937e-10	5.40167e-08	6.67945e-06	246.562	1.59375	-1.49012e-08	2.42144e-08	460784	12	1911	460784	-8.31359e-05	-2.50111e-12	0	0
6	-2.88532	4.26696e-09	0.000232957	5153.75	2.48536	0.965077	-1.34539	-7.8589e-09	2.57868e-10	-8.99658e-07	9.72673e-06	197.656	-18.7188	-4.09782e-08	-1.11759e-07	460800	102	1911	460800	0.000237727	5.11591e-12	0	0
9	-1.14731	4.80306e-09	0.000517743	5153.8	-1.70941	0.954306	2.12666	-8.09998e-09	-2.1108e-10	1.86265e-09	9.33558e-06	201.656	1.9375	-2.23517e-08	3.1665e-08	460800	53	1911	460800	0.000194036	7.27596e-12	0	0
23	-2.32739	4.94556e-09	0.0111595	5153.63	-1.70502	0.945225	-2.53665	-8.08891e-09	-1.3072e-10	-3.53903e-07	9.24245e-06	193.75	-0.21875	6.33299e-08	-1.49012e-07	460784	11	1911	460784	-0.000187552	-1.36424e-12	0	0
2	-2.71365	4.58233e-09	0.0158788	5153.62	2.4463	0.944048	-2.091	-7.7989e-09	4.15374e-10	-1.11945e-06	9.57958e-06	182.875	-22.9062	6.51926e-08	-1.00583e-07	460800	21	1911	460800	0.000560758	-4.54747e-12	0	0
12	1.84611	4.12231e-09	0.00604919	5153.67	0.446828	0.990368	0.787385	-8.09677e-09	-9.42896e-11	2.23517e-08	3.91155e-06	320	2.96875	-2.36556e-07	-3.1665e-08	460800	98	1911	460800	0.000388044	3.41061e-13	0	0
5	-0.226407	5.05807e-09	0.00468963	5153.58	-2.76121	0.946731	0.486465	-8.37892e-09	1.31791e-10	-1.8999e-07	6.60494e-06	242.812	-6.8125	3.91155e-08	3.35276e-08	460800	33	1911	460800	-9.54811e-05	2.6148e-12	0	0
19	2.0788	4.09303e-09	0.010621	5153.63	1.53469	0.974202	0.850518	-7.87926e-09	-2.36081e-10	-4.69387e-06	8.06712e-06	236.781	-83.0625	-9.49949e-08	-1.65775e-07	460784	5	1911	460784	-0.000523796	3.41061e-13	0	0
17	-1.03514	4.17625e-09	0.011099	5153.74	1.48614	0.977064	-1.92461	-8.10712e-09	-2.3001e-10	-3.76068e-06	7.21216e-06	250.875	-71.8438	-3.1665e-08	2.75671e-07	460800	91	1911	460800	-0.000203126	3.41061e-13	0	0
3	2.87541	4.73698e-09	0.000140872	5153.63	-2.74809	0.959685	-0.350457	-8.17463e-09	1.98937e-10	5.40167e-08	6.67945e-06	246.562	1.59375	-1.49012e-08	2.42144e-08	460784	12	1911	460784	-8.31359e-05	-2.50111e-12	0	0
6	-2.88532	4.26696e-09	0.000232957	5153.75	2.48536	0.965077	-1.34539	-7.8589e-09	2.57868e-10	-8.99658e-07	9.72673e-06	197.656	-18.7188	-4.09782e-08	-1.11759e-07	460800	102	1911	460800	0.000237727	5.11591e-12	0	0
9	-1.14731	4.80306e-09	0.000517743	5153.8	-1.70941	0.954306	2.12666	-8.09998e-09	-2.1108e-10	1.86265e-09	9.33558e-06	201.656	1.9375	-2.23517e-08	3.1665e-08	460800	53	1911	460800	0.000194036	7.27596e-12	0	0
23	-2.32739	4.94556e-09	0.0111595	5153.63	-1.70502	0.945225	-2.53665	-8.08891e-09	-1.3072e-10	-3.53903e-07	9.24245e-06	193.75	-0.21875	6.33299e-08	-1.49012e-07	460784	11	1911	460784	-0.000187552	-1.36424e-12	0	0
2	-2.71365	4.58233e-09	0.0158788	5153.62	2.4463	0.944048	-2.091	-7.7989e-09	4.15374e-10	-1.11945e-06	9.57958e-06	182.875	-22.9062	6.51926e-08	-1.00583e-07	460800	21	1911	460800	0.000560758	-4.54747e-12	0	0
12	1.84611	4.12231e-09	0.00604919	5153.67	0.446828	0.990368	0.787385	-8.09677e-09	-9.42896e-11	2.23517e-08	3.91155e-06	320	2.96875	-2.36556e-07	-3.1665e-08	460800	98	1911	460800	0.000388044	3.41061e-13	0	0
5	-0.226407	5.05807e-09	0.00468963	5153.58	-2.76121	0.946731	0.486465	-8.37892e-09	1.31791e-10	-1.8999e-07	6.60494e-06	242.812	-6.8125	3.91155e-08	3.35276e-08	460800	33	1911	460800	-9.54811e-05	2.6148e-12	0	0
19	2.0788	4.09303e-09	0.010621	5153.63	1.53469	0.974202	0.850518	-7.87926e-09	-2.36081e-10	-4.69387e-06	8.06712e-06	236.781	-83.0625	-9.49949e-08	-1.65775e-07	460784	5	1911	460784	-0.000523796	3.41061e-13	0	0
17	-1.03514	4.17625e-09	0.011099	5153.74	1.48614	0.977064	-1.92461	-8.10712e-09	-2.3001e-10	-3.76068e-06	7.21216e-06	250.875	-71.8438	-3.1665e-08	2.75671e-07	460800	91	1911	460800	-0.000203126	3.41061e-13	0	0
3	2.87541	4.73698e-09	0.000140872	5153.63	-2.74809	0.959685	-0.350457	-8.17463e-09	1.98937e-10	5.40167e-08	6.67945e-06	246.562	1.59375	-1.49012e-08	2.42144e-08	460784	12	1911	460784	-8.31359e-05	-2.50111e-12	0	0
6	-2.88532	4.26696e-09	0.000232957	5153.75	2.48536	0.965077	-1.34539	-7.8589e-09	2.57868e-10	-8.99658e-07	9.72673e-06	197.656	-18.7188	-4.09782e-08	-1.11759e-07	460800	102	1911	460800	0.000237727	5.11591e-12	0	0
9	-1.14731	4.80306e-09	0.000517743	5153.8	-1.70941	0.954306	2.12666	-8.09998e-09	-2.1108e-10	1.86265e-09	9.33558e-06	201.656	1.9375	-2.23517e-08	3.1665e-08	460800	53	1911	460800	0.000194036	7.27596e-12	0	0
23	-2.32739	4.94556e-09	0.0111595	5153.63	-1.70502	0.945225	-2.53665	-8.08891e-09	-1.3072e-10	-3.53903e-07	9.24245e-06	193.75	-0.21875	6.33299e-08	-1.49012e-07	460784	11	1911	460784	-0.000187552	-1.36424e-12	0	0
2	-2.71365	4.58233e-09	0.0158788	5153.62	2.4463	0.944048	-2.091	-7.7989e-09	4.15374e-10	-1.11945e-06	9.57958e-06	182.875	-22.9062	6.51926e-08	-1.00583e-07	460800	21	1911	460800	0.000560758	-4.54747e-12	0	0
12	1.84611	4.12231e-09	0.00604919	5153.67	0.446828	0.990368	0.787385	-8.09677e-09	-9.42896e-11	2.23517e-08	3.91155e-06	320	2.96875	-2.36556e-07	-3.1665e-08	460800	98	1911	460800	0.000388044	3.41061e-13	0	0
5	-0.226407	5.05807e-09	0.00468963	5153.58	-2.76121	0.946731	0.486465	-8.37892e-09	1.31791e-10	-1.8999e-07	6.60494e-06	242.812	-6.8125	3.91155e-08	3.35276e-08	460800	33	1911	460800	-9.54811e-05	2.6148e-12	0	0
19	2.0788	4.09303e-09	0.010621	5153.63	1.53469	0.974202	0.850518	-7.87926e-09	-2.36081e-10	-4.69387e-06	8.06712e-06	236.781	-83.0625	-9.49949e-08	-1.65775e-07	460784	5	1911	460784	-0.000523796	3.41061e-13	0	0
17	-1.03514	4.17625e-09	0.011099	5153.74	1.48614	0.977064	-1.92461	-8.10712e-09	-2.3001e-10	-3.76068e-06	7.21216e-06	250.875	-71.8438	-3.1665e-08	2.75671e-07	460800	91	1911	460800	-0.000203126	3.41061e-13	0	0
3	2.87541	4.73698e-09	0.000140872	5153.63	-2.74809	0.959685	-0.350457	-8.17463e-09	1.98937e-10	5.40167e-08	6.67945e-06	246.562	1.59375	-1.49012e-08	2.42144e-08	460784	12	1911	460784	-8.31359e-05	-2.50111e-12	0	0
6	-2.88532	4.26696e-09	0.000232957	5153.75	2.48536	0.965077	-1.34539	-7.8589e-09	2.57868e-10	-8.99658e-07	9.72673e-06	197.656	-18.7188	-4.09782e-08	-1.11759e-07	460800	102	1911	460800	0.000237727	5.11591e-12	0	0
9	-1.14731	4.80306e-09	0.000517743	5153.8	-1.70941	0.954306	2.12666	-8.09998e-09	-2.1108e-10	1.86265e-09	9.33558e-06	201.656	1.9375	-2.23517e-08	3.1665e-08	460800	53	1911	460800	0.000194036	7.27596e-12	0	0
23	-2.32739	4.94556e-09	0.0111595	5153.63	-1.70502	0.945225	-2.53665	-8.08891e-09	-1.3072e-10	-3.53903e-07	9.24245e-06	193.75	-0.21875	6.33299e-08	-1.49012e-07	460784	11	1911	460784	-0.000187552	-1.36424e-12	0	0
2	-2.71365	4.58233e-09	0.0158788	5153.62	2.4463	0.944048	-2.091	-7.7989e-09	4.15374e-10	-1.11945e-06	9.57958e-06	182.875	-22.9062	6.51926e-08	-1.00583e-07	460800	21	1911	460800	0.000560758	-4.54747e-12	0	0
12	1.84611	4.12231e-09	0.00604919	5153.67	0.446828	0.990368	0.787385	-8.09677e-09	-9.42896e-11	2.23517e-08	3.91155e-06	320	2.96875	-2.36556e-07	-3.1665e-08	460800	98	1911	460800	0.000388044	3.41061e-13	0	0
5	-0.226407	5.05807e-09	0.00468963	5153.58	-2.76121	0.946731	0.486465	-8.37892e-09	1.31791e-10	-1.8999e-07	6.60494e-06	242.812	-6.8125	3.91155e-08	3.35276e-08	460800	33	1911	460800	-9.54811e-05	2.6148e-12	0	0
19	2.0788	4.09303e-09	0.010621	5153.63	1.53469	0.974202	0.850518	-7.87926e-09	-2.36081e-10	-4.69387e-06	8.06712e-06	236.781	-83.0625	-9.49949e-08	-1.65775e-07	460784	5	1911	460784	-0.000523796	3.41061e-13	0	0
17	-1.03514	4.17625e-09	0.011099	5153.74	1.48614	0.977064	-1.92461	-8.10712e-09	-2.3001e-10	-3.76068e-06	7.21216e-06	250.875	-71.8438	-3.1665e-08	2.75671e-07	460800	91	1911	460800	-0.000203126	3.41061e-13	0	0
3	2.87541	4.73698e-09	0.000140872	5153.63	-2.74809	0.959685	-0.350457	-8.17463e-09	1.98937e-10	5.40167e-08	6.67945e-06	246.562	1.59375	-1.49012e-08	2.42144e-08	460784	12	1911	460784	-8.31359e-05	-2.50111e-12	0	0
6	-2.88532	4.26696e-09	0.000232957	5153.75	2.48536	0.965077	-1.34539	-7.8589e-09	2.57868e-10	-8.99658e-07	9.72673e-06	197.656	-18.7188	-4.09782e-08	-1.11759e-07	460800	102	1911	460800	0.000237727	5.11591e-12	0	0
9	-1.14731	4.80306e-09	0.000517743	5153.8	-1.70941	0.954306	2.12666	-8.09998e-09	-2.1108e-10	1.86265e-09	9.33558e-06	201.656	1.9375	-2.23517e-08	3.1665e-08	460800	53	1911	460800	0.000194036	7.27596e-12	0	0
23	-2.32739	4.94556e-09	0.0111595	5153.63	-1.70502	0.945225	-2.53665	-8.08891e-09	-1.3072e-10	-3.53903e-07	9.24245e-06	193.75	-0.21875	6.33299e-08	-1.49012e-07	460784	11	1911	460784	-0.000187552	-1.36424e-12	0	0
2	-2.71365	4.58233e-09	0.0158788	5153.62	2.4463	0.944048	-2.091	-7.7989e-09	4.15374e-10	-1.11945e-06	9.57958e-06	182.875	-22.9062	6.51926e-08	-1.00583e-07	460800	21	1911	460800	0.000560758	-4.54747e-12	0	0
12	1.84611	4.12231e-09	0.00604919	5153.67	0.446828	0.990368	0.787385	-8.09677e-09	-9.42896e-11	2.23517e-08	3.91155e-06	320	2.96875	-2.36556e-07	-3.1665e-08	460800	98	1911	460800	0.000388044	3.41061e-13	0	0
5	-0.226407	5.05807e-09	0.00468963	5153.58	-2.76121	0.946731	0.486465	-8.37892e-09	1.31791e-10	-1.8999e-07	6.60494e-06	242.812	-6.8125	3.91155e-08	3.35276e-08	460800	33	1911	460800	-9.54811e-05	2.6148e-12	0	0
19	2.0788	4.09303e-09	0.010621	5153.63	1.53469	0.974202	0.850518	-7.87926e-09	-2.36081e-10	-4.69387e-06	8.06712e-06	236.781	-83.0625	-9.49949e-08	-1.65775e-07	460784	5	1911	460784	-0.000523796	3.41061e-13	0	0
17	-1.03514	4.17625e-09	0.011099	5153.74	1.48614	0.977064	-1.92461	-8.10712e-09	-2.3001e-10	-3.76068e-06	7.21216e-06	250.875	-71.8438	-3.1665e-08	2.75671e-07	460800	91	1911	460800	-0.000203126	3.41061e-13	0	0
3	2.87541	4.73698e-09	0.000140872	5153.63	-2.74809	0.959685	-0.350457	-8.17463e-09	1.98937e-10	5.40167e-08	6.67945e-06	246.562	1.59375	-1.49012e-08	2.42144e-08	460784	12	1911	460784	-8.31359e-05	-2.50111e-12	0	0
6	-2.88532	4.26696e-09	0.000232957	5153.75	2.48536	0.965077	-1.34539	-7.8589e-09	2.57868e-10	-8.99658e-07	9.72673e-06	197.656	-18.7188	-4.09782e-08	-1.11759e-07	460800	102	1911	460800	0.000237727	5.11591e-12	0	0
9	-1.14731	4.80306e-09	0.000517743	5153.8	-1.70941	0.954306	2.12666	-8.09998e-09	-2.1108e-10	1.86265e-09	9.33558e-06	201.656	1.9375	-2.23517e-08	3.1665e-08	460800	53	1911	460800	0.000194036	7.27596e-12	0	0
23	-2.32739	4.94556e-09	0.0111595	5153.63	-1.70502	0.945225	-2.53665	-8.08891e-09	-1.3072e-10	-3.53903e-07	9.24245e-06	193.75	-0.21875	6.33299e-08	-1.49012e-07	460784	11	1911	460784	-0.000187552	-1.36424e-12	0	0
2	-2.71365	4.58233e-09	0.0158788	5153.62	2.4463	0.944048	-2.091	-7.7989e-09	4.15374e-10	-1.11945e-06	9.57958e-06	182.875	-22.9062	6.51926e-08	-1.00583e-07	460800	21	1911	460800	0.000560758	-4.54747e-12	0	0
12	1.84611	4.12231e-09	0.00604919	5153.67	0.446828	0.990368	0.787385	-8.09677e-09	-9.42896e-11	2.23517e-08	3.91155e-06	320	2.96875	-2.36556e-07	-3.1665e-08	460800	98	1911	460800	0.000388044	3.41061e-13	0	0
5	-0.226407	5.05807e-09	0.00468963	5153.58	-2.76121	0.946731	0.486465	-8.37892e-09	1.31791e-10	-1.8999e-07	6.60494e-06	242.812	-6.8125	3.91155e-08	3.35276e-08	460800	33	1911	460800	-9.54811e-05	2.6148e-12	0	0
19	2.0788	4.09303e-09	0.010621	5153.63	1.53469	0.974202	0.850518	-7.87926e-09	-2.36081e-10	-4.69387e-06	8.06712e-06	236.781	-83.0625	-9.49949e-08	-1.65775e-07	460784	5	1911	460784	-0.000523796	3.41061e-13	0	0
17	-1.03514	4.17625e-09	0.011099	5153.74	1.48614	0.977064	-1.92461	-8.10712e-09	-2.3001e-10	-3.76068e-06	7.21216e-06	250.875	-71.8438	-3.1665e-08	2.75671e-07	460800	91	1911	460800	-0.000203126	3.41061e-13	0	0
3	2.87541	4.73698e-09	0.000140872	5153.63	-2.74809	0.959685	-0.350457	-8.17463e-09	1.98937e-10	5.40167e-08	6.67945e-06	246.562	1.59375	-1.49012e-08	2.42144e-08	460784	12	1911	460784	-8.31359e-05	-2.50111e-12	0	0
6	-2.88532	4.26696e-09	0.000232957	5153.75	2.48536	0.965077	-1.34539	-7.8589e-09	2.57868e-10	-8.99658e-07	9.72673e-06	197.656	-18.7188	-4.09782e-08	-1.11759e-07	460800	102	1911	460800	0.000237727	5.11591e-12	0	0
9	-1.14731	4.80306e-09	0.000517743	5153.8	-1.70941	0.954306	2.12666	-8.09998e-09	-2.1108e-10	1.86265e-09	9.33558e-06	201.656	1.9375	-2.23517e-08	3.1665e-08	460800	53	1911	460800	0.000194036	7.27596e-12	0	0
23	-2.32739	4.94556e-09	0.0111595	5153.63	-1.70502	0.945225	-2.53665	-8.08891e-09	-1.3072e-10	-3.53903e-07	9.24245e-06	193.75	-0.21875	6.33299e-08	-1.49012e-07	460784	11	1911	460784	-0.000187552	-1.36424e-12	0	0
2	-2.71365	4.58233e-09	0.0158788	5153.62	2.4463	0.944048	-2.091	-7.7989e-09	4.15374e-10	-1.11945e-06	9.57958e-06	182.875	-22.9062	6.51926e-08	-1.00583e-07	460800	21	1911	460800	0.000560758	-4.54747e-12	0	0
12	1.84611	4.12231e-09	0.00604919	5153.67	0.446828	0.990368	0.787385	-8.09677e-09	-9.42896e-11	2.23517e-08	3.91155e-06	320	2.96875	-2.36556e-07	-3.1665e-08	460800	98	1911	460800	0.000388044	3.41061e-13	0	0
5	-0.226407	5.05807e-09	0.00468963	5153.58	-2.76121	0.946731	0.486465	-8.37892e-09	1.31791e-10	-1.8999e-07	6.60494e-06	242.812	-6.8125	3.91155e-08	3.35276e-08	460800	33	1911	460800	-9.54811e-05	2.6148e-12	0	0
19	2.0788	4.09303e-09	0.010621	5153.63	1.53469	0.974202	0.850518	-7.87926e-09	-2.36081e-10	-4.69387e-06	8.06712e-06	236.781	-83.0625	-9.49949e-08	-1.65775e-07	460784	5	1911	460784	-0.000523796	3.41061e-13	0	0
17	-1.03514	4.17625e-09	0.011099	5153.74	1.48614	0.977064	-1.92461	-8.10712e-09	-2.3001e-10	-3.76068e-06	7.21216e-06	250.875	-71.8438	-3.1665e-08	2.75671e-07	460800	91	1911	460800	-0.000203126	3.41061e-13	0	0
3	2.87541	4.73698e-09	0.000140872	5153.63	-2.74809	0.959685	-0.350457	-8.17463e-09	1.98937e-10	5.40167e-08	6.67945e-06	246.562	1.59375	-1.49012e-08	2.42144e-08	460784	12	1911	460784	-8.31359e-05	-2.50111e-12	0	0
6	-2.88532	4.26696e-09	0.000232957	5153.75	2.48536	0.965077	-1.34539	-7.8589e-09	2.57868e-10	-8.99658e-07	9.72673e-06	197.656	-18.7188	-4.09782e-08	-1.11759e-07	460800	102	1911	460800	0.000237727	5.11591e-12	0	0
9	-1.14731	4.80306e-09	0.000517743	5153.8	-1.70941	0.954306	2.12666	-8.09998e-09	-2.1108e-10	1.86265e-09	9.33558e-06	201.656	1.9375	-2.23517e-08	3.1665e-08	460800	53	1911	460800	0.000194036	7.27596e-12	0	0
23	-2.32739	4.94556e-09	0.0111595	5153.63	-1.70502	0.945225	-2.53665	-8.08891e-09	-1.3072e-10	-3.53903e-07	9.24245e-06	193.75	-0.21875	6.33299e-08	-1.49012e-07	460784	11	1911	460784	-0.000187552	-1.36424e-12	0	0
2	-2.71365	4.58233e-09	0.0158788	5153.62	2.4463	0.944048	-2.091	-7.7989e-09	4.15374e-10	-1.11945e-06	9.57958e-06	182.875	-22.9062	6.51926e-08	-1.00583e-07	460800	21	1911	460800	0.000560758	-4.54747e-12	0	0
12	1.84611	4.12231e-09	0.00604919	5153.67	0.446828	0.990368	0.787385	-8.09677e-09	-9.42896e-11	2.23517e-08	3.91155e-06	320	2.96875	-2.36556e-07	-3.1665e-08	460800	98	1911	460800	0.000388044	3.41061e-13	0	0
5	-0.226407	5.05807e-09	0.00468963	5153.58	-2.76121	0.946731	0.486465	-8.37892e-09	1.31791e-10	-1.8999e-07	6.60494e-06	242.812	-6.8125	3.91155e-08	3.35276e-08	460800	33	1911	460800	-9.54811e-05	2.6148e-12	0	0
19	2.0788	4.09303e-09	0.010621	5153.63	1.53469	0.974202	0.850518	-7.87926e-09	-2.36081e-10	-4.69387e-06	8.06712e-06	236.781	-83.0625	-9.49949e-08	-1.65775e-07	460784	5	1911	460784	-0.000523796	3.41061e-13	0	0
17	-1.03514	4.17625e-09	0.011099	5153.74	1.48614	0.977064	-1.92461	-8.10712e-09	-2.3001e-10	-3.76068e-06	7.21216e-06	250.875	-71.8438	-3.1665e-08	2.75671e-07	460800	91	1911	460800	-0.000203126	3.41061e-13	0	0
3	2.87541	4.73698e-09	0.000140872	5153.63	-2.74809	0.959685	-0.350457	-8.17463e-09	1.98937e-10	5.40167e-08	6.67945e-06	246.562	1.59375	-1.49012e-08	2.42144e-08	460784	12	1911	460784	-8.31359e-05	-2.50111e-12	0	0
6	-2.88532	4.26696e-09	0.000232957	5153.75	2.48536	0.965077	-1.34539	-7.8589e-09	2.57868e-10	-8.99658e-07	9.72673e-06	197.656	-18.7188	-4.09782e-08	-1.11759e-07	460800	102	1911	460800	0.000237727	5.11591e-12	0	0
9	-1.14731	4.80306e-09	0.000517743	5153.8	-1.70941	0.954306	2.12666	-8.09998e-09	-2.1108e-10	1.86265e-09	9.33558e-06	201.656	1.9375	-2.23517e-08	3.1665e-08	460800	53	1911	460800	0.000194036	7.27596e-12	0	0
23	-2.32739	4.94556e-09	0.0111595	5153.63	-1.70502	0.945225	-2.53665	-8.08891e-09	-1.3072e-10	-3.53903e-07	9.24245e-06	193.75	-0.21875	6.33299e-08	-1.49012e-07	460784	11	1911	460784	-0.000187552	-1.36424e-12	0	0
2	-2.71365	4.58233e-09	0.0158788	5153.62	2.4463	0.944048	-2.091	-7.7989e-09	4.15374e-10	-1.11945e-06	9.57958e-06	182.875	-22.9062	6.51926e-08	-1.00583e-07	460800	21	1911	460800	0.000560758	-4.54747e-12	0	0
12	1.84611	4.12231e-09	0.00604919	5153.67	0.446828	0.990368	0.787385	-8.09677e-09	-9.42896e-11	2.23517e-08	3.91155e-06	320	2.96875	-2.36556e-07	-3.1665e-08	460800	98	1911	460800	0.000388044	3.41061e-13	0	0
5	-0.226407	5.05807e-09	0.00468963	5153.58	-2.76121	0.946731	0.486465	-8.37892e-09	1.31791e-10	-1.8999e-07	6.60494e-06	242.812	-6.8125	3.91155e-08	3.35276e-08	460800	33	1911	460800	-9.54811e-05	2.6148e-12	0	0
19	2.0788	4.09303e-09	0.010621	5153.63	1.53469	0.974202	0.850518	-7.87926e-09	-2.36081e-10	-4.69387e-06	8.06712e-06	236.781	-83.0625	-9.49949e-08	-1.65775e-07	460784	5	1911	460784	-0.000523796	3.41061e-13	0	0
17	-1.03514	4.17625e-09	0.011099	5153.74	1.48614	0.977064	-1.92461	-8.10712e-09	-2.3001e-10	-3.76068e-06	7.21216e-06	250.875	-71.8438	-3.1665e-08	2.75671e-07	460800	91	1911	460800	-0.000203126	3.41061e-13	0	0
3	2.87541	4.73698e-09	0.000140872	5153.63	-2.74809	0.959685	-0.350457	-8.17463e-09	1.98937e-10	5.40167e-08	6.67945e-06	246.562	1.59375	-1.49012e-08	2.42144e-08	460784	12	1911	460784	-8.31359e-05	-2.50111e-12	0	0
6	-2.88532	4.26696e-09	0.000232957	5153.75	2.48536	0.965077	-1.34539	-7.8589e-09	2.57868e-10	-8.99658e-07	9.72673e-06	197.656	-18.7188	-4.09782e-08	-1.11759e-07	460800	102	1911	460800	0.000237727	5.11591e-12	0	0
9	-1.14731	4.80306e-09	0.000517743	5153.8	-1.70941	0.954306	2.12666	-8.09998e-09	-2.1108e-10	1.86265e-09	9.33558e-06	201.656	1.9375	-2.23517e-08	3.1665e-08	460800	53	1911	460800	0.000194036	7.27596e-12	0	0
23	-2.32739	4.94556e-09	0.0111595	5153.63	-1.70502	0.945225	-2.53665	-8.08891e-09	-1.3072e-10	-3.53903e-07	9.24245e-06	193.75	-0.21875	6.33299e-08	-1.49012e-07	460784	11	1911	460784	-0.000187552	-1.36424e-12	0	0
2	-2.71365	4.58233e-09	0.0158788	5153.62	2.4463	0.944048	-2.091	-7.7989e-09	4.15374e-10	-1.11945e-06	9.57958e-06	182.875	-22.9062	6.51926e-08	-1.00583e-07	460800	21	1911	460800	0.000560758	-4.54747e-12	0	0
12	1.84611	4.12231e-09	0.00604919	5153.67	0.446828	0.990368	0.787385	-8.09677e-09	-9.42896e-11	2.23517e-08	3.91155e-06	320	2.96875	-2.36556e-07	-3.1665e-08	460800	98	1911	460800	0.000388044	3.41061e-13	0	0
5	-0.226407	5.05807e-09	0.00468963	5153.58	-2.76121	0.946731	0.486465	-8.37892e-09	1.31791e-10	-1.8999e-07	6.60494e-06	242.812	-6.8125	3.91155e-08	3.35276e-08	460800	33	1911	460800	-9.54811e-05	2.6148e-12	0	0
19	2.0788	4.09303e-09	0.010621	5153.63	1.53469	0.974202	0.850518	-7.87926e-09	-2.36081e-10	-4.69387e-06	8.06712e-06	236.781	-83.0625	-9.49949e-08	-1.65775e-07	460784	5	1911	460784	-0.000523796	3.41061e-13	0	0
17	-1.03514	4.17625e-09	0.011099	5153.74	1.48614	0.977064	-1.92461	-8.10712e-09	-2.3001e-10	-3.76068e-06	7.21216e-06	250.875	-71.8438	-3.1665e-08	2.75671e-07	460800	91	1911	460800	-0.000203126	3.41061e-13	0	0
3	2.87541	4.73698e-09	0.000140872	5153.63	-2.74809	0.959685	-0.350457	-8.17463e-09	1.98937e-10	5.40167e-08	6.67945e-06	246.562	1.59375	-1.49012e-08	2.42144e-08	460784	12	1911	460784	-8.31359e-05	-2.50111e-12	0	0
6	-2.88532	4.26696e-09	0.000232957	5153.75	2.48536	0.965077	-1.34539	-7.8589e-09	2.57868e-10	-8.99658e-07	9.72673e-06	197.656	-18.7188	-4.09782e-08	-1.11759e-07	460800	102	1911	460800	0.000237727	5.11591e-12	0	0
9	-1.14731	4.80306e-09	0.000517743	5153.8	-1.70941	0.954306	2.12666	-8.09998e-09	-2.1108e-10	1.86265e-09	9.33558e-06	201.656	1.9375	-2.23517e-08	3.1665e-08	460800	53	1911	460800	0.000194036	7.27596e-12	0	0
23	-2.32739	4.94556e-09	0.0111595	5153.63	-1.70502	0.945225	-2.53665	-8.08891e-09	-1.3072e-10	-3.53903e-07	9.24245e-06	193.75	-0.21875	6.33299e-08	-1.49012e-07	460784	11	1911	460784	-0.000187552	-1.36424e-12	0	0
2	-2.71365	4.58233e-09	0.0158788	5153.62	2.4463	0.944048	-2.091	-7.7989e-09	4.15374e-10	-1.11945e-06	9.57958e-06	182.875	-22.9062	6.51926e-08	-1.00583e-07	460800	21	1911	460800	0.000560758	-4.54747e-12	0	0
12	1.84611	4.12231e-09	0.00604919	5153.67	0.446828	0.990368	0.787385	-8.09677e-09	-9.42896e-11	2.23517e-08	3.91155e-06	320	2.96875	-2.36556e-07	-3.1665e-08	460800	98	1911	460800	0.000388044	3.41061e-13	0	0
5	-0.226407	5.05807e-09	0.00468963	5153.58	-2.76121	0.946731	0.486465	-8.37892e-09	1.31791e-10	-1.8999e-07	6.60494e-06	242.812	-6.8125	3.91155e-08	3.35276e-08	460800	33	1911	460800	-9.54811e-05	2.6148e-12	0	0
19	2.0788	4.09303e-09	0.010621	5153.63	1.53469	0.974202	0.850518	-7.87926e-09	-2.36081e-10	-4.69387e-06	8.06712e-06	236.781	-83.0625	-9.49949e-08	-1.65775e-07	460784	5	1911	460784	-0.000523796	3.41061e-13	0	0
17	-1.03514	4.17625e-09	0.011099	5153.74	1.48614	0.977064	-1.92461	-8.10712e-09	-2.3001e-10	-3.76068e-06	7.21216e-06	250.875	-71.8438	-3.1665e-08	2.75671e-07	460800	91	1911	460800	-0.000203126	3.41061e-13	0	0
3	2.87541	4.73698e-09	0.000140872	5153.63	-2.74809	0.959685	-0.350457	-8.17463e-09	1.98937e-10	5.40167e-08	6.67945e-06	246.562	1.59375	-1.49012e-08	2.42144e-08	460784	12	1911	460784	-8.31359e-05	-2.50111e-12	0	0
6	-2.88532	4.26696e-09	0.000232957	5153.75	2.48536	0.965077	-1.34539	-7.8589e-09	2.57868e-10	-8.99658e-07	9.72673e-06	197.656	-18.7188	-4.09782e-08	-1.11759e-07	460800	102	1911	460800	0.000237727	5.11591e-12	0	0
9	-1.14731	4.80306e-09	0.000517743	5153.8	-1.70941	0.954306	2.12666	-8.09998e-09	-2.1108e-10	1.86265e-09	9.33558e-06	201.656	1.9375	-2.23517e-08	3.1665e-08	460800	53	1911	460800	0.000194036	7.27596e-12	0	0
23	-2.32739	4.94556e-09	0.0111595	5153.63	-1.70502	0.945225	-2.53665	-8.08891e-09	-1.3072e-10	-3.53903e-07	9.24245e-06	193.75	-0.21875	6.33299e-08	-1.49012e-07	460784	11	1911	460784	-0.000187552	-1.36424e-12	0	0
2	-2.71365	4.58233e-09	0.0158788	5153.62	2.4463	0.944048	-2.091	-7.7989e-09	4.15374e-10	-1.11945e-06	9.57958e-06	182.875	-22.9062	6.51926e-08	-1.00583e-07	460800	21	1911	460800	0.000560758	-4.54747e-12	0	0
12	1.84611	4.12231e-09	0.00604919	5153.67	0.446828	0.990368	0.787385	-8.09677e-09	-9.42896e-11	2.23517e-08	3.91155e-06	320	2.96875	-2.36556e-07	-3.1665e-08	460800	98	1911	460800	0.000388044	3.41061e-13	0	0
5	-0.226407	5.05807e-09	0.00468963	5153.58	-2.76121	0.946731	0.486465	-8.37892e-09	1.31791e-10	-1.8999e-07	6.60494e-06	242.812	-6.8125	3.91155e-08	3.35276e-08	460800	33	1911	460800	-9.54811e-05	2.6148e-12	0	0
19	2.0788	4.09303e-09	0.010621	5153.63	1.53469	0.974202	0.850518	-7.87926e-09	-2.36081e-10	-4.69387e-06	8.06712e-06	236.781	-83.0625	-9.49949e-08	-1.65775e-07	460784	5	1911	460784	-0.000523796	3.41061e-13	0	0
17	-1.03514	4.17625e-09	0.011099	5153.74	1.48614	0.977064	-1.92461	-8.10712e-09	-2.3001e-10	-3.76068e-06	7.21216e-06	250.875	-71.8438	-3.1665e-08	2.75671e-07	460800	91	1911	460800	-0.000203126	3.41061e-13	0	0
3	2.87541	4.73698e-09	0.000140872	5153.63	-2.74809	0.959685	-0.350457	-8.17463e-09	1.98937e-10	5.40167e-08	6.67945e-06	246.562	1.59375	-1.49012e-08	2.42144e-08	460784	12	1911	460784	-8.31359e-05	-2.50111e-12	0	0
6	-2.88532	4.26696e-09	0.000232957	5153.75	2.48536	0.965077	-1.34539	-7.8589e-09	2.57868e-10	-8.99658e-07	9.72673e-06	197.656	-18.7188	-4.09782e-08	-1.11759e-07	460800	102	1911	460800	0.000237727	5.11591e-12	0	0
9	-1.14731	4.80306e-09	0.000517743	5153.8	-1.70941	0.954306	2.12666	-8.09998e-09	-2.1108e-10	1.86265e-09	9.33558e-06	201.656	1.9375	-2.23517e-08	3.1665e-08	460800	53	1911	460800	0.000194036	7.27596e-12	0	0
23	-2.32739	4.94556e-09	0.0111595	5153.63	-1.70502	0.945225	-2.53665	-8.08891e-09	-1.3072e-10	-3.53903e-07	9.24245e-06	193.75	-0.21875	6.33299e-08	-1.49012e-07	460784	11	1911	460784	-0.000187552	-1.36424e-12	0	0
2	-2.71365	4.58233e-09	0.0158788	5153.62	2.4463	0.944048	-2.091	-7.7989e-09	4.15374e-10	-1.11945e-06	9.57958e-06	182.875	-22.9062	6.51926e-08	-1.00583e-07	460800	21	1911	460800	0.000560758	-4.54747e-12	0	0
12	1.84611	4.12231e-09	0.00604919	5153.67	0.446828	0.990368	0.787385	-8.09677e-09	-9.42896e-11	2.23517e-08	3.91155e-06	320	2.96875	-2.36556e-07	-3.1665e-08	460800	98	1911	460800	0.000388044	3.41061e-13	0	0
5	-0.226407	5.05807e-09	0.00468963	5153.58	-2.76121	0.946731	0.486465	-8.37892e-09	1.31791e-10	-1.8999e-07	6.60494e-06	242.812	-6.8125	3.91155e-08	3.35276e-08	460800	33	1911	460800	-9.54811e-05	2.6148e-12	0	0
19	2.0788	4.09303e-09	0.010621	5153.63	1.53469	0.974202	0.850518	-7.87926e-09	-2.36081e-10	-4.69387e-06	8.06712e-06	236.781	-83.0625	-9.49949e-08	-1.65775e-07	460784	5	1911	460784	-0.000523796	3.41061e-13	0	0
17	-1.03514	4.17625e-09	0.011099	5153.74	1.48614	0.977064	-1.92461	-8.10712e-09	-2.3001e-10	-3.76068e-06	7.21216e-06	250.875	-71.8438	-3.1665e-08	2.75671e-07	460800	91	1911	460800	-0.000203126	3.41061e-13	0	0
3	2.87541	4.73698e-09	0.000140872	5153.63	-2.74809	0.959685	-0.350457	-8.17463e-09	1.98937e-10	5.40167e-08	6.67945e-06	246.562	1.59375	-1.49012e-08	2.42144e-08	460784	12	1911	460784	-8.31359e-05	-2.50111e-12	0	0
6	-2.88532	4.26696e-09	0.000232957	5153.75	2.48536	0.965077	-1.34539	-7.8589e-09	2.57868e-10	-8.99658e-07	9.72673e-06	197.656	-18.7188	-4.09782e-08	-1.11759e-07	460800	102	1911	460800	0.000237727	5.11591e-12	0	0
9	-1.14731	4.80306e-09	0.000517743	5153.8	-1.70941	0.954306	2.12666	-8.09998e-09	-2.1108e-10	1.86265e-09	9.33558e-06	201.656	1.9375	-2.23517e-08	3.1665e-08	460800	53	1911	460800	0.000194036	7.27596e-12	0	0
23	-2.32739	4.94556e-09	0.0111595	5153.63	-1.70502	0.945225	-2.53665	-8.08891e-09	-1.3072e-10	-3.53903e-07	9.24245e-06	193.75	-0.21875	6.33299e-08	-1.49012e-07	460784	11	1911	460784	-0.000187552	-1.36424e-12	0	0
2	-2.71365	4.58233e-09	0.0158788	5153.62	2.4463	0.944048	-2.091	-7.7989e-09	4.15374e-10	-1.11945e-06	9.57958e-06	182.875	-22.9062	6.51926e-08	-1.00583e-07	460800	21	1911	460800	0.000560758	-4.54747e-12	0	0
12	1.84611	4.12231e-09	0.00604919	5153.67	0.446828	0.990368	0.787385	-8.09677e-09	-9.42896e-11	2.23517e-08	3.91155e-06	320	2.96875	-2.36556e-07	-3.1665e-08	460800	98	1911	460800	0.000388044	3.41061e-13	0	0
5	-0.226407	5.05807e-09	0.00468963	5153.58	-2.76121	0.946731	0.486465	-8.37892e-09	1.31791e-10	-1.8999e-07	6.60494e-06	242.812	-6.8125	3.91155e-08	3.35276e-08	460800	33	1911	460800	-9.54811e-05	2.6148e-12	0	0
19	2.0788	4.09303e-09	0.010621	5153.63	1.53469	0.974202	0.850518	-7.87926e-09	-2.36081e-10	-4.69387e-06	8.06712e-06	236.781	-83.0625	-9.49949e-08	-1.65775e-07	460784	5	1911	460784	-0.000523796	3.41061e-13	0	0
17	-1.03514	4.17625e-09	0.011099	5153.74	1.48614	0.977064	-1.92461	-8.10712e-09	-2.3001e-10	-3.76068e-06	7.21216e-06	250.875	-71.8438	-3.1665e-08	2.75671e-07	460800	91	1911	460800	-0.000203126	3.41061e-13	0	0
3	2.87541	4.73698e-09	0.000140872	5153.63	-2.74809	0.959685	-0.350457	-8.17463e-09	1.98937e-10	5.40167e-08	6.67945e-06	246.562	1.59375	-1.49012e-08	2.42144e-08	460784	12	1911	460784	-8.31359e-05	-2.50111e-12	0	0
6	-2.88532	4.26696e-09	0.000232957	5153.75	2.48536	0.965077	-1.34539	-7.8589e-09	2.57868e-10	-8.99658e-07	9.72673e-06	197.656	-18.7188	-4.09782e-08	-1.11759e-07	460800	102	1911	460800	0.000237727	5.11591e-12	0	0
9	-1.14731	4.80306e-09	0.000517743	5153.8	-1.70941	0.954306	2.12666	-8.09998e-09	-2.1108e-10	1.86265e-09	9.33558e-06	201.656	1.9375	-2.23517e-08	3.1665e-08	460800	53	1911	460800	0.000194036	7.27596e-12	0	0
23	-2.32739	4.94556e-09	0.0111595	5153.63	-1.70502	0.945225	-2.53665	-8.08891e-09	-1.3072e-10	-3.53903e-07	9.24245e-06	193.75	-0.21875	6.33299e-08	-1.49012e-07	460784	11	1911	460784	-0.000187552	-1.36424e-12	0	0
2	-2.71365	4.58233e-09	0.0158788	5153.62	2.4463	0.944048	-2.091	-7.7989e-09	4.15374e-10	-1.11945e-06	9.57958e-06	182.875	-22.9062	6.51926e-08	-1.00583e-07	460800	21	1911	460800	0.000560758	-4.54747e-12	0	0
12	1.84611	4.12231e-09	0.00604919	5153.67	0.446828	0.990368	0.787385	-8.09677e-09	-9.42896e-11	2.23517e-08	3.91155e-06	320	2.96875	-2.36556e-07	-3.1665e-08	460800	98	1911	460800	0.000388044	3.41061e-13	0	0
5	-0.226407	5.05807e-09	0.00468963	5153.58	-2.76121	0.946731	0.486465	-8.37892e-09	1.31791e-10	-1.8999e-07	6.60494e-06	242.812	-6.8125	3.91155e-08	3.35276e-08	460800	33	1911	460800	-9.54811e-05	2.6148e-12	0	0
19	2.0788	4.09303e-09	0.010621	5153.63	1.53469	0.974202	0.850518	-7.87926e-09	-2.36081e-10	-4.69387e-06	8.06712e-06	236.781	-83.0625	-9.49949e-08	-1.65775e-07	460784	5	1911	460784	-0.000523796	3.41061e-13	0	0
17	-1.03514	4.17625e-09	0.011099	5153.74	1.48614	0.977064	-1.92461	-8.10712e-09	-2.3001e-10	-3.76068e-06	7.21216e-06	250.875	-71.8438	-3.1665e-08	2.75671e-07	460800	91	1911	460800	-0.000203126	3.41061e-13	0	0
3	2.87541	4.73698e-09	0.000140872	5153.63	-2.74809	0.959685	-0.350457	-8.17463e-09	1.98937e-10	5.40167e-08	6.67945e-06	246.562	1.59375	-1.49012e-08	2.42144e-08	460784	12	1911	460784	-8.31359e-05	-2.50111e-12	0	0
6	-2.88532	4.26696e-09	0.000232957	5153.75	2.48536	0.965077	-1.34539	-7.8589e-09	2.57868e-10	-8.99658e-07	9.72673e-06	197.656	-18.7188	-4.09782e-08	-1.11759e-07	460800	102	1911	460800	0.000237727	5.11591e-12	0	0
9	-1.14731	4.80306e-09	0.000517743	5153.8	-1.70941	0.954306	2.12666	-8.09998e-09	-2.1108e-10	1.86265e-09	9.33558e-06	201.656	1.9375	-2.23517e-08	3.1665e-08	460800	53	1911	460800	0.000194036	7.27596e-12	0	0
23	-2.32739	4.94556e-09	0.0111595	5153.63	-1.70502	0.945225	-2.53665	-8.08891e-09	-1.3072e-10	-3.53903e-07	9.24245e-06	193.75	-0.21875	6.33299e-08	-1.49012e-07	460784	11	1911	460784	-0.000187552	-1.36424e-12	0	0
2	-2.71365	4.58233e-09	0.0158788	5153.62	2.4463	0.944048	-2.091	-7.7989e-09	4.15374e-10	-1.11945e-06	9.57958e-06	182.875	-22.9062	6.51926e-08	-1.00583e-07	460800	21	1911	460800	0.000560758	-4.54747e-12	0	0
12	1.84611	4.12231e-09	0.00604919	5153.67	0.446828	0.990368	0.787385	-8.09677e-09	-9.42896e-11	2.23517e-08	3.91155e-06	320	2.96875	-2.36556e-07	-3.1665e-08	460800	98	1911	460800	0.000388044	3.41061e-13	0	0
5	-0.226407	5.05807e-09	0.00468963	5153.58	-2.76121	0.946731	0.486465	-8.37892e-09	1.31791e-10	-1.8999e-07	6.60494e-06	242.812	-6.8125	3.91155e-08	3.35276e-08	460800	33	1911	460800	-9.54811e-05	2.6148e-12	0	0
19	2.0788	4.09303e-09	0.010621	5153.63	1.53469	0.974202	0.850518	-7.87926e-09	-2.36081e-10	-4.69387e-06	8.06712e-06	236.781	-83.0625	-9.49949e-08	-1.65775e-07	460784	5	1911	460784	-0.000523796	3.41061e-13	0	0
17	-1.03514	4.17625e-09	0.011099	5153.74	1.48614	0.977064	-1.92461	-8.10712e-09	-2.3001e-10	-3.76068e-06	7.21216e-06	250.875	-71.8438	-3.1665e-08	2.75671e-07	460800	91	1911	460800	-0.000203126	3.41061e-13	0	0
3	2.87541	4.73698e-09	0.000140872	5153.63	-2.74809	0.959685	-0.350457	-8.17463e-09	1.98937e-10	5.40167e-08	6.67945e-06	246.562	1.59375	-1.49012e-08	2.42144e-08	460784	12	1911	460784	-8.31359e-05	-2.50111e-12	0	0
6	-2.88532	4.26696e-09	0.000232957	5153.75	2.48536	0.965077	-1.34539	-7.8589e-09	2.57868e-10	-8.99658e-07	9.72673e-06	197.656	-18.7188	-4.09782e-08	-1.11759e-07	460800	102	1911	460800	0.000237727	5.11591e-12	0	0
9	-1.14731	4.80306e-09	0.000517743	5153.8	-1.70941	0.954306	2.12666	-8.09998e-09	-2.1108e-10	1.86265e-09	9.33558e-06	201.656	1.9375	-2.23517e-08	3.1665e-08	460800	53	1911	460800	0.000194036	7.27596e-12	0	0
23	-2.32739	4.94556e-09	0.0111595	5153.63	-1.70502	0.945225	-2.53665	-8.08891e-09	-1.3072e-10	-3.53903e-07	9.24245e-06	193.75	-0.21875	6.33299e-08	-1.49012e-07	460784	11	1911	460784	-0.000187552	-1.36424e-12	0	0
2	-2.71365	4.58233e-09	0.0158788	5153.62	2.4463	0.944048	-2.091	-7.7989e-09	4.15374e-10	-1.11945e-06	9.57958e-06	182.875	-22.9062	6.51926e-08	-1.00583e-07	460800	21	1911	460800	0.000560758	-4.54747e-12	0	0
12	1.84611	4.12231e-09	0.00604919	5153.67	0.446828	0.990368	0.787385	-8.09677e-09	-9.42896e-11	2.23517e-08	3.91155e-06	320	2.96875	-2.36556e-07	-3.1665e-08	460800	98	1911	460800	0.000388044	3.41061e-13	0	0
5	-0.226407	5.05807e-09	0.00468963	5153.58	-2.76121	0.946731	0.486465	-8.37892e-09	1.31791e-10	-1.8999e-07	6.60494e-06	242.812	-6.8125	3.91155e-08	3.35276e-08	460800	33	1911	460800	-9.54811e-05	2.6148e-12	0	0
19	2.0788	4.09303e-09	0.010621	5153.63	1.53469	0.974202	0.850518	-7.87926e-09	-2.36081e-10	-4.69387e-06	8.06712e-06	236.781	-83.0625	-9.49949e-08	-1.65775e-07	460784	5	1911	460784	-0.000523796	3.41061e-13	0	0
17	-1.03514	4.17625e-09	0.011099	5153.74	1.48614	0.977064	-1.92461	-8.10712e-09	-2.3001e-10	-3.76068e-06	7.21216e-06	250.875	-71.8438	-3.1665e-08	2.75671e-07	460800	91	1911	460800	-0.000203126	3.41061e-13	0	0
3	2.87541	4.73698e-09	0.000140872	5153.63	-2.74809	0.959685	-0.350457	-8.17463e-09	1.98937e-10	5.40167e-08	6.67945e-06	246.562	1.59375	-1.49012e-08	2.42144e-08	460784	12	1911	460784	-8.31359e-05	-2.50111e-12	0	0
6	-2.88532	4.26696e-09	0.000232957	5153.75	2.48536	0.965077	-1.34539	-7.8589e-09	2.57868e-10	-8.99658e-07	9.72673e-06	197.656	-18.7188	-4.09782e-08	-1.11759e-07	460800	102	1911	460800	0.000237727	5.11591e-12	0	0
9	-1.14731	4.80306e-09	0.000517743	5153.8	-1.70941	0.954306	2.12666	-8.09998e-09	-2.1108e-10	1.86265e-09	9.33558e-06	201.656	1.9375	-2.23517e-08	3.1665e-08	460800	53	1911	460800	0.000194036	7.27596e-12	0	0
23	-2.32739	4.94556e-09	0.0111595	5153.63	-1.70502	0.945225	-2.53665	-8.08891e-09	-1.3072e-10	-3.53903e-07	9.24245e-06	193.75	-0.21875	6.33299e-08	-1.49012e-07	460784	11	1911	460784	-0.000187552	-1.36424e-12	0	0
2	-2.71365	4.58233e-09	0.0158788	5153.62	2.4463	0.944048	-2.091	-7.7989e-09	4.15374e-10	-1.11945e-06	9.57958e-06	182.875	-22.9062	6.51926e-08	-1.00583e-07	460800	21	1911	460800	0.000560758	-4.54747e-12	0	0
12	1.84611	4.12231e-09	0.00604919	5153.67	0.446828	0.990368	0.787385	-8.09677e-09	-9.42896e-11	2.23517e-08	3.91155e-06	320	2.96875	-2.36556e-07	-3.1665e-08	460800	98	1911	460800	0.000388044	3.41061e-13	0	0
5	-0.226407	5.05807e-09	0.00468963	5153.58	-2.76121	0.946731	0.486465	-8.37892e-09	1.31791e-10	-1.8999e-07	6.60494e-06	242.812	-6.8125	3.91155e-08	3.35276e-08	460800	33	1911	460800	-9.54811e-05	2.6148e-12	0	0
19	2.0788	4.09303e-09	0.010621	5153.63	1.53469	0.974202	0.850518	-7.87926e-09	-2.36081e-10	-4.69387e-06	8.06712e-06	236.781	-83.0625	-9.49949e-08	-1.65775e-07	460784	5	1911	460784	-0.000523796	3.41061e-13	0	0
17	-1.03514	4.17625e-09	0.011099	5153.74	1.48614	0.977064	-1.92461	-8.10712e-09	-2.3001e-10	-3.76068e-06	7.21216e-06	250.875	-71.8438	-3.1665e-08	2.75671e-07	460800	91	1911	460800	-0.000203126	3.41061e-13	0	0
3	2.87541	4.73698e-09	0.000140872	5153.63	-2.74809	0.959685	-0.350457	-8.17463e-09	1.98937e-10	5.40167e-08	6.67945e-06	246.562	1.59375	-1.49012e-08	2.42144e-08	460784	12	1911	460784	-8.31359e-05	-2.50111e-12	0	0
6	-2.88532	4.26696e-09	0.000232957	5153.75	2.48536	0.965077	-1.34539	-7.8589e-09	2.57868e-10	-8.99658e-07	9.72673e-06	197.656	-18.7188	-4.09782e-08	-1.11759e-07	460800	102	1911	460800	0.000237727	5.11591e-12	0	0
9	-1.14731	4.80306e-09	0.000517743	5153.8	-1.70941	0.954306	2.12666	-8.09998e-09	-2.1108e-10	1.86265e-09	9.33558e-06	201.656	1.9375	-2.23517e-08	3.1665e-08	460800	53	1911	460800	0.000194036	7.27596e-12	0	0
23	-2.32739	4.94556e-09	0.0111595	5153.63	-1.70502	0.945225	-2.53665	-8.08891e-09	-1.3072e-10	-3.53903e-07	9.24245e-06	193.75	-0.21875	6.33299e-08	-1.49012e-07	460784	11	1911	460784	-0.000187552	-1.36424e-12	0	0
2	-2.71365	4.58233e-09	0.0158788	5153.62	2.4463	0.944048	-2.091	-7.7989e-09	4.15374e-10	-1.11945e-06	9.57958e-06	182.875	-22.9062	6.51926e-08	-1.00583e-07	460800	21	1911	460800	0.000560758	-4.54747e-12	0	0
12	1.84611	4.12231e-09	0.00604919	5153.67	0.446828	0.990368	0.787385	-8.09677e-09	-9.42896e-11	2.23517e-08	3.91155e-06	320	2.96875	-2.36556e-07	-3.1665e-08	460800	98	1911	460800	0.000388044	3.41061e-13	0	0
5	-0.226407	5.05807e-09	0.00468963	5153.58	-2.76121	0.946731	0.486465	-8.37892e-09	1.31791e-10	-1.8999e-07	6.60494e-06	242.812	-6.8125	3.91155e-08	3.35276e-08	460800	33	1911	460800	-9.54811e-05	2.6148e-12	0	0
19	2.0788	4.09303e-09	0.010621	5153.63	1.53469	0.974202	0.850518	-7.87926e-09	-2.36081e-10	-4.69387e-06	8.06712e-06	236.781	-83.0625	-9.49949e-08	-1.65775e-07	460784	5	1911	460784	-0.000523796	3.41061e-13	0	0
17	-1.03514	4.17625e-09	0.011099	5153.74	1.48614	0.977064	-1.92461	-8.10712e-09	-2.3001e-10	-3.76068e-06	7.21216e-06	250.875	-71.8438	-3.1665e-08	2.75671e-07	460800	91	1911	460800	-0.000203126	3.41061e-13	0	0
3	2.87541	4.73698e-09	0.000140872	5153.63	-2.74809	0.959685	-0.350457	-8.17463e-09	1.98937e-10	5.40167e-08	6.67945e-06	246.562	1.59375	-1.49012e-08	2.42144e-08	460784	12	1911	460784	-8.31359e-05	-2.50111e-12	0	0
6	-2.88532	4.26696e-09	0.000232957	5153.75	2.48536	0.965077	-1.34539	-7.8589e-09	2.57868e-10	-8.99658e-07	9.72673e-06	197.656	-18.7188	-4.09782e-08	-1.11759e-07	460800	102	1911	460800	0.000237727	5.11591e-12	0	0
9	-1.14731	4.80306e-09	0.000517743	5153.8	-1.70941	0.954306	2.12666	-8.09998e-09	-2.1108e-10	1.86265e-09	9.33558e-06	201.656	1.9375	-2.23517e-08	3.1665e-08	460800	53	1911	460800	0.000194036	7.27596e-12	0	0
23	-2.32739	4.94556e-09	0.0111595	5153.63	-1.70502	0.945225	-2.53665	-8.08891e-09	-1.3072e-10	-3.53903e-07	9.24245e-06	193.75	-0.21875	6.33299e-08	-1.49012e-07	460784	11	1911	460784	-0.000187552	-1.36424e-12	0	0
2	-2.71365	4.58233e-09	0.0158788	5153.62	2.4463	0.944048	-2.091	-7.7989e-09	4.15374e-10	-1.11945e-06	9.57958e-06	182.875	-22.9062	6.51926e-08	-1.00583e-07	460800	21	1911	460800	0.000560758	-4.54747e-12	0	0
12	1.84611	4.12231e-09	0.00604919	5153.67	0.446828	0.990368	0.787385	-8.09677e-09	-9.42896e-11	2.23517e-08	3.91155e-06	320	2.96875	-2.36556e-07	-3.1665e-08	460800	98	1911	460800	0.000388044	3.41061e-13	0	0
5	-0.226407	5.05807e-09	0.00468963	5153.58	-2.76121	0.946731	0.486465	-8.37892e-09	1.31791e-10	-1.8999e-07	6.60494e-06	242.812	-6.8125	3.91155e-08	3.35276e-08	460800	33	1911	460800	-9.54811e-05	2.6148e-12	0	0
19	2.0788	4.09303e-09	0.010621	5153.63	1.53469	0.974202	0.850518	-7.87926e-09	-2.36081e-10	-4.69387e-06	8.06712e-06	236.781	-83.0625	-9.49949e-08	-1.65775e-07	460784	5	1911	460784	-0.000523796	3.41061e-13	0	0
17	-1.03514	4.17625e-09	0.011099	5153.74	1.48614	0.977064	-1.92461	-8.10712e-09	-2.3001e-10	-3.76068e-06	7.21216e-06	250.875	-71.8438	-3.1665e-08	2.75671e-07	460800	91	1911	460800	-0.000203126	3.41061e-13	0	0
3	2.87541	4.73698e-09	0.000140872	5153.63	-2.74809	0.959685	-0.350457	-8.17463e-09	1.98937e-10	5.40167e-08	6.67945e-06	246.562	1.59375	-1.49012e-08	2.42144e-08	460784	12	1911	460784	-8.31359e-05	-2.50111e-12	0	0
6	-2.88532	4.26696e-09	0.000232957	5153.75	2.48536	0.965077	-1.34539	-7.8589e-09	2.57868e-10	-8.99658e-07	9.72673e-06	197.656	-18.7188	-4.09782e-08	-1.11759e-07	460800	102	1911	460800	0.000237727	5.11591e-12	0	0
9	-1.14731	4.80306e-09	0.000517743	5153.8	-1.70941	0.954306	2.12666	-8.09998e-09	-2.1108e-10	1.86265e-09	9.33558e-06	201.656	1.9375	-2.23517e-08	3.1665e-08	460800	53	1911	460800	0.000194036	7.27596e-12	0	0
23	-2.32739	4.94556e-09	0.0111595	5153.63	-1.70502	0.945225	-2.53665	-8.08891e-09	-1.3072e-10	-3.53903e-07	9.24245e-06	193.75	-0.21875	6.33299e-08	-1.49012e-07	460784	11	1911	460784	-0.000187552	-1.36424e-12	0	0
2	-2.71365	4.58233e-09	0.0158788	5153.62	2.4463	0.944048	-2.091	-7.7989e-09	4.15374e-10	-1.11945e-06	9.57958e-06	182.875	-22.9062	6.51926e-08	-1.00583e-07	460800	21	1911	460800	0.000560758	-4.54747e-12	0	0
12	1.84611	4.12231e-09	0.00604919	5153.67	0.446828	0.990368	0.787385	-8.09677e-09	-9.42896e-11	2.23517e-08	3.91155e-06	320	2.96875	-2.36556e-07	-3.1665e-08	460800	98	1911	460800	0.000388044	3.41061e-13	0	0
5	-0.226407	5.05807e-09	0.00468963	5153.58	-2.76121	0.946731	0.486465	-8.37892e-09	1.31791e-10	-1.8999e-07	6.60494e-06	242.812	-6.8125	3.91155e-08	3.35276e-08	460800	33	1911	460800	-9.54811e-05	2.6148e-12	0	0
19	2.0788	4.09303e-09	0.010621	5153.63	1.53469	0.974202	0.850518	-7.87926e-09	-2.36081e-10	-4.69387e-06	8.06712e-06	236.781	-83.0625	-9.49949e-08	-1.65775e-07	460784	5	1911	460784	-0.000523796	3.41061e-13	0	0
17	-1.03514	4.17625e-09	0.011099	5153.74	1.48614	0.977064	-1.92461	-8.10712e-09	-2.3001e-10	-3.76068e-06	7.21216e-06	250.875	-71.8438	-3.1665e-08	2.75671e-07	460800	91	1911	460800	-0.000203126	3.41061e-13	0	0
3	2.87541	4.73698e-09	0.000140872	5153.63	-2.74809	0.959685	-0.350457	-8.17463e-09	1.98937e-10	5.40167e-08	6.67945e-06	246.562	1.59375	-1.49012e-08	2.42144e-08	460784	12	1911	460784	-8.31359e-05	-2.50111e-12	0	0
6	-2.88532	4.26696e-09	0.000232957	5153.75	2.48536	0.965077	-1.34539	-7.8589e-09	2.57868e-10	-8.99658e-07	9.72673e-06	197.656	-18.7188	-4.09782e-08	-1.11759e-07	460800	102	1911	460800	0.000237727	5.11591e-12	0	0
9	-1.14731	4.80306e-09	0.000517743	5153.8	-1.70941	0.954306	2.12666	-8.09998e-09	-2.1108e-10	1.86265e-09	9.33558e-06	201.656	1.9375	-2.23517e-08	3.1665e-08	460800	53	1911	460800	0.000194036	7.27596e-12	0	0
23	-2.32739	4.94556e-09	0.0111595	5153.63	-1.70502	0.945225	-2.53665	-8.08891e-09	-1.3072e-10	-3.53903e-07	9.24245e-06	193.75	-0.21875	6.33299e-08	-1.49012e-07	460784	11	1911	460784	-0.000187552	-1.36424e-12	0	0
2	-2.71365	4.58233e-09	0.0158788	5153.62	2.4463	0.944048	-2.091	-7.7989e-09	4.15374e-10	-1.11945e-06	9.57958e-06	182.875	-22.9062	6.51926e-08	-1.00583e-07	460800	21	1911	460800	0.000560758	-4.54747e-12	0	0
12	1.84611	4.12231e-09	0.00604919	5153.67	0.446828	0.990368	0.787385	-8.09677e-09	-9.42896e-11	2.23517e-08	3.91155e-06	320	2.96875	-2.36556e-07	-3.1665e-08	460800	98	1911	460800	0.000388044	3.41061e-13	0	0
5	-0.226407	5.05807e-09	0.00468963	5153.58	-2.76121	0.946731	0.486465	-8.37892e-09	1.31791e-10	-1.8999e-07	6.60494e-06	242.812	-6.8125	3.91155e-08	3.35276e-08	460800	33	1911	460800	-9.54811e-05	2.6148e-12	0	0
19	2.0788	4.09303e-09	0.010621	5153.63	1.53469	0.974202	0.850518	-7.87926e-09	-2.36081e-10	-4.69387e-06	8.06712e-06	236.781	-83.0625	-9.49949e-08	-1.65775e-07	460784	5	1911	460784	-0.000523796	3.41061e-13	0	0
17	-1.03514	4.17625e-09	0.011099	5153.74	1.48614	0.977064	-1.92461	-8.10712e-09	-2.3001e-10	-3.76068e-06	7.21216e-06	250.875	-71.8438	-3.1665e-08	2.75671e-07	460800	91	1911	460800	-0.000203126	3.41061e-13	0	0
3	2.87541	4.73698e-09	0.000140872	5153.63	-2.74809	0.959685	-0.350457	-8.17463e-09	1.98937e-10	5.40167e-08	6.67945e-06	246.562	1.59375	-1.49012e-08	2.42144e-08	460784	12	1911	460784	-8.31359e-05	-2.50111e-12	0	0
6	-2.88532	4.26696e-09	0.000232957	5153.75	2.48536	0.965077	-1.34539	-7.8589e-09	2.57868e-10	-8.99658e-07	9.72673e-06	197.656	-18.7188	-4.09782e-08	-1.11759e-07	460800	102	1911	460800	0.000237727	5.11591e-12	0	0
9	-1.14731	4.80306e-09	0.000517743	5153.8	-1.70941	0.954306	2.12666	-8.09998e-09	-2.1108e-10	1.86265e-09	9.33558e-06	201.656	1.9375	-2.23517e-08	3.1665e-08	460800	53	1911	460800	0.000194036	7.27596e-12	0	0
23	-2.32739	4.94556e-09	0.0111595	5153.63	-1.70502	0.945225	-2.53665	-8.08891e-09	-1.3072e-10	-3.53903e-07	9.24245e-06	193.75	-0.21875	6.33299e-08	-1.49012e-07	460784	11	1911	460784	-0.000187552	-1.36424e-12	0	0
2	-2.71365	4.58233e-09	0.0158788	5153.62	2.4463	0.944048	-2.091	-7.7989e-09	4.15374e-10	-1.11945e-06	9.57958e-06	182.875	-22.9062	6.51926e-08	-1.00583e-07	460800	21	1911	460800	0.000560758	-4.54747e-12	0	0
12	1.84611	4.12231e-09	0.00604919	5153.67	0.446828	0.990368	0.787385	-8.09677e-09	-9.42896e-11	2.23517e-08	3.91155e-06	320	2.96875	-2.36556e-07	-3.1665e-08	460800	98	1911	460800	0.000388044	3.41061e-13	0	0
5	-0.226407	5.05807e-09	0.00468963	5153.58	-2.76121	0.946731	0.486465	-8.37892e-09	1.31791e-10	-1.8999e-07	6.60494e-06	242.812	-6.8125	3.91155e-08	3.35276e-08	460800	33	1911	460800	-9.54811e-05	2.6148e-12	0	0
19	2.0788	4.09303e-09	0.010621	5153.63	1.53469	0.974202	0.850518	-7.87926e-09	-2.36081e-10	-4.69387e-06	8.06712e-06	236.781	-83.0625	-9.49949e-08	-1.65775e-07	460784	5	1911	460784	-0.000523796	3.41061e-13	0	0
3	2.87541	4.73698e-09	0.000140872	5153.63	-2.74809	0.959685	-0.350457	-8.17463e-09	1.98937e-10	5.40167e-08	6.67945e-06	246.562	1.59375	-1.49012e-08	2.42144e-08	460784	12	1911	460784	-8.31359e-05	-2.50111e-12	0	0
6	-2.88532	4.26696e-09	0.000232957	5153.75	2.48536	0.965077	-1.34539	-7.8589e-09	2.57868e-10	-8.99658e-07	9.72673e-06	197.656	-18.7188	-4.09782e-08	-1.11759e-07	460800	102	1911	460800	0.000237727	5.11591e-12	0	0
9	-1.14731	4.80306e-09	0.000517743	5153.8	-1.70941	0.954306	2.12666	-8.09998e-09	-2.1108e-10	1.86265e-09	9.33558e-06	201.656	1.9375	-2.23517e-08	3.1665e-08	460800	53	1911	460800	0.000194036	7.27596e-12	0	0
23	-2.32739	4.94556e-09	0.0111595	5153.63	-1.70502	0.945225	-2.53665	-8.08891e-09	-1.3072e-10	-3.53903e-07	9.24245e-06	193.75	-0.21875	6.33299e-08	-1.49012e-07	460784	11	1911	460784	-0.000187552	-1.36424e-12	0	0
2	-2.71365	4.58233e-09	0.0158788	5153.62	2.4463	0.944048	-2.091	-7.7989e-09	4.15374e-10	-1.11945e-06	9.57958e-06	182.875	-22.9062	6.51926e-08	-1.00583e-07	460800	21	1911	460800	0.000560758	-4.54747e-12	0	0
12	1.84611	4.12231e-09	0.00604919	5153.67	0.446828	0.990368	0.787385	-8.09677e-09	-9.42896e-11	2.23517e-08	3.91155e-06	320	2.96875	-2.36556e-07	-3.1665e-08	460800	98	1911	460800	0.000388044	3.41061e-13	0	0
17	-1.03747	4.17625e-09	0.011099	5153.74	1.48614	0.977064	-1.92461	-8.10712e-09	-2.30367e-10	-3.76254e-06	7.21216e-06	250.875	-71.8438	-3.1665e-08	2.75671e-07	460784	6	1911	460784	-0.000203125	3.41061e-13	0	0
5	-0.226407	5.05807e-09	0.00468963	5153.58	-2.76121	0.946731	0.486465	-8.37892e-09	1.31791e-10	-1.8999e-07	6.60494e-06	242.812	-6.8125	3.91155e-08	3.35276e-08	460800	33	1911	460800	-9.54811e-05	2.6148e-12	0	0
19	2.0788	4.09303e-09	0.010621	5153.63	1.53469	0.974202	0.850518	-7.87926e-09	-2.36081e-10	-4.69387e-06	8.06712e-06	236.781	-83.0625	-9.49949e-08	-1.65775e-07	460784	5	1911	460784	-0.000523796	3.41061e-13	0	0
3	2.87541	4.73698e-09	0.000140872	5153.63	-2.74809	0.959685	-0.350457	-8.17463e-09	1.98937e-10	5.40167e-08	6.67945e-06	246.562	1.59375	-1.49012e-08	2.42144e-08	460784	12	1911	460784	-8.31359e-05	-2.50111e-12	0	0
6	-2.88532	4.26696e-09	0.000232957	5153.75	2.48536	0.965077	-1.34539	-7.8589e-09	2.57868e-10	-8.99658e-07	9.72673e-06	197.656	-18.7188	-4.09782e-08	-1.11759e-07	460800	102	1911	460800	0.000237727	5.11591e-12	0	0
9	-1.14731	4.80306e-09	0.000517743	5153.8	-1.70941	0.954306	2.12666	-8.09998e-09	-2.1108e-10	1.86265e-09	9.33558e-06	201.656	1.9375	-2.23517e-08	3.1665e-08	460800	53	1911	460800	0.000194036	7.27596e-12	0	0
23	-2.32739	4.94556e-09	0.0111595	5153.63	-1.70502	0.945225	-2.53665	-8.08891e-09	-1.3072e-10	-3.53903e-07	9.24245e-06	193.75	-0.21875	6.33299e-08	-1.49012e-07	460784	11	1911	460784	-0.000187552	-1.36424e-12	0	0
2	-2.71365	4.58233e-09	0.0158788	5153.62	2.4463	0.944048	-2.091	-7.7989e-09	4.15374e-10	-1.11945e-06	9.57958e-06	182.875	-22.9062	6.51926e-08	-1.00583e-07	460800	21	1911	460800	0.000560758	-4.54747e-12	0	0
12	1.84611	4.12231e-09	0.00604919	5153.67	0.446828	0.990368	0.787385	-8.09677e-09	-9.42896e-11	2.23517e-08	3.91155e-06	320	2.96875	-2.36556e-07	-3.1665e-08	460800	98	1911	460800	0.000388044	3.41061e-13	0	0
17	-1.03747	4.17625e-09	0.011099	5153.74	1.48614	0.977064	-1.92461	-8.10712e-09	-2.30367e-10	-3.76254e-06	7.21216e-06	250.875	-71.8438	-3.1665e-08	2.75671e-07	460784	6	1911	460784	-0.000203125	3.41061e-13	0	0
5	-0.226407	5.05807e-09	0.00468963	5153.58	-2.76121	0.946731	0.486465	-8.37892e-09	1.31791e-10	-1.8999e-07	6.60494e-06	242.812	-6.8125	3.91155e-08	3.35276e-08	460800	33	1911	460800	-9.54811e-05	2.6148e-12	0	0
19	2.0788	4.09303e-09	0.010621	5153.63	1.53469	0.974202	0.850518	-7.87926e-09	-2.36081e-10	-4.69387e-06	8.06712e-06	236.781	-83.0625	-9.49949e-08	-1.65775e-07	460784	5	1911	460784	-0.000523796	3.41061e-13	0	0
3	2.87541	4.73698e-09	0.000140872	5153.63	-2.74809	0.959685	-0.350457	-8.17463e-09	1.98937e-10	5.40167e-08	6.67945e-06	246.562	1.59375	-1.49012e-08	2.42144e-08	460784	12	1911	460784	-8.31359e-05	-2.50111e-12	0	0
6	-2.88532	4.26696e-09	0.000232957	5153.75	2.48536	0.965077	-1.34539	-7.8589e-09	2.57868e-10	-8.99658e-07	9.72673e-06	197.656	-18.7188	-4.09782e-08	-1.11759e-07	460800	102	1911	460800	0.000237727	5.11591e-12	0	0
9	-1.14731	4.80306e-09	0.000517743	5153.8	-1.70941	0.954306	2.12666	-8.09998e-09	-2.1108e-10	1.86265e-09	9.33558e-06	201.656	1.9375	-2.23517e-08	3.1665e-08	460800	53	1911	460800	0.000194036	7.27596e-12	0	0
23	-2.32739	4.94556e-09	0.0111595	5153.63	-1.70502	0.945225	-2.53665	-8.08891e-09	-1.3072e-10	-3.53903e-07	9.24245e-06	193.75	-0.21875	6.33299e-08	-1.49012e-07	460784	11	1911	460784	-0.000187552	-1.36424e-12	0	0
2	-2.71365	4.58233e-09	0.0158788	5153.62	2.4463	0.944048	-2.091	-7.7989e-09	4.15374e-10	-1.11945e-06	9.57958e-06	182.875	-22.9062	6.51926e-08	-1.00583e-07	460800	21	1911	460800	0.000560758	-4.54747e-12	0	0
12	1.84611	4.12231e-09	0.00604919	5153.67	0.446828	0.990368	0.787385	-8.09677e-09	-9.42896e-11	2.23517e-08	3.91155e-06	320	2.96875	-2.36556e-07	-3.1665e-08	460800	98	1911	460800	0.000388044	3.41061e-13	0	0
17	-1.03747	4.17625e-09	0.011099	5153.74	1.48614	0.977064	-1.92461	-8.10712e-09	-2.30367e-10	-3.76254e-06	7.21216e-06	250.875	-71.8438	-3.1665e-08	2.75671e-07	460784	6	1911	460784	-0.000203125	3.41061e-13	0	0
5	-0.226407	5.05807e-09	0.00468963	5153.58	-2.76121	0.946731	0.486465	-8.37892e-09	1.31791e-10	-1.8999e-07	6.60494e-06	242.812	-6.8125	3.91155e-08	3.35276e-08	460800	33	1911	460800	-9.54811e-05	2.6148e-12	0	0
19	2.0788	4.09303e-09	0.010621	5153.63	1.53469	0.974202	0.850518	-7.87926e-09	-2.36081e-10	-4.69387e-06	8.06712e-06	236.781	-83.0625	-9.49949e-08	-1.65775e-07	460784	5	1911	460784	-0.000523796	3.41061e-13	0	0
3	2.87541	4.73698e-09	0.000140872	5153.63	-2.74809	0.959685	-0.350457	-8.17463e-09	1.98937e-10	5.40167e-08	6.67945e-06	246.562	1.59375	-1.49012e-08	2.42144e-08	460784	12	1911	460784	-8.31359e-05	-2.50111e-12	0	0
6	-2.88532	4.26696e-09	0.000232957	5153.75	2.48536	0.965077	-1.34539	-7.8589e-09	2.57868e-10	-8.99658e-07	9.72673e-06	197.656	-18.7188	-4.09782e-08	-1.11759e-07	460800	102	1911	460800	0.000237727	5.11591e-12	0	0
9	-1.14731	4.80306e-09	0.000517743	5153.8	-1.70941	0.954306	2.12666	-8.09998e-09	-2.1108e-10	1.86265e-09	9.33558e-06	201.656	1.9375	-2.23517e-08	3.1665e-08	460800	53	1911	460800	0.000194036	7.27596e-12	0	0
23	-2.32739	4.94556e-09	0.0111595	5153.63	-1.70502	0.945225	-2.53665	-8.08891e-09	-1.3072e-10	-3.53903e-07	9.24245e-06	193.75	-0.21875	6.33299e-08	-1.49012e-07	460784	11	1911	460784	-0.000187552	-1.36424e-12	0	0
2	-2.71365	4.58233e-09	0.0158788	5153.62	2.4463	0.944048	-2.091	-7.7989e-09	4.15374e-10	-1.11945e-06	9.57958e-06	182.875	-22.9062	6.51926e-08	-1.00583e-07	460800	21	1911	460800	0.000560758	-4.54747e-12	0	0
12	1.84611	4.12231e-09	0.00604919	5153.67	0.446828	0.990368	0.787385	-8.09677e-09	-9.42896e-11	2.23517e-08	3.91155e-06	320	2.96875	-2.36556e-07	-3.1665e-08	460800	98	1911	460800	0.000388044	3.41061e-13	0	0
17	-1.03747	4.17625e-09	0.011099	5153.74	1.48614	0.977064	-1.92461	-8.10712e-09	-2.30367e-10	-3.76254e-06	7.21216e-06	250.875	-71.8438	-3.1665e-08	2.75671e-07	460784	6	1911	460784	-0.000203125	3.41061e-13	0	0
5	-0.226407	5.05807e-09	0.00468963	5153.58	-2.76121	0.946731	0.486465	-8.37892e-09	1.31791e-10	-1.8999e-07	6.60494e-06	242.812	-6.8125	3.91155e-08	3.35276e-08	460800	33	1911	460800	-9.54811e-05	2.6148e-12	0	0
19	2.0788	4.09303e-09	0.010621	5153.63	1.53469	0.974202	0.850518	-7.87926e-09	-2.36081e-10	-4.69387e-06	8.06712e-06	236.781	-83.0625	-9.49949e-08	-1.65775e-07	460784	5	1911	460784	-0.000523796	3.41061e-13	0	0
3	2.87541	4.73698e-09	0.000140872	5153.63	-2.74809	0.959685	-0.350457	-8.17463e-09	1.98937e-10	5.40167e-08	6.67945e-06	246.562	1.59375	-1.49012e-08	2.42144e-08	460784	12	1911	460784	-8.31359e-05	-2.50111e-12	0	0
6	-2.88532	4.26696e-09	0.000232957	5153.75	2.48536	0.965077	-1.34539	-7.8589e-09	2.57868e-10	-8.99658e-07	9.72673e-06	197.656	-18.7188	-4.09782e-08	-1.11759e-07	460800	102	1911	460800	0.000237727	5.11591e-12	0	0
9	-1.14731	4.80306e-09	0.000517743	5153.8	-1.70941	0.954306	2.12666	-8.09998e-09	-2.1108e-10	1.86265e-09	9.33558e-06	201.656	1.9375	-2.23517e-08	3.1665e-08	460800	53	1911	460800	0.000194036	7.27596e-12	0	0
23	-2.32739	4.94556e-09	0.0111595	5153.63	-1.70502	0.945225	-2.53665	-8.08891e-09	-1.3072e-10	-3.53903e-07	9.24245e-06	193.75	-0.21875	6.33299e-08	-1.49012e-07	460784	11	1911	460784	-0.000187552	-1.36424e-12	0	0
2	-2.71365	4.58233e-09	0.0158788	5153.62	2.4463	0.944048	-2.091	-7.7989e-09	4.15374e-10	-1.11945e-06	9.57958e-06	182.875	-22.9062	6.51926e-08	-1.00583e-07	460800	21	1911	460800	0.000560758	-4.54747e-12	0	0
12	1.84611	4.12231e-09	0.00604919	5153.67	0.446828	0.990368	0.787385	-8.09677e-09	-9.42896e-11	2.23517e-08	3.91155e-06	320	2.96875	-2.36556e-07	-3.1665e-08	460800	98	1911	460800	0.000388044	3.41061e-13	0	0
17	-1.03747	4.17625e-09	0.011099	5153.74	1.48614	0.977064	-1.92461	-8.10712e-09	-2.30367e-10	-3.76254e-06	7.21216e-06	250.875	-71.8438	-3.1665e-08	2.75671e-07	460784	6	1911	460784	-0.000203125	3.41061e-13	0	0
5	-0.226407	5.05807e-09	0.00468963	5153.58	-2.76121	0.946731	0.486465	-8.37892e-09	1.31791e-10	-1.8999e-07	6.60494e-06	242.812	-6.8125	3.91155e-08	3.35276e-08	460800	33	1911	460800	-9.54811e-05	2.6148e-12	0	0
19	2.0788	4.09303e-09	0.010621	5153.63	1.53469	0.974202	0.850518	-7.87926e-09	-2.36081e-10	-4.69387e-06	8.06712e-06	236.781	-83.0625	-9.49949e-08	-1.65775e-07	460784	5	1911	460784	-0.000523796	3.41061e-13	0	0
3	2.87541	4.73698e-09	0.000140872	5153.63	-2.74809	0.959685	-0.350457	-8.17463e-09	1.98937e-10	5.40167e-08	6.67945e-06	246.562	1.59375	-1.49012e-08	2.42144e-08	460784	12	1911	460784	-8.31359e-05	-2.50111e-12	0	0
6	-2.88532	4.26696e-09	0.000232957	5153.75	2.48536	0.965077	-1.34539	-7.8589e-09	2.57868e-10	-8.99658e-07	9.72673e-06	197.656	-18.7188	-4.09782e-08	-1.11759e-07	460800	102	1911	460800	0.000237727	5.11591e-12	0	0
9	-1.14731	4.80306e-09	0.000517743	5153.8	-1.70941	0.954306	2.12666	-8.09998e-09	-2.1108e-10	1.86265e-09	9.33558e-06	201.656	1.9375	-2.23517e-08	3.1665e-08	460800	53	1911	460800	0.000194036	7.27596e-12	0	0
23	-2.32739	4.94556e-09	0.0111595	5153.63	-1.70502	0.945225	-2.53665	-8.08891e-09	-1.3072e-10	-3.53903e-07	9.24245e-06	193.75	-0.21875	6.33299e-08	-1.49012e-07	460784	11	1911	460784	-0.000187552	-1.36424e-12	0	0
2	-2.71365	4.58233e-09	0.0158788	5153.62	2.4463	0.944048	-2.091	-7.7989e-09	4.15374e-10	-1.11945e-06	9.57958e-06	182.875	-22.9062	6.51926e-08	-1.00583e-07	460800	21	1911	460800	0.000560758	-4.54747e-12	0	0
12	1.84611	4.12231e-09	0.00604919	5153.67	0.446828	0.990368	0.787385	-8.09677e-09	-9.42896e-11	2.23517e-08	3.91155e-06	320	2.96875	-2.36556e-07	-3.1665e-08	460800	98	1911	460800	0.000388044	3.41061e-13	0	0
17	-1.03747	4.17625e-09	0.011099	5153.74	1.48614	0.977064	-1.92461	-8.10712e-09	-2.30367e-10	-3.76254e-06	7.21216e-06	250.875	-71.8438	-3.1665e-08	2.75671e-07	460784	6	1911	460784	-0.000203125	3.41061e-13	0	0
5	-0.226407	5.05807e-09	0.00468963	5153.58	-2.76121	0.946731	0.486465	-8.37892e-09	1.31791e-10	-1.8999e-07	6.60494e-06	242.812	-6.8125	3.91155e-08	3.35276e-08	460800	33	1911	460800	-9.54811e-05	2.6148e-12	0	0
19	2.0788	4.09303e-09	0.010621	5153.63	1.53469	0.974202	0.850518	-7.87926e-09	-2.36081e-10	-4.69387e-06	8.06712e-06	236.781	-83.0625	-9.49949e-08	-1.65775e-07	460784	5	1911	460784	-0.000523796	3.41061e-13	0	0
3	2.87541	4.73698e-09	0.000140872	5153.63	-2.74809	0.959685	-0.350457	-8.17463e-09	1.98937e-10	5.40167e-08	6.67945e-06	246.562	1.59375	-1.49012e-08	2.42144e-08	460784	12	1911	460784	-8.31359e-05	-2.50111e-12	0	0
6	-2.88532	4.26696e-09	0.000232957	5153.75	2.48536	0.965077	-1.34539	-7.8589e-09	2.57868e-10	-8.99658e-07	9.72673e-06	197.656	-18.7188	-4.09782e-08	-1.11759e-07	460800	102	1911	460800	0.000237727	5.11591e-12	0	0
9	-1.14731	4.80306e-09	0.000517743	5153.8	-1.70941	0.954306	2.12666	-8.09998e-09	-2.1108e-10	1.86265e-09	9.33558e-06	201.656	1.9375	-2.23517e-08	3.1665e-08	460800	53	1911	460800	0.000194036	7.27596e-12	0	0
23	-2.32739	4.94556e-09	0.0111595	5153.63	-1.70502	0.945225	-2.53665	-8.08891e-09	-1.3072e-10	-3.53903e-07	9.24245e-06	193.75	-0.21875	6.33299e-08	-1.49012e-07	460784	11	1911	460784	-0.000187552	-1.36424e-12	0	0
2	-2.71365	4.58233e-09	0.0158788	5153.62	2.4463	0.944048	-2.091	-7.7989e-09	4.15374e-10	-1.11945e-06	9.57958e-06	182.875	-22.9062	6.51926e-08	-1.00583e-07	460800	21	1911	460800	0.000560758	-4.54747e-12	0	0
12	1.84611	4.12231e-09	0.00604919	5153.67	0.446828	0.990368	0.787385	-8.09677e-09	-9.42896e-11	2.23517e-08	3.91155e-06	320	2.96875	-2.36556e-07	-3.1665e-08	460800	98	1911	460800	0.000388044	3.41061e-13	0	0
17	-1.03747	4.17625e-09	0.011099	5153.74	1.48614	0.977064	-1.92461	-8.10712e-09	-2.30367e-10	-3.76254e-06	7.21216e-06	250.875	-71.8438	-3.1665e-08	2.75671e-07	460784	6	1911	460784	-0.000203125	3.41061e-13	0	0
5	-0.226407	5.05807e-09	0.00468963	5153.58	-2.76121	0.946731	0.486465	-8.37892e-09	1.31791e-10	-1.8999e-07	6.60494e-06	242.812	-6.8125	3.91155e-08	3.35276e-08	460800	33	1911	460800	-9.54811e-05	2.6148e-12	0	0
19	2.0788	4.09303e-09	0.010621	5153.63	1.53469	0.974202	0.850518	-7.87926e-09	-2.36081e-10	-4.69387e-06	8.06712e-06	236.781	-83.0625	-9.49949e-08	-1.65775e-07	460784	5	1911	460784	-0.000523796	3.41061e-13	0	0
3	2.87541	4.73698e-09	0.000140872	5153.63	-2.74809	0.959685	-0.350457	-8.17463e-09	1.98937e-10	5.40167e-08	6.67945e-06	246.562	1.59375	-1.49012e-08	2.42144e-08	460784	12	1911	460784	-8.31359e-05	-2.50111e-12	0	0
6	-2.88532	4.26696e-09	0.000232957	5153.75	2.48536	0.965077	-1.34539	-7.8589e-09	2.57868e-10	-8.99658e-07	9.72673e-06	197.656	-18.7188	-4.09782e-08	-1.11759e-07	460800	102	1911	460800	0.000237727	5.11591e-12	0	0
9	-1.14731	4.80306e-09	0.000517743	5153.8	-1.70941	0.954306	2.12666	-8.09998e-09	-2.1108e-10	1.86265e-09	9.33558e-06	201.656	1.9375	-2.23517e-08	3.1665e-08	460800	53	1911	460800	0.000194036	7.27596e-12	0	0
23	-2.32739	4.94556e-09	0.0111595	5153.63	-1.70502	0.945225	-2.53665	-8.08891e-09	-1.3072e-10	-3.53903e-07	9.24245e-06	193.75	-0.21875	6.33299e-08	-1.49012e-07	460784	11	1911	460784	-0.000187552	-1.36424e-12	0	0
2	-2.71365	4.58233e-09	0.0158788	5153.62	2.4463	0.944048	-2.091	-7.7989e-09	4.15374e-10	-1.11945e-06	9.57958e-06	182.875	-22.9062	6.51926e-08	-1.00583e-07	460800	21	1911	460800	0.000560758	-4.54747e-12	0	0
12	1.84611	4.12231e-09	0.00604919	5153.67	0.446828	0.990368	0.787385	-8.09677e-09	-9.42896e-11	2.23517e-08	3.91155e-06	320	2.96875	-2.36556e-07	-3.1665e-08	460800	98	1911	460800	0.000388044	3.41061e-13	0	0
17	-1.03747	4.17625e-09	0.011099	5153.74	1.48614	0.977064	-1.92461	-8.10712e-09	-2.30367e-10	-3.76254e-06	7.21216e-06	250.875	-71.8438	-3.1665e-08	2.75671e-07	460784	6	1911	460784	-0.000203125	3.41061e-13	0	0
5	-0.226407	5.05807e-09	0.00468963	5153.58	-2.76121	0.946731	0.486465	-8.37892e-09	1.31791e-10	-1.8999e-07	6.60494e-06	242.812	-6.8125	3.91155e-08	3.35276e-08	460800	33	1911	460800	-9.54811e-05	2.6148e-12	0	0
19	2.0788	4.09303e-09	0.010621	5153.63	1.53469	0.974202	0.850518	-7.87926e-09	-2.36081e-10	-4.69387e-06	8.06712e-06	236.781	-83.0625	-9.49949e-08	-1.65775e-07	460784	5	1911	460784	-0.000523796	3.41061e-13	0	0
3	2.87541	4.73698e-09	0.000140872	5153.63	-2.74809	0.959685	-0.350457	-8.17463e-09	1.98937e-10	5.40167e-08	6.67945e-06	246.562	1.59375	-1.49012e-08	2.42144e-08	460784	12	1911	460784	-8.31359e-05	-2.50111e-12	0	0
6	-2.88532	4.26696e-09	0.000232957	5153.75	2.48536	0.965077	-1.34539	-7.8589e-09	2.57868e-10	-8.99658e-07	9.72673e-06	197.656	-18.7188	-4.09782e-08	-1.11759e-07	460800	102	1911	460800	0.000237727	5.11591e-12	0	0
9	-1.14731	4.80306e-09	0.000517743	5153.8	-1.70941	0.954306	2.12666	-8.09998e-09	-2.1108e-10	1.86265e-09	9.33558e-06	201.656	1.9375	-2.23517e-08	3.1665e-08	460800	53	1911	460800	0.000194036	7.27596e-12	0	0
23	-2.32739	4.94556e-09	0.0111595	5153.63	-1.70502	0.945225	-2.53665	-8.08891e-09	-1.3072e-10	-3.53903e-07	9.24245e-06	193.75	-0.21875	6.33299e-08	-1.49012e-07	460784	11	1911	460784	-0.000187552	-1.36424e-12	0	0
2	-2.71365	4.58233e-09	0.0158788	5153.62	2.4463	0.944048	-2.091	-7.7989e-09	4.15374e-10	-1.11945e-06	9.57958e-06	182.875	-22.9062	6.51926e-08	-1.00583e-07	460800	21	1911	460800	0.000560758	-4.54747e-12	0	0
12	1.84611	4.12231e-09	0.00604919	5153.67	0.446828	0.990368	0.787385	-8.09677e-09	-9.42896e-11	2.23517e-08	3.91155e-06	320	2.96875	-2.36556e-07	-3.1665e-08	460800	98	1911	460800	0.000388044	3.41061e-13	0	0
17	-1.03747	4.17625e-09	0.011099	5153.74	1.48614	0.977064	-1.92461	-8.10712e-09	-2.30367e-10	-3.76254e-06	7.21216e-06	250.875	-71.8438	-3.1665e-08	2.75671e-07	460784	6	1911	460784	-0.000203125	3.41061e-13	0	0
5	-0.226407	5.05807e-09	0.00468963	5153.58	-2.76121	0.946731	0.486465	-8.37892e-09	1.31791e-10	-1.8999e-07	6.60494e-06	242.812	-6.8125	3.91155e-08	3.35276e-08	460800	33	1911	460800	-9.54811e-05	2.6148e-12	0	0
19	2.0788	4.09303e-09	0.010621	5153.63	1.53469	0.974202	0.850518	-7.87926e-09	-2.36081e-10	-4.69387e-06	8.06712e-06	236.781	-83.0625	-9.49949e-08	-1.65775e-07	460784	5	1911	460784	-0.000523796	3.41061e-13	0	0
3	2.87541	4.73698e-09	0.000140872	5153.63	-2.74809	0.959685	-0.350457	-8.17463e-09	1.98937e-10	5.40167e-08	6.67945e-06	246.562	1.59375	-1.49012e-08	2.42144e-08	460784	12	1911	460784	-8.31359e-05	-2.50111e-12	0	0
6	-2.88532	4.26696e-09	0.000232957	5153.75	2.48536	0.965077	-1.34539	-7.8589e-09	2.57868e-10	-8.99658e-07	9.72673e-06	197.656	-18.7188	-4.09782e-08	-1.11759e-07	460800	102	1911	460800	0.000237727	5.11591e-12	0	0
9	-1.14731	4.80306e-09	0.000517743	5153.8	-1.70941	0.954306	2.12666	-8.09998e-09	-2.1108e-10	1.86265e-09	9.33558e-06	201.656	1.9375	-2.23517e-08	3.1665e-08	460800	53	1911	460800	0.000194036	7.27596e-12	0	0
23	-2.32739	4.94556e-09	0.0111595	5153.63	-1.70502	0.945225	-2.53665	-8.08891e-09	-1.3072e-10	-3.53903e-07	9.24245e-06	193.75	-0.21875	6.33299e-08	-1.49012e-07	460784	11	1911	460784	-0.000187552	-1.36424e-12	0	0
2	-2.71365	4.58233e-09	0.0158788	5153.62	2.4463	0.944048	-2.091	-7.7989e-09	4.15374e-10	-1.11945e-06	9.57958e-06	182.875	-22.9062	6.51926e-08	-1.00583e-07	460800	21	1911	460800	0.000560758	-4.54747e-12	0	0
12	1.84611	4.12231e-09	0.00604919	5153.67	0.446828	0.990368	0.787385	-8.09677e-09	-9.42896e-11	2.23517e-08	3.91155e-06	320	2.96875	-2.36556e-07	-3.1665e-08	460800	98	1911	460800	0.000388044	3.41061e-13	0	0
17	-1.03747	4.17625e-09	0.011099	5153.74	1.48614	0.977064	-1.92461	-8.10712e-09	-2.30367e-10	-3.76254e-06	7.21216e-06	250.875	-71.8438	-3.1665e-08	2.75671e-07	460784	6	1911	460784	-0.000203125	3.41061e-13	0	0
5	-0.226407	5.05807e-09	0.00468963	5153.58	-2.76121	0.946731	0.486465	-8.37892e-09	1.31791e-10	-1.8999e-07	6.60494e-06	242.812	-6.8125	3.91155e-08	3.35276e-08	460800	33	1911	460800	-9.54811e-05	2.6148e-12	0	0
19	2.0788	4.09303e-09	0.010621	5153.63	1.53469	0.974202	0.850518	-7.87926e-09	-2.36081e-10	-4.69387e-06	8.06712e-06	236.781	-83.0625	-9.49949e-08	-1.65775e-07	460784	5	1911	460784	-0.000523796	3.41061e-13	0	0
3	2.87541	4.73698e-09	0.000140872	5153.63	-2.74809	0.959685	-0.350457	-8.17463e-09	1.98937e-10	5.40167e-08	6.67945e-06	246.562	1.59375	-1.49012e-08	2.42144e-08	460784	12	1911	460784	-8.31359e-05	-2.50111e-12	0	0
6	-2.88532	4.26696e-09	0.000232957	5153.75	2.48536	0.965077	-1.34539	-7.8589e-09	2.57868e-10	-8.99658e-07	9.72673e-06	197.656	-18.7188	-4.09782e-08	-1.11759e-07	460800	102	1911	460800	0.000237727	5.11591e-12	0	0
9	-1.14731	4.80306e-09	0.000517743	5153.8	-1.70941	0.954306	2.12666	-8.09998e-09	-2.1108e-10	1.86265e-09	9.33558e-06	201.656	1.9375	-2.23517e-08	3.1665e-08	460800	53	1911	460800	0.000194036	7.27596e-12	0	0
23	-2.32739	4.94556e-09	0.0111595	5153.63	-1.70502	0.945225	-2.53665	-8.08891e-09	-1.3072e-10	-3.53903e-07	9.24245e-06	193.75	-0.21875	6.33299e-08	-1.49012e-07	460784	11	1911	460784	-0.000187552	-1.36424e-12	0	0
2	-2.71365	4.58233e-09	0.0158788	5153.62	2.4463	0.944048	-2.091	-7.7989e-09	4.15374e-10	-1.11945e-06	9.57958e-06	182.875	-22.9062	6.51926e-08	-1.00583e-07	460800	21	1911	460800	0.000560758	-4.54747e-12	0	0
12	1.84611	4.12231e-09	0.00604919	5153.67	0.446828	0.990368	0.787385	-8.09677e-09	-9.42896e-11	2.23517e-08	3.91155e-06	320	2.96875	-2.36556e-07	-3.1665e-08	460800	98	1911	460800	0.000388044	3.41061e-13	0	0
17	-1.03747	4.17625e-09	0.011099	5153.74	1.48614	0.977064	-1.92461	-8.10712e-09	-2.30367e-10	-3.76254e-06	7.21216e-06	250.875	-71.8438	-3.1665e-08	2.75671e-07	460784	6	1911	460784	-0.000203125	3.41061e-13	0	0
5	-0.226407	5.05807e-09	0.00468963	5153.58	-2.76121	0.946731	0.486465	-8.37892e-09	1.31791e-10	-1.8999e-07	6.60494e-06	242.812	-6.8125	3.91155e-08	3.35276e-08	460800	33	1911	460800	-9.54811e-05	2.6148e-12	0	0
19	2.0788	4.09303e-09	0.010621	5153.63	1.53469	0.974202	0.850518	-7.87926e-09	-2.36081e-10	-4.69387e-06	8.06712e-06	236.781	-83.0625	-9.49949e-08	-1.65775e-07	460784	5	1911	460784	-0.000523796	3.41061e-13	0	0
3	2.87541	4.73698e-09	0.000140872	5153.63	-2.74809	0.959685	-0.350457	-8.17463e-09	1.98937e-10	5.40167e-08	6.67945e-06	246.562	1.59375	-1.49012e-08	2.42144e-08	460784	12	1911	460784	-8.31359e-05	-2.50111e-12	0	0
6	-2.88532	4.26696e-09	0.000232957	5153.75	2.48536	0.965077	-1.34539	-7.8589e-09	2.57868e-10	-8.99658e-07	9.72673e-06	197.656	-18.7188	-4.09782e-08	-1.11759e-07	460800	102	1911	460800	0.000237727	5.11591e-12	0	0
9	-1.14731	4.80306e-09	0.000517743	5153.8	-1.70941	0.954306	2.12666	-8.09998e-09	-2.1108e-10	1.86265e-09	9.33558e-06	201.656	1.9375	-2.23517e-08	3.1665e-08	460800	53	1911	460800	0.000194036	7.27596e-12	0	0
23	-2.32739	4.94556e-09	0.0111595	5153.63	-1.70502	0.945225	-2.53665	-8.08891e-09	-1.3072e-10	-3.53903e-07	9.24245e-06	193.75	-0.21875	6.33299e-08	-1.49012e-07	460784	11	1911	460784	-0.000187552	-1.36424e-12	0	0
2	-2.71365	4.58233e-09	0.0158788	5153.62	2.4463	0.944048	-2.091	-7.7989e-09	4.15374e-10	-1.11945e-06	9.57958e-06	182.875	-22.9062	6.51926e-08	-1.00583e-07	460800	21	1911	460800	0.000560758	-4.54747e-12	0	0
12	1.84611	4.12231e-09	0.00604919	5153.67	0.446828	0.990368	0.787385	-8.09677e-09	-9.42896e-11	2.23517e-08	3.91155e-06	320	2.96875	-2.36556e-07	-3.1665e-08	460800	98	1911	460800	0.000388044	3.41061e-13	0	0
17	-1.03747	4.17625e-09	0.011099	5153.74	1.48614	0.977064	-1.92461	-8.10712e-09	-2.30367e-10	-3.76254e-06	7.21216e-06	250.875	-71.8438	-3.1665e-08	2.75671e-07	460784	6	1911	460784	-0.000203125	3.41061e-13	0	0
5	-0.226407	5.05807e-09	0.00468963	5153.58	-2.76121	0.946731	0.486465	-8.37892e-09	1.31791e-10	-1.8999e-07	6.60494e-06	242.812	-6.8125	3.91155e-08	3.35276e-08	460800	33	1911	460800	-9.54811e-05	2.6148e-12	0	0
19	2.0788	4.09303e-09	0.010621	5153.63	1.53469	0.974202	0.850518	-7.87926e-09	-2.36081e-10	-4.69387e-06	8.06712e-06	236.781	-83.0625	-9.49949e-08	-1.65775e-07	460784	5	1911	460784	-0.000523796	3.41061e-13	0	0
3	2.87541	4.73698e-09	0.000140872	5153.63	-2.74809	0.959685	-0.350457	-8.17463e-09	1.98937e-10	5.40167e-08	6.67945e-06	246.562	1.59375	-1.49012e-08	2.42144e-08	460784	12	1911	460784	-8.31359e-05	-2.50111e-12	0	0
6	-2.88532	4.26696e-09	0.000232957	5153.75	2.48536	0.965077	-1.34539	-7.8589e-09	2.57868e-10	-8.99658e-07	9.72673e-06	197.656	-18.7188	-4.09782e-08	-1.11759e-07	460800	102	1911	460800	0.000237727	5.11591e-12	0	0
9	-1.14731	4.80306e-09	0.000517743	5153.8	-1.70941	0.954306	2.12666	-8.09998e-09	-2.1108e-10	1.86265e-09	9.33558e-06	201.656	1.9375	-2.23517e-08	3.1665e-08	460800	53	1911	460800	0.000194036	7.27596e-12	0	0
23	-2.32739	4.94556e-09	0.0111595	5153.63	-1.70502	0.945225	-2.53665	-8.08891e-09	-1.3072e-10	-3.53903e-07	9.24245e-06	193.75	-0.21875	6.33299e-08	-1.49012e-07	460784	11	1911	460784	-0.000187552	-1.36424e-12	0	0
2	-2.71365	4.58233e-09	0.0158788	5153.62	2.4463	0.944048	-2.091	-7.7989e-09	4.15374e-10	-1.11945e-06	9.57958e-06	182.875	-22.9062	6.51926e-08	-1.00583e-07	460800	21	1911	460800	0.000560758	-4.54747e-12	0	0
12	1.84611	4.12231e-09	0.00604919	5153.67	0.446828	0.990368	0.787385	-8.09677e-09	-9.42896e-11	2.23517e-08	3.91155e-06	320	2.96875	-2.36556e-07	-3.1665e-08	460800	98	1911	460800	0.000388044	3.41061e-13	0	0
17	-1.03747	4.17625e-09	0.011099	5153.74	1.48614	0.977064	-1.92461	-8.10712e-09	-2.30367e-10	-3.76254e-06	7.21216e-06	250.875	-71.8438	-3.1665e-08	2.75671e-07	460784	6	1911	460784	-0.000203125	3.41061e-13	0	0
5	-0.226407	5.05807e-09	0.00468963	5153.58	-2.76121	0.946731	0.486465	-8.37892e-09	1.31791e-10	-1.8999e-07	6.60494e-06	242.812	-6.8125	3.91155e-08	3.35276e-08	460800	33	1911	460800	-9.54811e-05	2.6148e-12	0	0
19	2.0788	4.09303e-09	0.010621	5153.63	1.53469	0.974202	0.850518	-7.87926e-09	-2.36081e-10	-4.69387e-06	8.06712e-06	236.781	-83.0625	-9.49949e-08	-1.65775e-07	460784	5	1911	460784	-0.000523796	3.41061e-13	0	0
3	2.87541	4.73698e-09	0.000140872	5153.63	-2.74809	0.959685	-0.350457	-8.17463e-09	1.98937e-10	5.40167e-08	6.67945e-06	246.562	1.59375	-1.49012e-08	2.42144e-08	460784	12	1911	460784	-8.31359e-05	-2.50111e-12	0	0
6	-2.88532	4.26696e-09	0.000232957	5153.75	2.48536	0.965077	-1.34539	-7.8589e-09	2.57868e-10	-8.99658e-07	9.72673e-06	197.656	-18.7188	-4.09782e-08	-1.11759e-07	460800	102	1911	460800	0.000237727	5.11591e-12	0	0
9	-1.14731	4.80306e-09	0.000517743	5153.8	-1.70941	0.954306	2.12666	-8.09998e-09	-2.1108e-10	1.86265e-09	9.33558e-06	201.656	1.9375	-2.23517e-08	3.1665e-08	460800	53	1911	460800	0.000194036	7.27596e-12	0	0
23	-2.32739	4.94556e-09	0.0111595	5153.63	-1.70502	0.945225	-2.53665	-8.08891e-09	-1.3072e-10	-3.53903e-07	9.24245e-06	193.75	-0.21875	6.33299e-08	-1.49012e-07	460784	11	1911	460784	-0.000187552	-1.36424e-12	0	0
2	-2.71365	4.58233e-09	0.0158788	5153.62	2.4463	0.944048	-2.091	-7.7989e-09	4.15374e-10	-1.11945e-06	9.57958e-06	182.875	-22.9062	6.51926e-08	-1.00583e-07	460800	21	1911	460800	0.000560758	-4.54747e-12	0	0
12	1.84611	4.12231e-09	0.00604919	5153.67	0.446828	0.990368	0.787385	-8.09677e-09	-9.42896e-11	2.23517e-08	3.91155e-06	320	2.96875	-2.36556e-07	-3.1665e-08	460800	98	1911	460800	0.000388044	3.41061e-13	0	0
17	-1.03747	4.17625e-09	0.011099	5153.74	1.48614	0.977064	-1.92461	-8.10712e-09	-2.30367e-10	-3.76254e-06	7.21216e-06	250.875	-71.8438	-3.1665e-08	2.75671e-07	460784	6	1911	460784	-0.000203125	3.41061e-13	0	0
5	-0.226407	5.05807e-09	0.00468963	5153.58	-2.76121	0.946731	0.486465	-8.37892e-09	1.31791e-10	-1.8999e-07	6.60494e-06	242.812	-6.8125	3.91155e-08	3.35276e-08	460800	33	1911	460800	-9.54811e-05	2.6148e-12	0	0
19	2.0788	4.09303e-09	0.010621	5153.63	1.53469	0.974202	0.850518	-7.87926e-09	-2.36081e-10	-4.69387e-06	8.06712e-06	236.781	-83.0625	-9.49949e-08	-1.65775e-07	460784	5	1911	460784	-0.000523796	3.41061e-13	0	0
3	2.87541	4.73698e-09	0.000140872	5153.63	-2.74809	0.959685	-0.350457	-8.17463e-09	1.98937e-10	5.40167e-08	6.67945e-06	246.562	1.59375	-1.49012e-08	2.42144e-08	460784	12	1911	460784	-8.31359e-05	-2.50111e-12	0	0
6	-2.88532	4.26696e-09	0.000232957	5153.75	2.48536	0.965077	-1.34539	-7.8589e-09	2.57868e-10	-8.99658e-07	9.72673e-06	197.656	-18.7188	-4.09782e-08	-1.11759e-07	460800	102	1911	460800	0.000237727	5.11591e-12	0	0
9	-1.14731	4.80306e-09	0.000517743	5153.8	-1.70941	0.954306	2.12666	-8.09998e-09	-2.1108e-10	1.86265e-09	9.33558e-06	201.656	1.9375	-2.23517e-08	3.1665e-08	460800	53	1911	460800	0.000194036	7.27596e-12	0	0
23	-2.32739	4.94556e-09	0.0111595	5153.63	-1.70502	0.945225	-2.53665	-8.08891e-09	-1.3072e-10	-3.53903e-07	9.24245e-06	193.75	-0.21875	6.33299e-08	-1.49012e-07	460784	11	1911	460784	-0.000187552	-1.36424e-12	0	0
2	-2.71365	4.58233e-09	0.0158788	5153.62	2.4463	0.944048	-2.091	-7.7989e-09	4.15374e-10	-1.11945e-06	9.57958e-06	182.875	-22.9062	6.51926e-08	-1.00583e-07	460800	21	1911	460800	0.000560758	-4.54747e-12	0	0
12	1.84611	4.12231e-09	0.00604919	5153.67	0.446828	0.990368	0.787385	-8.09677e-09	-9.42896e-11	2.23517e-08	3.91155e-06	320	2.96875	-2.36556e-07	-3.1665e-08	460800	98	1911	460800	0.000388044	3.41061e-13	0	0
17	-1.03747	4.17625e-09	0.011099	5153.74	1.48614	0.977064	-1.92461	-8.10712e-09	-2.30367e-10	-3.76254e-06	7.21216e-06	250.875	-71.8438	-3.1665e-08	2.75671e-07	460784	6	1911	460784	-0.000203125	3.41061e-13	0	0
5	-0.226407	5.05807e-09	0.00468963	5153.58	-2.76121	0.946731	0.486465	-8.37892e-09	1.31791e-10	-1.8999e-07	6.60494e-06	242.812	-6.8125	3.91155e-08	3.35276e-08	460800	33	1911	460800	-9.54811e-05	2.6148e-12	0	0
19	2.0788	4.09303e-09	0.010621	5153.63	1.53469	0.974202	0.850518	-7.87926e-09	-2.36081e-10	-4.69387e-06	8.06712e-06	236.781	-83.0625	-9.49949e-08	-1.65775e-07	460784	5	1911	460784	-0.000523796	3.41061e-13	0	0
6	-2.88532	4.26696e-09	0.000232957	5153.75	2.48536	0.965077	-1.34539	-7.8589e-09	2.57868e-10	-8.99658e-07	9.72673e-06	197.656	-18.7188	-4.09782e-08	-1.11759e-07	460800	102	1911	460800	0.000237727	5.11591e-12	0	0
9	-1.14731	4.80306e-09	0.000517743	5153.8	-1.70941	0.954306	2.12666	-8.09998e-09	-2.1108e-10	1.86265e-09	9.33558e-06	201.656	1.9375	-2.23517e-08	3.1665e-08	460800	53	1911	460800	0.000194036	7.27596e-12	0	0
23	-2.32739	4.94556e-09	0.0111595	5153.63	-1.70502	0.945225	-2.53665	-8.08891e-09	-1.3072e-10	-3.53903e-07	9.24245e-06	193.75	-0.21875	6.33299e-08	-1.49012e-07	460784	11	1911	460784	-0.000187552	-1.36424e-12	0	0
2	-2.71365	4.58233e-09	0.0158788	5153.62	2.4463	0.944048	-2.091	-7.7989e-09	4.15374e-10	-1.11945e-06	9.57958e-06	182.875	-22.9062	6.51926e-08	-1.00583e-07	460800	21	1911	460800	0.000560758	-4.54747e-12	0	0
12	1.84611	4.12231e-09	0.00604919	5153.67	0.446828	0.990368	0.787385	-8.09677e-09	-9.42896e-11	2.23517e-08	3.91155e-06	320	2.96875	-2.36556e-07	-3.1665e-08	460800	98	1911	460800	0.000388044	3.41061e-13	0	0
17	-1.03747	4.17625e-09	0.011099	5153.74	1.48614	0.977064	-1.92461	-8.10712e-09	-2.30367e-10	-3.76254e-06	7.21216e-06	250.875	-71.8438	-3.1665e-08	2.75671e-07	460784	6	1911	460784	-0.000203125	3.41061e-13	0	0
5	-0.226407	5.05807e-09	0.00468963	5153.58	-2.76121	0.946731	0.486465	-8.37892e-09	1.31791e-10	-1.8999e-07	6.60494e-06	242.812	-6.8125	3.91155e-08	3.35276e-08	460800	33	1911	460800	-9.54811e-05	2.6148e-12	0	0
3	2.87541	4.73698e-09	0.000140872	5153.63	-2.74809	0.959685	-0.350457	-8.17463e-09	1.98937e-10	5.40167e-08	6.67945e-06	246.562	1.59375	-1.49012e-08	2.42144e-08	460784	12	1911	460784	-8.31359e-05	-2.50111e-12	0	0
19	2.0788	4.09303e-09	0.010621	5153.63	1.53469	0.974202	0.850518	-7.87926e-09	-2.36081e-10	-4.69387e-06	8.06712e-06	236.781	-83.0625	-9.49949e-08	-1.65775e-07	460784	5	1911	460784	-0.000523796	3.41061e-13	0	0
6	-2.88532	4.26696e-09	0.000232957	5153.75	2.48536	0.965077	-1.34539	-7.8589e-09	2.57868e-10	-8.99658e-07	9.72673e-06	197.656	-18.7188	-4.09782e-08	-1.11759e-07	460800	102	1911	460800	0.000237727	5.11591e-12	0	0
9	-1.14731	4.80306e-09	0.000517743	5153.8	-1.70941	0.954306	2.12666	-8.09998e-09	-2.1108e-10	1.86265e-09	9.33558e-06	201.656	1.9375	-2.23517e-08	3.1665e-08	460800	53	1911	460800	0.000194036	7.27596e-12	0	0
23	-2.32739	4.94556e-09	0.0111595	5153.63	-1.70502	0.945225	-2.53665	-8.08891e-09	-1.3072e-10	-3.53903e-07	9.24245e-06	193.75	-0.21875	6.33299e-08	-1.49012e-07	460784	11	1911	460784	-0.000187552	-1.36424e-12	0	0
2	-2.71365	4.58233e-09	0.0158788	5153.62	2.4463	0.944048	-2.091	-7.7989e-09	4.15374e-10	-1.11945e-06	9.57958e-06	182.875	-22.9062	6.51926e-08	-1.00583e-07	460800	21	1911	460800	0.000560758	-4.54747e-12	0	0
12	1.84611	4.12231e-09	0.00604919	5153.67	0.446828	0.990368	0.787385	-8.09677e-09	-9.42896e-11	2.23517e-08	3.91155e-06	320	2.96875	-2.36556e-07	-3.1665e-08	460800	98	1911	460800	0.000388044	3.41061e-13	0	0
17	-1.03747	4.17625e-09	0.011099	5153.74	1.48614	0.977064	-1.92461	-8.10712e-09	-2.30367e-10	-3.76254e-06	7.21216e-06	250.875	-71.8438	-3.1665e-08	2.75671e-07	460784	6	1911	460784	-0.000203125	3.41061e-13	0	0
5	-0.226407	5.05807e-09	0.00468963	5153.58	-2.76121	0.946731	0.486465	-8.37892e-09	1.31791e-10	-1.8999e-07	6.60494e-06	242.812	-6.8125	3.91155e-08	3.35276e-08	460800	33	1911	460800	-9.54811e-05	2.6148e-12	0	0
19	2.0788	4.09303e-09	0.010621	5153.63	1.53469	0.974202	0.850518	-7.87926e-09	-2.36081e-10	-4.69387e-06	8.06712e-06	236.781	-83.0625	-9.49949e-08	-1.65775e-07	460784	5	1911	460784	-0.000523796	3.41061e-13	0	0
6	-2.88532	4.26696e-09	0.000232957	5153.75	2.48536	0.965077	-1.34539	-7.8589e-09	2.57868e-10	-8.99658e-07	9.72673e-06	197.656	-18.7188	-4.09782e-08	-1.11759e-07	460800	102	1911	460800	0.000237727	5.11591e-12	0	0
9	-1.14731	4.80306e-09	0.000517743	5153.8	-1.70941	0.954306	2.12666	-8.09998e-09	-2.1108e-10	1.86265e-09	9.33558e-06	201.656	1.9375	-2.23517e-08	3.1665e-08	460800	53	1911	460800	0.000194036	7.27596e-12	0	0
23	-2.32739	4.94556e-09	0.0111595	5153.63	-1.70502	0.945225	-2.53665	-8.08891e-09	-1.3072e-10	-3.53903e-07	9.24245e-06	193.75	-0.21875	6.33299e-08	-1.49012e-07	460784	11	1911	460784	-0.000187552	-1.36424e-12	0	0
2	-2.71365	4.58233e-09	0.0158788	5153.62	2.4463	0.944048	-2.091	-7.7989e-09	4.15374e-10	-1.11945e-06	9.57958e-06	182.875	-22.9062	6.51926e-08	-1.00583e-07	460800	21	1911	460800	0.000560758	-4.54747e-12	0	0
12	1.84611	4.12231e-09	0.00604919	5153.67	0.446828	0.990368	0.787385	-8.09677e-09	-9.42896e-11	2.23517e-08	3.91155e-06	320	2.96875	-2.36556e-07	-3.1665e-08	460800	98	1911	460800	0.000388044	3.41061e-13	0	0
17	-1.03747	4.17625e-09	0.011099	5153.74	1.48614	0.977064	-1.92461	-8.10712e-09	-2.30367e-10	-3.76254e-06	7.21216e-06	250.875	-71.8438	-3.1665e-08	2.75671e-07	460784	6	1911	460784	-0.000203125	3.41061e-13	0	0
5	-0.226407	5.05807e-09	0.00468963	5153.58	-2.76121	0.946731	0.486465	-8.37892e-09	1.31791e-10	-1.8999e-07	6.60494e-06	242.812	-6.8125	3.91155e-08	3.35276e-08	460800	33	1911	460800	-9.54811e-05	2.6148e-12	0	0
19	2.0788	4.09303e-09	0.010621	5153.63	1.53469	0.974202	0.850518	-7.87926e-09	-2.36081e-10	-4.69387e-06	8.06712e-06	236.781	-83.0625	-9.49949e-08	-1.65775e-07	460784	5	1911	460784	-0.000523796	3.41061e-13	0	0
6	-2.88532	4.26696e-09	0.000232957	5153.75	2.48536	0.965077	-1.34539	-7.8589e-09	2.57868e-10	-8.99658e-07	9.72673e-06	197.656	-18.7188	-4.09782e-08	-1.11759e-07	460800	102	1911	460800	0.000237727	5.11591e-12	0	0
9	-1.14731	4.80306e-09	0.000517743	5153.8	-1.70941	0.954306	2.12666	-8.09998e-09	-2.1108e-10	1.86265e-09	9.33558e-06	201.656	1.9375	-2.23517e-08	3.1665e-08	460800	53	1911	460800	0.000194036	7.27596e-12	0	0
23	-2.32739	4.94556e-09	0.0111595	5153.63	-1.70502	0.945225	-2.53665	-8.08891e-09	-1.3072e-10	-3.53903e-07	9.24245e-06	193.75	-0.21875	6.33299e-08	-1.49012e-07	460784	11	1911	460784	-0.000187552	-1.36424e-12	0	0
2	-2.71365	4.58233e-09	0.0158788	5153.62	2.4463	0.944048	-2.091	-7.7989e-09	4.15374e-10	-1.11945e-06	9.57958e-06	182.875	-22.9062	6.51926e-08	-1.00583e-07	460800	21	1911	460800	0.000560758	-4.54747e-12	0	0
12	1.84611	4.12231e-09	0.00604919	5153.67	0.446828	0.990368	0.787385	-8.09677e-09	-9.42896e-11	2.23517e-08	3.91155e-06	320	2.96875	-2.36556e-07	-3.1665e-08	460800	98	1911	460800	0.000388044	3.41061e-13	0	0
17	-1.03747	4.17625e-09	0.011099	5153.74	1.48614	0.977064	-1.92461	-8.10712e-09	-2.30367e-10	-3.76254e-06	7.21216e-06	250.875	-71.8438	-3.1665e-08	2.75671e-07	460784	6	1911	460784	-0.000203125	3.41061e-13	0	0
5	-0.226407	5.05807e-09	0.00468963	5153.58	-2.76121	0.946731	0.486465	-8.37892e-09	1.31791e-10	-1.8999e-07	6.60494e-06	242.812	-6.8125	3.91155e-08	3.35276e-08	460800	33	1911	460800	-9.54811e-05	2.6148e-12	0	0
19	2.0788	4.09303e-09	0.010621	5153.63	1.53469	0.974202	0.850518	-7.87926e-09	-2.36081e-10	-4.69387e-06	8.06712e-06	236.781	-83.0625	-9.49949e-08	-1.65775e-07	460784	5	1911	460784	-0.000523796	3.41061e-13	0	0
6	-2.88532	4.26696e-09	0.000232957	5153.75	2.48536	0.965077	-1.34539	-7.8589e-09	2.57868e-10	-8.99658e-07	9.72673e-06	197.656	-18.7188	-4.09782e-08	-1.11759e-07	460800	102	1911	460800	0.000237727	5.11591e-12	0	0
9	-1.14731	4.80306e-09	0.000517743	5153.8	-1.70941	0.954306	2.12666	-8.09998e-09	-2.1108e-10	1.86265e-09	9.33558e-06	201.656	1.9375	-2.23517e-08	3.1665e-08	460800	53	1911	460800	0.000194036	7.27596e-12	0	0
23	-2.32739	4.94556e-09	0.0111595	5153.63	-1.70502	0.945225	-2.53665	-8.08891e-09	-1.3072e-10	-3.53903e-07	9.24245e-06	193.75	-0.21875	6.33299e-08	-1.49012e-07	460784	11	1911	460784	-0.000187552	-1.36424e-12	0	0
2	-2.71365	4.58233e-09	0.0158788	5153.62	2.4463	0.944048	-2.091	-7.7989e-09	4.15374e-10	-1.11945e-06	9.57958e-06	182.875	-22.9062	6.51926e-08	-1.00583e-07	460800	21	1911	460800	0.000560758	-4.54747e-12	0	0
12	1.84611	4.12231e-09	0.00604919	5153.67	0.446828	0.990368	0.787385	-8.09677e-09	-9.42896e-11	2.23517e-08	3.91155e-06	320	2.96875	-2.36556e-07	-3.1665e-08	460800	98	1911	460800	0.000388044	3.41061e-13	0	0
17	-1.03747	4.17625e-09	0.011099	5153.74	1.48614	0.977064	-1.92461	-8.10712e-09	-2.30367e-10	-3.76254e-06	7.21216e-06	250.875	-71.8438	-3.1665e-08	2.75671e-07	460784	6	1911	460784	-0.000203125	3.41061e-13	0	0
5	-0.226407	5.05807e-09	0.00468963	5153.58	-2.76121	0.946731	0.486465	-8.37892e-09	1.31791e-10	-1.8999e-07	6.60494e-06	242.812	-6.8125	3.91155e-08	3.35276e-08	460800	33	1911	460800	-9.54811e-05	2.6148e-12	0	0
19	2.0788	4.09303e-09	0.010621	5153.63	1.53469	0.974202	0.850518	-7.87926e-09	-2.36081e-10	-4.69387e-06	8.06712e-06	236.781	-83.0625	-9.49949e-08	-1.65775e-07	460784	5	1911	460784	-0.000523796	3.41061e-13	0	0
6	-2.88532	4.26696e-09	0.000232957	5153.75	2.48536	0.965077	-1.34539	-7.8589e-09	2.57868e-10	-8.99658e-07	9.72673e-06	197.656	-18.7188	-4.09782e-08	-1.11759e-07	460800	102	1911	460800	0.000237727	5.11591e-12	0	0
9	-1.14731	4.80306e-09	0.000517743	5153.8	-1.70941	0.954306	2.12666	-8.09998e-09	-2.1108e-10	1.86265e-09	9.33558e-06	201.656	1.9375	-2.23517e-08	3.1665e-08	460800	53	1911	460800	0.000194036	7.27596e-12	0	0
23	-2.32739	4.94556e-09	0.0111595	5153.63	-1.70502	0.945225	-2.53665	-8.08891e-09	-1.3072e-10	-3.53903e-07	9.24245e-06	193.75	-0.21875	6.33299e-08	-1.49012e-07	460784	11	1911	460784	-0.000187552	-1.36424e-12	0	0
2	-2.71365	4.58233e-09	0.0158788	5153.62	2.4463	0.944048	-2.091	-7.7989e-09	4.15374e-10	-1.11945e-06	9.57958e-06	182.875	-22.9062	6.51926e-08	-1.00583e-07	460800	21	1911	460800	0.000560758	-4.54747e-12	0	0
12	1.84611	4.12231e-09	0.00604919	5153.67	0.446828	0.990368	0.787385	-8.09677e-09	-9.42896e-11	2.23517e-08	3.91155e-06	320	2.96875	-2.36556e-07	-3.1665e-08	460800	98	1911	460800	0.000388044	3.41061e-13	0	0
17	-1.03747	4.17625e-09	0.011099	5153.74	1.48614	0.977064	-1.92461	-8.10712e-09	-2.30367e-10	-3.76254e-06	7.21216e-06	250.875	-71.8438	-3.1665e-08	2.75671e-07	460784	6	1911	460784	-0.000203125	3.41061e-13	0	0
5	-0.226407	5.05807e-09	0.00468963	5153.58	-2.76121	0.946731	0.486465	-8.37892e-09	1.31791e-10	-1.8999e-07	6.60494e-06	242.812	-6.8125	3.91155e-08	3.35276e-08	460800	33	1911	460800	-9.54811e-05	2.6148e-12	0	0
19	2.0788	4.09303e-09	0.010621	5153.63	1.53469	0.974202	0.850518	-7.87926e-09	-2.36081e-10	-4.69387e-06	8.06712e-06	236.781	-83.0625	-9.49949e-08	-1.65775e-07	460784	5	1911	460784	-0.000523796	3.41061e-13	0	0
6	-2.88532	4.26696e-09	0.000232957	5153.75	2.48536	0.965077	-1.34539	-7.8589e-09	2.57868e-10	-8.99658e-07	9.72673e-06	197.656	-18.7188	-4.09782e-08	-1.11759e-07	460800	102	1911	460800	0.000237727	5.11591e-12	0	0
9	-1.14731	4.80306e-09	0.000517743	5153.8	-1.70941	0.954306	2.12666	-8.09998e-09	-2.1108e-10	1.86265e-09	9.33558e-06	201.656	1.9375	-2.23517e-08	3.1665e-08	460800	53	1911	460800	0.000194036	7.27596e-12	0	0
23	-2.32739	4.94556e-09	0.0111595	5153.63	-1.70502	0.945225	-2.53665	-8.08891e-09	-1.3072e-10	-3.53903e-07	9.24245e-06	193.75	-0.21875	6.33299e-08	-1.49012e-07	460784	11	1911	460784	-0.000187552	-1.36424e-12	0	0
2	-2.71365	4.58233e-09	0.0158788	5153.62	2.4463	0.944048	-2.091	-7.7989e-09	4.15374e-10	-1.11945e-06	9.57958e-06	182.875	-22.9062	6.51926e-08	-1.00583e-07	460800	21	1911	460800	0.000560758	-4.54747e-12	0	0
12	1.84611	4.12231e-09	0.00604919	5153.67	0.446828	0.990368	0.787385	-8.09677e-09	-9.42896e-11	2.23517e-08	3.91155e-06	320	2.96875	-2.36556e-07	-3.1665e-08	460800	98	1911	460800	0.000388044	3.41061e-13	0	0
17	-1.03747	4.17625e-09	0.011099	5153.74	1.48614	0.977064	-1.92461	-8.10712e-09	-2.30367e-10	-3.76254e-06	7.21216e-06	250.875	-71.8438	-3.1665e-08	2.75671e-07	460784	6	1911	460784	-0.000203125	3.41061e-13	0	0
5	-0.226407	5.05807e-09	0.00468963	5153.58	-2.76121	0.946731	0.486465	-8.37892e-09	1.31791e-10	-1.8999e-07	6.60494e-06	242.812	-6.8125	3.91155e-08	3.35276e-08	460800	33	1911	460800	-9.54811e-05	2.6148e-12	0	0
19	2.0788	4.09303e-09	0.010621	5153.63	1.53469	0.974202	0.850518	-7.87926e-09	-2.36081e-10	-4.69387e-06	8.06712e-06	236.781	-83.0625	-9.49949e-08	-1.65775e-07	460784	5	1911	460784	-0.000523796	3.41061e-13	0	0
6	-2.88532	4.26696e-09	0.000232957	5153.75	2.48536	0.965077	-1.34539	-7.8589e-09	2.57868e-10	-8.99658e-07	9.72673e-06	197.656	-18.7188	-4.09782e-08	-1.11759e-07	460800	102	1911	460800	0.000237727	5.11591e-12	0	0
9	-1.14731	4.80306e-09	0.000517743	5153.8	-1.70941	0.954306	2.12666	-8.09998e-09	-2.1108e-10	1.86265e-09	9.33558e-06	201.656	1.9375	-2.23517e-08	3.1665e-08	460800	53	1911	460800	0.000194036	7.27596e-12	0	0
23	-2.32739	4.94556e-09	0.0111595	5153.63	-1.70502	0.945225	-2.53665	-8.08891e-09	-1.3072e-10	-3.53903e-07	9.24245e-06	193.75	-0.21875	6.33299e-08	-1.49012e-07	460784	11	1911	460784	-0.000187552	-1.36424e-12	0	0
2	-2.71365	4.58233e-09	0.0158788	5153.62	2.4463	0.944048	-2.091	-7.7989e-09	4.15374e-10	-1.11945e-06	9.57958e-06	182.875	-22.9062	6.51926e-08	-1.00583e-07	460800	21	1911	460800	0.000560758	-4.54747e-12	0	0
12	1.84611	4.12231e-09	0.00604919	5153.67	0.446828	0.990368	0.787385	-8.09677e-09	-9.42896e-11	2.23517e-08	3.91155e-06	320	2.96875	-2.36556e-07	-3.1665e-08	460800	98	1911	460800	0.000388044	3.41061e-13	0	0
17	-1.03747	4.17625e-09	0.011099	5153.74	1.48614	0.977064	-1.92461	-8.10712e-09	-2.30367e-10	-3.76254e-06	7.21216e-06	250.875	-71.8438	-3.1665e-08	2.75671e-07	460784	6	1911	460784	-0.000203125	3.41061e-13	0	0
5	-0.226407	5.05807e-09	0.00468963	5153.58	-2.76121	0.946731	0.486465	-8.37892e-09	1.31791e-10	-1.8999e-07	6.60494e-06	242.812	-6.8125	3.91155e-08	3.35276e-08	460800	33	1911	460800	-9.54811e-05	2.6148e-12	0	0
19	2.0788	4.09303e-09	0.010621	5153.63	1.53469	0.974202	0.850518	-7.87926e-09	-2.36081e-10	-4.69387e-06	8.06712e-06	236.781	-83.0625	-9.49949e-08	-1.65775e-07	460784	5	1911	460784	-0.000523796	3.41061e-13	0	0
6	-2.88532	4.26696e-09	0.000232957	5153.75	2.48536	0.965077	-1.34539	-7.8589e-09	2.57868e-10	-8.99658e-07	9.72673e-06	197.656	-18.7188	-4.09782e-08	-1.11759e-07	460800	102	1911	460800	0.000237727	5.11591e-12	0	0
9	-1.14731	4.80306e-09	0.000517743	5153.8	-1.70941	0.954306	2.12666	-8.09998e-09	-2.1108e-10	1.86265e-09	9.33558e-06	201.656	1.9375	-2.23517e-08	3.1665e-08	460800	53	1911	460800	0.000194036	7.27596e-12	0	0
23	-2.32739	4.94556e-09	0.0111595	5153.63	-1.70502	0.945225	-2.53665	-8.08891e-09	-1.3072e-10	-3.53903e-07	9.24245e-06	193.75	-0.21875	6.33299e-08	-1.49012e-07	460784	11	1911	460784	-0.000187552	-1.36424e-12	0	0
2	-2.71365	4.58233e-09	0.0158788	5153.62	2.4463	0.944048	-2.091	-7.7989e-09	4.15374e-10	-1.11945e-06	9.57958e-06	182.875	-22.9062	6.51926e-08	-1.00583e-07	460800	21	1911	460800	0.000560758	-4.54747e-12	0	0
12	1.84611	4.12231e-09	0.00604919	5153.67	0.446828	0.990368	0.787385	-8.09677e-09	-9.42896e-11	2.23517e-08	3.91155e-06	320	2.96875	-2.36556e-07	-3.1665e-08	460800	98	1911	460800	0.000388044	3.41061e-13	0	0
17	-1.03747	4.17625e-09	0.011099	5153.74	1.48614	0.977064	-1.92461	-8.10712e-09	-2.30367e-10	-3.76254e-06	7.21216e-06	250.875	-71.8438	-3.1665e-08	2.75671e-07	460784	6	1911	460784	-0.000203125	3.41061e-13	0	0
5	-0.226407	5.05807e-09	0.00468963	5153.58	-2.76121	0.946731	0.486465	-8.37892e-09	1.31791e-10	-1.8999e-07	6.60494e-06	242.812	-6.8125	3.91155e-08	3.35276e-08	460800	33	1911	460800	-9.54811e-05	2.6148e-12	0	0
19	2.0788	4.09303e-09	0.010621	5153.63	1.53469	0.974202	0.850518	-7.87926e-09	-2.36081e-10	-4.69387e-06	8.06712e-06	236.781	-83.0625	-9.49949e-08	-1.65775e-07	460784	5	1911	460784	-0.000523796	3.41061e-13	0	0
6	-2.88532	4.26696e-09	0.000232957	5153.75	2.48536	0.965077	-1.34539	-7.8589e-09	2.57868e-10	-8.99658e-07	9.72673e-06	197.656	-18.7188	-4.09782e-08	-1.11759e-07	460800	102	1911	460800	0.000237727	5.11591e-12	0	0
9	-1.14731	4.80306e-09	0.000517743	5153.8	-1.70941	0.954306	2.12666	-8.09998e-09	-2.1108e-10	1.86265e-09	9.33558e-06	201.656	1.9375	-2.23517e-08	3.1665e-08	460800	53	1911	460800	0.000194036	7.27596e-12	0	0
23	-2.32739	4.94556e-09	0.0111595	5153.63	-1.70502	0.945225	-2.53665	-8.08891e-09	-1.3072e-10	-3.53903e-07	9.24245e-06	193.75	-0.21875	6.33299e-08	-1.49012e-07	460784	11	1911	460784	-0.000187552	-1.36424e-12	0	0
2	-2.71365	4.58233e-09	0.0158788	5153.62	2.4463	0.944048	-2.091	-7.7989e-09	4.15374e-10	-1.11945e-06	9.57958e-06	182.875	-22.9062	6.51926e-08	-1.00583e-07	460800	21	1911	460800	0.000560758	-4.54747e-12	0	0
12	1.84611	4.12231e-09	0.00604919	5153.67	0.446828	0.990368	0.787385	-8.09677e-09	-9.42896e-11	2.23517e-08	3.91155e-06	320	2.96875	-2.36556e-07	-3.1665e-08	460800	98	1911	460800	0.000388044	3.41061e-13	0	0
17	-1.03747	4.17625e-09	0.011099	5153.74	1.48614	0.977064	-1.92461	-8.10712e-09	-2.30367e-10	-3.76254e-06	7.21216e-06	250.875	-71.8438	-3.1665e-08	2.75671e-07	460784	6	1911	460784	-0.000203125	3.41061e-13	0	0
5	-0.226407	5.05807e-09	0.00468963	5153.58	-2.76121	0.946731	0.486465	-8.37892e-09	1.31791e-10	-1.8999e-07	6.60494e-06	242.812	-6.8125	3.91155e-08	3.35276e-08	460800	33	1911	460800	-9.54811e-05	2.6148e-12	0	0
19	2.0788	4.09303e-09	0.010621	5153.63	1.53469	0.974202	0.850518	-7.87926e-09	-2.36081e-10	-4.69387e-06	8.06712e-06	236.781	-83.0625	-9.49949e-08	-1.65775e-07	460784	5	1911	460784	-0.000523796	3.41061e-13	0	0
6	-2.88532	4.26696e-09	0.000232957	5153.75	2.48536	0.965077	-1.34539	-7.8589e-09	2.57868e-10	-8.99658e-07	9.72673e-06	197.656	-18.7188	-4.09782e-08	-1.11759e-07	460800	102	1911	460800	0.000237727	5.11591e-12	0	0
9	-1.14731	4.80306e-09	0.000517743	5153.8	-1.70941	0.954306	2.12666	-8.09998e-09	-2.1108e-10	1.86265e-09	9.33558e-06	201.656	1.9375	-2.23517e-08	3.1665e-08	460800	53	1911	460800	0.000194036	7.27596e-12	0	0
23	-2.32739	4.94556e-09	0.0111595	5153.63	-1.70502	0.945225	-2.53665	-8.08891e-09	-1.3072e-10	-3.53903e-07	9.24245e-06	193.75	-0.21875	6.33299e-08	-1.49012e-07	460784	11	1911	460784	-0.000187552	-1.36424e-12	0	0
2	-2.71365	4.58233e-09	0.0158788	5153.62	2.4463	0.944048	-2.091	-7.7989e-09	4.15374e-10	-1.11945e-06	9.57958e-06	182.875	-22.9062	6.51926e-08	-1.00583e-07	460800	21	1911	460800	0.000560758	-4.54747e-12	0	0
12	1.84611	4.12231e-09	0.00604919	5153.67	0.446828	0.990368	0.787385	-8.09677e-09	-9.42896e-11	2.23517e-08	3.91155e-06	320	2.96875	-2.36556e-07	-3.1665e-08	460800	98	1911	460800	0.000388044	3.41061e-13	0	0
17	-1.03747	4.17625e-09	0.011099	5153.74	1.48614	0.977064	-1.92461	-8.10712e-09	-2.30367e-10	-3.76254e-06	7.21216e-06	250.875	-71.8438	-3.1665e-08	2.75671e-07	460784	6	1911	460784	-0.000203125	3.41061e-13	0	0
5	-0.226407	5.05807e-09	0.00468963	5153.58	-2.76121	0.946731	0.486465	-8.37892e-09	1.31791e-10	-1.8999e-07	6.60494e-06	242.812	-6.8125	3.91155e-08	3.35276e-08	460800	33	1911	460800	-9.54811e-05	2.6148e-12	0	0
19	2.0788	4.09303e-09	0.010621	5153.63	1.53469	0.974202	0.850518	-7.87926e-09	-2.36081e-10	-4.69387e-06	8.06712e-06	236.781	-83.0625	-9.49949e-08	-1.65775e-07	460784	5	1911	460784	-0.000523796	3.41061e-13	0	0
6	-2.88532	4.26696e-09	0.000232957	5153.75	2.48536	0.965077	-1.34539	-7.8589e-09	2.57868e-10	-8.99658e-07	9.72673e-06	197.656	-18.7188	-4.09782e-08	-1.11759e-07	460800	102	1911	460800	0.000237727	5.11591e-12	0	0
9	-1.14731	4.80306e-09	0.000517743	5153.8	-1.70941	0.954306	2.12666	-8.09998e-09	-2.1108e-10	1.86265e-09	9.33558e-06	201.656	1.9375	-2.23517e-08	3.1665e-08	460800	53	1911	460800	0.000194036	7.27596e-12	0	0
23	-2.32739	4.94556e-09	0.0111595	5153.63	-1.70502	0.945225	-2.53665	-8.08891e-09	-1.3072e-10	-3.53903e-07	9.24245e-06	193.75	-0.21875	6.33299e-08	-1.49012e-07	460784	11	1911	460784	-0.000187552	-1.36424e-12	0	0
2	-2.71365	4.58233e-09	0.0158788	5153.62	2.4463	0.944048	-2.091	-7.7989e-09	4.15374e-10	-1.11945e-06	9.57958e-06	182.875	-22.9062	6.51926e-08	-1.00583e-07	460800	21	1911	460800	0.000560758	-4.54747e-12	0	0
12	1.84611	4.12231e-09	0.00604919	5153.67	0.446828	0.990368	0.787385	-8.09677e-09	-9.42896e-11	2.23517e-08	3.91155e-06	320	2.96875	-2.36556e-07	-3.1665e-08	460800	98	1911	460800	0.000388044	3.41061e-13	0	0
17	-1.03747	4.17625e-09	0.011099	5153.74	1.48614	0.977064	-1.92461	-8.10712e-09	-2.30367e-10	-3.76254e-06	7.21216e-06	250.875	-71.8438	-3.1665e-08	2.75671e-07	460784	6	1911	460784	-0.000203125	3.41061e-13	0	0
5	-0.226407	5.05807e-09	0.00468963	5153.58	-2.76121	0.946731	0.486465	-8.37892e-09	1.31791e-10	-1.8999e-07	6.60494e-06	242.812	-6.8125	3.91155e-08	3.35276e-08	460800	33	1911	460800	-9.54811e-05	2.6148e-12	0	0
19	2.0788	4.09303e-09	0.010621	5153.63	1.53469	0.974202	0.850518	-7.87926e-09	-2.36081e-10	-4.69387e-06	8.06712e-06	236.781	-83.0625	-9.49949e-08	-1.65775e-07	460784	5	1911	460784	-0.000523796	3.41061e-13	0	0
6	-2.88532	4.26696e-09	0.000232957	5153.75	2.48536	0.965077	-1.34539	-7.8589e-09	2.57868e-10	-8.99658e-07	9.72673e-06	197.656	-18.7188	-4.09782e-08	-1.11759e-07	460800	102	1911	460800	0.000237727	5.11591e-12	0	0
9	-1.14731	4.80306e-09	0.000517743	5153.8	-1.70941	0.954306	2.12666	-8.09998e-09	-2.1108e-10	1.86265e-09	9.33558e-06	201.656	1.9375	-2.23517e-08	3.1665e-08	460800	53	1911	460800	0.000194036	7.27596e-12	0	0
23	-2.32739	4.94556e-09	0.0111595	5153.63	-1.70502	0.945225	-2.53665	-8.08891e-09	-1.3072e-10	-3.53903e-07	9.24245e-06	193.75	-0.21875	6.33299e-08	-1.49012e-07	460784	11	1911	460784	-0.000187552	-1.36424e-12	0	0
2	-2.71365	4.58233e-09	0.0158788	5153.62	2.4463	0.944048	-2.091	-7.7989e-09	4.15374e-10	-1.11945e-06	9.57958e-06	182.875	-22.9062	6.51926e-08	-1.00583e-07	460800	21	1911	460800	0.000560758	-4.54747e-12	0	0
12	1.84611	4.12231e-09	0.00604919	5153.67	0.446828	0.990368	0.787385	-8.09677e-09	-9.42896e-11	2.23517e-08	3.91155e-06	320	2.96875	-2.36556e-07	-3.1665e-08	460800	98	1911	460800	0.000388044	3.41061e-13	0	0
17	-1.03747	4.17625e-09	0.011099	5153.74	1.48614	0.977064	-1.92461	-8.10712e-09	-2.30367e-10	-3.76254e-06	7.21216e-06	250.875	-71.8438	-3.1665e-08	2.75671e-07	460784	6	1911	460784	-0.000203125	3.41061e-13	0	0
5	-0.226407	5.05807e-09	0.00468963	5153.58	-2.76121	0.946731	0.486465	-8.37892e-09	1.31791e-10	-1.8999e-07	6.60494e-06	242.812	-6.8125	3.91155e-08	3.35276e-08	460800	33	1911	460800	-9.54811e-05	2.6148e-12	0	0
19	2.0788	4.09303e-09	0.010621	5153.63	1.53469	0.974202	0.850518	-7.87926e-09	-2.36081e-10	-4.69387e-06	8.06712e-06	236.781	-83.0625	-9.49949e-08	-1.65775e-07	460784	5	1911	460784	-0.000523796	3.41061e-13	0	0
6	-2.88532	4.26696e-09	0.000232957	5153.75	2.48536	0.965077	-1.34539	-7.8589e-09	2.57868e-10	-8.99658e-07	9.72673e-06	197.656	-18.7188	-4.09782e-08	-1.11759e-07	460800	102	1911	460800	0.000237727	5.11591e-12	0	0
9	-1.14731	4.80306e-09	0.000517743	5153.8	-1.70941	0.954306	2.12666	-8.09998e-09	-2.1108e-10	1.86265e-09	9.33558e-06	201.656	1.9375	-2.23517e-08	3.1665e-08	460800	53	1911	460800	0.000194036	7.27596e-12	0	0
23	-2.32739	4.94556e-09	0.0111595	5153.63	-1.70502	0.945225	-2.53665	-8.08891e-09	-1.3072e-10	-3.53903e-07	9.24245e-06	193.75	-0.21875	6.33299e-08	-1.49012e-07	460784	11	1911	460784	-0.000187552	-1.36424e-12	0	0
2	-2.71365	4.58233e-09	0.0158788	5153.62	2.4463	0.944048	-2.091	-7.7989e-09	4.15374e-10	-1.11945e-06	9.57958e-06	182.875	-22.9062	6.51926e-08	-1.00583e-07	460800	21	1911	460800	0.000560758	-4.54747e-12	0	0
12	1.84611	4.12231e-09	0.00604919	5153.67	0.446828	0.990368	0.787385	-8.09677e-09	-9.42896e-11	2.23517e-08	3.91155e-06	320	2.96875	-2.36556e-07	-3.1665e-08	460800	98	1911	460800	0.000388044	3.41061e-13	0	0
17	-1.03747	4.17625e-09	0.011099	5153.74	1.48614	0.977064	-1.92461	-8.10712e-09	-2.30367e-10	-3.76254e-06	7.21216e-06	250.875	-71.8438	-3.1665e-08	2.75671e-07	460784	6	1911	460784	-0.000203125	3.41061e-13	0	0
5	-0.226407	5.05807e-09	0.00468963	5153.58	-2.76121	0.946731	0.486465	-8.37892e-09	1.31791e-10	-1.8999e-07	6.60494e-06	242.812	-6.8125	3.91155e-08	3.35276e-08	460800	33	1911	460800	-9.54811e-05	2.6148e-12	0	0
25	1.30882	4.47269e-09	0.00558146	5153.71	0.394862	0.978536	0.792279	-8.37249e-09	-1.10005e-10	6.09085e-07	3.59677e-06	319.281	10.9062	-8.19564e-08	1.13621e-07	460800	71	1911	460800	-0.000234014	-6.9349e-12	0	0
19	2.0788	4.09303e-09	0.010621	5153.63	1.53469	0.974202	0.850518	-7.87926e-09	-2.36081e-10	-4.69387e-06	8.06712e-06	236.781	-83.0625	-9.49949e-08	-1.65775e-07	460784	5	1911	460784	-0.000523796	3.41061e-13	0	0
6	-2.88532	4.26696e-09	0.000232957	5153.75	2.48536	0.965077	-1.34539	-7.8589e-09	2.57868e-10	-8.99658e-07	9.72673e-06	197.656	-18.7188	-4.09782e-08	-1.11759e-07	460800	102	1911	460800	0.000237727	5.11591e-12	0	0
9	-1.14731	4.80306e-09	0.000517743	5153.8	-1.70941	0.954306	2.12666	-8.09998e-09	-2.1108e-10	1.86265e-09	9.33558e-06	201.656	1.9375	-2.23517e-08	3.1665e-08	460800	53	1911	460800	0.000194036	7.27596e-12	0	0
23	-2.32739	4.94556e-09	0.0111595	5153.63	-1.70502	0.945225	-2.53665	-8.08891e-09	-1.3072e-10	-3.53903e-07	9.24245e-06	193.75	-0.21875	6.33299e-08	-1.49012e-07	460784	11	1911	460784	-0.000187552	-1.36424e-12	0	0
2	-2.71365	4.58233e-09	0.0158788	5153.62	2.4463	0.944048	-2.091	-7.7989e-09	4.15374e-10	-1.11945e-06	9.57958e-06	182.875	-22.9062	6.51926e-08	-1.00583e-07	460800	21	1911	460800	0.000560758	-4.54747e-12	0	0
12	1.84611	4.12231e-09	0.00604919	5153.67	0.446828	0.990368	0.787385	-8.09677e-09	-9.42896e-11	2.23517e-08	3.91155e-06	320	2.96875	-2.36556e-07	-3.1665e-08	460800	98	1911	460800	0.000388044	3.41061e-13	0	0
17	-1.03747	4.17625e-09	0.011099	5153.74	1.48614	0.977064	-1.92461	-8.10712e-09	-2.30367e-10	-3.76254e-06	7.21216e-06	250.875	-71.8438	-3.1665e-08	2.75671e-07	460784	6	1911	460784	-0.000203125	3.41061e-13	0	0
5	-0.226407	5.05807e-09	0.00468963	5153.58	-2.76121	0.946731	0.486465	-8.37892e-09	1.31791e-10	-1.8999e-07	6.60494e-06	242.812	-6.8125	3.91155e-08	3.35276e-08	460800	33	1911	460800	-9.54811e-05	2.6148e-12	0	0
25	1.30882	4.47269e-09	0.00558146	5153.71	0.394862	0.978536	0.792279	-8.37249e-09	-1.10005e-10	6.09085e-07	3.59677e-06	319.281	10.9062	-8.19564e-08	1.13621e-07	460800	71	1911	460800	-0.000234014	-6.9349e-12	0	0
19	2.0788	4.09303e-09	0.010621	5153.63	1.53469	0.974202	0.850518	-7.87926e-09	-2.36081e-10	-4.69387e-06	8.06712e-06	236.781	-83.0625	-9.49949e-08	-1.65775e-07	460784	5	1911	460784	-0.000523796	3.41061e-13	0	0
6	-2.88532	4.26696e-09	0.000232957	5153.75	2.48536	0.965077	-1.34539	-7.8589e-09	2.57868e-10	-8.99658e-07	9.72673e-06	197.656	-18.7188	-4.09782e-08	-1.11759e-07	460800	102	1911	460800	0.000237727	5.11591e-12	0	0
9	-1.14731	4.80306e-09	0.000517743	5153.8	-1.70941	0.954306	2.12666	-8.09998e-09	-2.1108e-10	1.86265e-09	9.33558e-06	201.656	1.9375	-2.23517e-08	3.1665e-08	460800	53	1911	460800	0.000194036	7.27596e-12	0	0
23	-2.32739	4.94556e-09	0.0111595	5153.63	-1.70502	0.945225	-2.53665	-8.08891e-09	-1.3072e-10	-3.53903e-07	9.24245e-06	193.75	-0.21875	6.33299e-08	-1.49012e-07	460784	11	1911	460784	-0.000187552	-1.36424e-12	0	0
2	-2.71365	4.58233e-09	0.0158788	5153.62	2.4463	0.944048	-2.091	-7.7989e-09	4.15374e-10	-1.11945e-06	9.57958e-06	182.875	-22.9062	6.51926e-08	-1.00583e-07	460800	21	1911	460800	0.000560758	-4.54747e-12	0	0
12	1.84611	4.12231e-09	0.00604919	5153.67	0.446828	0.990368	0.787385	-8.09677e-09	-9.42896e-11	2.23517e-08	3.91155e-06	320	2.96875	-2.36556e-07	-3.1665e-08	460800	98	1911	460800	0.000388044	3.41061e-13	0	0
17	-1.03747	4.17625e-09	0.011099	5153.74	1.48614	0.977064	-1.92461	-8.10712e-09	-2.30367e-10	-3.76254e-06	7.21216e-06	250.875	-71.8438	-3.1665e-08	2.75671e-07	460784	6	1911	460784	-0.000203125	3.41061e-13	0	0
5	-0.226407	5.05807e-09	0.00468963	5153.58	-2.76121	0.946731	0.486465	-8.37892e-09	1.31791e-10	-1.8999e-07	6.60494e-06	242.812	-6.8125	3.91155e-08	3.35276e-08	460800	33	1911	460800	-9.54811e-05	2.6148e-12	0	0
19	2.0788	4.09303e-09	0.010621	5153.63	1.53469	0.974202	0.850518	-7.87926e-09	-2.36081e-10	-4.69387e-06	8.06712e-06	236.781	-83.0625	-9.49949e-08	-1.65775e-07	460784	5	1911	460784	-0.000523796	3.41061e-13	0	0
6	-2.88532	4.26696e-09	0.000232957	5153.75	2.48536	0.965077	-1.34539	-7.8589e-09	2.57868e-10	-8.99658e-07	9.72673e-06	197.656	-18.7188	-4.09782e-08	-1.11759e-07	460800	102	1911	460800	0.000237727	5.11591e-12	0	0
9	-1.14731	4.80306e-09	0.000517743	5153.8	-1.70941	0.954306	2.12666	-8.09998e-09	-2.1108e-10	1.86265e-09	9.33558e-06	201.656	1.9375	-2.23517e-08	3.1665e-08	460800	53	1911	460800	0.000194036	7.27596e-12	0	0
23	-2.32739	4.94556e-09	0.0111595	5153.63	-1.70502	0.945225	-2.53665	-8.08891e-09	-1.3072e-10	-3.53903e-07	9.24245e-06	193.75	-0.21875	6.33299e-08	-1.49012e-07	460784	11	1911	460784	-0.000187552	-1.36424e-12	0	0
2	-2.71365	4.58233e-09	0.0158788	5153.62	2.4463	0.944048	-2.091	-7.7989e-09	4.15374e-10	-1.11945e-06	9.57958e-06	182.875	-22.9062	6.51926e-08	-1.00583e-07	460800	21	1911	460800	0.000560758	-4.54747e-12	0	0
12	1.84611	4.12231e-09	0.00604919	5153.67	0.446828	0.990368	0.787385	-8.09677e-09	-9.42896e-11	2.23517e-08	3.91155e-06	320	2.96875	-2.36556e-07	-3.1665e-08	460800	98	1911	460800	0.000388044	3.41061e-13	0	0
17	-1.03747	4.17625e-09	0.011099	5153.74	1.48614	0.977064	-1.92461	-8.10712e-09	-2.30367e-10	-3.76254e-06	7.21216e-06	250.875	-71.8438	-3.1665e-08	2.75671e-07	460784	6	1911	460784	-0.000203125	3.41061e-13	0	0
5	-0.226407	5.05807e-09	0.00468963	5153.58	-2.76121	0.946731	0.486465	-8.37892e-09	1.31791e-10	-1.8999e-07	6.60494e-06	242.812	-6.8125	3.91155e-08	3.35276e-08	460800	33	1911	460800	-9.54811e-05	2.6148e-12	0	0
25	1.30882	4.47269e-09	0.00558146	5153.71	0.394862	0.978536	0.792279	-8.37249e-09	-1.10005e-10	6.09085e-07	3.59677e-06	319.281	10.9062	-8.19564e-08	1.13621e-07	460800	71	1911	460800	-0.000234014	-6.9349e-12	0	0
19	2.0788	4.09303e-09	0.010621	5153.63	1.53469	0.974202	0.850518	-7.87926e-09	-2.36081e-10	-4.69387e-06	8.06712e-06	236.781	-83.0625	-9.49949e-08	-1.65775e-07	460784	5	1911	460784	-0.000523796	3.41061e-13	0	0
6	-2.88532	4.26696e-09	0.000232957	5153.75	2.48536	0.965077	-1.34539	-7.8589e-09	2.57868e-10	-8.99658e-07	9.72673e-06	197.656	-18.7188	-4.09782e-08	-1.11759e-07	460800	102	1911	460800	0.000237727	5.11591e-12	0	0
9	-1.14731	4.80306e-09	0.000517743	5153.8	-1.70941	0.954306	2.12666	-8.09998e-09	-2.1108e-10	1.86265e-09	9.33558e-06	201.656	1.9375	-2.23517e-08	3.1665e-08	460800	53	1911	460800	0.000194036	7.27596e-12	0	0
23	-2.32739	4.94556e-09	0.0111595	5153.63	-1.70502	0.945225	-2.53665	-8.08891e-09	-1.3072e-10	-3.53903e-07	9.24245e-06	193.75	-0.21875	6.33299e-08	-1.49012e-07	460784	11	1911	460784	-0.000187552	-1.36424e-12	0	0
2	-2.71365	4.58233e-09	0.0158788	5153.62	2.4463	0.944048	-2.091	-7.7989e-09	4.15374e-10	-1.11945e-06	9.57958e-06	182.875	-22.9062	6.51926e-08	-1.00583e-07	460800	21	1911	460800	0.000560758	-4.54747e-12	0	0
12	1.84611	4.12231e-09	0.00604919	5153.67	0.446828	0.990368	0.787385	-8.09677e-09	-9.42896e-11	2.23517e-08	3.91155e-06	320	2.96875	-2.36556e-07	-3.1665e-08	460800	98	1911	460800	0.000388044	3.41061e-13	0	0
17	-1.03747	4.17625e-09	0.011099	5153.74	1.48614	0.977064	-1.92461	-8.10712e-09	-2.30367e-10	-3.76254e-06	7.21216e-06	250.875	-71.8438	-3.1665e-08	2.75671e-07	460784	6	1911	460784	-0.000203125	3.41061e-13	0	0
5	-0.226407	5.05807e-09	0.00468963	5153.58	-2.76121	0.946731	0.486465	-8.37892e-09	1.31791e-10	-1.8999e-07	6.60494e-06	242.812	-6.8125	3.91155e-08	3.35276e-08	460800	33	1911	460800	-9.54811e-05	2.6148e-12	0	0
19	2.0788	4.09303e-09	0.010621	5153.63	1.53469	0.974202	0.850518	-7.87926e-09	-2.36081e-10	-4.69387e-06	8.06712e-06	236.781	-83.0625	-9.49949e-08	-1.65775e-07	460784	5	1911	460784	-0.000523796	3.41061e-13	0	0
6	-2.88532	4.26696e-09	0.000232957	5153.75	2.48536	0.965077	-1.34539	-7.8589e-09	2.57868e-10	-8.99658e-07	9.72673e-06	197.656	-18.7188	-4.09782e-08	-1.11759e-07	460800	102	1911	460800	0.000237727	5.11591e-12	0	0
9	-1.14731	4.80306e-09	0.000517743	5153.8	-1.70941	0.954306	2.12666	-8.09998e-09	-2.1108e-10	1.86265e-09	9.33558e-06	201.656	1.9375	-2.23517e-08	3.1665e-08	460800	53	1911	460800	0.000194036	7.27596e-12	0	0
23	-2.32739	4.94556e-09	0.0111595	5153.63	-1.70502	0.945225	-2.53665	-8.08891e-09	-1.3072e-10	-3.53903e-07	9.24245e-06	193.75	-0.21875	6.33299e-08	-1.49012e-07	460784	11	1911	460784	-0.000187552	-1.36424e-12	0	0
2	-2.71365	4.58233e-09	0.0158788	5153.62	2.4463	0.944048	-2.091	-7.7989e-09	4.15374e-10	-1.11945e-06	9.57958e-06	182.875	-22.9062	6.51926e-08	-1.00583e-07	460800	21	1911	460800	0.000560758	-4.54747e-12	0	0
12	1.84611	4.12231e-09	0.00604919	5153.67	0.446828	0.990368	0.787385	-8.09677e-09	-9.42896e-11	2.23517e-08	3.91155e-06	320	2.96875	-2.36556e-07	-3.1665e-08	460800	98	1911	460800	0.000388044	3.41061e-13	0	0
17	-1.03747	4.17625e-09	0.011099	5153.74	1.48614	0.977064	-1.92461	-8.10712e-09	-2.30367e-10	-3.76254e-06	7.21216e-06	250.875	-71.8438	-3.1665e-08	2.75671e-07	460784	6	1911	460784	-0.000203125	3.41061e-13	0	0
5	-0.226407	5.05807e-09	0.00468963	5153.58	-2.76121	0.946731	0.486465	-8.37892e-09	1.31791e-10	-1.8999e-07	6.60494e-06	242.812	-6.8125	3.91155e-08	3.35276e-08	460800	33	1911	460800	-9.54811e-05	2.6148e-12	0	0
19	2.0788	4.09303e-09	0.010621	5153.63	1.53469	0.974202	0.850518	-7.87926e-09	-2.36081e-10	-4.69387e-06	8.06712e-06	236.781	-83.0625	-9.49949e-08	-1.65775e-07	460784	5	1911	460784	-0.000523796	3.41061e-13	0	0
25	1.30882	4.47269e-09	0.00558146	5153.71	0.394862	0.978536	0.792279	-8.37249e-09	-1.10005e-10	6.09085e-07	3.59677e-06	319.281	10.9062	-8.19564e-08	1.13621e-07	460800	71	1911	460800	-0.000234014	-6.9349e-12	0	0
6	-2.88532	4.26696e-09	0.000232957	5153.75	2.48536	0.965077	-1.34539	-7.8589e-09	2.57868e-10	-8.99658e-07	9.72673e-06	197.656	-18.7188	-4.09782e-08	-1.11759e-07	460800	102	1911	460800	0.000237727	5.11591e-12	0	0
9	-1.14731	4.80306e-09	0.000517743	5153.8	-1.70941	0.954306	2.12666	-8.09998e-09	-2.1108e-10	1.86265e-09	9.33558e-06	201.656	1.9375	-2.23517e-08	3.1665e-08	460800	53	1911	460800	0.000194036	7.27596e-12	0	0
23	-2.32739	4.94556e-09	0.0111595	5153.63	-1.70502	0.945225	-2.53665	-8.08891e-09	-1.3072e-10	-3.53903e-07	9.24245e-06	193.75	-0.21875	6.33299e-08	-1.49012e-07	460784	11	1911	460784	-0.000187552	-1.36424e-12	0	0
2	-2.71365	4.58233e-09	0.0158788	5153.62	2.4463	0.944048	-2.091	-7.7989e-09	4.15374e-10	-1.11945e-06	9.57958e-06	182.875	-22.9062	6.51926e-08	-1.00583e-07	460800	21	1911	460800	0.000560758	-4.54747e-12	0	0
12	1.84611	4.12231e-09	0.00604919	5153.67	0.446828	0.990368	0.787385	-8.09677e-09	-9.42896e-11	2.23517e-08	3.91155e-06	320	2.96875	-2.36556e-07	-3.1665e-08	460800	98	1911	460800	0.000388044	3.41061e-13	0	0
17	-1.03747	4.17625e-09	0.011099	5153.74	1.48614	0.977064	-1.92461	-8.10712e-09	-2.30367e-10	-3.76254e-06	7.21216e-06	250.875	-71.8438	-3.1665e-08	2.75671e-07	460784	6	1911	460784	-0.000203125	3.41061e-13	0	0
5	-0.226407	5.05807e-09	0.00468963	5153.58	-2.76121	0.946731	0.486465	-8.37892e-09	1.31791e-10	-1.8999e-07	6.60494e-06	242.812	-6.8125	3.91155e-08	3.35276e-08	460800	33	1911	460800	-9.54811e-05	2.6148e-12	0	0
19	2.0788	4.09303e-09	0.010621	5153.63	1.53469	0.974202	0.850518	-7.87926e-09	-2.36081e-10	-4.69387e-06	8.06712e-06	236.781	-83.0625	-9.49949e-08	-1.65775e-07	460784	5	1911	460784	-0.000523796	3.41061e-13	0	0
25	1.30882	4.47269e-09	0.00558146	5153.71	0.394862	0.978536	0.792279	-8.37249e-09	-1.10005e-10	6.09085e-07	3.59677e-06	319.281	10.9062	-8.19564e-08	1.13621e-07	460800	71	1911	460800	-0.000234014	-6.9349e-12	0	0
6	-2.88532	4.26696e-09	0.000232957	5153.75	2.48536	0.965077	-1.34539	-7.8589e-09	2.57868e-10	-8.99658e-07	9.72673e-06	197.656	-18.7188	-4.09782e-08	-1.11759e-07	460800	102	1911	460800	0.000237727	5.11591e-12	0	0
9	-1.14731	4.80306e-09	0.000517743	5153.8	-1.70941	0.954306	2.12666	-8.09998e-09	-2.1108e-10	1.86265e-09	9.33558e-06	201.656	1.9375	-2.23517e-08	3.1665e-08	460800	53	1911	460800	0.000194036	7.27596e-12	0	0
23	-2.32739	4.94556e-09	0.0111595	5153.63	-1.70502	0.945225	-2.53665	-8.08891e-09	-1.3072e-10	-3.53903e-07	9.24245e-06	193.75	-0.21875	6.33299e-08	-1.49012e-07	460784	11	1911	460784	-0.000187552	-1.36424e-12	0	0
2	-2.71365	4.58233e-09	0.0158788	5153.62	2.4463	0.944048	-2.091	-7.7989e-09	4.15374e-10	-1.11945e-06	9.57958e-06	182.875	-22.9062	6.51926e-08	-1.00583e-07	460800	21	1911	460800	0.000560758	-4.54747e-12	0	0
12	1.84611	4.12231e-09	0.00604919	5153.67	0.446828	0.990368	0.787385	-8.09677e-09	-9.42896e-11	2.23517e-08	3.91155e-06	320	2.96875	-2.36556e-07	-3.1665e-08	460800	98	1911	460800	0.000388044	3.41061e-13	0	0
17	-1.03747	4.17625e-09	0.011099	5153.74	1.48614	0.977064	-1.92461	-8.10712e-09	-2.30367e-10	-3.76254e-06	7.21216e-06	250.875	-71.8438	-3.1665e-08	2.75671e-07	460784	6	1911	460784	-0.000203125	3.41061e-13	0	0
5	-0.226407	5.05807e-09	0.00468963	5153.58	-2.76121	0.946731	0.486465	-8.37892e-09	1.31791e-10	-1.8999e-07	6.60494e-06	242.812	-6.8125	3.91155e-08	3.35276e-08	460800	33	1911	460800	-9.54811e-05	2.6148e-12	0	0
19	2.0788	4.09303e-09	0.010621	5153.63	1.53469	0.974202	0.850518	-7.87926e-09	-2.36081e-10	-4.69387e-06	8.06712e-06	236.781	-83.0625	-9.49949e-08	-1.65775e-07	460784	5	1911	460784	-0.000523796	3.41061e-13	0	0
25	1.30882	4.47269e-09	0.00558146	5153.71	0.394862	0.978536	0.792279	-8.37249e-09	-1.10005e-10	6.09085e-07	3.59677e-06	319.281	10.9062	-8.19564e-08	1.13621e-07	460800	71	1911	460800	-0.000234014	-6.9349e-12	0	0
6	-2.88532	4.26696e-09	0.000232957	5153.75	2.48536	0.965077	-1.34539	-7.8589e-09	2.57868e-10	-8.99658e-07	9.72673e-06	197.656	-18.7188	-4.09782e-08	-1.11759e-07	460800	102	1911	460800	0.000237727	5.11591e-12	0	0
9	-1.14731	4.80306e-09	0.000517743	5153.8	-1.70941	0.954306	2.12666	-8.09998e-09	-2.1108e-10	1.86265e-09	9.33558e-06	201.656	1.9375	-2.23517e-08	3.1665e-08	460800	53	1911	460800	0.000194036	7.27596e-12	0	0
23	-2.32739	4.94556e-09	0.0111595	5153.63	-1.70502	0.945225	-2.53665	-8.08891e-09	-1.3072e-10	-3.53903e-07	9.24245e-06	193.75	-0.21875	6.33299e-08	-1.49012e-07	460784	11	1911	460784	-0.000187552	-1.36424e-12	0	0
2	-2.71365	4.58233e-09	0.0158788	5153.62	2.4463	0.944048	-2.091	-7.7989e-09	4.15374e-10	-1.11945e-06	9.57958e-06	182.875	-22.9062	6.51926e-08	-1.00583e-07	460800	21	1911	460800	0.000560758	-4.54747e-12	0	0
12	1.84611	4.12231e-09	0.00604919	5153.67	0.446828	0.990368	0.787385	-8.09677e-09	-9.42896e-11	2.23517e-08	3.91155e-06	320	2.96875	-2.36556e-07	-3.1665e-08	460800	98	1911	460800	0.000388044	3.41061e-13	0	0
17	-1.03747	4.17625e-09	0.011099	5153.74	1.48614	0.977064	-1.92461	-8.10712e-09	-2.30367e-10	-3.76254e-06	7.21216e-06	250.875	-71.8438	-3.1665e-08	2.75671e-07	460784	6	1911	460784	-0.000203125	3.41061e-13	0	0
5	-0.226407	5.05807e-09	0.00468963	5153.58	-2.76121	0.946731	0.486465	-8.37892e-09	1.31791e-10	-1.8999e-07	6.60494e-06	242.812	-6.8125	3.91155e-08	3.35276e-08	460800	33	1911	460800	-9.54811e-05	2.6148e-12	0	0
19	2.0788	4.09303e-09	0.010621	5153.63	1.53469	0.974202	0.850518	-7.87926e-09	-2.36081e-10	-4.69387e-06	8.06712e-06	236.781	-83.0625	-9.49949e-08	-1.65775e-07	460784	5	1911	460784	-0.000523796	3.41061e-13	0	0
25	1.30882	4.47269e-09	0.00558146	5153.71	0.394862	0.978536	0.792279	-8.37249e-09	-1.10005e-10	6.09085e-07	3.59677e-06	319.281	10.9062	-8.19564e-08	1.13621e-07	460800	71	1911	460800	-0.000234014	-6.9349e-12	0	0
6	-2.88532	4.26696e-09	0.000232957	5153.75	2.48536	0.965077	-1.34539	-7.8589e-09	2.57868e-10	-8.99658e-07	9.72673e-06	197.656	-18.7188	-4.09782e-08	-1.11759e-07	460800	102	1911	460800	0.000237727	5.11591e-12	0	0
9	-1.14731	4.80306e-09	0.000517743	5153.8	-1.70941	0.954306	2.12666	-8.09998e-09	-2.1108e-10	1.86265e-09	9.33558e-06	201.656	1.9375	-2.23517e-08	3.1665e-08	460800	53	1911	460800	0.000194036	7.27596e-12	0	0
23	-2.32739	4.94556e-09	0.0111595	5153.63	-1.70502	0.945225	-2.53665	-8.08891e-09	-1.3072e-10	-3.53903e-07	9.24245e-06	193.75	-0.21875	6.33299e-08	-1.49012e-07	460784	11	1911	460784	-0.000187552	-1.36424e-12	0	0
2	-2.71365	4.58233e-09	0.0158788	5153.62	2.4463	0.944048	-2.091	-7.7989e-09	4.15374e-10	-1.11945e-06	9.57958e-06	182.875	-22.9062	6.51926e-08	-1.00583e-07	460800	21	1911	460800	0.000560758	-4.54747e-12	0	0
12	1.84611	4.12231e-09	0.00604919	5153.67	0.446828	0.990368	0.787385	-8.09677e-09	-9.42896e-11	2.23517e-08	3.91155e-06	320	2.96875	-2.36556e-07	-3.1665e-08	460800	98	1911	460800	0.000388044	3.41061e-13	0	0
17	-1.03747	4.17625e-09	0.011099	5153.74	1.48614	0.977064	-1.92461	-8.10712e-09	-2.30367e-10	-3.76254e-06	7.21216e-06	250.875	-71.8438	-3.1665e-08	2.75671e-07	460784	6	1911	460784	-0.000203125	3.41061e-13	0	0
5	-0.226407	5.05807e-09	0.00468963	5153.58	-2.76121	0.946731	0.486465	-8.37892e-09	1.31791e-10	-1.8999e-07	6.60494e-06	242.812	-6.8125	3.91155e-08	3.35276e-08	460800	33	1911	460800	-9.54811e-05	2.6148e-12	0	0
19	2.0788	4.09303e-09	0.010621	5153.63	1.53469	0.974202	0.850518	-7.87926e-09	-2.36081e-10	-4.69387e-06	8.06712e-06	236.781	-83.0625	-9.49949e-08	-1.65775e-07	460784	5	1911	460784	-0.000523796	3.41061e-13	0	0
25	1.30882	4.47269e-09	0.00558146	5153.71	0.394862	0.978536	0.792279	-8.37249e-09	-1.10005e-10	6.09085e-07	3.59677e-06	319.281	10.9062	-8.19564e-08	1.13621e-07	460800	71	1911	460800	-0.000234014	-6.9349e-12	0	0
6	-2.88532	4.26696e-09	0.000232957	5153.75	2.48536	0.965077	-1.34539	-7.8589e-09	2.57868e-10	-8.99658e-07	9.72673e-06	197.656	-18.7188	-4.09782e-08	-1.11759e-07	460800	102	1911	460800	0.000237727	5.11591e-12	0	0
9	-1.14731	4.80306e-09	0.000517743	5153.8	-1.70941	0.954306	2.12666	-8.09998e-09	-2.1108e-10	1.86265e-09	9.33558e-06	201.656	1.9375	-2.23517e-08	3.1665e-08	460800	53	1911	460800	0.000194036	7.27596e-12	0	0
23	-2.32739	4.94556e-09	0.0111595	5153.63	-1.70502	0.945225	-2.53665	-8.08891e-09	-1.3072e-10	-3.53903e-07	9.24245e-06	193.75	-0.21875	6.33299e-08	-1.49012e-07	460784	11	1911	460784	-0.000187552	-1.36424e-12	0	0
2	-2.71365	4.58233e-09	0.0158788	5153.62	2.4463	0.944048	-2.091	-7.7989e-09	4.15374e-10	-1.11945e-06	9.57958e-06	182.875	-22.9062	6.51926e-08	-1.00583e-07	460800	21	1911	460800	0.000560758	-4.54747e-12	0	0
12	1.84611	4.12231e-09	0.00604919	5153.67	0.446828	0.990368	0.787385	-8.09677e-09	-9.42896e-11	2.23517e-08	3.91155e-06	320	2.96875	-2.36556e-07	-3.1665e-08	460800	98	1911	460800	0.000388044	3.41061e-13	0	0
17	-1.03747	4.17625e-09	0.011099	5153.74	1.48614	0.977064	-1.92461	-8.10712e-09	-2.30367e-10	-3.76254e-06	7.21216e-06	250.875	-71.8438	-3.1665e-08	2.75671e-07	460784	6	1911	460784	-0.000203125	3.41061e-13	0	0
5	-0.226407	5.05807e-09	0.00468963	5153.58	-2.76121	0.946731	0.486465	-8.37892e-09	1.31791e-10	-1.8999e-07	6.60494e-06	242.812	-6.8125	3.91155e-08	3.35276e-08	460800	33	1911	460800	-9.54811e-05	2.6148e-12	0	0
19	2.0788	4.09303e-09	0.010621	5153.63	1.53469	0.974202	0.850518	-7.87926e-09	-2.36081e-10	-4.69387e-06	8.06712e-06	236.781	-83.0625	-9.49949e-08	-1.65775e-07	460784	5	1911	460784	-0.000523796	3.41061e-13	0	0
25	1.30882	4.47269e-09	0.00558146	5153.71	0.394862	0.978536	0.792279	-8.37249e-09	-1.10005e-10	6.09085e-07	3.59677e-06	319.281	10.9062	-8.19564e-08	1.13621e-07	460800	71	1911	460800	-0.000234014	-6.9349e-12	0	0
6	-2.88532	4.26696e-09	0.000232957	5153.75	2.48536	0.965077	-1.34539	-7.8589e-09	2.57868e-10	-8.99658e-07	9.72673e-06	197.656	-18.7188	-4.09782e-08	-1.11759e-07	460800	102	1911	460800	0.000237727	5.11591e-12	0	0
9	-1.14731	4.80306e-09	0.000517743	5153.8	-1.70941	0.954306	2.12666	-8.09998e-09	-2.1108e-10	1.86265e-09	9.33558e-06	201.656	1.9375	-2.23517e-08	3.1665e-08	460800	53	1911	460800	0.000194036	7.27596e-12	0	0
23	-2.32739	4.94556e-09	0.0111595	5153.63	-1.70502	0.945225	-2.53665	-8.08891e-09	-1.3072e-10	-3.53903e-07	9.24245e-06	193.75	-0.21875	6.33299e-08	-1.49012e-07	460784	11	1911	460784	-0.000187552	-1.36424e-12	0	0
2	-2.71365	4.58233e-09	0.0158788	5153.62	2.4463	0.944048	-2.091	-7.7989e-09	4.15374e-10	-1.11945e-06	9.57958e-06	182.875	-22.9062	6.51926e-08	-1.00583e-07	460800	21	1911	460800	0.000560758	-4.54747e-12	0	0
12	1.84611	4.12231e-09	0.00604919	5153.67	0.446828	0.990368	0.787385	-8.09677e-09	-9.42896e-11	2.23517e-08	3.91155e-06	320	2.96875	-2.36556e-07	-3.1665e-08	460800	98	1911	460800	0.000388044	3.41061e-13	0	0
17	-1.03747	4.17625e-09	0.011099	5153.74	1.48614	0.977064	-1.92461	-8.10712e-09	-2.30367e-10	-3.76254e-06	7.21216e-06	250.875	-71.8438	-3.1665e-08	2.75671e-07	460784	6	1911	460784	-0.000203125	3.41061e-13	0	0
5	-0.226407	5.05807e-09	0.00468963	5153.58	-2.76121	0.946731	0.486465	-8.37892e-09	1.31791e-10	-1.8999e-07	6.60494e-06	242.812	-6.8125	3.91155e-08	3.35276e-08	460800	33	1911	460800	-9.54811e-05	2.6148e-12	0	0
19	2.0788	4.09303e-09	0.010621	5153.63	1.53469	0.974202	0.850518	-7.87926e-09	-2.36081e-10	-4.69387e-06	8.06712e-06	236.781	-83.0625	-9.49949e-08	-1.65775e-07	460784	5	1911	460784	-0.000523796	3.41061e-13	0	0
[truncated: 1,016 more rows]
