# Supplementary material for: GNSS performance enhancement using measurement estimation in harsh environment
Source: PLoS One. 2023 Sep 27;18(9):e0292116. doi: 10.1371/journal.pone.0292116 (PMC10530042; doi:10.1371/journal.pone.0292116)
Supplement: S3 Data — (XLS) [file pone.0292116.s003.xls]

## Sheet: Sheet1
454542	36.3919	127.398	48.9789
454542	36.3919	127.398	49.0451
454543	36.3919	127.398	49.0849
454544	36.3919	127.398	49.0761
454544	36.3919	127.398	48.9587
454544	36.3919	127.398	48.9241
454545	36.3919	127.398	48.8879
454546	36.3919	127.398	48.9177
454546	36.3919	127.398	49.0338
454546	36.3919	127.398	49.3205
454547	36.3919	127.398	49.7815
454548	36.3919	127.398	50.5086
454548	36.3919	127.398	51.4503
454548	36.3919	127.398	52.4934
454549	36.3919	127.398	53.6064
454550	36.3919	127.398	54.7432
454550	36.3919	127.398	55.87
454550	36.3919	127.398	56.8746
454551	36.3919	127.398	57.622
454552	36.3919	127.398	58.0749
454552	36.3919	127.398	58.3252
454552	36.3919	127.398	58.4538
454553	36.3919	127.398	58.5406
454554	36.3919	127.398	58.5887
454554	36.3919	127.398	58.6557
454554	36.3919	127.398	58.7034
454555	36.3919	127.398	58.6709
454556	36.3919	127.398	58.6898
454556	36.3919	127.398	58.6662
454556	36.3919	127.398	58.6158
454557	36.3919	127.398	58.5666
454558	36.3919	127.398	58.5046
454558	36.3919	127.398	58.4519
454558	36.3919	127.398	58.4246
454559	36.3918	127.398	58.3915
454560	36.3918	127.398	58.3245
454560	36.3918	127.398	58.2812
454560	36.3918	127.398	58.2677
454561	36.3918	127.398	58.2588
454562	36.3918	127.398	58.2512
454562	36.3918	127.398	58.2768
454562	36.3918	127.398	58.312
454563	36.3918	127.397	58.3803
454564	36.3918	127.397	58.441
454564	36.3918	127.397	58.493
454564	36.3918	127.397	58.519
454565	36.3918	127.397	58.554
454566	36.3918	127.397	58.6033
454566	36.3918	127.397	58.6049
454566	36.3918	127.397	58.5737
454567	36.3918	127.397	58.5133
454568	36.3918	127.397	58.4123
454568	36.3918	127.397	58.3338
454568	36.3918	127.397	58.2583
454569	36.3918	127.397	58.1779
454570	36.3917	127.397	58.1046
454570	36.3917	127.397	58.0683
454570	36.3917	127.397	58.0465
454571	36.3917	127.397	58.0352
454572	36.3917	127.397	58.0362
454572	36.3917	127.397	58.0567
454572	36.3917	127.397	58.0784
454573	36.3917	127.397	58.1166
454574	36.3917	127.397	58.1516
454574	36.3917	127.397	58.1849
454574	36.3917	127.397	58.2144
454575	36.3916	127.397	58.2394
454576	36.3916	127.397	58.2486
454576	36.3916	127.397	58.2384
454576	36.3916	127.397	58.2057
454577	36.3916	127.397	58.1532
454578	36.3916	127.397	58.0605
454578	36.3916	127.397	57.9502
454578	36.3916	127.397	57.8751
454579	36.3916	127.397	57.8202
454580	36.3915	127.397	57.7691
454580	36.3915	127.397	57.7244
454580	36.3915	127.397	57.7026
454581	36.3915	127.397	57.6885
454582	36.3915	127.397	57.6525
454582	36.3915	127.397	57.6209
454582	36.3915	127.397	57.5923
454583	36.3915	127.397	57.5826
454584	36.3915	127.397	57.5544
454584	36.3915	127.397	57.5219
454584	36.3915	127.397	57.5263
454585	36.3915	127.397	57.5423
454586	36.3915	127.397	57.5479
454586	36.3915	127.397	57.5653
454586	36.3914	127.397	57.5847
454587	36.3914	127.397	57.5752
454588	36.3914	127.397	57.516
454588	36.3914	127.397	57.543
454588	36.3914	127.397	57.6028
454589	36.3914	127.397	57.6453
454590	36.3914	127.397	57.7087
454590	36.3914	127.397	57.7749
454590	36.3914	127.397	57.8555
454591	36.3914	127.398	57.9339
454592	36.3914	127.398	58.0011
454592	36.3914	127.398	58.0756
454592	36.3914	127.398	58.1572
454593	36.3914	127.398	58.2264
454594	36.3914	127.398	58.2808
454594	36.3914	127.398	58.3539
454594	36.3914	127.398	58.3986
454595	36.3914	127.398	58.4309
454596	36.3914	127.398	58.4621
454596	36.3914	127.398	58.4684
454596	36.3914	127.398	58.4734
454597	36.3914	127.398	58.4812
454598	36.3914	127.398	58.4806
454598	36.3914	127.398	58.4699
454598	36.3914	127.398	58.4459
454599	36.3914	127.398	58.4057
454600	36.3914	127.398	58.3506
454600	36.3914	127.398	58.3105
454600	36.3914	127.398	58.2878
454601	36.3914	127.398	58.2644
454602	36.3914	127.398	58.2242
454602	36.3914	127.398	58.1757
454602	36.3914	127.398	58.1327
454603	36.3914	127.398	58.0894
454604	36.3914	127.398	58.0537
454604	36.3914	127.398	58.0236
454604	36.3914	127.398	57.9816
454605	36.3914	127.398	57.9674
454606	36.3914	127.398	57.9402
454606	36.3914	127.398	57.9325
454606	36.3914	127.398	57.9385
454607	36.3914	127.398	57.9655
454608	36.3914	127.398	58.0017
454608	36.3914	127.398	58.0449
454608	36.3914	127.398	58.0969
454609	36.3914	127.398	58.1597
454610	36.3914	127.398	58.2192
454610	36.3914	127.398	58.2484
454610	36.3914	127.398	58.2674
454611	36.3914	127.398	58.2927
454612	36.3915	127.398	58.3419
454612	36.3915	127.398	58.3765
454612	36.3915	127.398	58.3975
454613	36.3915	127.398	58.4025
454614	36.3915	127.398	58.4012
454614	36.3915	127.398	58.434
454614	36.3915	127.398	58.4818
454615	36.3915	127.398	58.5234
454616	36.3915	127.398	58.5479
454616	36.3915	127.398	58.5575
454616	36.3915	127.398	58.5736
454617	36.3915	127.398	58.5991
454618	36.3915	127.398	58.6086
454618	36.3915	127.398	58.6312
454618	36.3915	127.398	58.6789
454619	36.3915	127.398	58.7201
454620	36.3915	127.398	58.7093
454620	36.3915	127.398	58.7109
454620	36.3916	127.398	58.6961
454621	36.3916	127.398	58.6849
454622	36.3916	127.398	58.6597
454622	36.3916	127.398	58.6445
454622	36.3916	127.398	58.6281
454623	36.3916	127.398	58.6338
454624	36.3916	127.398	58.6596
454624	36.3916	127.398	58.6704
454624	36.3917	127.398	58.681
454625	36.3917	127.398	58.7045
454626	36.3917	127.398	58.7015
454626	36.3917	127.398	58.6874
454626	36.3917	127.398	58.6706
454627	36.3917	127.398	58.6475
454628	36.3917	127.398	58.6665
454628	36.3917	127.398	58.6778
454628	36.3917	127.398	58.6818
454629	36.3917	127.398	58.6935
454630	36.3918	127.398	58.7156
454630	36.3918	127.398	58.767
454630	36.3918	127.398	58.8287
454631	36.3918	127.398	58.882
454632	36.3918	127.398	58.9546
454632	36.3918	127.398	59.0134
454632	36.3918	127.398	59.0423
454633	36.3918	127.398	59.0555
454634	36.3919	127.398	59.0792
454634	36.3919	127.398	59.1212
454634	36.3919	127.398	59.1814
454635	36.3919	127.398	59.2592
454636	36.3919	127.398	59.3308
454636	36.3919	127.398	59.3581
454636	36.3919	127.398	59.4158
454637	36.3919	127.398	59.4652
454638	36.3919	127.398	59.5176
454638	36.3919	127.398	59.5469
454638	36.3919	127.398	59.5524
454639	36.3919	127.398	59.547
454640	36.3919	127.398	59.5509
454640	36.3919	127.398	59.547
454640	36.3919	127.398	59.5396
454641	36.3919	127.398	59.5307
454642	36.3919	127.398	59.5268
454642	36.3919	127.398	59.5446
454642	36.3919	127.398	59.5494
454643	36.3919	127.398	59.5602
454644	36.3919	127.398	59.5619
454644	36.3919	127.398	59.5383
454644	36.3919	127.398	59.263
454645	36.3919	127.398	58.9557
454646	36.3919	127.398	58.737
454646	36.3919	127.398	58.5361
454646	36.3919	127.398	58.3086
454647	36.3918	127.398	58.0458
454648	36.3918	127.398	57.7703
454648	36.3918	127.398	57.506
454648	36.3918	127.398	57.2519
454649	36.3919	127.398	56.9592
454650	36.3919	127.398	56.6592
454650	36.3919	127.398	56.3596
454650	36.3919	127.398	56.0633
454651	36.3919	127.398	55.8078
454652	36.3919	127.398	55.5685
454652	36.3919	127.398	55.335
454652	36.3919	127.398	55.13
454653	36.3919	127.398	54.9187
454654	36.3919	127.398	54.7066
454654	36.3919	127.398	54.497
454654	36.3919	127.398	54.2663
454655	36.3919	127.398	54.0542
454656	36.3919	127.398	53.8408
454656	36.3919	127.398	53.6479
454656	36.3919	127.398	53.4511
454657	36.3919	127.398	53.2568
454658	36.3919	127.398	53.0362
454658	36.3919	127.398	52.8185
454658	36.3919	127.398	52.5969
454659	36.3919	127.398	52.3516
454660	36.3919	127.398	52.1131
454660	36.3919	127.398	51.8495
454660	36.3919	127.398	51.5838
454661	36.3919	127.398	51.3185
454662	36.3919	127.398	50.9783
454662	36.3919	127.398	50.7303
454662	36.3919	127.398	50.4796
454663	36.3919	127.398	50.2364
454664	36.3919	127.398	50.0083
454664	36.3919	127.398	49.7947
454664	36.3919	127.398	49.5665
454665	36.3919	127.398	49.363
454666	36.3919	127.398	49.3706
454666	36.3919	127.398	49.3747
454666	36.3919	127.398	49.3744
454667	36.3919	127.398	49.374
454668	36.3919	127.398	49.369
454668	36.3919	127.398	49.3733
454668	36.3919	127.398	49.3705
454669	36.3919	127.398	49.3675
454670	36.3919	127.398	49.3652
454670	36.3919	127.398	49.3633
454670	36.3919	127.398	49.3581
454671	36.3919	127.398	49.3578
454672	36.3919	127.398	49.3629
454672	36.3919	127.398	49.4782
454672	36.3919	127.398	49.8094
454673	36.3919	127.398	50.3751
454674	36.3919	127.398	51.1272
454674	36.3919	127.398	52.035
454674	36.3919	127.398	53.0079
454675	36.3919	127.398	53.994
454676	36.3919	127.398	55.0147
454676	36.3919	127.398	56.0294
454676	36.3919	127.398	57.1755
454677	36.3919	127.398	57.9186
454678	36.3919	127.398	58.3846
454678	36.3919	127.398	58.5274
454678	36.3919	127.398	58.4716
454679	36.3919	127.398	58.3395
454680	36.3919	127.398	58.2257
454680	36.3919	127.398	58.1764
454680	36.3919	127.398	58.1544
454681	36.3919	127.398	58.1983
454682	36.3919	127.398	58.251
454682	36.3919	127.398	58.3268
454682	36.3919	127.398	58.4737
454683	36.3919	127.398	58.6262
454684	36.3919	127.398	58.812
454684	36.3919	127.398	59.0034
454684	36.3919	127.398	59.1772
454685	36.3919	127.398	59.3203
454686	36.3919	127.398	59.4417
454686	36.3919	127.398	59.5469
454686	36.3919	127.398	59.6358
454687	36.3919	127.398	59.7053
454688	36.3919	127.398	59.7417
454688	36.3919	127.398	59.7612
454688	36.3919	127.398	59.7868
454689	36.3919	127.398	59.8117
454690	36.3919	127.398	59.8431
454690	36.3919	127.397	59.8622
454690	36.3919	127.397	59.8526
454691	36.3919	127.397	59.8369
454692	36.3918	127.397	59.8117
454692	36.3918	127.397	59.7938
454692	36.3918	127.397	59.7775
454693	36.3918	127.397	59.7613
454694	36.3918	127.397	59.7553
454694	36.3918	127.397	59.7502
454694	36.3918	127.397	59.7478
454695	36.3918	127.397	59.7214
454696	36.3918	127.397	59.6465
454696	36.3918	127.397	59.56
454696	36.3918	127.397	59.466
454697	36.3918	127.397	59.3754
454698	36.3918	127.397	59.2805
454698	36.3918	127.397	59.1744
454698	36.3917	127.397	59.0693
454699	36.3917	127.397	58.9743
454700	36.3917	127.397	58.8945
454700	36.3917	127.397	58.834
454700	36.3917	127.397	58.8043
454701	36.3917	127.397	58.7951
454702	36.3917	127.397	58.7985
454702	36.3917	127.397	58.8151
454702	36.3917	127.397	58.8248
454703	36.3916	127.397	58.8331
454704	36.3916	127.397	58.8501
454704	36.3916	127.397	58.8797
454704	36.3916	127.397	58.9224
454705	36.3916	127.397	58.9648
454706	36.3916	127.397	58.9927
454706	36.3916	127.397	59.0144
454706	36.3916	127.397	59.0357
454707	36.3916	127.397	59.0345
454708	36.3916	127.397	59.0168
454708	36.3915	127.397	58.9795
454708	36.3915	127.397	58.9249
454709	36.3915	127.397	58.8319
454710	36.3915	127.397	58.3545
454710	36.3915	127.397	58.5039
454711	36.3915	127.397	58.2178
454712	36.3915	127.397	58.1946
454712	36.3915	127.397	58.2073
454712	36.3915	127.397	58.2158
454713	36.3915	127.397	58.2865
454714	36.3915	127.397	58.4101
454714	36.3915	127.397	58.5209
454714	36.3915	127.397	58.5865
454715	36.3915	127.397	58.7908
454716	36.3915	127.397	58.8718
454716	36.3915	127.397	58.9184
454716	36.3915	127.398	58.9437
454717	36.3915	127.398	58.9549
454718	36.3915	127.398	58.9562
454718	36.3915	127.398	58.9689
454718	36.3915	127.398	58.9826
454719	36.3915	127.398	58.9995
454720	36.3915	127.398	59.0085
454720	36.3915	127.398	59.0176
454720	36.3915	127.398	59.029
454721	36.3915	127.398	59.0441
454722	36.3915	127.398	59.0331
454722	36.3915	127.398	59.014
454722	36.3915	127.398	59.0157
454723	36.3915	127.398	59.0104
454724	36.3915	127.398	58.9727
454724	36.3915	127.398	58.8998
454724	36.3915	127.398	58.8276
454725	36.3915	127.398	58.7431
454726	36.3915	127.398	58.6578
454726	36.3915	127.398	58.6132
454726	36.3915	127.398	58.6072
454727	36.3915	127.398	58.578
454728	36.3915	127.398	58.527
454728	36.3915	127.398	58.4718
454728	36.3915	127.398	58.4191
454729	36.3915	127.398	58.4219
454730	36.3915	127.398	58.4619
454730	36.3915	127.398	58.5752
454730	36.3915	127.398	58.6896
454731	36.3915	127.398	58.7644
454732	36.3915	127.398	58.8025
454732	36.3915	127.398	58.8271
454732	36.3915	127.398	58.8523
454733	36.3915	127.398	58.819
454734	36.3915	127.398	58.6991
454734	36.3915	127.398	58.5695
454734	36.3915	127.398	58.4938
454735	36.3915	127.398	58.4868
454736	36.3915	127.398	58.5224
454736	36.3915	127.398	58.5587
454736	36.3915	127.398	58.5914
454737	36.3915	127.398	58.5763
454738	36.3915	127.398	58.5158
454738	36.3915	127.398	58.4409
454738	36.3915	127.398	58.3943
454739	36.3915	127.398	58.3505
454740	36.3915	127.398	58.2869
454740	36.3915	127.398	58.2344
454740	36.3915	127.398	58.1944
454741	36.3915	127.398	58.14
454742	36.3916	127.398	58.0433
454742	36.3916	127.398	57.9597
454742	36.3916	127.398	57.9225
454743	36.3916	127.398	57.9214
454744	36.3916	127.398	57.9173
454744	36.3916	127.398	57.9105
454744	36.3916	127.398	57.8801
454745	36.3916	127.398	57.8026
454746	36.3916	127.398	57.6802
454746	36.3917	127.398	57.5973
454746	36.3917	127.398	57.5292
454747	36.3917	127.398	57.4843
454748	36.3917	127.398	57.4505
454748	36.3917	127.398	57.3925
454748	36.3917	127.398	57.3536
454749	36.3917	127.398	57.3747
454750	36.3917	127.398	57.356
454750	36.3918	127.398	57.2475
454750	36.3918	127.398	57.1743
454751	36.3918	127.398	57.1921
454752	36.3918	127.398	57.2407
454752	36.3918	127.398	57.2535
454752	36.3918	127.398	57.3161
454753	36.3918	127.398	57.4254
454754	36.3918	127.398	57.5275
454754	36.3918	127.398	57.5956
454754	36.3919	127.398	57.6769
454755	36.3919	127.398	57.7837
454756	36.3919	127.398	57.9027
454756	36.3919	127.398	57.9845
454756	36.3919	127.398	57.9888
454757	36.3919	127.398	58.0252
454758	36.3919	127.398	58.0491
454758	36.3919	127.398	58.037
454758	36.3919	127.398	57.9994
454759	36.3919	127.398	58.0025
454760	36.3919	127.398	58.027
454760	36.3919	127.398	58.0612
454760	36.3919	127.398	58.0813
454761	36.3919	127.398	58.0952
454762	36.3919	127.398	58.0481
454762	36.3919	127.398	58.0204
454762	36.3919	127.398	57.983
454763	36.3919	127.398	57.8946
454764	36.3919	127.398	57.788
454764	36.3919	127.398	57.6354
454764	36.3919	127.398	57.5893
454765	36.3919	127.398	57.6124
454766	36.3919	127.398	57.6829
454766	36.3919	127.398	57.777
454766	36.3919	127.398	57.8562
454767	36.3919	127.398	57.888
454768	36.3919	127.398	57.5912
454768	36.3919	127.398	57.2219
454768	36.3919	127.398	56.953
454769	36.3919	127.398	56.777
454770	36.3919	127.398	56.6093
454770	36.3919	127.398	56.4262
454770	36.3919	127.398	56.2414
454771	36.3919	127.398	56.0537
454772	36.3919	127.398	55.8712
454772	36.3919	127.398	55.6657
454772	36.3919	127.398	55.4649
454773	36.3919	127.398	55.2144
454774	36.3919	127.398	54.9668
454774	36.3919	127.398	54.716
454774	36.3919	127.398	54.508
454775	36.3919	127.398	54.3476
454776	36.3919	127.398	54.1997
454776	36.3919	127.398	54.0598
454776	36.3919	127.398	53.9146
454777	36.3919	127.398	53.7526
454778	36.3919	127.398	53.5605
454778	36.3919	127.398	53.3595
454778	36.3919	127.398	53.1456
454779	36.3919	127.398	52.8967
454780	36.3919	127.398	52.6515
454780	36.3919	127.398	52.388
454780	36.3919	127.398	52.076
454781	36.3919	127.398	51.8052
454782	36.3919	127.398	51.5219
454782	36.3919	127.398	51.2332
454782	36.3919	127.398	50.8942
454783	36.3919	127.398	50.5226
454784	36.3919	127.398	50.1626
454784	36.3919	127.398	49.8474
454784	36.3919	127.398	49.618
454785	36.3919	127.398	49.4229
454786	36.3919	127.398	49.3448
454786	36.3919	127.398	49.3501
454786	36.3919	127.398	49.3236
454787	36.3919	127.398	49.3235
454788	36.3919	127.398	49.3267
454788	36.3919	127.398	49.3338
454788	36.3919	127.398	49.3372
454789	36.3919	127.398	49.3425
454790	36.3919	127.398	49.3471
454790	36.3919	127.398	49.3544
454790	36.3919	127.398	49.3542
454791	36.3919	127.398	49.3685
454792	36.3919	127.398	49.3699
