# Supplementary material for: GNSS performance enhancement using measurement estimation in harsh environment
Source: PLoS One. 2023 Sep 27;18(9):e0292116. doi: 10.1371/journal.pone.0292116 (PMC10530042; doi:10.1371/journal.pone.0292116)
Supplement: S4 Data — (XLS) [file pone.0292116.s004.xls]

## Sheet: Sheet1
454542	0	38.6063	-12.384	0	0	7.20743	0	0	-14.0105	0	0	36.2088	0	0	0	0	-26.0277	0	-3.94617	0	0	-2.83367	-24.7843	0	0	0	0	-0.869836	0	0	0	0	0	-0.009447	0.008083	0	0	-0.003497	0	0	-0.002529	0	0	-0.002429	0	0	0	0	0.003453
454542	0	38.6016	-12.38	0	0	7.20568	0	0	-14.0117	0	0	36.2076	0	0	0	0	-26.026	0	-3.94577	0	0	-2.82393	-24.7845	0	0	0	0	-0.866876	0	0	0	0	0	-0.007615	0.011155	0	0	-0.001583	0	0	-0.004064	0	0	-0.006204	0	0	0	0	0.000837
454543	0	38.5977	-12.3744	0	0	7.20489	0	0	-14.0138	0	0	36.2045	0	0	0	0	-26.0256	0	-3.94564	0	0	-2.81901	-24.7859	0	0	0	0	-0.861831	0	0	0	0	0	-0.002021	0.007735	0	0	-0.003912	0	0	-0.002558	0	0	0.000106	0	0	0	0	2.5e-05
454544	0	38.5967	-12.3705	0	0	7.20293	0	0	-14.0151	0	0	36.2045	0	0	0	0	-26.0255	0	-3.94806	0	0	-2.81079	-24.7842	0	0	0	0	-0.860771	0	0	0	0	0	-0.006713	0.005467	0	0	-0.00062	0	0	-4.8e-05	0	0	-0.003124	0	0	0	0	0.001397
454544	0	38.5934	-12.3678	0	0	7.20262	0	0	-14.0151	0	0	36.203	0	0	0	0	-26.0249	0	-3.94715	0	0	-2.8021	-24.7857	0	0	0	0	-0.858373	0	0	0	0	0	-0.005462	0.00656	0	0	-0.005027	0	0	0.001162	0	0	-0.000613	0	0	0	0	0.000766
454544	0	38.5906	-12.3645	0	0	7.20011	0	0	-14.0145	0	0	36.2026	0	0	0	0	-26.0245	0	-3.94803	0	0	-2.79204	-24.7867	0	0	0	0	-0.855194	0	0	0	0	0	-0.006701	0.010492	0	0	-0.004022	0	0	-0.003298	0	0	-0.000664	0	0	0	0	0.000846
454545	0	38.5873	-12.3593	0	0	7.1981	0	0	-14.0161	0	0	36.2023	0	0	0	0	-26.024	0	-3.94882	0	0	-2.78523	-24.7873	0	0	0	0	-0.852132	0	0	0	0	0	-0.008318	0.007075	0	0	0.00283	0	0	-0.001719	0	0	-0.009552	0	0	0	0	0.004497
454546	0	38.5831	-12.3557	0	0	7.19951	0	0	-14.017	0	0	36.1975	0	0	0	0	-26.0218	0	-3.94739	0	0	-2.77704	-24.7871	0	0	0	0	-0.851147	0	0	0	0	0	-0.005039	0.005116	0	0	-0.003987	0	0	0.001641	0	0	0.002203	0	0	0	0	0.001563
454546	0	38.5806	-12.3532	0	0	7.19752	0	0	-14.0162	0	0	36.1986	0	0	0	0	-26.021	0	-3.94917	0	0	-2.77315	-24.7885	0	0	0	0	-0.848694	0	0	0	0	0	-0.003456	0.006678	0	0	0.000448	0	0	-0.004061	0	0	-0.007582	0	0	0	0	1.7e-05
454546	0	38.5789	-12.3498	0	0	7.19774	0	0	-14.0182	0	0	36.1949	0	0	0	0	-26.021	0	-3.94811	0	0	-2.76446	-24.7889	0	0	0	0	-0.845432	0	0	0	0	0	-0.003841	0.00839	0	0	-0.002153	0	0	-0.004575	0	0	-0.005145	0	0	0	0	0.003336
454547	0	38.577	-12.3456	0	0	7.19667	0	0	-14.0205	0	0	36.1923	0	0	0	0	-26.0193	0	-3.94907	0	0	-2.75584	-24.7896	0	0	0	0	-0.841819	0	0	0	0	0	-0.007021	0.002105	0	0	-0.004775	0	0	-0.002074	0	0	-0.000235	0	0	0	0	0.001415
454548	0	38.5735	-12.3446	0	0	7.19428	0	0	-14.0215	0	0	36.1922	0	0	0	0	-26.0186	0	-3.94766	0	0	-2.74991	-24.7884	0	0	0	0	-0.839054	0	0	0	0	0	-0.005714	0.005375	0	0	0.000375	0	0	-0.00219	0	0	-0.007988	0	0	0	0	0.002735
454548	0	38.5706	-12.3419	0	0	7.19447	0	0	-14.0226	0	0	36.1882	0	0	0	0	-26.0173	0	-3.94772	0	0	-2.73929	-24.7888	0	0	0	0	-0.834908	0	0	0	0	0	-0.007089	0.007625	0	0	-0.004885	0	0	-0.000985	0	0	-0.001132	0	0	0	0	0.001276
454548	0	38.5671	-12.3381	0	0	7.19203	0	0	-14.0231	0	0	36.1876	0	0	0	0	-26.0166	0	-3.9477	0	0	-2.73318	-24.7882	0	0	0	0	-0.832903	0	0	0	0	0	-0.004404	0.002862	0	0	-0.00082	0	0	-0.004375	0	0	-0.008721	0	0	0	0	0.001586
454549	0	38.5649	-12.3366	0	0	7.19161	0	0	-14.0253	0	0	36.1832	0	0	0	0	-26.0158	0	-3.94723	0	0	-2.72433	-24.7888	0	0	0	0	-0.82585	0	0	0	0	0	-0.007019	0.010229	0	0	0.000555	0	0	-0.001216	0	0	-0.003045	0	0	0	0	0.002437
454550	0	38.5613	-12.3315	0	0	7.19189	0	0	-14.0259	0	0	36.1817	0	0	0	0	-26.0146	0	-3.94825	0	0	-2.71213	-24.7893	0	0	0	0	-0.825329	0	0	0	0	0	-0.006313	0.006432	0	0	-0.003197	0	0	0.002727	0	0	-0.010708	0	0	0	0	0.002696
454550	0	38.5582	-12.3283	0	0	7.19029	0	0	-14.0246	0	0	36.1764	0	0	0	0	-26.0133	0	-3.94749	0	0	-2.7004	-24.7894	0	0	0	0	-0.821844	0	0	0	0	0	-0.000663	0.004738	0	0	-0.000182	0	0	-0.00842	0	0	-0.005841	0	0	0	0	0.000426
454550	0	38.5579	-12.3259	0	0	7.1902	0	0	-14.0288	0	0	36.1734	0	0	0	0	-26.0131	0	-3.94749	0	0	-2.69155	-24.7888	0	0	0	0	-0.817477	0	0	0	0	0	-0.011749	0.010569	0	0	-0.001172	0	0	-0.001349	0	0	-0.006774	0	0	0	0	0.003674
454551	0	38.552	-12.3207	0	0	7.18962	0	0	-14.0294	0	0	36.1701	0	0	0	0	-26.0112	0	-3.94667	0	0	-2.68168	-24.7891	0	0	0	0	-0.814615	0	0	0	0	0	-0.00445	-0.003672	0	0	-0.003909	0	0	-0.006883	0	0	0.013448	0	0	0	0	0.000226
454552	0	38.5498	-12.3225	0	0	7.18766	0	0	-14.0329	0	0	36.1768	0	0	0	0	-26.0111	0	-3.94733	0	0	-2.67507	-24.7914	0	0	0	0	-0.809018	0	0	0	0	0	-0.006244	0.010906	0	0	-0.000732	0	0	-0.000738	0	0	-0.013491	0	0	0	0	0.003493
454552	0	38.5466	-12.317	0	0	7.1873	0	0	-14.0333	0	0	36.17	0	0	0	0	-26.0094	0	-3.94658	0	0	-2.6627	-24.7905	0	0	0	0	-0.807261	0	0	0	0	0	-0.010065	0.002061	0	0	-0.000108	0	0	-0.001351	0	0	-0.005124	0	0	0	0	0.003835
454552	0	38.5416	-12.316	0	0	7.18724	0	0	-14.0339	0	0	36.1675	0	0	0	0	-26.0074	0	-3.94543	0	0	-2.65104	-24.79	0	0	0	0	-0.803471	0	0	0	0	0	-0.006858	0.006462	0	0	-0.004152	0	0	-0.00015	0	0	0.005762	0	0	0	0	-5.8e-05
454553	0	38.5382	-12.3128	0	0	7.18517	0	0	-14.034	0	0	36.1704	0	0	0	0	-26.0075	0	-3.94639	0	0	-2.63897	-24.7917	0	0	0	0	-0.801313	0	0	0	0	0	-0.004254	0.005365	0	0	6.1e-05	0	0	-7.9e-05	0	0	-0.01355	0	0	0	0	0.002869
454554	0	38.5361	-12.3101	0	0	7.1852	0	0	-14.034	0	0	36.1636	0	0	0	0	-26.006	0	-3.94558	0	0	-2.62758	-24.7925	0	0	0	0	-0.796593	0	0	0	0	0	-0.008153	0.000423	0	0	-0.004746	0	0	-0.002958	0	0	0.00579	0	0	0	0	-0.001321
454554	0	38.532	-12.3099	0	0	7.18282	0	0	-14.0355	0	0	36.1665	0	0	0	0	-26.0067	0	-3.94666	0	0	-2.62092	-24.7918	0	0	0	0	-0.790665	0	0	0	0	0	-0.005921	0.006136	0	0	-0.002445	0	0	-0.002543	0	0	-0.000475	0	0	0	0	0.001558
454554	0	38.529	-12.3068	0	0	7.1816	0	0	-14.0368	0	0	36.1662	0	0	0	0	-26.0059	0	-3.94585	0	0	-2.60832	-24.7929	0	0	0	0	-0.78861	0	0	0	0	0	-0.008686	0.004897	0	0	-0.000794	0	0	-0.000877	0	0	-0.014919	0	0	0	0	0.003411
454555	0	38.5247	-12.3044	0	0	7.1812	0	0	-14.0372	0	0	36.1588	0	0	0	0	-26.0042	0	-3.94516	0	0	-2.60179	-24.7914	0	0	0	0	-0.782292	0	0	0	0	0	-0.006271	0.004647	0	0	0.000969	0	0	0.001306	0	0	-0.000608	0	0	0	0	0.001164
454556	0	38.5215	-12.302	0	0	7.18169	0	0	-14.0366	0	0	36.1585	0	0	0	0	-26.0036	0	-3.94548	0	0	-2.59416	-24.792	0	0	0	0	-0.781973	0	0	0	0	0	-0.009398	0.008064	0	0	-0.000921	0	0	-0.004725	0	0	-0.004043	0	0	0	0	0.000665
454556	0	38.5168	-12.298	0	0	7.18123	0	0	-14.0389	0	0	36.1565	0	0	0	0	-26.0033	0	-3.94536	0	0	-2.5826	-24.7921	0	0	0	0	-0.776827	0	0	0	0	0	-0.00697	0.000927	0	0	-0.001953	0	0	0.002452	0	0	-0.007723	0	0	0	0	0.002909
454556	0	38.5134	-12.2976	0	0	7.18025	0	0	-14.0377	0	0	36.1526	0	0	0	0	-26.0018	0	-3.94501	0	0	-2.57249	-24.7915	0	0	0	0	-0.772552	0	0	0	0	0	-0.007308	0.003003	0	0	-0.002349	0	0	-0.004546	0	0	-0.006766	0	0	0	0	0.003685
454557	0	38.5097	-12.2961	0	0	7.17908	0	0	-14.04	0	0	36.1492	0	0	0	0	-26	0	-3.94446	0	0	-2.56272	-24.7904	0	0	0	0	-0.76709	0	0	0	0	0	-0.010393	0.005933	0	0	-0.004602	0	0	0.00144	0	0	0.001471	0	0	0	0	0.000524
454558	0	38.5045	-12.2931	0	0	7.17678	0	0	-14.0393	0	0	36.1499	0	0	0	0	-25.9997	0	-3.94411	0	0	-2.55757	-24.7901	0	0	0	0	-0.764944	0	0	0	0	0	-0.00215	0.004353	0	0	-0.001722	0	0	-0.000322	0	0	-0.008169	0	0	0	0	0.00133
454558	0	38.5034	-12.2909	0	0	7.17591	0	0	-14.0394	0	0	36.1459	0	0	0	0	-25.9991	0	-3.94415	0	0	-2.54841	-24.7916	0	0	0	0	-0.760015	0	0	0	0	0	-0.010314	-0.000444	0	0	-0.001358	0	0	-0.001867	0	0	-0.000318	0	0	0	0	0.001946
454558	0	38.4983	-12.2911	0	0	7.17523	0	0	-14.0404	0	0	36.1457	0	0	0	0	-25.9981	0	-3.94385	0	0	-2.54	-24.7907	0	0	0	0	-0.755059	0	0	0	0	0	-0.005659	0.003636	0	0	-0.000719	0	0	0.000578	0	0	-0.00193	0	0	0	0	0.00217
454559	0	38.4954	-12.2893	0	0	7.17488	0	0	-14.0401	0	0	36.1447	0	0	0	0	-25.997	0	-3.9436	0	0	-2.52681	-24.7916	0	0	0	0	-0.753436	0	0	0	0	0	-0.005995	0.002835	0	0	-0.00453	0	0	-0.001343	0	0	-0.008785	0	0	0	0	0.002942
454560	0	38.4924	-12.2879	0	0	7.17261	0	0	-14.0407	0	0	36.1403	0	0	0	0	-25.9955	0	-3.9433	0	0	-2.52115	-24.7902	0	0	0	0	-0.747703	0	0	0	0	0	-0.004793	-0.000764	0	0	-0.001912	0	0	-0.000226	0	0	-0.003777	0	0	0	0	-0.00021
454560	0	38.49	-12.2883	0	0	7.17165	0	0	-14.0409	0	0	36.1385	0	0	0	0	-25.9956	0	-3.94315	0	0	-2.5154	-24.7917	0	0	0	0	-0.740532	0	0	0	0	0	-0.011049	0.010407	0	0	-0.001162	0	0	-0.002869	0	0	-0.006575	0	0	0	0	0.003985
454560	0	38.4845	-12.2831	0	0	7.17107	0	0	-14.0423	0	0	36.1352	0	0	0	0	-25.9937	0	-3.94189	0	0	-2.50456	-24.7919	0	0	0	0	-0.737943	0	0	0	0	0	-0.004332	-0.005117	0	0	-0.003821	0	0	0.002386	0	0	-0.002604	0	0	0	0	0.003343
454561	0	38.4824	-12.2856	0	0	7.16916	0	0	-14.0411	0	0	36.1339	0	0	0	0	-25.992	0	-3.94233	0	0	-2.49751	-24.7921	0	0	0	0	-0.732257	0	0	0	0	0	-0.007204	0.006287	0	0	-0.00041	0	0	-0.003176	0	0	-0.004683	0	0	0	0	0.002614
454562	0	38.4788	-12.2825	0	0	7.16896	0	0	-14.0427	0	0	36.1315	0	0	0	0	-25.9907	0	-3.94275	0	0	-2.48843	-24.7914	0	0	0	0	-0.729176	0	0	0	0	0	-0.007813	-0.0009	0	0	-0.001957	0	0	0.003868	0	0	-0.000952	0	0	0	0	0.001615
454562	0	38.4748	-12.2829	0	0	7.16798	0	0	-14.0408	0	0	36.131	0	0	0	0	-25.9899	0	-3.94226	0	0	-2.48103	-24.7925	0	0	0	0	-0.725512	0	0	0	0	0	-0.004836	0.001759	0	0	-0.004105	0	0	-0.001666	0	0	-0.006821	0	0	0	0	0.000623
454562	0	38.4724	-12.2821	0	0	7.16593	0	0	-14.0416	0	0	36.1276	0	0	0	0	-25.9896	0	-3.94142	0	0	-2.47625	-24.7917	0	0	0	0	-0.719642	0	0	0	0	0	-0.008926	0.004559	0	0	0.000809	0	0	-0.003047	0	0	-0.005521	0	0	0	0	0.003178
454563	0	38.468	-12.2798	0	0	7.16633	0	0	-14.0431	0	0	36.1249	0	0	0	0	-25.988	0	-3.94085	0	0	-2.4626	-24.7926	0	0	0	0	-0.714842	0	0	0	0	0	-0.000573	7.4e-05	0	0	-0.001267	0	0	-0.002175	0	0	-0.000119	0	0	0	0	0.001131
454564	0	38.4677	-12.2797	0	0	7.1657	0	0	-14.0442	0	0	36.1248	0	0	0	0	-25.9874	0	-3.93993	0	0	-2.45166	-24.7953	0	0	0	0	-0.711619	0	0	0	0	0	-0.007454	0.003631	0	0	-0.004554	0	0	0.00123	0	0	-0.00159	0	0	0	0	0.000365
454564	0	38.464	-12.2779	0	0	7.16342	0	0	-14.0436	0	0	36.124	0	0	0	0	-25.9872	0	-3.94067	0	0	-2.44634	-24.7948	0	0	0	0	-0.707209	0	0	0	0	0	-0.003954	0.001813	0	0	-0.004014	0	0	-0.00042	0	0	-0.002022	0	0	0	0	0.000746
454564	0	38.462	-12.277	0	0	7.16141	0	0	-14.0438	0	0	36.123	0	0	0	0	-25.9868	0	-3.94121	0	0	-2.43998	-24.7956	0	0	0	0	-0.701888	0	0	0	0	0	-0.003016	0.002041	0	0	-0.000941	0	0	-0.002083	0	0	-0.002874	0	0	0	0	0.00158
454565	0	38.4605	-12.276	0	0	7.16094	0	0	-14.0448	0	0	36.1216	0	0	0	0	-25.9861	0	-3.94057	0	0	-2.42905	-24.7967	0	0	0	0	-0.69879	0	0	0	0	0	-0.002305	0.004416	0	0	-0.002178	0	0	0.001201	0	0	-0.004524	0	0	0	0	0.000777
454566	0	38.4593	-12.2738	0	0	7.15986	0	0	-14.0442	0	0	36.1193	0	0	0	0	-25.9857	0	-3.94116	0	0	-2.42099	-24.7982	0	0	0	0	-0.695437	0	0	0	0	0	-0.006014	0.001155	0	0	-0.003314	0	0	-0.000397	0	0	-0.003709	0	0	0	0	0.001883
454566	0	38.4563	-12.2732	0	0	7.1582	0	0	-14.0444	0	0	36.1175	0	0	0	0	-25.9847	0	-3.94094	0	0	-2.4119	-24.7993	0	0	0	0	-0.689381	0	0	0	0	0	-0.008576	0.00274	0	0	-0.001038	0	0	-0.000717	0	0	-0.004225	0	0	0	0	0.002266
454566	0	38.452	-12.2718	0	0	7.15768	0	0	-14.0448	0	0	36.1153	0	0	0	0	-25.9836	0	-3.94084	0	0	-2.3964	-24.7983	0	0	0	0	-0.685629	0	0	0	0	0	-0.004991	-0.000749	0	0	-0.005126	0	0	0.00653	0	0	0.001107	0	0	0	0	2.2e-05
454567	0	38.4495	-12.2722	0	0	7.15512	0	0	-14.0415	0	0	36.1159	0	0	0	0	-25.9836	0	-3.94054	0	0	-2.39191	-24.8018	0	0	0	0	-0.68091	0	0	0	0	0	-0.005094	0.000793	0	0	0.001318	0	0	-0.002396	0	0	0.00225	0	0	0	0	0.004666
454568	0	38.447	-12.2718	0	0	7.15578	0	0	-14.0427	0	0	36.117	0	0	0	0	-25.9813	0	-3.94071	0	0	-2.38564	-24.802	0	0	0	0	-0.681285	0	0	0	0	0	-0.006259	0.007426	0	0	-0.003157	0	0	0.002196	0	0	-0.006513	0	0	0	0	0.00118
454568	0	38.4438	-12.2681	0	0	7.1542	0	0	-14.0416	0	0	36.1138	0	0	0	0	-25.9807	0	-3.94131	0	0	-2.37937	-24.8033	0	0	0	0	-0.676806	0	0	0	0	0	-0.002371	-0.004318	0	0	-0.003225	0	0	-0.003934	0	0	0.002574	0	0	0	0	0.002167
454568	0	38.4427	-12.2703	0	0	7.15258	0	0	-14.0436	0	0	36.1151	0	0	0	0	-25.9796	0	-3.94058	0	0	-2.36834	-24.805	0	0	0	0	-0.671238	0	0	0	0	0	-0.006012	0.003626	0	0	-0.002238	0	0	0.002853	0	0	0.000798	0	0	0	0	-0.000328
454569	0	38.4397	-12.2685	0	0	7.15146	0	0	-14.0422	0	0	36.1155	0	0	0	0	-25.9797	0	-3.94136	0	0	-2.36903	-24.8066	0	0	0	0	-0.668261	0	0	0	0	0	-0.004128	0.002374	0	0	-0.001746	0	0	0.000429	0	0	-0.002301	0	0	0	0	0.00244
454570	0	38.4376	-12.2673	0	0	7.15059	0	0	-14.042	0	0	36.1143	0	0	0	0	-25.9785	0	-3.94219	0	0	-2.35997	-24.8073	0	0	0	0	-0.66521	0	0	0	0	0	-0.003706	-0.001215	0	0	-0.000854	0	0	0.003271	0	0	-0.008582	0	0	0	0	0.000283
454570	0	38.4357	-12.2679	0	0	7.15017	0	0	-14.0403	0	0	36.11	0	0	0	0	-25.9784	0	-3.94238	0	0	-2.34601	-24.8081	0	0	0	0	-0.658887	0	0	0	0	0	-0.007159	0.000553	0	0	-0.001514	0	0	0.000238	0	0	0.004741	0	0	0	0	-0.0008
454570	0	38.4322	-12.2676	0	0	7.14941	0	0	-14.0402	0	0	36.1124	0	0	0	0	-25.9788	0	-3.94302	0	0	-2.34608	-24.811	0	0	0	0	-0.653361	0	0	0	0	0	-0.00766	0.002341	0	0	-0.003962	0	0	-0.002536	0	0	0.001712	0	0	0	0	0.00083
454571	0	38.4283	-12.2664	0	0	7.14743	0	0	-14.0415	0	0	36.1132	0	0	0	0	-25.9784	0	-3.94277	0	0	-2.3347	-24.8118	0	0	0	0	-0.648181	0	0	0	0	0	-0.007169	0.002453	0	0	-0.00063	0	0	-0.000585	0	0	-6.7e-05	0	0	0	0	0.00091
454572	0	38.4247	-12.2652	0	0	7.14711	0	0	-14.0418	0	0	36.1132	0	0	0	0	-25.9779	0	-3.94374	0	0	-2.33764	-24.814	0	0	0	0	-0.642417	0	0	0	0	0	-0.003828	0.011254	0	0	-0.002085	0	0	0.001831	0	0	-0.002763	0	0	0	0	-0.000667
454572	0	38.4228	-12.2596	0	0	7.14607	0	0	-14.0408	0	0	36.1118	0	0	0	0	-25.9782	0	-3.94553	0	0	-2.32764	-24.8172	0	0	0	0	-0.639298	0	0	0	0	0	-0.004603	0.003723	0	0	-0.000893	0	0	0.002927	0	0	-0.007603	0	0	0	0	-0.000689
454572	0	38.4205	-12.2577	0	0	7.14562	0	0	-14.0394	0	0	36.108	0	0	0	0	-25.9786	0	-3.94713	0	0	-2.31985	-24.8187	0	0	0	0	-0.632616	0	0	0	0	0	-0.007381	0.003451	0	0	-0.005076	0	0	0.00067	0	0	0.008287	0	0	0	0	0.000584
454573	0	38.4168	-12.256	0	0	7.14309	0	0	-14.039	0	0	36.1122	0	0	0	0	-25.9783	0	-3.94896	0	0	-2.31656	-24.8208	0	0	0	0	-0.629	0	0	0	0	0	-0.002505	0.009667	0	0	-0.001007	0	0	-0.000231	0	0	-0.008682	0	0	0	0	-0.002757
454574	0	38.4156	-12.2512	0	0	7.14258	0	0	-14.0392	0	0	36.1078	0	0	0	0	-25.9797	0	-3.95082	0	0	-2.30819	-24.821	0	0	0	0	-0.624131	0	0	0	0	0	0.00304	-0.000719	0	0	-0.003096	0	0	0.001217	0	0	-0.000377	0	0	0	0	0.000287
454574	0	38.4171	-12.2515	0	0	7.14103	0	0	-14.0386	0	0	36.1076	0	0	0	0	-25.9795	0	-3.95245	0	0	-2.30553	-24.8223	0	0	0	0	-0.621455	0	0	0	0	0	-0.006712	0.004668	0	0	-0.002796	0	0	0.000537	0	0	0.004917	0	0	0	0	-0.001544
454574	0	38.4137	-12.2492	0	0	7.13964	0	0	-14.0383	0	0	36.1101	0	0	0	0	-25.9803	0	-3.95447	0	0	-2.29435	-24.8251	0	0	0	0	-0.616154	0	0	0	0	0	-0.001558	0.007474	0	0	-0.003763	0	0	-0.001576	0	0	-0.003917	0	0	0	0	0.000588
454575	0	38.413	-12.2454	0	0	7.13775	0	0	-14.0391	0	0	36.1081	0	0	0	0	-25.98	0	-3.95553	0	0	-2.29196	-24.8259	0	0	0	0	-0.612954	0	0	0	0	0	-0.003786	0.002388	0	0	-0.003047	0	0	0.003001	0	0	-0.001103	0	0	0	0	-0.001093
454576	0	38.4111	-12.2443	0	0	7.13623	0	0	-14.0376	0	0	36.1076	0	0	0	0	-25.9806	0	-3.95636	0	0	-2.28567	-24.829	0	0	0	0	-0.607149	0	0	0	0	0	-0.002939	0.006813	0	0	-0.003966	0	0	-0.000545	0	0	-0.001241	0	0	0	0	0.001232
454576	0	38.4096	-12.2408	0	0	7.13425	0	0	-14.0378	0	0	36.107	0	0	0	0	-25.9799	0	-3.95839	0	0	-2.27784	-24.8308	0	0	0	0	-0.603029	0	0	0	0	0	-0.003083	0.00011	0	0	-0.000323	0	0	0.001987	0	0	-0.003365	0	0	0	0	-0.001422
454576	0	38.4081	-12.2408	0	0	7.13409	0	0	-14.0369	0	0	36.1053	0	0	0	0	-25.9807	0	-3.95892	0	0	-2.26932	-24.8313	0	0	0	0	-0.598964	0	0	0	0	0	-0.001184	0.004744	0	0	-0.005156	0	0	0.002253	0	0	-0.001893	0	0	0	0	-0.000296
454577	0	38.4075	-12.2384	0	0	7.13151	0	0	-14.0357	0	0	36.1043	0	0	0	0	-25.9808	0	-3.95971	0	0	-2.26542	-24.835	0	0	0	0	-0.593617	0	0	0	0	0	-0.006286	0.004846	0	0	-0.002893	0	0	-0.001465	0	0	-0.00342	0	0	0	0	0.001877
454578	0	38.4043	-12.236	0	0	7.13006	0	0	-14.0365	0	0	36.1026	0	0	0	0	-25.9799	0	-3.96158	0	0	-2.25618	-24.8367	0	0	0	0	-0.586409	0	0	0	0	0	-0.002056	0.00664	0	0	-0.003506	0	0	0.001682	0	0	-0.000353	0	0	0	0	-0.001598
454578	0	38.4033	-12.2327	0	0	7.12831	0	0	-14.0356	0	0	36.1024	0	0	0	0	-25.9807	0	-3.96352	0	0	-2.24901	-24.8391	0	0	0	0	-0.582473	0	0	0	0	0	-0.002678	0.004334	0	0	-0.002383	0	0	0.004	0	0	-0.002845	0	0	0	0	0.00051
454578	0	38.402	-12.2305	0	0	7.12712	0	0	-14.0336	0	0	36.101	0	0	0	0	-25.9804	0	-3.96531	0	0	-2.24032	-24.8418	0	0	0	0	-0.578476	0	0	0	0	0	-0.006223	0.004859	0	0	-0.000785	0	0	0.000557	0	0	-0.00453	0	0	0	0	-0.000805
454579	0	38.3989	-12.2281	0	0	7.12672	0	0	-14.0333	0	0	36.0988	0	0	0	0	-25.9808	0	-3.96592	0	0	-2.23526	-24.8435	0	0	0	0	-0.572718	0	0	0	0	0	5.1e-05	0.007242	0	0	-0.002996	0	0	0.003448	0	0	-0.002831	0	0	0	0	-0.00053
454580	0	38.3989	-12.2245	0	0	7.12523	0	0	-14.0316	0	0	36.0973	0	0	0	0	-25.9811	0	-3.96874	0	0	-2.22405	-24.8446	0	0	0	0	-0.570966	0	0	0	0	0	-0.003586	0.00512	0	0	-0.00233	0	0	-0.000364	0	0	-0.004649	0	0	0	0	0.000686
454580	0	38.3971	-12.2219	0	0	7.12406	0	0	-14.0318	0	0	36.095	0	0	0	0	-25.9807	0	-3.96995	0	0	-2.22149	-24.844	0	0	0	0	-0.567748	0	0	0	0	0	0.000185	0.000389	0	0	-0.001477	0	0	0.00476	0	0	0.000931	0	0	0	0	-0.000393
454580	0	38.3972	-12.2217	0	0	7.12332	0	0	-14.0294	0	0	36.0955	0	0	0	0	-25.9809	0	-3.97124	0	0	-2.21537	-24.8461	0	0	0	0	-0.566555	0	0	0	0	0	-0.004336	0.007705	0	0	-0.003577	0	0	-0.005403	0	0	0.001298	0	0	0	0	-0.000628
454581	0	38.395	-12.2179	0	0	7.12153	0	0	-14.0321	0	0	36.0961	0	0	0	0	-25.9812	0	-3.97175	0	0	-2.20656	-24.8466	0	0	0	0	-0.563112	0	0	0	0	0	0.000784	0.000811	0	0	-0.002417	0	0	0.001806	0	0	-0.005102	0	0	0	0	-0.000426
454582	0	38.3954	-12.2174	0	0	7.12033	0	0	-14.0312	0	0	36.0936	0	0	0	0	-25.9815	0	-3.97115	0	0	-2.20071	-24.8469	0	0	0	0	-0.561156	0	0	0	0	0	0.000395	0.008782	0	0	-0.003427	0	0	-0.000451	0	0	-0.001629	0	0	0	0	0.001435
454582	0	38.3956	-12.2131	0	0	7.11861	0	0	-14.0314	0	0	36.0928	0	0	0	0	-25.9807	0	-3.97358	0	0	-2.1985	-24.8491	0	0	0	0	-0.559089	0	0	0	0	0	-0.005952	0.00726	0	0	-0.001294	0	0	7.7e-05	0	0	-0.002913	0	0	0	0	-0.00048
454582	0	38.3926	-12.2094	0	0	7.11797	0	0	-14.0314	0	0	36.0913	0	0	0	0	-25.981	0	-3.97385	0	0	-2.1857	-24.8496	0	0	0	0	-0.556702	0	0	0	0	0	-0.001845	0.006902	0	0	-0.003452	0	0	0.00166	0	0	-0.004242	0	0	0	0	0.000667
454583	0	38.3917	-12.206	0	0	7.11624	0	0	-14.0306	0	0	36.0892	0	0	0	0	-25.9806	0	-3.97379	0	0	-2.17888	-24.8505	0	0	0	0	-0.555615	0	0	0	0	0	-0.00502	0.002019	0	0	-0.002295	0	0	-0.000962	0	0	0.003691	0	0	0	0	-0.000628
454584	0	38.3892	-12.205	0	0	7.11509	0	0	-14.0311	0	0	36.091	0	0	0	0	-25.981	0	-3.97531	0	0	-2.16877	-24.8529	0	0	0	0	-0.550104	0	0	0	0	0	-0.001489	0.00811	0	0	-0.004666	0	0	0.001964	0	0	0.000182	0	0	0	0	0.000105
454584	0	38.3884	-12.2009	0	0	7.11276	0	0	-14.0301	0	0	36.0911	0	0	0	0	-25.9809	0	-3.97736	0	0	-2.16268	-24.8547	0	0	0	0	-0.548354	0	0	0	0	0	0.001856	0.005541	0	0	-0.001284	0	0	-0.001196	0	0	-0.003219	0	0	0	0	-0.001273
454584	0	38.3894	-12.1981	0	0	7.11212	0	0	-14.0307	0	0	36.0895	0	0	0	0	-25.9815	0	-3.97941	0	0	-2.15317	-24.8563	0	0	0	0	-0.544939	0	0	0	0	0	-0.01044	0.009101	0	0	-0.005721	0	0	0.001278	0	0	0.002422	0	0	0	0	0.000235
454585	0	38.3842	-12.1936	0	0	7.10926	0	0	-14.03	0	0	36.0907	0	0	0	0	-25.9814	0	-3.98065	0	0	-2.14181	-24.8588	0	0	0	0	-0.539651	0	0	0	0	0	-0.002154	0.008394	0	0	0.000362	0	0	0.006345	0	0	-0.003918	0	0	0	0	0.000179
454586	0	38.3831	-12.1894	0	0	7.10944	0	0	-14.0269	0	0	36.0888	0	0	0	0	-25.9813	0	-3.98326	0	0	-2.14001	-24.8601	0	0	0	0	-0.540314	0	0	0	0	0	-0.002499	0.005623	0	0	-0.001463	0	0	0.000106	0	0	-0.004408	0	0	0	0	0.000498
454586	0	38.3818	-12.1866	0	0	7.10871	0	0	-14.0268	0	0	36.0866	0	0	0	0	-25.9811	0	-3.98258	0	0	-2.13191	-24.8612	0	0	0	0	-0.538839	0	0	0	0	0	-0.007365	0.005047	0	0	-0.003347	0	0	0.001482	0	0	0.002189	0	0	0	0	0.000351
454586	0	38.3781	-12.1841	0	0	7.10703	0	0	-14.0261	0	0	36.0877	0	0	0	0	-25.9809	0	-3.9853	0	0	-2.12934	-24.863	0	0	0	0	-0.533488	0	0	0	0	0	-0.003681	0.007184	0	0	-0.003906	0	0	-0.00086	0	0	0.000656	0	0	0	0	0.002946
454587	0	38.3763	-12.1805	0	0	7.10508	0	0	-14.0265	0	0	36.088	0	0	0	0	-25.9794	0	-3.98756	0	0	-2.11832	-24.8643	0	0	0	0	-0.531126	0	0	0	0	0	-0.004889	0.005767	0	0	-0.001231	0	0	0.000895	0	0	-0.004031	0	0	0	0	-0.000732
454588	0	38.3739	-12.1776	0	0	7.10446	0	0	-14.026	0	0	36.086	0	0	0	0	-25.9798	0	-3.9875	0	0	-2.11461	-24.8655	0	0	0	0	-0.527899	0	0	0	0	0	-0.00589	0.006108	0	0	-0.003391	0	0	-0.001814	0	0	0.003153	0	0	0	0	0.001714
454588	0	38.3709	-12.1745	0	0	7.10277	0	0	-14.027	0	0	36.0876	0	0	0	0	-25.9789	0	-3.99024	0	0	-2.10917	-24.8662	0	0	0	0	-0.524346	0	0	0	0	0	-0.002519	-0.000863	0	0	-0.001307	0	0	-9.7e-05	0	0	0.002093	0	0	0	0	0.001096
454588	0	38.3697	-12.175	0	0	7.10212	0	0	-14.027	0	0	36.0886	0	0	0	0	-25.9784	0	-3.99058	0	0	-2.09609	-24.8675	0	0	0	0	-0.52196	0	0	0	0	0	-0.003381	0.006446	0	0	-0.004896	0	0	0.002142	0	0	-0.004788	0	0	0	0	0.002699
454589	0	38.368	-12.1717	0	0	7.09967	0	0	-14.0259	0	0	36.0862	0	0	0	0	-25.977	0	-3.99186	0	0	-2.09396	-24.8673	0	0	0	0	-0.519992	0	0	0	0	0	-0.004758	0.004013	0	0	-0.003059	0	0	0.001317	0	0	0.00226	0	0	0	0	0.00394
454590	0	38.3656	-12.1697	0	0	7.09814	0	0	-14.0253	0	0	36.0873	0	0	0	0	-25.9751	0	-3.99392	0	0	-2.08656	-24.8687	0	0	0	0	-0.51835	0	0	0	0	0	-0.002886	0.004097	0	0	-0.00228	0	0	-0.001485	0	0	0.002575	0	0	0	0	0.001446
454590	0	38.3641	-12.1677	0	0	7.097	0	0	-14.026	0	0	36.0886	0	0	0	0	-25.9744	0	-3.99535	0	0	-2.08168	-24.8691	0	0	0	0	-0.517237	0	0	0	0	0	-0.003244	0.003537	0	0	-0.004394	0	0	0.001846	0	0	0.000185	0	0	0	0	0.001454
454590	0	38.3625	-12.1659	0	0	7.0948	0	0	-14.0251	0	0	36.0887	0	0	0	0	-25.9736	0	-3.99671	0	0	-2.07401	-24.8714	0	0	0	0	-0.513346	0	0	0	0	0	-0.009405	0.004707	0	0	-0.001215	0	0	0.00624	0	0	-0.005101	0	0	0	0	0.003012
454591	0	38.3578	-12.1636	0	0	7.09419	0	0	-14.022	0	0	36.0862	0	0	0	0	-25.9721	0	-3.99644	0	0	-2.0666	-24.8718	0	0	0	0	-0.51233	0	0	0	0	0	-0.004029	0.001556	0	0	-0.000678	0	0	-0.002373	0	0	0.003742	0	0	0	0	0.001481
454592	0	38.3558	-12.1628	0	0	7.09385	0	0	-14.0232	0	0	36.088	0	0	0	0	-25.9714	0	-3.99948	0	0	-2.06161	-24.8717	0	0	0	0	-0.509231	0	0	0	0	0	-0.007292	0.004788	0	0	-0.004126	0	0	0.004114	0	0	-0.003524	0	0	0	0	0.002661
454592	0	38.3522	-12.1604	0	0	7.09179	0	0	-14.0211	0	0	36.0863	0	0	0	0	-25.97	0	-4.00091	0	0	-2.05689	-24.8714	0	0	0	0	-0.506425	0	0	0	0	0	-0.005577	0.001831	0	0	-0.00176	0	0	-0.000695	0	0	0.002025	0	0	0	0	0.001755
454592	0	38.3494	-12.1595	0	0	7.09091	0	0	-14.0214	0	0	36.0873	0	0	0	0	-25.9692	0	-4.00195	0	0	-2.0473	-24.8697	0	0	0	0	-0.505779	0	0	0	0	0	-0.012098	0.003332	0	0	-0.003982	0	0	0.001688	0	0	0.002723	0	0	0	0	0.004612
454593	0	38.3433	-12.1578	0	0	7.08892	0	0	-14.0206	0	0	36.0886	0	0	0	0	-25.9669	0	-4.00364	0	0	-2.04093	-24.8705	0	0	0	0	-0.501474	0	0	0	0	0	-0.007096	0.007199	0	0	-0.003674	0	0	0.003036	0	0	-0.005756	0	0	0	0	0.000135
454594	0	38.3398	-12.1542	0	0	7.08708	0	0	-14.0191	0	0	36.0858	0	0	0	0	-25.9668	0	-4.00422	0	0	-2.03702	-24.8706	0	0	0	0	-0.497693	0	0	0	0	0	-0.004591	0.001142	0	0	-0.000353	0	0	-0.005992	0	0	-0.003046	0	0	0	0	0.002862
454594	0	38.3375	-12.1536	0	0	7.08691	0	0	-14.0221	0	0	36.0842	0	0	0	0	-25.9654	0	-4.0055	0	0	-2.02865	-24.8699	0	0	0	0	-0.492195	0	0	0	0	0	-0.010281	0.00599	0	0	-0.004876	0	0	0.000965	0	0	0.00148	0	0	0	0	0.002961
454594	0	38.3323	-12.1506	0	0	7.08447	0	0	-14.0216	0	0	36.085	0	0	0	0	-25.9639	0	-4.00681	0	0	-2.02719	-24.8704	0	0	0	0	-0.488437	0	0	0	0	0	-0.012677	0.005458	0	0	-0.003223	0	0	0.000792	0	0	0.005067	0	0	0	0	-0.001238
454595	0	38.326	-12.1479	0	0	7.08286	0	0	-14.0212	0	0	36.0875	0	0	0	0	-25.9645	0	-4.00725	0	0	-2.01586	-24.8713	0	0	0	0	-0.48424	0	0	0	0	0	-0.008225	0.007811	0	0	-0.002133	0	0	-0.001662	0	0	-0.007957	0	0	0	0	0.004536
454596	0	38.3219	-12.144	0	0	7.08179	0	0	-14.022	0	0	36.0835	0	0	0	0	-25.9622	0	-4.00763	0	0	-2.00722	-24.8701	0	0	0	0	-0.481225	0	0	0	0	0	-0.0074	0.005453	0	0	-0.005588	0	0	-0.001503	0	0	0.001155	0	0	0	0	0.000595
454596	0	38.3182	-12.1413	0	0	7.079	0	0	-14.0228	0	0	36.0841	0	0	0	0	-25.9619	0	-4.00952	0	0	-2.00472	-24.8695	0	0	0	0	-0.47631	0	0	0	0	0	-0.010243	0.000688	0	0	-0.000911	0	0	0.001678	0	0	-0.001209	0	0	0	0	6.7e-05
454596	0	38.3131	-12.1409	0	0	7.07854	0	0	-14.0219	0	0	36.0835	0	0	0	0	-25.9619	0	-4.01007	0	0	-1.99922	-24.8691	0	0	0	0	-0.471162	0	0	0	0	0	-0.010372	0.004159	0	0	-0.006213	0	0	-0.003043	0	0	0.005102	0	0	0	0	0.002296
454597	0	38.3079	-12.1389	0	0	7.07544	0	0	-14.0235	0	0	36.0861	0	0	0	0	-25.9608	0	-4.01125	0	0	-1.99879	-24.8687	0	0	0	0	-0.466295	0	0	0	0	0	-0.003263	0.005478	0	0	-0.000573	0	0	0.003445	0	0	-0.013054	0	0	0	0	0.002623
454598	0	38.3062	-12.1361	0	0	7.07515	0	0	-14.0217	0	0	36.0795	0	0	0	0	-25.9594	0	-4.01135	0	0	-1.99472	-24.8668	0	0	0	0	-0.465471	0	0	0	0	0	-0.008924	0.00059	0	0	-0.002618	0	0	0.002352	0	0	0.000125	0	0	0	0	0.000508
454598	0	38.3018	-12.1358	0	0	7.07384	0	0	-14.0206	0	0	36.0796	0	0	0	0	-25.9592	0	-4.01208	0	0	-1.98593	-24.8684	0	0	0	0	-0.459156	0	0	0	0	0	-0.006835	0.006047	0	0	-0.0027	0	0	-0.001138	0	0	0.000485	0	0	0	0	0.001884
454598	0	38.2984	-12.1328	0	0	7.07249	0	0	-14.0211	0	0	36.0798	0	0	0	0	-25.9583	0	-4.01358	0	0	-1.97661	-24.8679	0	0	0	0	-0.457068	0	0	0	0	0	-0.001144	0.002912	0	0	-0.003856	0	0	0.001004	0	0	-0.004922	0	0	0	0	0.000623
454599	0	38.2978	-12.1313	0	0	7.07056	0	0	-14.0206	0	0	36.0774	0	0	0	0	-25.9579	0	-4.01486	0	0	-1.97308	-24.8679	0	0	0	0	-0.453065	0	0	0	0	0	-0.017404	0.004551	0	0	-0.001105	0	0	-0.002373	0	0	-0.000923	0	0	0	0	0.001624
454600	0	38.2891	-12.1291	0	0	7.07001	0	0	-14.0218	0	0	36.0769	0	0	0	0	-25.9571	0	-4.01617	0	0	-1.96073	-24.8666	0	0	0	0	-0.445262	0	0	0	0	0	-0.008681	0.005987	0	0	-0.003078	0	0	0.000427	0	0	-0.004619	0	0	0	0	0.002436
454600	0	38.2848	-12.1261	0	0	7.06847	0	0	-14.0216	0	0	36.0746	0	0	0	0	-25.9559	0	-4.01792	0	0	-1.95008	-24.8673	0	0	0	0	-0.439071	0	0	0	0	0	-0.009336	0.006422	0	0	-0.004552	0	0	-0.001247	0	0	0.001989	0	0	0	0	-0.000844
454600	0	38.2801	-12.1229	0	0	7.06619	0	0	-14.0222	0	0	36.0756	0	0	0	0	-25.9563	0	-4.01944	0	0	-1.94226	-24.8659	0	0	0	0	-0.435146	0	0	0	0	0	-0.007457	0.004154	0	0	-0.00523	0	0	0.000364	0	0	0.000197	0	0	0	0	0.00407
454601	0	38.2764	-12.1208	0	0	7.06358	0	0	-14.0221	0	0	36.0757	0	0	0	0	-25.9543	0	-4.02225	0	0	-1.93908	-24.8661	0	0	0	0	-0.43017	0	0	0	0	0	-0.016614	0.005779	0	0	0.000968	0	0	-2e-06	0	0	-0.001472	0	0	0	0	0.001481
454602	0	38.2681	-12.1179	0	0	7.06406	0	0	-14.0221	0	0	36.075	0	0	0	0	-25.9536	0	-4.02332	0	0	-1.92928	-24.8663	0	0	0	0	-0.424005	0	0	0	0	0	-0.008493	0.001394	0	0	-0.002676	0	0	-0.000136	0	0	-0.001497	0	0	0	0	0.001749
454602	0	38.2638	-12.1172	0	0	7.06273	0	0	-14.0221	0	0	36.0742	0	0	0	0	-25.9527	0	-4.02528	0	0	-1.9239	-24.8655	0	0	0	0	-0.41794	0	0	0	0	0	-0.015986	0.007555	0	0	-0.002187	0	0	0.001242	0	0	0.004072	0	0	0	0	0.000151
454602	0	38.2558	-12.1134	0	0	7.06163	0	0	-14.0215	0	0	36.0763	0	0	0	0	-25.9526	0	-4.02707	0	0	-1.91504	-24.8667	0	0	0	0	-0.412349	0	0	0	0	0	-0.009777	0.006698	0	0	-0.002401	0	0	0.003503	0	0	-0.016112	0	0	0	0	0.002641
454603	0	38.2509	-12.1101	0	0	7.06043	0	0	-14.0197	0	0	36.0682	0	0	0	0	-25.9513	0	-4.02783	0	0	-1.90037	-24.8657	0	0	0	0	-0.404882	0	0	0	0	0	-0.004813	0.004812	0	0	0.00037	0	0	-0.005216	0	0	0.003653	0	0	0	0	0.000503
454604	0	38.2485	-12.1077	0	0	7.06062	0	0	-14.0224	0	0	36.07	0	0	0	0	-25.951	0	-4.02978	0	0	-1.89558	-24.8629	0	0	0	0	-0.405452	0	0	0	0	0	-0.005241	0.002297	0	0	-0.0025	0	0	-0.000318	0	0	-0.00248	0	0	0	0	-0.000544
454604	0	38.2459	-12.1065	0	0	7.05937	0	0	-14.0225	0	0	36.0688	0	0	0	0	-25.9513	0	-4.03203	0	0	-1.88356	-24.8623	0	0	0	0	-0.399409	0	0	0	0	0	-0.008337	0.006279	0	0	-0.003659	0	0	-0.001827	0	0	0.001244	0	0	0	0	0.002003
454604	0	38.2417	-12.1034	0	0	7.05754	0	0	-14.0234	0	0	36.0694	0	0	0	0	-25.9503	0	-4.03379	0	0	-1.87523	-24.862	0	0	0	0	-0.395762	0	0	0	0	0	-0.013741	0.005	0	0	-0.004909	0	0	0.003871	0	0	9.2e-05	0	0	0	0	-0.000646
454605	0	38.2349	-12.1009	0	0	7.05508	0	0	-14.0215	0	0	36.0695	0	0	0	0	-25.9506	0	-4.03514	0	0	-1.86289	-24.8606	0	0	0	0	-0.390646	0	0	0	0	0	-0.011847	0.005054	0	0	0.000794	0	0	0.000984	0	0	-0.002089	0	0	0	0	0.003079
454606	0	38.2289	-12.0983	0	0	7.05548	0	0	-14.021	0	0	36.0684	0	0	0	0	-25.9491	0	-4.03633	0	0	-1.85929	-24.86	0	0	0	0	-0.388047	0	0	0	0	0	-0.001218	0.001173	0	0	-0.002009	0	0	0.001712	0	0	-0.004895	0	0	0	0	0.00126
454606	0	38.2283	-12.0978	0	0	7.05448	0	0	-14.0201	0	0	36.066	0	0	0	0	-25.9485	0	-4.03821	0	0	-1.85067	-24.859	0	0	0	0	-0.385166	0	0	0	0	0	-0.007978	0.005915	0	0	-0.002318	0	0	-2.4e-05	0	0	-0.001901	0	0	0	0	0.001094
454606	0	38.2243	-12.0948	0	0	7.05332	0	0	-14.0202	0	0	36.065	0	0	0	0	-25.9479	0	-4.0391	0	0	-1.84382	-24.858	0	0	0	0	-0.382734	0	0	0	0	0	-0.008249	0.005066	0	0	-0.001105	0	0	0.001305	0	0	-0.006792	0	0	0	0	0.001542
454607	0	38.2202	-12.0923	0	0	7.05276	0	0	-14.0195	0	0	36.0616	0	0	0	0	-25.9471	0	-4.03921	0	0	-1.83705	-24.8572	0	0	0	0	-0.379239	0	0	0	0	0	-0.005715	0.006156	0	0	-0.000115	0	0	0.002555	0	0	-0.001197	0	0	0	0	-0.000859
454608	0	38.2174	-12.0892	0	0	7.05271	0	0	-14.0182	0	0	36.061	0	0	0	0	-25.9476	0	-4.04221	0	0	-1.82822	-24.8566	0	0	0	0	-0.377318	0	0	0	0	0	-0.003748	0.006165	0	0	-0.002327	0	0	-0.001973	0	0	-0.003208	0	0	0	0	0.000917
454608	0	38.2155	-12.0861	0	0	7.05154	0	0	-14.0192	0	0	36.0594	0	0	0	0	-25.9471	0	-4.0422	0	0	-1.82235	-24.8569	0	0	0	0	-0.374912	0	0	0	0	0	-0.006468	0.005127	0	0	-0.002897	0	0	-0.002013	0	0	0.002985	0	0	0	0	0.001669
454608	0	38.2122	-12.0835	0	0	7.05009	0	0	-14.0202	0	0	36.0609	0	0	0	0	-25.9463	0	-4.0441	0	0	-1.82038	-24.8567	0	0	0	0	-0.372442	0	0	0	0	0	-0.003791	0.00826	0	0	-0.003992	0	0	-0.004539	0	0	-0.008651	0	0	0	0	0.000267
454609	0	38.2104	-12.0794	0	0	7.0481	0	0	-14.0225	0	0	36.0566	0	0	0	0	-25.9461	0	-4.04438	0	0	-1.81672	-24.8552	0	0	0	0	-0.367364	0	0	0	0	0	-0.001713	0.006589	0	0	-0.001546	0	0	0.003392	0	0	0.006981	0	0	0	0	0.000662
454610	0	38.2095	-12.0761	0	0	7.04732	0	0	-14.0208	0	0	36.0601	0	0	0	0	-25.9458	0	-4.04675	0	0	-1.80551	-24.8569	0	0	0	0	-0.370523	0	0	0	0	0	-0.006066	0.008177	0	0	-0.002375	0	0	-0.001326	0	0	-0.007392	0	0	0	0	-0.001031
454610	0	38.2065	-12.072	0	0	7.04614	0	0	-14.0215	0	0	36.0564	0	0	0	0	-25.9463	0	-4.04895	0	0	-1.79722	-24.8548	0	0	0	0	-0.36542	0	0	0	0	0	-0.00679	0.006899	0	0	-0.003652	0	0	-0.003895	0	0	0.006435	0	0	0	0	0.000127
454610	0	38.2031	-12.0686	0	0	7.04431	0	0	-14.0234	0	0	36.0596	0	0	0	0	-25.9463	0	-4.05047	0	0	-1.7857	-24.8563	0	0	0	0	-0.361944	0	0	0	0	0	-0.007058	0.007249	0	0	-0.003407	0	0	0.002198	0	0	-0.004146	0	0	0	0	0.001043
454611	0	38.1995	-12.065	0	0	7.04261	0	0	-14.0223	0	0	36.0575	0	0	0	0	-25.9457	0	-4.05162	0	0	-1.78101	-24.8551	0	0	0	0	-0.359972	0	0	0	0	0	-0.001613	0.002989	0	0	-0.003541	0	0	-0.002231	0	0	-0.006118	0	0	0	0	0.000529
454612	0	38.1987	-12.0635	0	0	7.04084	0	0	-14.0234	0	0	36.0545	0	0	0	0	-25.9455	0	-4.05229	0	0	-1.77421	-24.8544	0	0	0	0	-0.354962	0	0	0	0	0	-0.006835	0.006959	0	0	-0.004198	0	0	0.000388	0	0	0.005926	0	0	0	0	0.001736
454612	0	38.1953	-12.06	0	0	7.03874	0	0	-14.0232	0	0	36.0574	0	0	0	0	-25.9446	0	-4.05607	0	0	-1.77056	-24.8558	0	0	0	0	-0.351737	0	0	0	0	0	-0.004131	0.008332	0	0	-0.004698	0	0	-0.005155	0	0	-0.004957	0	0	0	0	-0.001298
454612	0	38.1932	-12.0558	0	0	7.03639	0	0	-14.0258	0	0	36.0549	0	0	0	0	-25.9453	0	-4.05703	0	0	-1.76713	-24.8557	0	0	0	0	-0.344934	0	0	0	0	0	-0.001556	0.005641	0	0	-0.005477	0	0	0.002088	0	0	-0.000527	0	0	0	0	-0.000245
454613	0	38.1925	-12.053	0	0	7.03365	0	0	-14.0248	0	0	36.0547	0	0	0	0	-25.9454	0	-4.05826	0	0	-1.76137	-24.8564	0	0	0	0	-0.343017	0	0	0	0	0	-0.003225	0.00394	0	0	-0.001847	0	0	-0.000887	0	0	-0.001863	0	0	0	0	0.001942
454614	0	38.1909	-12.051	0	0	7.03273	0	0	-14.0252	0	0	36.0537	0	0	0	0	-25.9444	0	-4.06182	0	0	-1.76261	-24.8574	0	0	0	0	-0.337466	0	0	0	0	0	-0.008442	0.009502	0	0	-0.005821	0	0	0.002326	0	0	0.001417	0	0	0	0	-0.001825
454614	0	38.1866	-12.0463	0	0	7.02982	0	0	-14.024	0	0	36.0545	0	0	0	0	-25.9453	0	-4.06266	0	0	-1.75347	-24.8581	0	0	0	0	-0.334553	0	0	0	0	0	-0.00278	0.009482	0	0	-0.003631	0	0	-0.002965	0	0	-0.001435	0	0	0	0	0.002
454614	0	38.1852	-12.0415	0	0	7.028	0	0	-14.0255	0	0	36.0537	0	0	0	0	-25.9443	0	-4.06475	0	0	-1.75137	-24.8586	0	0	0	0	-0.33225	0	0	0	0	0	-4.1e-05	0.001557	0	0	-0.00602	0	0	0.002564	0	0	0.00258	0	0	0	0	-0.001054
454615	0	38.1852	-12.0408	0	0	7.02499	0	0	-14.0242	0	0	36.055	0	0	0	0	-25.9449	0	-4.06741	0	0	-1.74774	-24.8595	0	0	0	0	-0.328463	0	0	0	0	0	-0.00088	0.012032	0	0	-0.001356	0	0	0.0017	0	0	-0.007943	0	0	0	0	0.000852
454616	0	38.1848	-12.0347	0	0	7.02431	0	0	-14.0234	0	0	36.0511	0	0	0	0	-25.9444	0	-4.07081	0	0	-1.74377	-24.858	0	0	0	0	-0.328774	0	0	0	0	0	-0.004082	0.004617	0	0	-0.003659	0	0	7e-05	0	0	0.002011	0	0	0	0	-0.002867
454616	0	38.1827	-12.0324	0	0	7.02248	0	0	-14.0234	0	0	36.0521	0	0	0	0	-25.9459	0	-4.07362	0	0	-1.73224	-24.8582	0	0	0	0	-0.323782	0	0	0	0	0	-0.007244	0.005486	0	0	-0.006182	0	0	0.000558	0	0	0.002658	0	0	0	0	-0.000404
454616	0	38.1791	-12.0297	0	0	7.01939	0	0	-14.0231	0	0	36.0534	0	0	0	0	-25.9461	0	-4.07492	0	0	-1.72649	-24.8579	0	0	0	0	-0.320237	0	0	0	0	0	-0.003824	0.010127	0	0	-0.003424	0	0	0.000699	0	0	0.004201	0	0	0	0	-0.004486
454617	0	38.1772	-12.0246	0	0	7.01768	0	0	-14.0227	0	0	36.0555	0	0	0	0	-25.9483	0	-4.07621	0	0	-1.71897	-24.8588	0	0	0	0	-0.319711	0	0	0	0	0	-0.005885	0.003059	0	0	-0.004249	0	0	0.000964	0	0	0.000108	0	0	0	0	-0.002063
454618	0	38.1743	-12.0231	0	0	7.01556	0	0	-14.0222	0	0	36.0555	0	0	0	0	-25.9493	0	-4.07807	0	0	-1.7067	-24.8583	0	0	0	0	-0.314335	0	0	0	0	0	-0.000506	0.004144	0	0	-0.003591	0	0	-0.002785	0	0	0.002386	0	0	0	0	-0.002117
454618	0	38.174	-12.021	0	0	7.01376	0	0	-14.0236	0	0	36.0567	0	0	0	0	-25.9504	0	-4.08026	0	0	-1.70678	-24.8574	0	0	0	0	-0.311758	0	0	0	0	0	-0.003277	0.006143	0	0	-0.00414	0	0	0.000731	0	0	-0.006356	0	0	0	0	-0.00148
454618	0	38.1724	-12.018	0	0	7.01169	0	0	-14.0233	0	0	36.0536	0	0	0	0	-25.9511	0	-4.08071	0	0	-1.6956	-24.8568	0	0	0	0	-0.307769	0	0	0	0	0	-0.002827	0.008928	0	0	-0.004809	0	0	-0.007509	0	0	0.004259	0	0	0	0	-0.002553
454619	0	38.171	-12.0135	0	0	7.00929	0	0	-14.027	0	0	36.0557	0	0	0	0	-25.9524	0	-4.08289	0	0	-1.68734	-24.8555	0	0	0	0	-0.304646	0	0	0	0	0	-0.004	0.000881	0	0	-0.005389	0	0	0.005121	0	0	0.002523	0	0	0	0	-0.002797
454620	0	38.169	-12.0131	0	0	7.00659	0	0	-14.0245	0	0	36.057	0	0	0	0	-25.9538	0	-4.08367	0	0	-1.67795	-24.8559	0	0	0	0	-0.301572	0	0	0	0	0	-0.003561	0.00778	0	0	-0.0027	0	0	-0.004393	0	0	0.00521	0	0	0	0	-0.004568
454620	0	38.1672	-12.0092	0	0	7.00524	0	0	-14.0267	0	0	36.0596	0	0	0	0	-25.9561	0	-4.08598	0	0	-1.67426	-24.8551	0	0	0	0	-0.29901	0	0	0	0	0	-0.000938	0.005948	0	0	-0.005721	0	0	-0.003486	0	0	-0.001868	0	0	0	0	-0.002241
454620	0	38.1667	-12.0062	0	0	7.00238	0	0	-14.0284	0	0	36.0586	0	0	0	0	-25.9572	0	-4.08719	0	0	-1.66569	-24.855	0	0	0	0	-0.293699	0	0	0	0	0	-0.003373	-0.000239	0	0	-0.00334	0	0	0.00109	0	0	0.005128	0	0	0	0	-0.002575
454621	0	38.165	-12.0063	0	0	7.00071	0	0	-14.0279	0	0	36.0612	0	0	0	0	-25.9585	0	-4.0882	0	0	-1.66061	-24.8547	0	0	0	0	-0.291325	0	0	0	0	0	-0.001394	0.000661	0	0	-0.004764	0	0	-0.001307	0	0	0.010353	0	0	0	0	-0.002702
454622	0	38.1643	-12.006	0	0	6.99833	0	0	-14.0285	0	0	36.0664	0	0	0	0	-25.9599	0	-4.09148	0	0	-1.65475	-24.8541	0	0	0	0	-0.289112	0	0	0	0	0	0.001144	0.007645	0	0	0.000188	0	0	-0.004296	0	0	-0.011095	0	0	0	0	-0.004273
454622	0	38.1649	-12.0022	0	0	6.99842	0	0	-14.0307	0	0	36.0608	0	0	0	0	-25.962	0	-4.09079	0	0	-1.64837	-24.8528	0	0	0	0	-0.285743	0	0	0	0	0	-0.004422	0.002945	0	0	-0.004509	0	0	0.000237	0	0	0.000374	0	0	0	0	-0.001893
454622	0	38.1627	-12.0007	0	0	6.99617	0	0	-14.0305	0	0	36.061	0	0	0	0	-25.9629	0	-4.09011	0	0	-1.64584	-24.8523	0	0	0	0	-0.283325	0	0	0	0	0	-0.004017	0.00245	0	0	-0.002895	0	0	-0.005045	0	0	0.008569	0	0	0	0	-0.000404
454623	0	38.1607	-11.9995	0	0	6.99472	0	0	-14.0331	0	0	36.0653	0	0	0	0	-25.9631	0	-4.09175	0	0	-1.63855	-24.8518	0	0	0	0	-0.281434	0	0	0	0	0	0.002159	0.002803	0	0	0.001027	0	0	0.000782	0	0	-0.0104	0	0	0	0	0.000216
454624	0	38.1618	-11.9981	0	0	6.99524	0	0	-14.0327	0	0	36.0601	0	0	0	0	-25.963	0	-4.09258	0	0	-1.62996	-24.8515	0	0	0	0	-0.279228	0	0	0	0	0	0.005175	0.002221	0	0	-0.006746	0	0	-0.00697	0	0	0.008957	0	0	0	0	-0.003666
454624	0	38.1643	-11.9969	0	0	6.99186	0	0	-14.0362	0	0	36.0646	0	0	0	0	-25.9649	0	-4.09454	0	0	-1.62192	-24.8521	0	0	0	0	-0.276174	0	0	0	0	0	0.004496	0.005427	0	0	-0.002738	0	0	-0.002576	0	0	-0.015255	0	0	0	0	0.002736
454624	0	38.1666	-11.9942	0	0	6.99049	0	0	-14.0374	0	0	36.0569	0	0	0	0	-25.9635	0	-4.09453	0	0	-1.61563	-24.8517	0	0	0	0	-0.27263	0	0	0	0	0	-0.002254	0.002678	0	0	-0.001815	0	0	-0.000371	0	0	0.00553	0	0	0	0	-0.002187
454625	0	38.1655	-11.9929	0	0	6.98959	0	0	-14.0376	0	0	36.0597	0	0	0	0	-25.9646	0	-4.09564	0	0	-1.61284	-24.8529	0	0	0	0	-0.271111	0	0	0	0	0	-0.001793	0.005183	0	0	-0.002905	0	0	-0.000363	0	0	-0.007047	0	0	0	0	-0.000563
454626	0	38.1646	-11.9903	0	0	6.98813	0	0	-14.0378	0	0	36.0562	0	0	0	0	-25.9649	0	-4.09657	0	0	-1.60005	-24.8514	0	0	0	0	-0.267922	0	0	0	0	0	-0.001809	-0.001347	0	0	-0.007162	0	0	-0.001037	0	0	-9.1e-05	0	0	0	0	-0.001029
454626	0	38.1637	-11.991	0	0	6.98455	0	0	-14.0383	0	0	36.0561	0	0	0	0	-25.9654	0	-4.09643	0	0	-1.59733	-24.8509	0	0	0	0	-0.262334	0	0	0	0	0	-0.000971	0.00466	0	0	-0.000802	0	0	0.001217	0	0	-0.004334	0	0	0	0	0.00017
454626	0	38.1632	-11.9886	0	0	6.98415	0	0	-14.0377	0	0	36.054	0	0	0	0	-25.9653	0	-4.09901	0	0	-1.58563	-24.8523	0	0	0	0	-0.258317	0	0	0	0	0	-0.007073	0.002873	0	0	-0.002624	0	0	-0.005851	0	0	0.007022	0	0	0	0	0.001181
454627	0	38.1596	-11.9872	0	0	6.98284	0	0	-14.0407	0	0	36.0575	0	0	0	0	-25.9647	0	-4.09934	0	0	-1.57774	-24.8534	0	0	0	0	-0.254702	0	0	0	0	0	0.000286	0.005015	0	0	-0.001287	0	0	0.00302	0	0	-0.00407	0	0	0	0	0.000477
454628	0	38.1598	-11.9847	0	0	6.98219	0	0	-14.0391	0	0	36.0554	0	0	0	0	-25.9645	0	-4.10183	0	0	-1.56367	-24.8521	0	0	0	0	-0.255149	0	0	0	0	0	-0.005267	0.004367	0	0	-0.001745	0	0	-0.004135	0	0	0.000685	0	0	0	0	-0.001198
454628	0	38.1572	-11.9825	0	0	6.98132	0	0	-14.0412	0	0	36.0558	0	0	0	0	-25.9651	0	-4.10169	0	0	-1.56011	-24.8524	0	0	0	0	-0.251411	0	0	0	0	0	-0.006401	0.006018	0	0	-0.001288	0	0	-0.001623	0	0	0.002495	0	0	0	0	-0.000712
454628	0	38.154	-11.9795	0	0	6.98068	0	0	-14.042	0	0	36.057	0	0	0	0	-25.9654	0	-4.10286	0	0	-1.54817	-24.8522	0	0	0	0	-0.249665	0	0	0	0	0	-0.004468	0.004596	0	0	-0.006467	0	0	-0.00181	0	0	-0.001824	0	0	0	0	0.00231
454629	0	38.1517	-11.9772	0	0	6.97745	0	0	-14.0429	0	0	36.0561	0	0	0	0	-25.9643	0	-4.10378	0	0	-1.54344	-24.8513	0	0	0	0	-0.245822	0	0	0	0	0	0.001457	0.002825	0	0	-0.002137	0	0	-0.007438	0	0	0.004586	0	0	0	0	0.000863
454630	0	38.1525	-11.9758	0	0	6.97638	0	0	-14.0466	0	0	36.0584	0	0	0	0	-25.9638	0	-4.10622	0	0	-1.53401	-24.8514	0	0	0	0	-0.243318	0	0	0	0	0	-0.009002	0.004045	0	0	0.000409	0	0	-0.001034	0	0	-0.000321	0	0	0	0	0.000866
454630	0	38.148	-11.9738	0	0	6.97658	0	0	-14.0472	0	0	36.0583	0	0	0	0	-25.9634	0	-4.1069	0	0	-1.52613	-24.8517	0	0	0	0	-0.239841	0	0	0	0	0	-0.001018	0.00645	0	0	-0.003303	0	0	-0.002448	0	0	-0.000257	0	0	0	0	-0.000256
454630	0	38.1474	-11.9705	0	0	6.97493	0	0	-14.0484	0	0	36.0581	0	0	0	0	-25.9635	0	-4.10838	0	0	-1.5211	-24.8516	0	0	0	0	-0.238081	0	0	0	0	0	-0.004034	0.00054	0	0	-0.003071	0	0	-0.001708	0	0	-0.005378	0	0	0	0	-0.001344
454631	0	38.1454	-11.9703	0	0	6.97339	0	0	-14.0492	0	0	36.0554	0	0	0	0	-25.9642	0	-4.10649	0	0	-1.51616	-24.8494	0	0	0	0	-0.23467	0	0	0	0	0	-0.003984	0.003653	0	0	-0.005654	0	0	-0.004693	0	0	0.007681	0	0	0	0	-0.000331
454632	0	38.1434	-11.9685	0	0	6.97057	0	0	-14.0516	0	0	36.0593	0	0	0	0	-25.9644	0	-4.10768	0	0	-1.50753	-24.8503	0	0	0	0	-0.230848	0	0	0	0	0	-0.00648	0.006005	0	0	-0.003231	0	0	-0.003283	0	0	-0.003388	0	0	0	0	0.004625
454632	0	38.1402	-11.9655	0	0	6.96895	0	0	-14.0532	0	0	36.0576	0	0	0	0	-25.9621	0	-4.10956	0	0	-1.49831	-24.8487	0	0	0	0	-0.227745	0	0	0	0	0	-0.004906	0.002963	0	0	-6.8e-05	0	0	-0.003994	0	0	-0.001766	0	0	0	0	0.002102
454632	0	38.1377	-11.964	0	0	6.96892	0	0	-14.0552	0	0	36.0567	0	0	0	0	-25.961	0	-4.11067	0	0	-1.4955	-24.8482	0	0	0	0	-0.224246	0	0	0	0	0	-0.004206	0.008259	0	0	-0.008982	0	0	-0.002164	0	0	0.000178	0	0	0	0	-0.002116
454633	0	38.1356	-11.9598	0	0	6.96443	0	0	-14.0563	0	0	36.0568	0	0	0	0	-25.9621	0	-4.11144	0	0	-1.48862	-24.848	0	0	0	0	-0.219173	0	0	0	0	0	-0.003341	0.008077	0	0	-0.003199	0	0	0.0014	0	0	-0.013039	0	0	0	0	0.000326
454634	0	38.134	-11.9558	0	0	6.96283	0	0	-14.0556	0	0	36.0503	0	0	0	0	-25.9619	0	-4.1134	0	0	-1.47765	-24.847	0	0	0	0	-0.213325	0	0	0	0	0	-0.006595	0.005855	0	0	-0.00561	0	0	-0.00529	0	0	0.005748	0	0	0	0	-0.000294
454634	0	38.1307	-11.9529	0	0	6.96002	0	0	-14.0583	0	0	36.0531	0	0	0	0	-25.9621	0	-4.11273	0	0	-1.47034	-24.8469	0	0	0	0	-0.211059	0	0	0	0	0	-0.008378	0.008494	0	0	-0.002159	0	0	0.0027	0	0	-0.007635	0	0	0	0	8e-06
454634	0	38.1265	-11.9486	0	0	6.95894	0	0	-14.0569	0	0	36.0493	0	0	0	0	-25.962	0	-4.11379	0	0	-1.46174	-24.8475	0	0	0	0	-0.205913	0	0	0	0	0	-0.007764	0.006799	0	0	-0.00354	0	0	-0.007914	0	0	-7.3e-05	0	0	0	0	0.000345
454635	0	38.1226	-11.9452	0	0	6.95717	0	0	-14.0609	0	0	36.0493	0	0	0	0	-25.9619	0	-4.1127	0	0	-1.45372	-24.8466	0	0	0	0	-0.201792	0	0	0	0	0	-0.006605	0.008132	0	0	-0.003861	0	0	-0.005238	0	0	0.004527	0	0	0	0	-0.001281
454636	0	38.1193	-11.9412	0	0	6.95524	0	0	-14.0635	0	0	36.0516	0	0	0	0	-25.9625	0	-4.11329	0	0	-1.44219	-24.8469	0	0	0	0	-0.19879	0	0	0	0	0	-0.005043	0.005601	0	0	-0.004389	0	0	-0.003793	0	0	-0.005297	0	0	0	0	0.001414
454636	0	38.1168	-11.9384	0	0	6.95305	0	0	-14.0654	0	0	36.0489	0	0	0	0	-25.9618	0	-4.11352	0	0	-1.43944	-24.8467	0	0	0	0	-0.192918	0	0	0	0	0	-0.010701	0.003402	0	0	-0.000483	0	0	0.000779	0	0	-0.00126	0	0	0	0	-0.000709
454636	0	38.1114	-11.9367	0	0	6.95281	0	0	-14.065	0	0	36.0483	0	0	0	0	-25.9622	0	-4.11394	0	0	-1.42765	-24.8479	0	0	0	0	-0.186867	0	0	0	0	0	-0.011171	0.008684	0	0	-0.004663	0	0	-0.005014	0	0	-0.000744	0	0	0	0	0.002726
454637	0	38.1058	-11.9323	0	0	6.95047	0	0	-14.0675	0	0	36.0479	0	0	0	0	-25.9608	0	-4.11449	0	0	-1.4197	-24.8486	0	0	0	0	-0.180511	0	0	0	0	0	-0.00179	0.005195	0	0	-0.005166	0	0	0.002177	0	0	-0.003267	0	0	0	0	-0.000128
454638	0	38.1049	-11.9297	0	0	6.94789	0	0	-14.0664	0	0	36.0463	0	0	0	0	-25.9609	0	-4.11538	0	0	-1.40954	-24.8486	0	0	0	0	-0.178189	0	0	0	0	0	-0.011553	0.006101	0	0	0.000418	0	0	-0.002805	0	0	0.003489	0	0	0	0	-0.000693
454638	0	38.0992	-11.9267	0	0	6.9481	0	0	-14.0678	0	0	36.048	0	0	0	0	-25.9612	0	-4.1155	0	0	-1.4087	-24.85	0	0	0	0	-0.174101	0	0	0	0	0	-0.001251	0.005233	0	0	-0.002099	0	0	-0.005131	0	0	-0.005263	0	0	0	0	0.00104
454638	0	38.0985	-11.9241	0	0	6.94705	0	0	-14.0704	0	0	36.0454	0	0	0	0	-25.9607	0	-4.1166	0	0	-1.39745	-24.8499	0	0	0	0	-0.169379	0	0	0	0	0	-0.014563	0.002156	0	0	-7.5e-05	0	0	-0.00269	0	0	0.005434	0	0	0	0	0.002527
454639	0	38.0913	-11.923	0	0	6.94701	0	0	-14.0717	0	0	36.0481	0	0	0	0	-25.9594	0	-4.11566	0	0	-1.39819	-24.851	0	0	0	0	-0.165632	0	0	0	0	0	-0.004888	0.007769	0	0	-0.001528	0	0	0.003563	0	0	-0.002646	0	0	0	0	0.00049
454640	0	38.0888	-11.9191	0	0	6.94625	0	0	-14.0699	0	0	36.0468	0	0	0	0	-25.9592	0	-4.11826	0	0	-1.38208	-24.8505	0	0	0	0	-0.164895	0	0	0	0	0	-0.011227	0.007356	0	0	-0.002597	0	0	-0.006502	0	0	-0.0042	0	0	0	0	0.001252
454640	0	38.0832	-11.9154	0	0	6.94495	0	0	-14.0732	0	0	36.0447	0	0	0	0	-25.9586	0	-4.11749	0	0	-1.37328	-24.8496	0	0	0	0	-0.158585	0	0	0	0	0	-0.00673	0.002392	0	0	-0.00138	0	0	0.001748	0	0	-0.002628	0	0	0	0	0.000968
454640	0	38.0798	-11.9142	0	0	6.94426	0	0	-14.0723	0	0	36.0434	0	0	0	0	-25.9581	0	-4.11762	0	0	-1.36563	-24.8493	0	0	0	0	-0.155994	0	0	0	0	0	-0.009254	0.007091	0	0	-0.001675	0	0	-0.004302	0	0	0.003468	0	0	0	0	0.003848
454641	0	38.0752	-11.9107	0	0	6.94342	0	0	-14.0745	0	0	36.0451	0	0	0	0	-25.9561	0	-4.11975	0	0	-1.35191	-24.8493	0	0	0	0	-0.153355	0	0	0	0	0	-0.00064	0.001265	0	0	-0.005206	0	0	-7.1e-05	0	0	-0.00168	0	0	0	0	0.000349
454642	0	38.0749	-11.91	0	0	6.94082	0	0	-14.0745	0	0	36.0443	0	0	0	0	-25.956	0	-4.11897	0	0	-1.34648	-24.8486	0	0	0	0	-0.151922	0	0	0	0	0	-0.007382	0.003752	0	0	-0.004403	0	0	-0.00253	0	0	-0.003407	0	0	0	0	0.001584
454642	0	38.0712	-11.9082	0	0	6.93862	0	0	-14.0758	0	0	36.0426	0	0	0	0	-25.9552	0	-4.11786	0	0	-1.33595	-24.8471	0	0	0	0	-0.148268	0	0	0	0	0	-0.005551	0.000764	0	0	0.000816	0	0	0.000399	0	0	0.000587	0	0	0	0	0.0004
454642	0	38.0684	-11.9078	0	0	6.93903	0	0	-14.0756	0	0	36.0428	0	0	0	0	-25.955	0	-4.1183	0	0	-1.32099	-24.8477	0	0	0	0	-0.145935	0	0	0	0	0	-0.009208	0.003966	0	0	-0.002626	0	0	-0.002815	0	0	0.001245	0	0	0	0	0.002184
454643	0	38.0638	-11.9058	0	0	6.93771	0	0	-14.077	0	0	36.0435	0	0	0	0	-25.9539	0	-4.11798	0	0	-1.31168	-24.8475	0	0	0	0	-0.142824	0	0	0	0	0	-0.006927	0.006747	0	0	-0.001141	0	0	-0.001445	0	0	-0.00861	0	0	0	0	-0.001002
454644	0	38.0604	-11.9024	0	0	6.93714	0	0	-14.0777	0	0	36.0392	0	0	0	0	-25.9544	0	-4.11765	0	0	-1.30219	-24.8485	0	0	0	0	-0.136046	0	0	0	0	0	-0.006819	0.004727	0	0	-0.003296	0	0	0.002121	0	0	-0.000217	0	0	0	0	0.001683
454644	0	38.0569	-11.9001	0	0	6.9355	0	0	-14.0766	0	0	36.0391	0	0	0	0	-25.9535	0	-4.11919	0	0	-1.29127	-24.8471	0	0	0	0	-0.134938	0	0	0	0	0	-0.006831	0.008809	0	0	-0.004528	0	0	-0.00204	0	0	-0.00075	0	0	0	0	-0.000367
454644	0	38.0535	-11.8957	0	0	6.93323	0	0	-14.0777	0	0	36.0387	0	0	0	0	-25.9537	0	-4.11957	0	0	-1.29081	-24.8465	0	0	0	0	-0.132307	0	0	0	0	0	-0.010488	0.003227	0	0	-1.5e-05	0	0	-0.001574	0	0	-0.003836	0	0	0	0	0.003745
454645	0	38.0483	-11.894	0	0	6.93322	0	0	-14.0784	0	0	36.0368	0	0	0	0	-25.9519	0	-4.11928	0	0	-1.27871	-24.8494	0	0	0	0	-0.125298	0	0	0	0	0	-0.006178	0.004535	0	0	3.9e-05	0	0	0.003854	0	0	-0.009891	0	0	0	0	0.000726
454646	0	38.0452	-11.8918	0	0	6.93324	0	0	-14.0765	0	0	36.0318	0	0	0	0	-25.9515	0	-4.12078	0	0	-1.26357	-24.8462	0	0	0	0	-0.123464	0	0	0	0	0	-0.010134	0.005164	0	0	-0.005382	0	0	-0.000704	0	0	-0.00081	0	0	0	0	-0.000747
454646	0	38.0401	-11.8892	0	0	6.93055	0	0	-14.0769	0	0	36.0314	0	0	0	0	-25.9519	0	-4.12146	0	0	-1.25689	-24.845	0	0	0	0	-0.117726	0	0	0	0	0	-0.006033	0.004021	0	0	-0.004923	0	0	0.000291	0	0	0.004686	0	0	0	0	0.000389
454646	0	38.0371	-11.8872	0	0	6.92809	0	0	-14.0767	0	0	36.0338	0	0	0	0	-25.9517	0	-4.12211	0	0	-1.24852	-24.8452	0	0	0	0	-0.116035	0	0	0	0	0	-0.009253	0.005933	0	0	0.000272	0	0	4.1e-05	0	0	-0.011463	0	0	0	0	0.000887
454647	0	38.0325	-11.8842	0	0	6.92823	0	0	-14.0767	0	0	36.028	0	0	0	0	-25.9512	0	-4.12309	0	0	-1.23013	-24.8436	0	0	0	0	-0.109939	0	0	0	0	0	-0.005548	0.004954	0	0	-0.001078	0	0	-0.000787	0	0	0.002184	0	0	0	0	0.002512
454648	0	38.0297	-11.8817	0	0	6.92769	0	0	-14.0771	0	0	36.0291	0	0	0	0	-25.95	0	-4.12471	0	0	-1.2183	-24.8425	0	0	0	0	-0.110514	0	0	0	0	0	-0.009275	0.009943	0	0	-0.002071	0	0	-0.000688	0	0	-0.004182	0	0	0	0	-4.1e-05
454648	0	38.0251	-11.8768	0	0	6.92665	0	0	-14.0774	0	0	36.027	0	0	0	0	-25.95	0	-4.1244	0	0	-1.2044	-24.8425	0	0	0	0	-0.107624	0	0	0	0	0	-0.007932	0.003386	0	0	-0.003036	0	0	-0.001733	0	0	0.000141	0	0	0	0	4.7e-05
454648	0	38.0211	-11.8751	0	0	6.92514	0	0	-14.0783	0	0	36.0271	0	0	0	0	-25.95	0	-4.12584	0	0	-1.19499	-24.8425	0	0	0	0	-0.101684	0	0	0	0	0	-0.005986	0.002287	0	0	-0.004938	0	0	0.000549	0	0	-0.001177	0	0	0	0	0.001574
454649	0	38.0181	-11.8739	0	0	6.92267	0	0	-14.078	0	0	36.0265	0	0	0	0	-25.9492	0	-4.12603	0	0	-1.18065	-24.8404	0	0	0	0	-0.099702	0	0	0	0	0	-0.00714	0.005942	0	0	-0.003501	0	0	-0.000782	0	0	-0.001516	0	0	0	0	0.001674
454650	0	38.0145	-11.871	0	0	6.92091	0	0	-14.0784	0	0	36.0257	0	0	0	0	-25.9483	0	-4.12739	0	0	-1.16746	-24.8398	0	0	0	0	-0.096346	0	0	0	0	0	-0.003696	0.00586	0	0	-0.001886	0	0	-0.002154	0	0	-0.005228	0	0	0	0	0.001068
454650	0	38.0127	-11.868	0	0	6.91997	0	0	-14.0795	0	0	36.0231	0	0	0	0	-25.9478	0	-4.12732	0	0	-1.14568	-24.8394	0	0	0	0	-0.093793	0	0	0	0	0	-0.007631	0.000283	0	0	-0.001615	0	0	0.00057	0	0	0.002186	0	0	0	0	0.002129
454650	0	38.0089	-11.8679	0	0	6.91916	0	0	-14.0792	0	0	36.0242	0	0	0	0	-25.9468	0	-4.12735	0	0	-1.13347	-24.8396	0	0	0	0	-0.091437	0	0	0	0	0	-0.00841	0.00347	0	0	-0.004101	0	0	-0.002319	0	0	-0.002547	0	0	0	0	0.001315
454651	0	38.0047	-11.8662	0	0	6.91711	0	0	-14.0804	0	0	36.023	0	0	0	0	-25.9461	0	-4.12674	0	0	-1.12233	-24.8392	0	0	0	0	-0.086228	0	0	0	0	0	-0.008854	0.009806	0	0	-0.000618	0	0	0.001914	0	0	0.002853	0	0	0	0	0.00265
454652	0	38.0003	-11.8613	0	0	6.91681	0	0	-14.0794	0	0	36.0244	0	0	0	0	-25.9448	0	-4.13057	0	0	-1.11316	-24.8385	0	0	0	0	-0.086975	0	0	0	0	0	-0.003297	0.005987	0	0	-0.003336	0	0	0.001297	0	0	-0.004473	0	0	0	0	0.000404
454652	0	37.9986	-11.8583	0	0	6.91514	0	0	-14.0788	0	0	36.0221	0	0	0	0	-25.9446	0	-4.13047	0	0	-1.10871	-24.8383	0	0	0	0	-0.085501	0	0	0	0	0	-0.003389	0.005079	0	0	-0.001661	0	0	-0.000888	0	0	-0.007553	0	0	0	0	0.002834
454652	0	37.9969	-11.8557	0	0	6.91431	0	0	-14.0792	0	0	36.0184	0	0	0	0	-25.9431	0	-4.13119	0	0	-1.09222	-24.8376	0	0	0	0	-0.08271	0	0	0	0	0	-0.008801	0.008066	0	0	-0.003783	0	0	-0.001366	0	0	-0.002666	0	0	0	0	0.001533
454653	0	37.9925	-11.8517	0	0	6.91242	0	0	-14.0799	0	0	36.017	0	0	0	0	-25.9424	0	-4.1304	0	0	-1.08435	-24.8373	0	0	0	0	-0.080303	0	0	0	0	0	-0.006734	0.007411	0	0	-0.000888	0	0	-0.002678	0	0	-0.000408	0	0	0	0	0.002302
454654	0	37.9891	-11.848	0	0	6.91197	0	0	-14.0812	0	0	36.0168	0	0	0	0	-25.9412	0	-4.13186	0	0	-1.07046	-24.8383	0	0	0	0	-0.077341	0	0	0	0	0	-0.000489	-0.001079	0	0	-0.005251	0	0	-0.000985	0	0	0.002749	0	0	0	0	0.001693
454654	0	37.9889	-11.8485	0	0	6.90935	0	0	-14.0817	0	0	36.0182	0	0	0	0	-25.9404	0	-4.13175	0	0	-1.05634	-24.8386	0	0	0	0	-0.07543	0	0	0	0	0	-0.008277	0.009584	0	0	-0.001793	0	0	0.000929	0	0	-0.006534	0	0	0	0	0.001952
454654	0	37.9848	-11.8437	0	0	6.90845	0	0	-14.0813	0	0	36.0149	0	0	0	0	-25.9394	0	-4.13171	0	0	-1.05116	-24.8378	0	0	0	0	-0.074298	0	0	0	0	0	-0.010683	0.006061	0	0	-0.000489	0	0	0.001735	0	0	-0.005332	0	0	0	0	0.000214
454655	0	37.9794	-11.8407	0	0	6.9082	0	0	-14.0804	0	0	36.0123	0	0	0	0	-25.9393	0	-4.13229	0	0	-1.03476	-24.8386	0	0	0	0	-0.068631	0	0	0	0	0	-0.008897	0.005266	0	0	-0.003701	0	0	-0.000687	0	0	-0.002664	0	0	0	0	0.003386
454656	0	37.975	-11.8381	0	0	6.90635	0	0	-14.0807	0	0	36.0109	0	0	0	0	-25.9376	0	-4.13176	0	0	-1.02203	-24.8383	0	0	0	0	-0.065764	0	0	0	0	0	-0.005772	0.006712	0	0	-0.004256	0	0	0.002878	0	0	-0.004334	0	0	0	0	0.000896
454656	0	37.9721	-11.8347	0	0	6.90423	0	0	-14.0793	0	0	36.0088	0	0	0	0	-25.9372	0	-4.13381	0	0	-1.0034	-24.8382	0	0	0	0	-0.061927	0	0	0	0	0	-0.012253	0.006335	0	0	-0.001974	0	0	0.001979	0	0	0.000958	0	0	0	0	0.003191
454656	0	37.966	-11.8315	0	0	6.90324	0	0	-14.0783	0	0	36.0093	0	0	0	0	-25.9356	0	-4.13438	0	0	-0.998016	-24.8376	0	0	0	0	-0.061095	0	0	0	0	0	-0.012994	0.008634	0	0	-0.005555	0	0	0.000552	0	0	-0.00485	0	0	0	0	-0.002732
454657	0	37.9595	-11.8272	0	0	6.90046	0	0	-14.078	0	0	36.0068	0	0	0	0	-25.9369	0	-4.1349	0	0	-1.00057	-24.8382	0	0	0	0	-0.051463	0	0	0	0	0	-0.004152	0.001543	0	0	-0.002881	0	0	0.002377	0	0	0.000959	0	0	0	0	0.003152
454658	0	37.9574	-11.8264	0	0	6.89902	0	0	-14.0768	0	0	36.0073	0	0	0	0	-25.9354	0	-4.13571	0	0	-0.979573	-24.8379	0	0	0	0	-0.051478	0	0	0	0	0	-0.01342	0.007841	0	0	0.000395	0	0	0.003418	0	0	-0.004604	0	0	0	0	0.001351
454658	0	37.9507	-11.8225	0	0	6.89922	0	0	-14.0751	0	0	36.005	0	0	0	0	-25.9347	0	-4.13764	0	0	-0.979482	-24.8381	0	0	0	0	-0.046818	0	0	0	0	0	-0.004556	0.004486	0	0	-0.004417	0	0	-0.003603	0	0	-0.000278	0	0	0	0	0.001327
454658	0	37.9484	-11.8203	0	0	6.89701	0	0	-14.0769	0	0	36.0049	0	0	0	0	-25.934	0	-4.13848	0	0	-0.970714	-24.8389	0	0	0	0	-0.041649	0	0	0	0	0	-0.01103	0.004263	0	0	-0.002256	0	0	0.003527	0	0	-0.002722	0	0	0	0	0.002286
454659	0	37.9429	-11.8182	0	0	6.89588	0	0	-14.0752	0	0	36.0035	0	0	0	0	-25.9329	0	-4.13933	0	0	-0.959789	-24.8394	0	0	0	0	-0.03732	0	0	0	0	0	-0.007907	0.002964	0	0	-0.001859	0	0	-0.002706	0	0	-0.003241	0	0	0	0	0.001325
454660	0	37.9389	-11.8167	0	0	6.89495	0	0	-14.0765	0	0	36.0019	0	0	0	0	-25.9322	0	-4.13865	0	0	-0.946041	-24.8385	0	0	0	0	-0.033229	0	0	0	0	0	-0.013028	0.004331	0	0	-0.005103	0	0	0.005942	0	0	-0.002524	0	0	0	0	0.001472
454660	0	37.9324	-11.8145	0	0	6.8924	0	0	-14.0736	0	0	36.0006	0	0	0	0	-25.9315	0	-4.13965	0	0	-0.931402	-24.8375	0	0	0	0	-0.028743	0	0	0	0	0	-0.009993	0.004229	0	0	-0.005217	0	0	-0.000785	0	0	0.001101	0	0	0	0	-0.000998
454660	0	37.9274	-11.8124	0	0	6.88979	0	0	-14.0739	0	0	36.0012	0	0	0	0	-25.932	0	-4.14094	0	0	-0.928518	-24.8387	0	0	0	0	-0.020407	0	0	0	0	0	-0.012557	0.002552	0	0	6.3e-05	0	0	0.001553	0	0	-0.002383	0	0	0	0	0.003836
454661	0	37.9211	-11.8111	0	0	6.88983	0	0	-14.0732	0	0	36	0	0	0	0	-25.9301	0	-4.14131	0	0	-0.918698	-24.8386	0	0	0	0	-0.016681	0	0	0	0	0	-0.009448	0.003428	0	0	-0.003102	0	0	8e-06	0	0	0.003161	0	0	0	0	-0.001127
454662	0	37.9164	-11.8094	0	0	6.88827	0	0	-14.0732	0	0	36.0016	0	0	0	0	-25.9306	0	-4.14329	0	0	-0.910858	-24.8376	0	0	0	0	-0.012141	0	0	0	0	0	-0.009955	0.007005	0	0	-0.003543	0	0	-0.000713	0	0	-0.002104	0	0	0	0	-0.002812
454662	0	37.9114	-11.8059	0	0	6.8865	0	0	-14.0735	0	0	36.0005	0	0	0	0	-25.932	0	-4.14449	0	0	-0.895071	-24.837	0	0	0	0	-0.00554	0	0	0	0	0	-0.006093	0.003491	0	0	-0.003807	0	0	-0.00406	0	0	0.00419	0	0	0	0	0.003722
454662	0	37.9084	-11.8042	0	0	6.8846	0	0	-14.0756	0	0	36.0026	0	0	0	0	-25.9302	0	-4.14604	0	0	-0.884161	-24.8371	0	0	0	0	-0.002587	0	0	0	0	0	-0.010522	0.00342	0	0	-0.004114	0	0	0.003255	0	0	-0.003832	0	0	0	0	-0.002707
454663	0	37.9031	-11.8024	0	0	6.88254	0	0	-14.0739	0	0	36.0007	0	0	0	0	-25.9315	0	-4.14533	0	0	-0.873767	-24.838	0	0	0	0	0.004818	0	0	0	0	0	-0.01263	0.009107	0	0	-0.002494	0	0	0.003418	0	0	-5.9e-05	0	0	0	0	-0.00118
454664	0	37.8968	-11.7979	0	0	6.88129	0	0	-14.0722	0	0	36.0007	0	0	0	0	-25.9321	0	-4.14768	0	0	-0.85387	-24.837	0	0	0	0	0.008108	0	0	0	0	0	-0.007432	0.003124	0	0	-0.004054	0	0	-0.001344	0	0	-0.004242	0	0	0	0	-0.001161
454664	0	37.8931	-11.7963	0	0	6.87927	0	0	-14.0729	0	0	35.9985	0	0	0	0	-25.9327	0	-4.14905	0	0	-0.857704	-24.8361	0	0	0	0	0.016184	0	0	0	0	0	-0.010095	0.004553	0	0	0.000462	0	0	0.002309	0	0	-0.000169	0	0	0	0	-0.0015
454664	0	37.888	-11.7941	0	0	6.8795	0	0	-14.0717	0	0	35.9985	0	0	0	0	-25.9334	0	-4.14963	0	0	-0.851152	-24.8367	0	0	0	0	0.019541	0	0	0	0	0	-0.004369	0.009969	0	0	-0.004516	0	0	-0.003396	0	0	-0.003883	0	0	0	0	0.000405
454665	0	37.8859	-11.7891	0	0	6.87724	0	0	-14.0734	0	0	35.9965	0	0	0	0	-25.9332	0	-4.15101	0	0	-0.836314	-24.8373	0	0	0	0	0.02444	0	0	0	0	0	-0.006385	0.006021	0	0	0.001141	0	0	-0.000914	0	0	-0.009122	0	0	0	0	-1.1e-05
454666	0	37.8827	-11.7861	0	0	6.87781	0	0	-14.0739	0	0	35.992	0	0	0	0	-25.9332	0	-4.15128	0	0	-0.827095	-24.837	0	0	0	0	0.028989	0	0	0	0	0	-0.00639	0.004546	0	0	-0.004823	0	0	-0.002084	0	0	-0.000245	0	0	0	0	-0.005048
454666	0	37.8795	-11.7838	0	0	6.8754	0	0	-14.0749	0	0	35.9918	0	0	0	0	-25.9358	0	-4.15169	0	0	-0.81485	-24.8375	0	0	0	0	0.037003	0	0	0	0	0	-0.010652	0.001499	0	0	-0.001287	0	0	0.000191	0	0	-0.000161	0	0	0	0	-0.000289
454666	0	37.8742	-11.783	0	0	6.87476	0	0	-14.0748	0	0	35.9918	0	0	0	0	-25.9359	0	-4.15167	0	0	-0.814259	-24.8365	0	0	0	0	0.04134	0	0	0	0	0	-0.003105	0.009776	0	0	-0.003814	0	0	0.000331	0	0	-0.008998	0	0	0	0	0.000327
454667	0	37.8726	-11.7781	0	0	6.87285	0	0	-14.0747	0	0	35.9873	0	0	0	0	-25.9357	0	-4.15387	0	0	-0.801151	-24.8361	0	0	0	0	0.045798	0	0	0	0	0	-0.010522	0.007309	0	0	-0.003985	0	0	0.002046	0	0	-0.002237	0	0	0	0	-0.002907
454668	0	37.8673	-11.7745	0	0	6.87086	0	0	-14.0736	0	0	35.9861	0	0	0	0	-25.9372	0	-4.15501	0	0	-0.795266	-24.8367	0	0	0	0	0.052765	0	0	0	0	0	-0.004535	0.003175	0	0	-0.000842	0	0	-0.004787	0	0	0.003076	0	0	0	0	-0.000405
454668	0	37.8651	-11.7729	0	0	6.87044	0	0	-14.076	0	0	35.9877	0	0	0	0	-25.9374	0	-4.15535	0	0	-0.787416	-24.8379	0	0	0	0	0.056432	0	0	0	0	0	-0.009084	0.005995	0	0	-0.002342	0	0	0.000275	0	0	-0.001565	0	0	0	0	-0.000997
454668	0	37.8605	-11.7699	0	0	6.86927	0	0	-14.0759	0	0	35.9869	0	0	0	0	-25.9379	0	-4.15671	0	0	-0.775174	-24.8378	0	0	0	0	0.061526	0	0	0	0	0	-0.010559	0.006629	0	0	-0.004893	0	0	-1e-06	0	0	-0.000846	0	0	0	0	0.000368
454669	0	37.8552	-11.7666	0	0	6.86682	0	0	-14.0759	0	0	35.9865	0	0	0	0	-25.9377	0	-4.15744	0	0	-0.762098	-24.8395	0	0	0	0	0.068659	0	0	0	0	0	-0.003327	0.008764	0	0	0.002465	0	0	-0.003034	0	0	-0.004709	0	0	0	0	-0.001544
454670	0	37.8536	-11.7622	0	0	6.86805	0	0	-14.0774	0	0	35.9841	0	0	0	0	-25.9385	0	-4.15852	0	0	-0.758535	-24.8397	0	0	0	0	0.070548	0	0	0	0	0	-0.003722	0.004456	0	0	-0.004243	0	0	-0.00054	0	0	-0.0041	0	0	0	0	-0.001988
454670	0	37.8517	-11.76	0	0	6.86593	0	0	-14.0777	0	0	35.9821	0	0	0	0	-25.9395	0	-4.15999	0	0	-0.747114	-24.8416	0	0	0	0	0.079069	0	0	0	0	0	-0.005976	0.007533	0	0	-0.002476	0	0	-0.000385	0	0	2.2e-05	0	0	0	0	-0.001742
454670	0	37.8487	-11.7562	0	0	6.86469	0	0	-14.0779	0	0	35.9821	0	0	0	0	-25.9404	0	-4.1608	0	0	-0.739317	-24.8432	0	0	0	0	0.082985	0	0	0	0	0	-0.000127	0.005139	0	0	-0.002676	0	0	-0.003025	0	0	-0.003788	0	0	0	0	0.001563
454671	0	37.8487	-11.7536	0	0	6.86336	0	0	-14.0794	0	0	35.9802	0	0	0	0	-25.9396	0	-4.16364	0	0	-0.728084	-24.8435	0	0	0	0	0.087584	0	0	0	0	0	-0.01017	0.007075	0	0	-0.001771	0	0	0.000204	0	0	-0.005092	0	0	0	0	-0.006021
454672	0	37.8436	-11.7501	0	0	6.86247	0	0	-14.0793	0	0	35.9776	0	0	0	0	-25.9426	0	-4.16261	0	0	-0.717045	-24.8448	0	0	0	0	0.095719	0	0	0	0	0	-0.007038	0.01054	0	0	-0.004785	0	0	-0.0044	0	0	0.004113	0	0	0	0	-3.8e-05
454672	0	37.8401	-11.7448	0	0	6.86008	0	0	-14.0815	0	0	35.9797	0	0	0	0	-25.9426	0	-4.16463	0	0	-0.705754	-24.8448	0	0	0	0	0.098577	0	0	0	0	0	0.000298	0.000697	0	0	-0.001868	0	0	0.004275	0	0	-0.009241	0	0	0	0	0.001085
454672	0	37.8402	-11.7445	0	0	6.85914	0	0	-14.0794	0	0	35.9751	0	0	0	0	-25.9421	0	-4.16604	0	0	-0.69933	-24.8451	0	0	0	0	0.102606	0	0	0	0	0	-0.002429	0.00692	0	0	-0.007614	0	0	-0.001923	0	0	-0.002674	0	0	0	0	-0.004623
454673	0	37.839	-11.741	0	0	6.85534	0	0	-14.0803	0	0	35.9737	0	0	0	0	-25.9444	0	-4.16663	0	0	-0.685378	-24.8475	0	0	0	0	0.111813	0	0	0	0	0	-0.003736	0.00476	0	0	-0.00191	0	0	-0.003239	0	0	0.004626	0	0	0	0	-0.000475
454674	0	37.8371	-11.7387	0	0	6.85438	0	0	-14.0819	0	0	35.976	0	0	0	0	-25.9446	0	-4.16711	0	0	-0.678666	-24.8486	0	0	0	0	0.113311	0	0	0	0	0	-0.004907	0.005005	0	0	-0.001173	0	0	-0.003132	0	0	-0.001784	0	0	0	0	-0.000219
454674	0	37.8347	-11.7362	0	0	6.85379	0	0	-14.0835	0	0	35.9752	0	0	0	0	-25.9447	0	-4.16835	0	0	-0.672676	-24.8507	0	0	0	0	0.11983	0	0	0	0	0	-0.000324	0.000726	0	0	-0.002321	0	0	0.002138	0	0	-0.006253	0	0	0	0	-0.002104
454674	0	37.8345	-11.7358	0	0	6.85263	0	0	-14.0824	0	0	35.972	0	0	0	0	-25.9458	0	-4.16757	0	0	-0.662623	-24.8512	0	0	0	0	0.123576	0	0	0	0	0	-0.007645	0.011086	0	0	-0.004982	0	0	-0.005337	0	0	-0.00792	0	0	0	0	5e-05
454675	0	37.8307	-11.7302	0	0	6.85014	0	0	-14.0851	0	0	35.9681	0	0	0	0	-25.9457	0	-4.16687	0	0	-0.650819	-24.8537	0	0	0	0	0.132749	0	0	0	0	0	0.001985	0.001285	0	0	-0.004761	0	0	0.002564	0	0	-0.000991	0	0	0	0	-0.000759
454676	0	37.8317	-11.7296	0	0	6.84776	0	0	-14.0838	0	0	35.9676	0	0	0	0	-25.9461	0	-4.17153	0	0	-0.641052	-24.8539	0	0	0	0	0.137999	0	0	0	0	0	-0.000645	0.008235	0	0	-0.000598	0	0	-0.005377	0	0	-0.002781	0	0	0	0	-0.000276
454676	0	37.8314	-11.7255	0	0	6.84746	0	0	-14.0865	0	0	35.9662	0	0	0	0	-25.9463	0	-4.17172	0	0	-0.630719	-24.8551	0	0	0	0	0.140028	0	0	0	0	0	0.001189	0.005145	0	0	-0.004932	0	0	-0.005144	0	0	7.3e-05	0	0	0	0	-0.00206
454676	0	37.832	-11.7229	0	0	6.845	0	0	-14.0891	0	0	35.9662	0	0	0	0	-25.9473	0	-4.17172	0	0	-0.622173	-24.8562	0	0	0	0	0.144039	0	0	0	0	0	-0.006152	0.003139	0	0	-0.003838	0	0	-0.005068	0	0	0.002079	0	0	0	0	0.003583
454677	0	37.8289	-11.7213	0	0	6.84308	0	0	-14.0916	0	0	35.9673	0	0	0	0	-25.9455	0	-4.17343	0	0	-0.611124	-24.8564	0	0	0	0	0.149059	0	0	0	0	0	-0.002315	0.008219	0	0	-0.003904	0	0	-0.005679	0	0	-0.006009	0	0	0	0	-0.00191
454678	0	37.8277	-11.7172	0	0	6.84113	0	0	-14.0945	0	0	35.9642	0	0	0	0	-25.9465	0	-4.17423	0	0	-0.606114	-24.8555	0	0	0	0	0.154813	0	0	0	0	0	-0.00041	0.003162	0	0	-0.004307	0	0	-0.004059	0	0	0.001368	0	0	0	0	-0.002043
454678	0	37.8275	-11.7157	0	0	6.83897	0	0	-14.0965	0	0	35.9649	0	0	0	0	-25.9475	0	-4.1741	0	0	-0.591114	-24.8575	0	0	0	0	0.159786	0	0	0	0	0	-0.002577	0.011423	0	0	-0.00414	0	0	-0.007228	0	0	-0.00142	0	0	0	0	-0.001822
454678	0	37.8262	-11.7099	0	0	6.8369	0	0	-14.1001	0	0	35.9642	0	0	0	0	-25.9484	0	-4.17662	0	0	-0.585138	-24.8594	0	0	0	0	0.167123	0	0	0	0	0	-0.000357	0.000473	0	0	-0.000285	0	0	0.000216	0	0	-0.009264	0	0	0	0	-0.001216
454679	0	37.8261	-11.7097	0	0	6.83676	0	0	-14.1	0	0	35.9596	0	0	0	0	-25.949	0	-4.17595	0	0	-0.573086	-24.8607	0	0	0	0	0.172966	0	0	0	0	0	0.001165	0.006942	0	0	-0.001114	0	0	-0.007217	0	0	-0.00413	0	0	0	0	-0.0005
454680	0	37.8266	-11.7062	0	0	6.8362	0	0	-14.1036	0	0	35.9575	0	0	0	0	-25.9492	0	-4.17767	0	0	-0.563623	-24.862	0	0	0	0	0.178404	0	0	0	0	0	-0.003676	0.007381	0	0	-0.006111	0	0	-4.3e-05	0	0	-0.006561	0	0	0	0	-0.001396
454680	0	37.8248	-11.7025	0	0	6.83315	0	0	-14.1036	0	0	35.9542	0	0	0	0	-25.9499	0	-4.17768	0	0	-0.553164	-24.8635	0	0	0	0	0.185123	0	0	0	0	0	0.001371	0.008326	0	0	-0.002978	0	0	-0.005952	0	0	-0.009736	0	0	0	0	-0.001921
454680	0	37.8255	-11.6984	0	0	6.83166	0	0	-14.1066	0	0	35.9494	0	0	0	0	-25.9509	0	-4.17748	0	0	-0.547285	-24.8642	0	0	0	0	0.191006	0	0	0	0	0	-0.006144	0.003941	0	0	-0.000769	0	0	-0.007703	0	0	-2.2e-05	0	0	0	0	0.001106
454681	0	37.8224	-11.6964	0	0	6.83127	0	0	-14.1104	0	0	35.9494	0	0	0	0	-25.9504	0	-4.1786	0	0	-0.533847	-24.866	0	0	0	0	0.198763	0	0	0	0	0	-0.000259	0.006607	0	0	-0.005156	0	0	-0.003329	0	0	-0.000266	0	0	0	0	-0.001693
454682	0	37.8223	-11.6931	0	0	6.8287	0	0	-14.1121	0	0	35.9492	0	0	0	0	-25.9512	0	-4.18135	0	0	-0.530727	-24.8677	0	0	0	0	0.205272	0	0	0	0	0	-0.001156	0.005671	0	0	-0.000478	0	0	-0.008128	0	0	-0.00153	0	0	0	0	-0.004327
454682	0	37.8217	-11.6903	0	0	6.82846	0	0	-14.1162	0	0	35.9485	0	0	0	0	-25.9534	0	-4.18064	0	0	-0.516569	-24.8693	0	0	0	0	0.211106	0	0	0	0	0	0.000955	0.00224	0	0	-0.00385	0	0	-0.002518	0	0	-0.003552	0	0	0	0	0.001324
454682	0	37.8222	-11.6891	0	0	6.82653	0	0	-14.1174	0	0	35.9467	0	0	0	0	-25.9527	0	-4.18058	0	0	-0.506679	-24.8704	0	0	0	0	0.214882	0	0	0	0	0	-0.001244	0.006917	0	0	-0.004294	0	0	-0.007877	0	0	-0.000648	0	0	0	0	-0.000715
454683	0	37.8216	-11.6857	0	0	6.82439	0	0	-14.1214	0	0	35.9464	0	0	0	0	-25.9531	0	-4.18261	0	0	-0.497383	-24.8702	0	0	0	0	0.220644	0	0	0	0	0	-0.006514	0.00139	0	0	-0.001885	0	0	-0.001117	0	0	-0.006361	0	0	0	0	-0.000254
454684	0	37.8183	-11.685	0	0	6.82344	0	0	-14.1219	0	0	35.9432	0	0	0	0	-25.9532	0	-4.18106	0	0	-0.487404	-24.8702	0	0	0	0	0.226386	0	0	0	0	0	-0.000351	0.005722	0	0	-0.001459	0	0	-0.002094	0	0	-0.001454	0	0	0	0	-0.000618
454684	0	37.8181	-11.6821	0	0	6.82271	0	0	-14.123	0	0	35.9425	0	0	0	0	-25.9535	0	-4.18349	0	0	-0.481815	-24.8729	0	0	0	0	0.231687	0	0	0	0	0	-0.003478	0.010092	0	0	-0.005822	0	0	-0.008734	0	0	-0.001678	0	0	0	0	-0.00178
454684	0	37.8164	-11.6771	0	0	6.8198	0	0	-14.1273	0	0	35.9416	0	0	0	0	-25.9544	0	-4.18413	0	0	-0.466191	-24.8739	0	0	0	0	0.239057	0	0	0	0	0	0.000324	0.005411	0	0	-0.001657	0	0	-0.005604	0	0	-0.004668	0	0	0	0	-0.000573
454685	0	37.8166	-11.6744	0	0	6.81897	0	0	-14.1301	0	0	35.9393	0	0	0	0	-25.9547	0	-4.18473	0	0	-0.459627	-24.8752	0	0	0	0	0.244341	0	0	0	0	0	0.001966	0.008348	0	0	-0.003225	0	0	-0.002453	0	0	-0.008087	0	0	0	0	-0.001392
454686	0	37.8175	-11.6702	0	0	6.81736	0	0	-14.1314	0	0	35.9352	0	0	0	0	-25.9554	0	-4.18636	0	0	-0.447679	-24.8753	0	0	0	0	0.248498	0	0	0	0	0	-0.009391	0.006624	0	0	-0.002533	0	0	-0.001338	0	0	-0.004945	0	0	0	0	0.001873
454686	0	37.8128	-11.6669	0	0	6.81609	0	0	-14.132	0	0	35.9328	0	0	0	0	-25.9544	0	-4.18686	0	0	-0.438905	-24.8756	0	0	0	0	0.254132	0	0	0	0	0	0.005643	0.005504	0	0	-0.003748	0	0	-0.003872	0	0	-0.003359	0	0	0	0	-0.002738
454686	0	37.8157	-11.6641	0	0	6.81422	0	0	-14.134	0	0	35.9311	0	0	0	0	-25.9558	0	-4.18771	0	0	-0.427109	-24.8771	0	0	0	0	0.257763	0	0	0	0	0	2e-05	0.005506	0	0	-0.006295	0	0	-0.006616	0	0	-0.002033	0	0	0	0	-0.000418
454687	0	37.8157	-11.6614	0	0	6.81107	0	0	-14.1373	0	0	35.9301	0	0	0	0	-25.956	0	-4.18933	0	0	-0.42028	-24.8772	0	0	0	0	0.264412	0	0	0	0	0	-0.001361	0.006092	0	0	-0.002434	0	0	-0.004537	0	0	0.004467	0	0	0	0	-0.000927
454688	0	37.815	-11.6583	0	0	6.80986	0	0	-14.1396	0	0	35.9323	0	0	0	0	-25.9565	0	-4.19287	0	0	-0.404453	-24.8752	0	0	0	0	0.265256	0	0	0	0	0	-0.00425	0.007392	0	0	-0.001834	0	0	-0.003809	0	0	-0.005224	0	0	0	0	0.000182
454688	0	37.8129	-11.6547	0	0	6.80894	0	0	-14.1415	0	0	35.9297	0	0	0	0	-25.9564	0	-4.19289	0	0	-0.400522	-24.8734	0	0	0	0	0.267243	0	0	0	0	0	-0.003687	0.013375	0	0	-0.005562	0	0	-0.001555	0	0	-0.008169	0	0	0	0	0.000311
454688	0	37.811	-11.648	0	0	6.80616	0	0	-14.1422	0	0	35.9256	0	0	0	0	-25.9562	0	-4.1946	0	0	-0.389921	-24.8728	0	0	0	0	0.271013	0	0	0	0	0	0.000189	-0.001863	0	0	-0.002177	0	0	-0.008462	0	0	0.005473	0	0	0	0	-0.000592
454689	0	37.8111	-11.6489	0	0	6.80507	0	0	-14.1465	0	0	35.9283	0	0	0	0	-25.9565	0	-4.19531	0	0	-0.385261	-24.872	0	0	0	0	0.274663	0	0	0	0	0	-0.003166	0.008407	0	0	-0.004449	0	0	-0.001647	0	0	-0.005634	0	0	0	0	-0.001366
454690	0	37.8095	-11.6447	0	0	6.80284	0	0	-14.1473	0	0	35.9255	0	0	0	0	-25.9572	0	-4.1967	0	0	-0.375585	-24.8714	0	0	0	0	0.279409	0	0	0	0	0	-0.003063	0.003666	0	0	-0.004976	0	0	-0.007128	0	0	0.003209	0	0	0	0	0.001075
454690	0	37.808	-11.6429	0	0	6.80036	0	0	-14.1509	0	0	35.9271	0	0	0	0	-25.9567	0	-4.19898	0	0	-0.366392	-24.8703	0	0	0	0	0.284171	0	0	0	0	0	0.001213	0.008941	0	0	-0.002505	0	0	-0.00552	0	0	0.003392	0	0	0	0	-0.002852
454690	0	37.8086	-11.6384	0	0	6.7991	0	0	-14.1536	0	0	35.9288	0	0	0	0	-25.9581	0	-4.20016	0	0	-0.355384	-24.8714	0	0	0	0	0.285074	0	0	0	0	0	-0.004358	0.010697	0	0	-0.00554	0	0	0.001337	0	0	-0.007047	0	0	0	0	-0.000725
454691	0	37.8064	-11.633	0	0	6.79633	0	0	-14.1529	0	0	35.9253	0	0	0	0	-25.9585	0	-4.20243	0	0	-0.34666	-24.872	0	0	0	0	0.290781	0	0	0	0	0	-0.003906	0.002523	0	0	-0.002956	0	0	-0.006344	0	0	0.00603	0	0	0	0	-0.001559
454692	0	37.8045	-11.6318	0	0	6.79486	0	0	-14.1561	0	0	35.9283	0	0	0	0	-25.9592	0	-4.20446	0	0	-0.334097	-24.8702	0	0	0	0	0.294089	0	0	0	0	0	-0.003935	0.008145	0	0	-0.005236	0	0	-0.000584	0	0	-0.000511	0	0	0	0	2.7e-05
454692	0	37.8025	-11.6277	0	0	6.79224	0	0	-14.1564	0	0	35.9281	0	0	0	0	-25.9592	0	-4.20677	0	0	-0.323119	-24.8694	0	0	0	0	0.296643	0	0	0	0	0	-0.004722	0.005186	0	0	-0.007648	0	0	-0.006095	0	0	0.004945	0	0	0	0	-0.000957
454692	0	37.8001	-11.6251	0	0	6.78841	0	0	-14.1595	0	0	35.9305	0	0	0	0	-25.9597	0	-4.20853	0	0	-0.32411	-24.8683	0	0	0	0	0.301995	0	0	0	0	0	-0.004877	0.004837	0	0	-0.001158	0	0	0.001198	0	0	-0.003629	0	0	0	0	-0.001112
454693	0	37.7977	-11.6227	0	0	6.78784	0	0	-14.1589	0	0	35.9287	0	0	0	0	-25.9603	0	-4.20997	0	0	-0.310791	-24.8695	0	0	0	0	0.307042	0	0	0	0	0	-0.007142	0.007121	0	0	-0.00533	0	0	0.000538	0	0	-0.003481	0	0	0	0	-0.000478
454694	0	37.7941	-11.6191	0	0	6.78517	0	0	-14.1586	0	0	35.927	0	0	0	0	-25.9605	0	-4.21197	0	0	-0.295121	-24.8683	0	0	0	0	0.312198	0	0	0	0	0	-0.001863	0.009355	0	0	-0.004441	0	0	-0.005796	0	0	-0.002952	0	0	0	0	-0.00224
454694	0	37.7932	-11.6145	0	0	6.78295	0	0	-14.1615	0	0	35.9255	0	0	0	0	-25.9616	0	-4.21296	0	0	-0.285548	-24.8696	0	0	0	0	0.318489	0	0	0	0	0	-0.002703	0.004698	0	0	-0.00734	0	0	-0.002967	0	0	0.003422	0	0	0	0	-0.001943
454694	0	37.7919	-11.6121	0	0	6.77928	0	0	-14.163	0	0	35.9272	0	0	0	0	-25.9626	0	-4.21492	0	0	-0.27335	-24.8695	0	0	0	0	0.323751	0	0	0	0	0	-0.009647	0.0027	0	0	-0.001263	0	0	-0.004383	0	0	-0.001286	0	0	0	0	0.001544
454695	0	37.787	-11.6108	0	0	6.77865	0	0	-14.1652	0	0	35.9266	0	0	0	0	-25.9618	0	-4.21538	0	0	-0.265468	-24.8691	0	0	0	0	0.329934	0	0	0	0	0	-0.002796	0.007545	0	0	-0.003424	0	0	-0.005342	0	0	-0.007144	0	0	0	0	-0.002283
454696	0	37.7856	-11.607	0	0	6.77694	0	0	-14.1678	0	0	35.923	0	0	0	0	-25.963	0	-4.21601	0	0	-0.249502	-24.8697	0	0	0	0	0.337854	0	0	0	0	0	-0.007628	0.004341	0	0	-0.003425	0	0	-0.004373	0	0	0.003545	0	0	0	0	-0.001338
454696	0	37.7818	-11.6048	0	0	6.77522	0	0	-14.17	0	0	35.9248	0	0	0	0	-25.9636	0	-4.2179	0	0	-0.239913	-24.8711	0	0	0	0	0.345667	0	0	0	0	0	-0.004353	0.002123	0	0	-0.006492	0	0	-0.007177	0	0	0.000186	0	0	0	0	-3.6e-05
454696	0	37.7796	-11.6038	0	0	6.77198	0	0	-14.1736	0	0	35.9249	0	0	0	0	-25.9636	0	-4.21862	0	0	-0.236413	-24.871	0	0	0	0	0.35409	0	0	0	0	0	-0.010607	0.008429	0	0	-0.002402	0	0	-0.000912	0	0	-0.000976	0	0	0	0	-0.001104
454697	0	37.7743	-11.5995	0	0	6.77078	0	0	-14.1741	0	0	35.9244	0	0	0	0	-25.9642	0	-4.21996	0	0	-0.227402	-24.8715	0	0	0	0	0.359739	0	0	0	0	0	-0.003583	0.008382	0	0	-0.002717	0	0	-0.004096	0	0	-0.003117	0	0	0	0	-0.001
454698	0	37.7725	-11.5953	0	0	6.76942	0	0	-14.1761	0	0	35.9228	0	0	0	0	-25.9647	0	-4.22129	0	0	-0.215157	-24.873	0	0	0	0	0.365618	0	0	0	0	0	-0.010694	0.002981	0	0	-0.005372	0	0	-0.00415	0	0	0.003334	0	0	0	0	0.00146
454698	0	37.7672	-11.5939	0	0	6.76673	0	0	-14.1782	0	0	35.9245	0	0	0	0	-25.964	0	-4.22132	0	0	-0.207145	-24.8721	0	0	0	0	0.371016	0	0	0	0	0	-0.007761	0.0014	0	0	-0.000197	0	0	-0.003985	0	0	0.004338	0	0	0	0	-0.000947
454698	0	37.7633	-11.5932	0	0	6.76663	0	0	-14.1802	0	0	35.9267	0	0	0	0	-25.9644	0	-4.22205	0	0	-0.196295	-24.8749	0	0	0	0	0.37807	0	0	0	0	0	-0.011334	0.005708	0	0	-0.004004	0	0	-0.002034	0	0	-0.000392	0	0	0	0	0.000447
454699	0	37.7577	-11.5903	0	0	6.76463	0	0	-14.1812	0	0	35.9265	0	0	0	0	-25.9642	0	-4.22277	0	0	-0.1863	-24.8756	0	0	0	0	0.385336	0	0	0	0	0	-0.006344	0.005372	0	0	-0.00177	0	0	-0.001149	0	0	0.000367	0	0	0	0	-0.002102
454700	0	37.7545	-11.5876	0	0	6.76375	0	0	-14.1818	0	0	35.9266	0	0	0	0	-25.9653	0	-4.22544	0	0	-0.174458	-24.8746	0	0	0	0	0.389857	0	0	0	0	0	-0.015209	0.009977	0	0	-0.00483	0	0	-0.002544	0	0	0.00093	0	0	0	0	-0.001176
454700	0	37.7469	-11.5826	0	0	6.76133	0	0	-14.183	0	0	35.9271	0	0	0	0	-25.9659	0	-4.22654	0	0	-0.159416	-24.8752	0	0	0	0	0.397954	0	0	0	0	0	-0.007382	0.008781	0	0	-0.001861	0	0	-0.003953	0	0	-0.001757	0	0	0	0	-0.000599
454700	0	37.7432	-11.5782	0	0	6.7604	0	0	-14.185	0	0	35.9262	0	0	0	0	-25.9662	0	-4.22817	0	0	-0.149716	-24.8772	0	0	0	0	0.404956	0	0	0	0	0	-0.011421	0.008043	0	0	-0.001487	0	0	-0.003443	0	0	-0.001626	0	0	0	0	-0.002456
454701	0	37.7375	-11.5742	0	0	6.75966	0	0	-14.1867	0	0	35.9254	0	0	0	0	-25.9674	0	-4.22942	0	0	-0.143622	-24.8764	0	0	0	0	0.41159	0	0	0	0	0	-0.012751	0.007237	0	0	-0.005559	0	0	-0.001767	0	0	-0.001526	0	0	0	0	0.001578
454702	0	37.7311	-11.5706	0	0	6.75688	0	0	-14.1876	0	0	35.9247	0	0	0	0	-25.9666	0	-4.22989	0	0	-0.134493	-24.8766	0	0	0	0	0.418649	0	0	0	0	0	-0.009898	0.005098	0	0	-0.002384	0	0	-0.004084	0	0	-0.004508	0	0	0	0	-0.001153
454702	0	37.7262	-11.568	0	0	6.75569	0	0	-14.1897	0	0	35.9224	0	0	0	0	-25.9672	0	-4.23081	0	0	-0.123039	-24.8757	0	0	0	0	0.427146	0	0	0	0	0	-0.012375	0.007731	0	0	-0.00273	0	0	-0.003159	0	0	-0.004431	0	0	0	0	0.000766
454702	0	37.72	-11.5642	0	0	6.75432	0	0	-14.1912	0	0	35.9202	0	0	0	0	-25.9668	0	-4.23266	0	0	-0.11573	-24.8753	0	0	0	0	0.435649	0	0	0	0	0	-0.009113	0.00614	0	0	-0.003765	0	0	-0.00585	0	0	-0.00121	0	0	0	0	-0.000897
454703	0	37.7154	-11.5611	0	0	6.75244	0	0	-14.1942	0	0	35.9196	0	0	0	0	-25.9672	0	-4.23149	0	0	-0.106196	-24.8747	0	0	0	0	0.44128	0	0	0	0	0	-0.012529	0.010098	0	0	-0.005905	0	0	-0.001974	0	0	2.8e-05	0	0	0	0	-9.2e-05
454704	0	37.7091	-11.5561	0	0	6.74949	0	0	-14.1952	0	0	35.9196	0	0	0	0	-25.9673	0	-4.23294	0	0	-0.094905	-24.8743	0	0	0	0	0.447463	0	0	0	0	0	-0.007996	0.007028	0	0	-0.00383	0	0	-0.009181	0	0	-0.002441	0	0	0	0	0.000139
454704	0	37.7051	-11.5525	0	0	6.74757	0	0	-14.1997	0	0	35.9184	0	0	0	0	-25.9672	0	-4.23376	0	0	-0.086365	-24.8748	0	0	0	0	0.456943	0	0	0	0	0	-0.014475	0.006715	0	0	-0.005433	0	0	-0.001082	0	0	0.006486	0	0	0	0	-0.001931
454704	0	37.6979	-11.5492	0	0	6.74486	0	0	-14.2003	0	0	35.9216	0	0	0	0	-25.9682	0	-4.23362	0	0	-0.074903	-24.8762	0	0	0	0	0.463127	0	0	0	0	0	-0.01174	0.008895	0	0	-0.005263	0	0	-0.005428	0	0	0.000448	0	0	0	0	-0.000227
454705	0	37.692	-11.5447	0	0	6.74223	0	0	-14.203	0	0	35.9218	0	0	0	0	-25.9683	0	-4.23541	0	0	-0.06811	-24.8767	0	0	0	0	0.471988	0	0	0	0	0	-0.006605	0.005899	0	0	-0.003993	0	0	-0.001679	0	0	0.001409	0	0	0	0	0.000405
454706	0	37.6887	-11.5418	0	0	6.74023	0	0	-14.2038	0	0	35.9226	0	0	0	0	-25.9681	0	-4.23692	0	0	-0.060491	-24.877	0	0	0	0	0.476167	0	0	0	0	0	-0.011968	0.009489	0	0	-0.004561	0	0	-0.003071	0	0	-0.004895	0	0	0	0	-0.000464
454706	0	37.6828	-11.5371	0	0	6.73795	0	0	-14.2054	0	0	35.9201	0	0	0	0	-25.9683	0	-4.23713	0	0	-0.050038	-24.878	0	0	0	0	0.485055	0	0	0	0	0	-0.012253	0.005621	0	0	-0.003716	0	0	-0.00539	0	0	0.002694	0	0	0	0	0.000879
454706	0	37.6766	-11.5342	0	0	6.73609	0	0	-14.2081	0	0	35.9215	0	0	0	0	-25.9679	0	-4.23733	0	0	-0.039601	-24.8775	0	0	0	0	0.490907	0	0	0	0	0	-0.01276	0.011382	0	0	-0.004662	0	0	-0.005539	0	0	-0.000375	0	0	0	0	-0.000493
454707	0	37.6702	-11.5285	0	0	6.73376	0	0	-14.2108	0	0	35.9213	0	0	0	0	-25.9681	0	-4.23811	0	0	-0.032587	-24.8782	0	0	0	0	0.498579	0	0	0	0	0	-0.008562	0.004958	0	0	-0.002715	0	0	-0.001515	0	0	-0.00198	0	0	0	0	5e-06
454708	0	37.666	-11.5261	0	0	6.7324	0	0	-14.2116	0	0	35.9203	0	0	0	0	-25.9681	0	-4.23886	0	0	-0.022693	-24.8789	0	0	0	0	0.50491	0	0	0	0	0	-0.01214	0.006632	0	0	-0.002033	0	0	-0.002984	0	0	-0.008842	0	0	0	0	0.001321
454708	0	37.6599	-11.5228	0	0	6.73139	0	0	-14.2131	0	0	35.9159	0	0	0	0	-25.9675	0	-4.23941	0	0	-0.016165	-24.8789	0	0	0	0	0.514502	0	0	0	0	0	-0.010553	0.009067	0	0	-0.003849	0	0	-0.004908	0	0	0.001267	0	0	0	0	0.000238
454708	0	37.6546	-11.5182	0	0	6.72946	0	0	-14.2155	0	0	35.9165	0	0	0	0	-25.9673	0	-4.24003	0	0	-0.006407	-24.8786	0	0	0	0	0.519218	0	0	0	0	0	-0.006589	0.003953	0	0	-0.006705	0	0	-0.003573	0	0	0.002151	0	0	0	0	0.002973
454709	0	37.6513	-11.5162	0	0	6.72611	0	0	-14.2173	0	0	35.9176	0	0	0	0	-25.9659	0	-4.24204	0	0	-0.000301	-24.8795	0	0	0	0	0.525975	0	0	0	0	0	-0.020231	0.003187	0	0	-5e-05	0	0	-0.002174	0	0	0.00143	0	0	0	0	-0.000246
454710	0	37.6412	-11.5146	0	0	6.72608	0	0	-14.2184	0	0	35.9183	0	0	0	0	-25.966	0	-4.24112	0	0	0.010713	-24.8781	0	0	0	0	0.532735	0	0	0	0	0	-0.009358	0.006643	0	0	-0.005013	0	0	-0.005141	0	0	0.002396	0	0	0	0	0.002344
454710	0	37.6365	-11.5113	0	0	6.72358	0	0	-14.221	0	0	35.9195	0	0	0	0	-25.9648	0	-4.24311	0	0	0.017374	-24.8791	0	0	0	0	0.539794	0	0	0	0	0	-0.012188	0.004804	0	0	-0.003833	0	0	-0.003835	0	0	0.003525	0	0	0	0	-0.000566
454711	0	37.6276	-11.5054	0	0	6.71995	0	0	-14.2248	0	0	35.9205	0	0	0	0	-25.9648	0	-4.24541	0	0	0.032196	-24.8785	0	0	0	0	0.551003	0	0	0	0	0	-0.007026	0.00084	0	0	-0.003781	0	0	-0.001262	0	0	0.003839	0	0	0	0	-0.000628
454712	0	37.624	-11.505	0	0	6.71806	0	0	-14.2254	0	0	35.9224	0	0	0	0	-25.9651	0	-4.24744	0	0	0.045738	-24.8773	0	0	0	0	0.555758	0	0	0	0	0	-0.011776	0.002806	0	0	-0.001767	0	0	-0.001928	0	0	-0.00367	0	0	0	0	0.000145
454712	0	37.6182	-11.5036	0	0	6.71718	0	0	-14.2264	0	0	35.9206	0	0	0	0	-25.9651	0	-4.24727	0	0	0.056841	-24.8783	0	0	0	0	0.564679	0	0	0	0	0	-0.010409	0.00487	0	0	-0.005773	0	0	0.000529	0	0	0.001834	0	0	0	0	-0.002445
454712	0	37.613	-11.5012	0	0	6.71429	0	0	-14.2261	0	0	35.9215	0	0	0	0	-25.9663	0	-4.24791	0	0	0.06406	-24.878	0	0	0	0	0.570807	0	0	0	0	0	-0.009095	0.004142	0	0	-0.006268	0	0	-0.003457	0	0	0.00145	0	0	0	0	0.00105
454713	0	37.6084	-11.4991	0	0	6.71116	0	0	-14.2279	0	0	35.9222	0	0	0	0	-25.9658	0	-4.24842	0	0	0.072902	-24.8787	0	0	0	0	0.578069	0	0	0	0	0	-0.009461	0.006094	0	0	-0.000664	0	0	0.001485	0	0	-0.003249	0	0	0	0	0.002299
454714	0	37.6037	-11.4961	0	0	6.71083	0	0	-14.2271	0	0	35.9206	0	0	0	0	-25.9646	0	-4.2497	0	0	0.085739	-24.8798	0	0	0	0	0.582166	0	0	0	0	0	-0.011378	0.002273	0	0	-0.005476	0	0	-0.003069	0	0	0.003867	0	0	0	0	-0.003066
454714	0	37.598	-11.4949	0	0	6.70809	0	0	-14.2287	0	0	35.9225	0	0	0	0	-25.9662	0	-4.24999	0	0	0.098892	-24.8795	0	0	0	0	0.590653	0	0	0	0	0	-0.010399	0.004493	0	0	-0.002269	0	0	-0.003515	0	0	-0.003289	0	0	0	0	0.004522
454714	0	37.5928	-11.4927	0	0	6.70695	0	0	-14.2304	0	0	35.9209	0	0	0	0	-25.9639	0	-4.2507	0	0	0.111172	-24.8781	0	0	0	0	0.59512	0	0	0	0	0	-0.008995	0.006832	0	0	-0.004824	0	0	-0.002474	0	0	0.002263	0	0	0	0	-0.000209
454715	0	37.5883	-11.4893	0	0	6.70454	0	0	-14.2317	0	0	35.922	0	0	0	0	-25.964	0	-4.25261	0	0	0.126742	-24.8804	0	0	0	0	0.603055	0	0	0	0	0	-0.009664	0.00077	0	0	-0.004665	0	0	0.00289	0	0	-0.001915	0	0	0	0	0.001393
454716	0	37.5835	-11.4889	0	0	6.70221	0	0	-14.2302	0	0	35.9211	0	0	0	0	-25.9633	0	-4.25249	0	0	0.138102	-24.8806	0	0	0	0	0.608704	0	0	0	0	0	-0.010333	0.004068	0	0	-0.004704	0	0	0.000551	0	0	0.002638	0	0	0	0	0.002025
454716	0	37.5783	-11.4868	0	0	6.69986	0	0	-14.2299	0	0	35.9224	0	0	0	0	-25.9623	0	-4.25372	0	0	0.14804	-24.8802	0	0	0	0	0.612418	0	0	0	0	0	-0.010588	0.001061	0	0	-0.00318	0	0	-0.002686	0	0	-0.001451	0	0	0	0	0.004536
454716	0	37.573	-11.4863	0	0	6.69827	0	0	-14.2313	0	0	35.9217	0	0	0	0	-25.96	0	-4.25416	0	0	0.163436	-24.879	0	0	0	0	0.617847	0	0	0	0	0	-0.010849	0.006134	0	0	-0.007066	0	0	-0.002053	0	0	-0.002337	0	0	0	0	0.000294
454717	0	37.5676	-11.4832	0	0	6.69473	0	0	-14.2323	0	0	35.9205	0	0	0	0	-25.9599	0	-4.25392	0	0	0.17155	-24.8789	0	0	0	0	0.625415	0	0	0	0	0	-0.003925	0.001364	0	0	-0.004956	0	0	0.002403	0	0	0.000331	0	0	0	0	0.002837
454718	0	37.5656	-11.4826	0	0	6.69226	0	0	-14.2311	0	0	35.9207	0	0	0	0	-25.9585	0	-4.25598	0	0	0.182682	-24.8791	0	0	0	0	0.628701	0	0	0	0	0	-0.007408	0.006814	0	0	-0.003099	0	0	-0.002381	0	0	-0.001391	0	0	0	0	-0.000238
454718	0	37.5619	-11.4792	0	0	6.69071	0	0	-14.2323	0	0	35.92	0	0	0	0	-25.9586	0	-4.25606	0	0	0.192534	-24.8798	0	0	0	0	0.633285	0	0	0	0	0	-0.008147	0.000327	0	0	-0.003389	0	0	-0.003534	0	0	-2.5e-05	0	0	0	0	0.002085
454718	0	37.5578	-11.479	0	0	6.68901	0	0	-14.2341	0	0	35.92	0	0	0	0	-25.9575	0	-4.25506	0	0	0.19494	-24.879	0	0	0	0	0.637825	0	0	0	0	0	-0.003018	0.007629	0	0	-0.006378	0	0	-0.00396	0	0	-0.002399	0	0	0	0	0.000358
454719	0	37.5563	-11.4752	0	0	6.68582	0	0	-14.236	0	0	35.9188	0	0	0	0	-25.9574	0	-4.25633	0	0	0.209443	-24.8805	0	0	0	0	0.64455	0	0	0	0	0	-0.005372	0.00521	0	0	-0.006893	0	0	-0.005981	0	0	0.003734	0	0	0	0	0.000388
454720	0	37.5536	-11.4726	0	0	6.68238	0	0	-14.239	0	0	35.9206	0	0	0	0	-25.9572	0	-4.25663	0	0	0.216726	-24.8814	0	0	0	0	0.650165	0	0	0	0	0	-0.005961	0.001759	0	0	-0.002927	0	0	-0.002276	0	0	-0.002223	0	0	0	0	0.001355
454720	0	37.5507	-11.4717	0	0	6.68091	0	0	-14.2402	0	0	35.9195	0	0	0	0	-25.9565	0	-4.25696	0	0	0.228841	-24.8813	0	0	0	0	0.655544	0	0	0	0	0	-0.001286	0.005286	0	0	-0.004335	0	0	-0.001574	0	0	-0.007672	0	0	0	0	-0.000167
454720	0	37.55	-11.469	0	0	6.67875	0	0	-14.241	0	0	35.9157	0	0	0	0	-25.9566	0	-4.25716	0	0	0.231023	-24.8823	0	0	0	0	0.661636	0	0	0	0	0	-0.007368	0.001616	0	0	-0.00506	0	0	-0.005656	0	0	0.003225	0	0	0	0	0.00225
454721	0	37.5463	-11.4682	0	0	6.67622	0	0	-14.2438	0	0	35.9173	0	0	0	0	-25.9554	0	-4.25735	0	0	0.2455	-24.8815	0	0	0	0	0.666515	0	0	0	0	0	0.001297	-0.003939	0	0	-0.002342	0	0	0.003789	0	0	-0.004698	0	0	0	0	-0.000912
454722	0	37.547	-11.4702	0	0	6.67505	0	0	-14.2419	0	0	35.9149	0	0	0	0	-25.9559	0	-4.25709	0	0	0.253456	-24.8835	0	0	0	0	0.671608	0	0	0	0	0	-0.00778	0.00775	0	0	-0.00524	0	0	-0.005039	0	0	-0.003511	0	0	0	0	-0.002464
454722	0	37.5431	-11.4663	0	0	6.67243	0	0	-14.2444	0	0	35.9132	0	0	0	0	-25.9571	0	-4.25693	0	0	0.266536	-24.8834	0	0	0	0	0.679512	0	0	0	0	0	0.002251	-0.001052	0	0	-0.004388	0	0	0.002364	0	0	-0.000674	0	0	0	0	-0.001054
454722	0	37.5442	-11.4669	0	0	6.67023	0	0	-14.2432	0	0	35.9129	0	0	0	0	-25.9577	0	-4.25755	0	0	0.272215	-24.8833	0	0	0	0	0.681292	0	0	0	0	0	-0.000715	0.001912	0	0	-0.004037	0	0	-0.003967	0	0	-0.000895	0	0	0	0	-0.000786
454723	0	37.5439	-11.4659	0	0	6.66821	0	0	-14.2452	0	0	35.9124	0	0	0	0	-25.958	0	-4.25774	0	0	0.283063	-24.8837	0	0	0	0	0.686155	0	0	0	0	0	-0.003517	0.001249	0	0	-0.001793	0	0	0.000257	0	0	-0.00021	0	0	0	0	-0.001472
454724	0	37.5421	-11.4653	0	0	6.66732	0	0	-14.2451	0	0	35.9123	0	0	0	0	-25.9588	0	-4.25991	0	0	0.299433	-24.8851	0	0	0	0	0.692415	0	0	0	0	0	0.000901	0.004209	0	0	-0.005585	0	0	-0.000608	0	0	-0.003514	0	0	0	0	-0.003911
454724	0	37.5425	-11.4632	0	0	6.66453	0	0	-14.2454	0	0	35.9105	0	0	0	0	-25.9607	0	-4.25885	0	0	0.305369	-24.885	0	0	0	0	0.695511	0	0	0	0	0	0.003104	0.004078	0	0	-0.002849	0	0	-0.004153	0	0	-0.002789	0	0	0	0	0.003054
454724	0	37.5441	-11.4611	0	0	6.6631	0	0	-14.2475	0	0	35.9091	0	0	0	0	-25.9592	0	-4.26053	0	0	0.321874	-24.8864	0	0	0	0	0.698419	0	0	0	0	0	-0.0028	0.004758	0	0	-0.005034	0	0	-0.003663	0	0	-0.005436	0	0	0	0	-0.001686
454725	0	37.5427	-11.4588	0	0	6.66058	0	0	-14.2493	0	0	35.9064	0	0	0	0	-25.9601	0	-4.26174	0	0	0.336737	-24.8865	0	0	0	0	0.706658	0	0	0	0	0	0.001199	-0.000661	0	0	-0.003899	0	0	-0.001579	0	0	0.00364	0	0	0	0	-0.003355
454726	0	37.5433	-11.4591	0	0	6.65863	0	0	-14.2501	0	0	35.9082	0	0	0	0	-25.9617	0	-4.26081	0	0	0.34332	-24.8879	0	0	0	0	0.709461	0	0	0	0	0	0.000236	-0.000356	0	0	-0.007012	0	0	-0.002462	0	0	-0.002689	0	0	0	0	-0.002053
454726	0	37.5434	-11.4593	0	0	6.65513	0	0	-14.2513	0	0	35.9069	0	0	0	0	-25.9628	0	-4.26114	0	0	0.353803	-24.8872	0	0	0	0	0.71624	0	0	0	0	0	-0.000916	0.004888	0	0	-0.004154	0	0	-0.002102	0	0	-0.00816	0	0	0	0	-0.000318
454726	0	37.543	-11.4568	0	0	6.65305	0	0	-14.2524	0	0	35.9028	0	0	0	0	-25.9629	0	-4.26201	0	0	0.365494	-24.8881	0	0	0	0	0.723374	0	0	0	0	0	0.003889	-0.002354	0	0	-0.004673	0	0	-0.005925	0	0	0.005333	0	0	0	0	-0.003364
454727	0	37.5449	-11.458	0	0	6.65071	0	0	-14.2553	0	0	35.9055	0	0	0	0	-25.9646	0	-4.26189	0	0	0.375495	-24.8898	0	0	0	0	0.72856	0	0	0	0	0	-0.000577	0.005579	0	0	-0.002942	0	0	-0.002088	0	0	-0.005628	0	0	0	0	-0.001975
454728	0	37.5446	-11.4552	0	0	6.64924	0	0	-14.2564	0	0	35.9027	0	0	0	0	-25.9656	0	-4.26326	0	0	0.384027	-24.8911	0	0	0	0	0.735048	0	0	0	0	0	-0.001103	-0.004086	0	0	-0.006283	0	0	-0.000663	0	0	-0.004515	0	0	0	0	-0.000599
454728	0	37.5441	-11.4573	0	0	6.6461	0	0	-14.2567	0	0	35.9004	0	0	0	0	-25.9659	0	-4.26247	0	0	0.393022	-24.8907	0	0	0	0	0.742449	0	0	0	0	0	-0.000382	-0.002756	0	0	-0.005552	0	0	-0.004728	0	0	-0.001967	0	0	0	0	0.000421
454728	0	37.5439	-11.4586	0	0	6.64332	0	0	-14.2591	0	0	35.8994	0	0	0	0	-25.9657	0	-4.26361	0	0	0.405866	-24.8902	0	0	0	0	0.75057	0	0	0	0	0	-0.003399	0.002066	0	0	-0.005574	0	0	-0.002322	0	0	0.000212	0	0	0	0	0.000513
454729	0	37.5422	-11.4576	0	0	6.64054	0	0	-14.2602	0	0	35.8995	0	0	0	0	-25.9654	0	-4.26329	0	0	0.415314	-24.8925	0	0	0	0	0.756765	0	0	0	0	0	0.006244	0.006665	0	0	-0.001416	0	0	-0.0037	0	0	-0.007968	0	0	0	0	0.000911
454730	0	37.5453	-11.4543	0	0	6.63983	0	0	-14.2621	0	0	35.8956	0	0	0	0	-25.965	0	-4.26407	0	0	0.427911	-24.8929	0	0	0	0	0.757594	0	0	0	0	0	0.001599	-0.002231	0	0	-0.003568	0	0	-0.00164	0	0	-0.004463	0	0	0	0	0.000424
454730	0	37.5461	-11.4554	0	0	6.63805	0	0	-14.2629	0	0	35.8933	0	0	0	0	-25.9648	0	-4.26494	0	0	0.44282	-24.8945	0	0	0	0	0.764994	0	0	0	0	0	-0.004558	-0.003515	0	0	-0.004977	0	0	-0.001074	0	0	0.002304	0	0	0	0	-0.00212
454730	0	37.5438	-11.4571	0	0	6.63556	0	0	-14.2634	0	0	35.8945	0	0	0	0	-25.9658	0	-4.26495	0	0	0.450829	-24.8942	0	0	0	0	0.771716	0	0	0	0	0	-0.000897	0.002832	0	0	-0.005192	0	0	-0.000873	0	0	-0.001539	0	0	0	0	0.002567
454731	0	37.5434	-11.4557	0	0	6.63296	0	0	-14.2639	0	0	35.8937	0	0	0	0	-25.9645	0	-4.26577	0	0	0.457179	-24.8967	0	0	0	0	0.776517	0	0	0	0	0	0.037505	0	0	0	0.036122	0	0	0.037526	0	0	0.038837	0	0	0	0	0.038575
454732	0	37.5621	-11.6156	0	0	6.65102	0	0	-14.2451	0	0	35.9131	0	0	0	0	-25.9452	0	-4.24646	0	0	0.481185	-24.8767	0	0	0	0	0.802867	0	0	0	0	0	-0.00227	-0.003697	0	0	-0.005222	0	0	-0.001208	0	0	-0.000804	0	0	0	0	0.000141
454732	0	37.561	-11.6175	0	0	6.64841	0	0	-14.2457	0	0	35.9127	0	0	0	0	-25.9452	0	-4.24658	0	0	0.49379	-24.8757	0	0	0	0	0.808543	0	0	0	0	0	0.001116	0.000221	0	0	-0.003342	0	0	-0.003589	0	0	-0.00038	0	0	0	0	-0.001924
454732	0	37.5615	-11.6174	0	0	6.64674	0	0	-14.2475	0	0	35.9125	0	0	0	0	-25.9461	0	-4.24712	0	0	0.501598	-24.8785	0	0	0	0	0.815816	0	0	0	0	0	-0.001163	-0.001078	0	0	-0.003536	0	0	-0.001511	0	0	-0.006823	0	0	0	0	-0.00078
454733	0	37.561	-11.6179	0	0	6.64497	0	0	-14.2483	0	0	35.9091	0	0	0	0	-25.9465	0	-4.24733	0	0	0.512264	-24.8775	0	0	0	0	0.822419	0	0	0	0	0	-0.003367	0.001203	0	0	-0.003017	0	0	-0.004269	0	0	-0.002821	0	0	0	0	0.002461
454734	0	37.5593	-11.6173	0	0	6.64346	0	0	-14.2504	0	0	35.9077	0	0	0	0	-25.9453	0	-4.24666	0	0	0.524577	-24.8786	0	0	0	0	0.827836	0	0	0	0	0	0.000851	-0.00245	0	0	-0.005969	0	0	-0.000124	0	0	-0.001211	0	0	0	0	-0.000826
454734	0	37.5597	-11.6185	0	0	6.64048	0	0	-14.2505	0	0	35.9071	0	0	0	0	-25.9457	0	-4.24693	0	0	0.531987	-24.8797	0	0	0	0	0.834049	0	0	0	0	0	-0.002564	0.004561	0	0	-0.005824	0	0	-0.003001	0	0	-0.004053	0	0	0	0	-0.001208
454734	0	37.5584	-11.6162	0	0	6.63757	0	0	-14.252	0	0	35.9051	0	0	0	0	-25.9463	0	-4.24728	0	0	0.549114	-24.8792	0	0	0	0	0.839954	0	0	0	0	0	-0.004055	0.000394	0	0	-0.006229	0	0	-0.004879	0	0	-6.8e-05	0	0	0	0	-0.001561
454735	0	37.5564	-11.616	0	0	6.63445	0	0	-14.2544	0	0	35.905	0	0	0	0	-25.9471	0	-4.24772	0	0	0.558857	-24.8799	0	0	0	0	0.84926	0	0	0	0	0	0.001723	0.001106	0	0	0.001079	0	0	-0.004532	0	0	-0.006098	0	0	0	0	0.001783
454736	0	37.5573	-11.6155	0	0	6.63499	0	0	-14.2567	0	0	35.902	0	0	0	0	-25.9462	0	-4.24854	0	0	0.578451	-24.8785	0	0	0	0	0.851115	0	0	0	0	0	-0.005075	-0.003067	0	0	-0.00272	0	0	-0.001989	0	0	-0.00317	0	0	0	0	-0.003239
454736	0	37.5547	-11.617	0	0	6.63363	0	0	-14.2577	0	0	35.9004	0	0	0	0	-25.9478	0	-4.24828	0	0	0.585968	-24.8774	0	0	0	0	0.85944	0	0	0	0	0	-0.0003	0.003414	0	0	-0.003565	0	0	-0.001534	0	0	-0.003946	0	0	0	0	0.000137
454736	0	37.5546	-11.6153	0	0	6.63185	0	0	-14.2584	0	0	35.8984	0	0	0	0	-25.9477	0	-4.24901	0	0	0.59633	-24.8789	0	0	0	0	0.864537	0	0	0	0	0	-0.001536	-0.001583	0	0	-0.006586	0	0	-0.003827	0	0	4.6e-05	0	0	0	0	-0.002446
454737	0	37.5538	-11.6161	0	0	6.62856	0	0	-14.2603	0	0	35.8985	0	0	0	0	-25.949	0	-4.24807	0	0	0.610614	-24.8784	0	0	0	0	0.871025	0	0	0	0	0	-0.002182	0.000148	0	0	-0.005481	0	0	-0.001376	0	0	-0.000717	0	0	0	0	-0.000993
454738	0	37.5527	-11.616	0	0	6.62582	0	0	-14.261	0	0	35.8981	0	0	0	0	-25.9495	0	-4.24851	0	0	0.616546	-24.8777	0	0	0	0	0.876162	0	0	0	0	0	-0.002543	0.002221	0	0	-0.003557	0	0	-0.000727	0	0	-0.005301	0	0	0	0	-0.000536
454738	0	37.5514	-11.6149	0	0	6.62404	0	0	-14.2614	0	0	35.8955	0	0	0	0	-25.9497	0	-4.24981	0	0	0.635263	-24.878	0	0	0	0	0.882904	0	0	0	0	0	-0.003697	-0.001663	0	0	-0.003996	0	0	-0.002152	0	0	-0.00034	0	0	0	0	-0.000734
454738	0	37.5496	-11.6158	0	0	6.62204	0	0	-14.2625	0	0	35.8953	0	0	0	0	-25.9501	0	-4.24995	0	0	0.649872	-24.8779	0	0	0	0	0.889258	0	0	0	0	0	-0.000309	-0.001987	0	0	-0.002383	0	0	-0.004144	0	0	-3.2e-05	0	0	0	0	-0.001524
454739	0	37.5494	-11.6167	0	0	6.62085	0	0	-14.2645	0	0	35.8953	0	0	0	0	-25.9509	0	-4.25002	0	0	0.660372	-24.8771	0	0	0	0	0.893727	0	0	0	0	0	-0.003635	-0.000971	0	0	-0.00651	0	0	0.000373	0	0	-0.003026	0	0	0	0	-0.00104
454740	0	37.5476	-11.6172	0	0	6.61759	0	0	-14.2644	0	0	35.8938	0	0	0	0	-25.9514	0	-4.25018	0	0	0.668936	-24.8779	0	0	0	0	0.902139	0	0	0	0	0	-0.000785	0.002356	0	0	-0.005234	0	0	-0.001874	0	0	-0.004158	0	0	0	0	-0.0011
454740	0	37.5472	-11.6161	0	0	6.61498	0	0	-14.2653	0	0	35.8917	0	0	0	0	-25.9519	0	-4.25011	0	0	0.684067	-24.8778	0	0	0	0	0.907344	0	0	0	0	0	-0.005366	-0.003346	0	0	-0.002221	0	0	-0.002894	0	0	-0.00124	0	0	0	0	-0.000915
454740	0	37.5445	-11.6177	0	0	6.61387	0	0	-14.2667	0	0	35.8911	0	0	0	0	-25.9524	0	-4.25012	0	0	0.694526	-24.8767	0	0	0	0	0.914177	0	0	0	0	0	-0.002016	-0.002976	0	0	-0.004278	0	0	-0.001531	0	0	-0.003338	0	0	0	0	0.000737
454741	0	37.5435	-11.6192	0	0	6.61173	0	0	-14.2675	0	0	35.8894	0	0	0	0	-25.952	0	-4.24912	0	0	0.704815	-24.8764	0	0	0	0	0.919597	0	0	0	0	0	-0.0037	0.000656	0	0	-0.003742	0	0	-0.00396	0	0	0.004511	0	0	0	0	-0.000114
454742	0	37.5417	-11.6189	0	0	6.60986	0	0	-14.2695	0	0	35.8916	0	0	0	0	-25.9521	0	-4.25147	0	0	0.719949	-24.8763	0	0	0	0	0.925094	0	0	0	0	0	-0.004281	-0.001562	0	0	-0.002604	0	0	0.001139	0	0	-0.007101	0	0	0	0	-0.001178
454742	0	37.5395	-11.6197	0	0	6.60855	0	0	-14.2689	0	0	35.8881	0	0	0	0	-25.9527	0	-4.25167	0	0	0.727644	-24.8757	0	0	0	0	0.932395	0	0	0	0	0	-0.00593	0.000898	0	0	-0.005138	0	0	-0.002685	0	0	-0.001149	0	0	0	0	0.000722
454742	0	37.5366	-11.6192	0	0	6.60599	0	0	-14.2703	0	0	35.8875	0	0	0	0	-25.9523	0	-4.25189	0	0	0.741242	-24.8757	0	0	0	0	0.939317	0	0	0	0	0	-0.002591	-0.003476	0	0	-0.004654	0	0	-0.004144	0	0	0.000337	0	0	0	0	0.000571
454743	0	37.5353	-11.621	0	0	6.60366	0	0	-14.2723	0	0	35.8877	0	0	0	0	-25.952	0	-4.25293	0	0	0.753135	-24.8757	0	0	0	0	0.947284	0	0	0	0	0	-0.009815	-0.000471	0	0	-0.004043	0	0	-0.003674	0	0	0.001769	0	0	0	0	0.001655
454744	0	37.5304	-11.6212	0	0	6.60164	0	0	-14.2742	0	0	35.8886	0	0	0	0	-25.9512	0	-4.25328	0	0	0.759236	-24.8757	0	0	0	0	0.954937	0	0	0	0	0	-0.00893	0.002574	0	0	-0.004902	0	0	-0.000895	0	0	-0.004462	0	0	0	0	0.000535
454744	0	37.5259	-11.6199	0	0	6.59919	0	0	-14.2746	0	0	35.8863	0	0	0	0	-25.9509	0	-4.2532	0	0	0.772973	-24.8752	0	0	0	0	0.962446	0	0	0	0	0	-0.005999	-0.004641	0	0	-0.002477	0	0	-0.00142	0	0	0.00064	0	0	0	0	-0.000495
454744	0	37.5229	-11.6222	0	0	6.59795	0	0	-14.2753	0	0	35.8867	0	0	0	0	-25.9512	0	-4.25358	0	0	0.783009	-24.874	0	0	0	0	0.968844	0	0	0	0	0	-0.008254	0.003109	0	0	-0.005729	0	0	-0.001917	0	0	-0.000767	0	0	0	0	0.000481
454745	0	37.5188	-11.6207	0	0	6.59508	0	0	-14.2763	0	0	35.8863	0	0	0	0	-25.9509	0	-4.25345	0	0	0.802425	-24.8745	0	0	0	0	0.975726	0	0	0	0	0	-0.009236	-0.00069	0	0	-0.001339	0	0	-4e-06	0	0	-0.005386	0	0	0	0	0.001363
454746	0	37.5142	-11.621	0	0	6.59441	0	0	-14.2763	0	0	35.8836	0	0	0	0	-25.9503	0	-4.25251	0	0	0.809783	-24.874	0	0	0	0	0.981877	0	0	0	0	0	-0.009337	0.000526	0	0	-0.004247	0	0	-0.002305	0	0	0.002257	0	0	0	0	0.000381
454746	0	37.5095	-11.6208	0	0	6.59229	0	0	-14.2774	0	0	35.8847	0	0	0	0	-25.9501	0	-4.25414	0	0	0.821998	-24.8736	0	0	0	0	0.989461	0	0	0	0	0	-0.011138	-0.000416	0	0	-0.004	0	0	0.002149	0	0	-0.008575	0	0	0	0	0.002109
454746	0	37.5039	-11.621	0	0	6.59029	0	0	-14.2764	0	0	35.8804	0	0	0	0	-25.949	0	-4.25394	0	0	0.831976	-24.8727	0	0	0	0	0.998303	0	0	0	0	0	-0.007078	-0.00095	0	0	-0.005749	0	0	-0.000907	0	0	0.00049	0	0	0	0	-0.001418
454747	0	37.5004	-11.6214	0	0	6.58741	0	0	-14.2768	0	0	35.8807	0	0	0	0	-25.9497	0	-4.25395	0	0	0.84227	-24.8728	0	0	0	0	1.00629	0	0	0	0	0	-0.005273	0.004221	0	0	-0.000245	0	0	-0.000839	0	0	-0.004822	0	0	0	0	0.000955
454748	0	37.4978	-11.6193	0	0	6.58729	0	0	-14.2772	0	0	35.8783	0	0	0	0	-25.9492	0	-4.25502	0	0	0.854514	-24.8706	0	0	0	0	1.00817	0	0	0	0	0	-0.010987	0.00178	0	0	-0.002848	0	0	0.001653	0	0	-0.003929	0	0	0	0	-0.001802
454748	0	37.4923	-11.6184	0	0	6.58587	0	0	-14.2764	0	0	35.8763	0	0	0	0	-25.9501	0	-4.25459	0	0	0.86285	-24.8696	0	0	0	0	1.01479	0	0	0	0	0	-0.009099	0.002247	0	0	-0.004688	0	0	0.000193	0	0	0.001353	0	0	0	0	0.000977
454748	0	37.4877	-11.6173	0	0	6.58352	0	0	-14.2763	0	0	35.877	0	0	0	0	-25.9497	0	-4.255	0	0	0.874839	-24.8692	0	0	0	0	1.01925	0	0	0	0	0	-0.008851	0.00052	0	0	-0.002269	0	0	0.002232	0	0	-0.005189	0	0	0	0	0.001245
454749	0	37.4833	-11.6171	0	0	6.58239	0	0	-14.2752	0	0	35.8744	0	0	0	0	-25.949	0	-4.25455	0	0	0.880763	-24.8687	0	0	0	0	1.02451	0	0	0	0	0	-0.008778	0.002957	0	0	-0.004058	0	0	-0.001664	0	0	0.004351	0	0	0	0	-0.001753
454750	0	37.4789	-11.6156	0	0	6.58036	0	0	-14.276	0	0	35.8766	0	0	0	0	-25.9499	0	-4.25527	0	0	0.890453	-24.8682	0	0	0	0	1.02919	0	0	0	0	0	-0.005356	0.003162	0	0	-0.002276	0	0	0.002286	0	0	0.000739	0	0	0	0	-0.001218
454750	0	37.4762	-11.614	0	0	6.57922	0	0	-14.2749	0	0	35.8769	0	0	0	0	-25.9505	0	-4.25572	0	0	0.898462	-24.8692	0	0	0	0	1.03198	0	0	0	0	0	-0.005833	0.002521	0	0	-0.005248	0	0	0.001265	0	0	-0.002199	0	0	0	0	-0.001753
454750	0	37.4733	-11.6127	0	0	6.5766	0	0	-14.2743	0	0	35.8758	0	0	0	0	-25.9514	0	-4.25645	0	0	0.908316	-24.87	0	0	0	0	1.03912	0	0	0	0	0	-0.008305	0.001131	0	0	-0.001146	0	0	0.001983	0	0	0.000806	0	0	0	0	-0.002322
454751	0	37.4691	-11.6122	0	0	6.57602	0	0	-14.2733	0	0	35.8762	0	0	0	0	-25.9526	0	-4.25521	0	0	0.917818	-24.8705	0	0	0	0	1.04234	0	0	0	0	0	-0.003825	0.000409	0	0	-0.003064	0	0	-0.002079	0	0	0.001386	0	0	0	0	-0.000422
454752	0	37.4672	-11.612	0	0	6.57449	0	0	-14.2743	0	0	35.8769	0	0	0	0	-25.9528	0	-4.25557	0	0	0.93065	-24.8717	0	0	0	0	1.04761	0	0	0	0	0	-0.008486	0.003641	0	0	-0.003418	0	0	0.002235	0	0	0.000295	0	0	0	0	-0.002162
454752	0	37.463	-11.6101	0	0	6.57278	0	0	-14.2732	0	0	35.8771	0	0	0	0	-25.9538	0	-4.25564	0	0	0.940633	-24.8711	0	0	0	0	1.05105	0	0	0	0	0	-0.007854	0.001183	0	0	-0.004987	0	0	-0.002767	0	0	0.001801	0	0	0	0	0.000907
454752	0	37.4591	-11.6096	0	0	6.57029	0	0	-14.2746	0	0	35.878	0	0	0	0	-25.9534	0	-4.25633	0	0	0.952042	-24.8716	0	0	0	0	1.0581	0	0	0	0	0	-0.010108	0.000737	0	0	-0.003706	0	0	-0.00124	0	0	0.005138	0	0	0	0	-0.00361
454753	0	37.454	-11.6092	0	0	6.56844	0	0	-14.2752	0	0	35.8805	0	0	0	0	-25.9552	0	-4.25544	0	0	0.961212	-24.8715	0	0	0	0	1.06352	0	0	0	0	0	-0.011206	0.006468	0	0	-0.002871	0	0	0.001045	0	0	-0.000168	0	0	0	0	0.003041
454754	0	37.4484	-11.606	0	0	6.567	0	0	-14.2747	0	0	35.8805	0	0	0	0	-25.9537	0	-4.25716	0	0	0.967536	-24.8701	0	0	0	0	1.06575	0	0	0	0	0	-0.006413	0.00907	0	0	-0.00541	0	0	-0.000597	0	0	-0.003668	0	0	0	0	-0.00298
454754	0	37.4452	-11.6014	0	0	6.5643	0	0	-14.275	0	0	35.8786	0	0	0	0	-25.9552	0	-4.25727	0	0	0.974232	-24.8699	0	0	0	0	1.07064	0	0	0	0	0	-0.009532	0.001871	0	0	-0.00537	0	0	0.004241	0	0	-0.001401	0	0	0	0	0.001658
454754	0	37.4404	-11.6005	0	0	6.56161	0	0	-14.2728	0	0	35.8779	0	0	0	0	-25.9543	0	-4.25685	0	0	0.988727	-24.8695	0	0	0	0	1.07408	0	0	0	0	0	-0.007585	0.001559	0	0	-0.005682	0	0	-0.001827	0	0	0.000709	0	0	0	0	-0.000397
454755	0	37.4366	-11.5997	0	0	6.55877	0	0	-14.2738	0	0	35.8783	0	0	0	0	-25.9545	0	-4.25814	0	0	0.99602	-24.8685	0	0	0	0	1.08091	0	0	0	0	0	-0.018346	0.006144	0	0	-0.000887	0	0	-0.003309	0	0	0.002791	0	0	0	0	0.000514
454756	0	37.4275	-11.5966	0	0	6.55833	0	0	-14.2754	0	0	35.8797	0	0	0	0	-25.9543	0	-4.25806	0	0	1.00691	-24.8677	0	0	0	0	1.08663	0	0	0	0	0	-0.007322	0.004505	0	0	-0.004159	0	0	-0.000986	0	0	-0.004542	0	0	0	0	0.001645
454756	0	37.4238	-11.5944	0	0	6.55625	0	0	-14.2759	0	0	35.8774	0	0	0	0	-25.9535	0	-4.25741	0	0	1.01508	-24.8664	0	0	0	0	1.09014	0	0	0	0	0	-0.010279	0.001526	0	0	-0.003783	0	0	0.000247	0	0	-0.003731	0	0	0	0	-0.000533
454756	0	37.4187	-11.5936	0	0	6.55436	0	0	-14.2758	0	0	35.8755	0	0	0	0	-25.9537	0	-4.25815	0	0	1.02459	-24.8653	0	0	0	0	1.09802	0	0	0	0	0	-0.01041	0.008488	0	0	-0.004992	0	0	0.000287	0	0	-0.002592	0	0	0	0	-0.000453
454757	0	37.4135	-11.5894	0	0	6.55186	0	0	-14.2756	0	0	35.8742	0	0	0	0	-25.9539	0	-4.25801	0	0	1.02778	-24.8638	0	0	0	0	1.10118	0	0	0	0	0	-0.009088	0.002718	0	0	-0.003249	0	0	9.2e-05	0	0	-0.0023	0	0	0	0	0.001113
454758	0	37.4089	-11.588	0	0	6.55024	0	0	-14.2756	0	0	35.8731	0	0	0	0	-25.9534	0	-4.25806	0	0	1.04042	-24.8631	0	0	0	0	1.10591	0	0	0	0	0	-0.009787	0.004334	0	0	-0.002575	0	0	0.00039	0	0	-0.004009	0	0	0	0	0.000746
454758	0	37.404	-11.5858	0	0	6.54895	0	0	-14.2754	0	0	35.8711	0	0	0	0	-25.953	0	-4.25861	0	0	1.04813	-24.8621	0	0	0	0	1.11093	0	0	0	0	0	-0.011755	0.004249	0	0	-0.00251	0	0	-0.002126	0	0	-0.001011	0	0	0	0	0.00043
454758	0	37.3982	-11.5837	0	0	6.54769	0	0	-14.2765	0	0	35.8706	0	0	0	0	-25.9528	0	-4.25832	0	0	1.0577	-24.8623	0	0	0	0	1.11716	0	0	0	0	0	-0.007049	0.002468	0	0	-0.005565	0	0	-0.001792	0	0	-0.002266	0	0	0	0	0.001569
454759	0	37.3946	-11.5825	0	0	6.54491	0	0	-14.2774	0	0	35.8694	0	0	0	0	-25.952	0	-4.25787	0	0	1.06677	-24.8613	0	0	0	0	1.12204	0	0	0	0	0	-0.005199	0.004936	0	0	-0.001294	0	0	-0.001881	0	0	-0.001934	0	0	0	0	-0.001194
454760	0	37.392	-11.58	0	0	6.54426	0	0	-14.2783	0	0	35.8685	0	0	0	0	-25.9526	0	-4.25978	0	0	1.07761	-24.86	0	0	0	0	1.12593	0	0	0	0	0	-0.010702	0.000358	0	0	-0.002053	0	0	-0.000954	0	0	-0.000406	0	0	0	0	0.001305
454760	0	37.3867	-11.5798	0	0	6.54324	0	0	-14.2788	0	0	35.8683	0	0	0	0	-25.952	0	-4.25934	0	0	1.08109	-24.8608	0	0	0	0	1.13252	0	0	0	0	0	-0.011501	0.006315	0	0	-0.003819	0	0	-0.000168	0	0	-0.001329	0	0	0	0	0.000213
454760	0	37.3809	-11.5767	0	0	6.54133	0	0	-14.2789	0	0	35.8676	0	0	0	0	-25.9519	0	-4.25913	0	0	1.09588	-24.861	0	0	0	0	1.13771	0	0	0	0	0	-0.008477	0.006518	0	0	-0.002489	0	0	-0.001475	0	0	-0.001847	0	0	0	0	0.001056
454761	0	37.3767	-11.5734	0	0	6.54008	0	0	-14.2796	0	0	35.8667	0	0	0	0	-25.9513	0	-4.25859	0	0	1.10522	-24.8622	0	0	0	0	1.14165	0	0	0	0	0	-0.009921	0.003824	0	0	-0.003687	0	0	0.002369	0	0	0.001925	0	0	0	0	-0.000752
454762	0	37.3717	-11.5715	0	0	6.53824	0	0	-14.2784	0	0	35.8676	0	0	0	0	-25.9517	0	-4.25834	0	0	1.11371	-24.864	0	0	0	0	1.14639	0	0	0	0	0	-0.010756	0.003429	0	0	-0.002011	0	0	-0.000685	0	0	-0.005194	0	0	0	0	0.001049
454762	0	37.3663	-11.5698	0	0	6.53723	0	0	-14.2788	0	0	35.865	0	0	0	0	-25.9512	0	-4.25807	0	0	1.12583	-24.8652	0	0	0	0	1.15437	0	0	0	0	0	-0.012487	0.006786	0	0	-0.002489	0	0	-0.001004	0	0	0.004131	0	0	0	0	-0.001407
454762	0	37.3601	-11.5664	0	0	6.53599	0	0	-14.2793	0	0	35.8671	0	0	0	0	-25.9519	0	-4.25914	0	0	1.13434	-24.8651	0	0	0	0	1.15861	0	0	0	0	0	-0.011753	0.002744	0	0	-0.003922	0	0	0.001507	0	0	-0.00143	0	0	0	0	0.000886
454763	0	37.3542	-11.565	0	0	6.53403	0	0	-14.2785	0	0	35.8664	0	0	0	0	-25.9514	0	-4.2588	0	0	1.14448	-24.8664	0	0	0	0	1.16547	0	0	0	0	0	-0.007029	0.009302	0	0	-0.003115	0	0	-0.003294	0	0	-0.003618	0	0	0	0	-0.000708
454764	0	37.3507	-11.5604	0	0	6.53247	0	0	-14.2802	0	0	35.8646	0	0	0	0	-25.9518	0	-4.25875	0	0	1.15638	-24.8668	0	0	0	0	1.17011	0	0	0	0	0	-0.009642	0.007551	0	0	-0.003422	0	0	-0.003554	0	0	0.00047	0	0	0	0	-0.000948
454764	0	37.3459	-11.5566	0	0	6.53076	0	0	-14.2819	0	0	35.8648	0	0	0	0	-25.9523	0	-4.25964	0	0	1.16487	-24.8668	0	0	0	0	1.17574	0	0	0	0	0	-0.007572	0.001876	0	0	-0.003283	0	0	0.000285	0	0	-0.00681	0	0	0	0	0.003198
454764	0	37.3421	-11.5557	0	0	6.52912	0	0	-14.2818	0	0	35.8614	0	0	0	0	-25.9507	0	-4.25916	0	0	1.17101	-24.8652	0	0	0	0	1.17984	0	0	0	0	0	-0.008287	0.002281	0	0	-0.006215	0	0	0.001297	0	0	-0.006922	0	0	0	0	-0.003145
454765	0	37.338	-11.5545	0	0	6.52601	0	0	-14.2811	0	0	35.858	0	0	0	0	-25.9522	0	-4.25888	0	0	1.18388	-24.8667	0	0	0	0	1.19156	0	0	0	0	0	-0.00807	0.006261	0	0	-0.001162	0	0	0.000911	0	0	-0.001071	0	0	0	0	0.002355
454766	0	37.3339	-11.5514	0	0	6.52543	0	0	-14.2807	0	0	35.8574	0	0	0	0	-25.9511	0	-4.26051	0	0	1.19311	-24.8655	0	0	0	0	1.19238	0	0	0	0	0	-0.005554	0.00118	0	0	-0.002274	0	0	0.000804	0	0	-0.004045	0	0	0	0	-0.001064
454766	0	37.3312	-11.5508	0	0	6.52429	0	0	-14.2803	0	0	35.8554	0	0	0	0	-25.9516	0	-4.26023	0	0	1.20352	-24.8648	0	0	0	0	1.19688	0	0	0	0	0	-0.012795	0.003088	0	0	0.000689	0	0	0.005225	0	0	-0.009132	0	0	0	0	0.000759
454766	0	37.3248	-11.5493	0	0	6.52464	0	0	-14.2777	0	0	35.8508	0	0	0	0	-25.9512	0	-4.26063	0	0	1.21687	-24.8633	0	0	0	0	1.20188	0	0	0	0	0	-0.012895	0.007022	0	0	-0.004904	0	0	0.000237	0	0	-0.003061	0	0	0	0	0.002375
454767	0	37.3183	-11.5458	0	0	6.52219	0	0	-14.2775	0	0	35.8493	0	0	0	0	-25.95	0	-4.26124	0	0	1.22838	-24.8643	0	0	0	0	1.20904	0	0	0	0	0	-0.004499	0.00276	0	0	-0.002963	0	0	-0.000267	0	0	-0.004862	0	0	0	0	-0.000211
454768	0	37.3161	-11.5444	0	0	6.5207	0	0	-14.2777	0	0	35.8469	0	0	0	0	-25.9501	0	-4.26124	0	0	1.23823	-24.8631	0	0	0	0	1.21286	0	0	0	0	0	-0.006885	0.003378	0	0	-0.000396	0	0	0.002656	0	0	-0.002297	0	0	0	0	0.000999
454768	0	37.3126	-11.5427	0	0	6.52051	0	0	-14.2764	0	0	35.8457	0	0	0	0	-25.9496	0	-4.26139	0	0	1.2491	-24.8631	0	0	0	0	1.21433	0	0	0	0	0	-0.006244	0.003708	0	0	-0.002668	0	0	0.00017	0	0	-0.003053	0	0	0	0	0.001799
454768	0	37.3095	-11.5408	0	0	6.51917	0	0	-14.2763	0	0	35.8442	0	0	0	0	-25.9487	0	-4.26146	0	0	1.25497	-24.8636	0	0	0	0	1.21803	0	0	0	0	0	-0.007299	0.005439	0	0	-0.00295	0	0	0.002499	0	0	-0.007859	0	0	0	0	0.000932
454769	0	37.3058	-11.5381	0	0	6.5177	0	0	-14.275	0	0	35.8403	0	0	0	0	-25.9483	0	-4.26204	0	0	1.26808	-24.8635	0	0	0	0	1.22317	0	0	0	0	0	-0.009937	0.004196	0	0	-0.002684	0	0	0.00298	0	0	-0.010955	0	0	0	0	-0.000276
454770	0	37.3009	-11.536	0	0	6.51635	0	0	-14.2735	0	0	35.8348	0	0	0	0	-25.9484	0	-4.26226	0	0	1.27809	-24.8637	0	0	0	0	1.23186	0	0	0	0	0	-0.006522	-0.000115	0	0	-0.001797	0	0	-0.003739	0	0	-0.000801	0	0	0	0	0.002344
454770	0	37.2976	-11.5361	0	0	6.51546	0	0	-14.2754	0	0	35.8344	0	0	0	0	-25.9472	0	-4.26185	0	0	1.29162	-24.864	0	0	0	0	1.23714	0	0	0	0	0	-0.006773	0.008209	0	0	-0.001727	0	0	0.004442	0	0	-0.008542	0	0	0	0	-0.000684
454770	0	37.2942	-11.532	0	0	6.51459	0	0	-14.2732	0	0	35.8301	0	0	0	0	-25.9476	0	-4.26184	0	0	1.29788	-24.8652	0	0	0	0	1.24078	0	0	0	0	0	-0.007287	0.000525	0	0	-0.004424	0	0	0.002006	0	0	0.001288	0	0	0	0	0.001588
454771	0	37.2906	-11.5317	0	0	6.51238	0	0	-14.2722	0	0	35.8308	0	0	0	0	-25.9468	0	-4.26125	0	0	1.30766	-24.8654	0	0	0	0	1.24357	0	0	0	0	0	-0.008362	0.007294	0	0	-0.002455	0	0	-0.0003	0	0	-0.007759	0	0	0	0	-0.001858
454772	0	37.2864	-11.5281	0	0	6.51115	0	0	-14.2723	0	0	35.8269	0	0	0	0	-25.9477	0	-4.26368	0	0	1.31781	-24.8646	0	0	0	0	1.25196	0	0	0	0	0	-0.003058	0.004103	0	0	-0.003656	0	0	0.001892	0	0	-0.005776	0	0	0	0	-0.001926
454772	0	37.2849	-11.526	0	0	6.50933	0	0	-14.2714	0	0	35.824	0	0	0	0	-25.9487	0	-4.26371	0	0	1.32542	-24.8648	0	0	0	0	1.25643	0	0	0	0	0	-0.009639	0.000511	0	0	-0.005923	0	0	-0.000716	0	0	-0.000387	0	0	0	0	0.000491
454772	0	37.2801	-11.5257	0	0	6.50636	0	0	-14.2717	0	0	35.8238	0	0	0	0	-25.9484	0	-4.26365	0	0	1.3315	-24.8655	0	0	0	0	1.26481	0	0	0	0	0	-0.009355	0.002616	0	0	-0.002833	0	0	-2.5e-05	0	0	-0.003489	0	0	0	0	-0.0005
454773	0	37.2754	-11.5244	0	0	6.50495	0	0	-14.2718	0	0	35.8221	0	0	0	0	-25.9487	0	-4.26405	0	0	1.34086	-24.8654	0	0	0	0	1.27197	0	0	0	0	0	-0.005246	0.002945	0	0	-0.00293	0	0	0.004354	0	0	0.00068	0	0	0	0	0.001725
454774	0	37.2728	-11.523	0	0	6.50348	0	0	-14.2696	0	0	35.8224	0	0	0	0	-25.9478	0	-4.26398	0	0	1.35145	-24.8661	0	0	0	0	1.27175	0	0	0	0	0	-0.008491	0.007453	0	0	-0.001189	0	0	-0.00317	0	0	-0.009575	0	0	0	0	-0.00079
454774	0	37.2685	-11.5192	0	0	6.50289	0	0	-14.2712	0	0	35.8176	0	0	0	0	-25.9482	0	-4.26426	0	0	1.35831	-24.8645	0	0	0	0	1.27836	0	0	0	0	0	-0.00305	0.005146	0	0	-0.00684	0	0	-0.000354	0	0	-0.006201	0	0	0	0	-0.000171
454774	0	37.267	-11.5167	0	0	6.49947	0	0	-14.2713	0	0	35.8145	0	0	0	0	-25.9483	0	-4.26488	0	0	1.37043	-24.8656	0	0	0	0	1.28578	0	0	0	0	0	-0.005887	0.003719	0	0	-0.00284	0	0	-5.3e-05	0	0	-0.001953	0	0	0	0	0.00046
454775	0	37.264	-11.5148	0	0	6.49805	0	0	-14.2714	0	0	35.8135	0	0	0	0	-25.9481	0	-4.26531	0	0	1.37713	-24.8666	0	0	0	0	1.29048	0	0	0	0	0	-0.007395	0.007942	0	0	-0.002197	0	0	0.001627	0	0	-0.008612	0	0	0	0	0.001109
454776	0	37.2603	-11.5108	0	0	6.49695	0	0	-14.2706	0	0	35.8092	0	0	0	0	-25.9475	0	-4.26453	0	0	1.38828	-24.8653	0	0	0	0	1.29226	0	0	0	0	0	-0.005857	-0.000531	0	0	-0.005113	0	0	-0.003859	0	0	0.000774	0	0	0	0	0.00017
454776	0	37.2574	-11.5111	0	0	6.49439	0	0	-14.2725	0	0	35.8096	0	0	0	0	-25.9474	0	-4.26494	0	0	1.39697	-24.8663	0	0	0	0	1.30079	0	0	0	0	0	-0.001393	0.006192	0	0	-0.005876	0	0	0.002418	0	0	-0.012029	0	0	0	0	-0.001764
454776	0	37.2567	-11.508	0	0	6.49146	0	0	-14.2713	0	0	35.8036	0	0	0	0	-25.9483	0	-4.26624	0	0	1.40567	-24.8657	0	0	0	0	1.30781	0	0	0	0	0	-0.007701	-0.001669	0	0	-0.003881	0	0	-0.004643	0	0	-0.001557	0	0	0	0	0.00126
454777	0	37.2529	-11.5088	0	0	6.48951	0	0	-14.2736	0	0	35.8028	0	0	0	0	-25.9477	0	-4.26497	0	0	1.41673	-24.867	0	0	0	0	1.31688	0	0	0	0	0	-0.001039	0.010772	0	0	-0.006081	0	0	0.000213	0	0	-0.005595	0	0	0	0	0.000759
454778	0	37.2523	-11.5035	0	0	6.48647	0	0	-14.2735	0	0	35.8	0	0	0	0	-25.9473	0	-4.26819	0	0	1.42715	-24.8664	0	0	0	0	1.31996	0	0	0	0	0	-0.002625	0.002151	0	0	-0.001985	0	0	-0.000993	0	0	-0.00138	0	0	0	0	0.000801
454778	0	37.251	-11.5024	0	0	6.48548	0	0	-14.274	0	0	35.7993	0	0	0	0	-25.9469	0	-4.26815	0	0	1.43114	-24.8653	0	0	0	0	1.32091	0	0	0	0	0	-0.00962	0.003867	0	0	-0.00612	0	0	-0.00187	0	0	-0.011903	0	0	0	0	5.3e-05
454778	0	37.2462	-11.5004	0	0	6.48242	0	0	-14.2749	0	0	35.7934	0	0	0	0	-25.9469	0	-4.2692	0	0	1.44397	-24.8647	0	0	0	0	1.33409	0	0	0	0	0	-0.006362	0.004888	0	0	-0.007293	0	0	-0.000932	0	0	-0.002863	0	0	0	0	0.000417
454779	0	37.243	-11.498	0	0	6.47877	0	0	-14.2754	0	0	35.792	0	0	0	0	-25.9467	0	-4.26961	0	0	1.45548	-24.8649	0	0	0	0	1.34075	0	0	0	0	0	-0.005036	0.00646	0	0	0.000244	0	0	7e-05	0	0	-0.010054	0	0	0	0	-0.000907
454780	0	37.2405	-11.4948	0	0	6.4789	0	0	-14.2753	0	0	35.7869	0	0	0	0	-25.9471	0	-4.27017	0	0	1.46867	-24.864	0	0	0	0	1.34509	0	0	0	0	0	-0.005818	0.001643	0	0	-0.005827	0	0	-0.003084	0	0	-0.000351	0	0	0	0	-0.000108
454780	0	37.2376	-11.494	0	0	6.47598	0	0	-14.2769	0	0	35.7867	0	0	0	0	-25.9472	0	-4.27028	0	0	1.47144	-24.8653	0	0	0	0	1.35321	0	0	0	0	0	-0.004517	0.005956	0	0	-0.006557	0	0	-0.00534	0	0	-0.003501	0	0	0	0	-0.00124
454780	0	37.2354	-11.491	0	0	6.47271	0	0	-14.2796	0	0	35.785	0	0	0	0	-25.9478	0	-4.27206	0	0	1.48216	-24.864	0	0	0	0	1.3613	0	0	0	0	0	-0.003977	0.008705	0	0	-0.004603	0	0	-0.002575	0	0	-0.007456	0	0	0	0	0.000922
454781	0	37.2334	-11.4866	0	0	6.4704	0	0	-14.2808	0	0	35.7813	0	0	0	0	-25.9473	0	-4.27302	0	0	1.48961	-24.8643	0	0	0	0	1.36713	0	0	0	0	0	-0.007513	0.002096	0	0	-0.00416	0	0	0.00074	0	0	-0.003275	0	0	0	0	-0.000198
454782	0	37.2296	-11.4856	0	0	6.46832	0	0	-14.2805	0	0	35.7796	0	0	0	0	-25.9474	0	-4.27384	0	0	1.49485	-24.8647	0	0	0	0	1.37448	0	0	0	0	0	-0.002096	0.004168	0	0	-0.002028	0	0	8.1e-05	0	0	-0.005978	0	0	0	0	-0.000632
454782	0	37.2286	-11.4835	0	0	6.46731	0	0	-14.2804	0	0	35.7766	0	0	0	0	-25.9477	0	-4.27421	0	0	1.5092	-24.8656	0	0	0	0	1.37894	0	0	0	0	0	-0.001954	0.004399	0	0	-0.003625	0	0	-0.005122	0	0	-0.011948	0	0	0	0	0.002213
454782	0	37.2276	-11.4813	0	0	6.4655	0	0	-14.283	0	0	35.7707	0	0	0	0	-25.9466	0	-4.27507	0	0	1.5219	-24.8645	0	0	0	0	1.38679	0	0	0	0	0	-0.005339	0.008573	0	0	-0.002428	0	0	-0.000417	0	0	-0.003918	0	0	0	0	-0.00014
454783	0	37.2249	-11.477	0	0	6.46428	0	0	-14.2832	0	0	35.7687	0	0	0	0	-25.9467	0	-4.27549	0	0	1.53032	-24.8645	0	0	0	0	1.38901	0	0	0	0	0	-0.000254	0.004784	0	0	-0.005025	0	0	-0.002168	0	0	-0.006695	0	0	0	0	0.000474
454784	0	37.2248	-11.4746	0	0	6.46177	0	0	-14.2843	0	0	35.7654	0	0	0	0	-25.9465	0	-4.27768	0	0	1.54096	-24.8643	0	0	0	0	1.39545	0	0	0	0	0	-0.004156	0.006194	0	0	-0.004857	0	0	-0.003417	0	0	-0.008276	0	0	0	0	-0.003028
454784	0	37.2227	-11.4715	0	0	6.45934	0	0	-14.286	0	0	35.7612	0	0	0	0	-25.948	0	-4.2779	0	0	1.54781	-24.8637	0	0	0	0	1.4038	0	0	0	0	0	-0.004877	0.009338	0	0	-0.003017	0	0	-0.005176	0	0	-0.00516	0	0	0	0	-0.000373
454784	0	37.2203	-11.4668	0	0	6.45783	0	0	-14.2886	0	0	35.7586	0	0	0	0	-25.9482	0	-4.27896	0	0	1.56127	-24.8631	0	0	0	0	1.40892	0	0	0	0	0	-0.005582	0.001779	0	0	-0.003285	0	0	-0.002798	0	0	-0.004871	0	0	0	0	0.000215
454785	0	37.2175	-11.466	0	0	6.45619	0	0	-14.29	0	0	35.7562	0	0	0	0	-25.9481	0	-4.27861	0	0	1.56645	-24.8635	0	0	0	0	1.4162	0	0	0	0	0	0.000226	0.006026	0	0	-0.00625	0	0	-0.001359	0	0	-0.009838	0	0	0	0	-7e-05
454786	0	37.2176	-11.4629	0	0	6.45307	0	0	-14.2907	0	0	35.7513	0	0	0	0	-25.9481	0	-4.2796	0	0	1.57231	-24.8641	0	0	0	0	1.42342	0	0	0	0	0	-0.003072	0.008271	0	0	-0.002999	0	0	-3.4e-05	0	0	-0.008142	0	0	0	0	0.00218
454786	0	37.2161	-11.4588	0	0	6.45157	0	0	-14.2907	0	0	35.7472	0	0	0	0	-25.947	0	-4.28005	0	0	1.58424	-24.863	0	0	0	0	1.4247	0	0	0	0	0	-0.001263	0.005286	0	0	-0.005868	0	0	0.000577	0	0	-0.012579	0	0	0	0	0.001406
454786	0	37.2154	-11.4562	0	0	6.44863	0	0	-14.2904	0	0	35.7409	0	0	0	0	-25.9463	0	-4.28065	0	0	1.5946	-24.8633	0	0	0	0	1.43186	0	0	0	0	0	-0.003787	0.010402	0	0	-0.005346	0	0	-0.000545	0	0	-0.011071	0	0	0	0	0.000191
454787	0	37.2135	-11.451	0	0	6.44596	0	0	-14.2907	0	0	35.7354	0	0	0	0	-25.9462	0	-4.28159	0	0	1.60364	-24.8627	0	0	0	0	1.43721	0	0	0	0	0	-0.005758	0.006278	0	0	-0.00412	0	0	-0.002691	0	0	0.000963	0	0	0	0	-0.002813
454788	0	37.2107	-11.4478	0	0	6.4439	0	0	-14.292	0	0	35.7359	0	0	0	0	-25.9476	0	-4.28225	0	0	1.6102	-24.8641	0	0	0	0	1.44339	0	0	0	0	0	-0.005543	0.00442	0	0	-0.004291	0	0	0.000304	0	0	-0.0083	0	0	0	0	0.001235
454788	0	37.2079	-11.4456	0	0	6.44175	0	0	-14.2919	0	0	35.7317	0	0	0	0	-25.947	0	-4.28145	0	0	1.62034	-24.8644	0	0	0	0	1.44894	0	0	0	0	0	-0.006952	0.008161	0	0	-0.002791	0	0	-0.00532	0	0	-0.00618	0	0	0	0	0.002486
454788	0	37.2044	-11.4415	0	0	6.44036	0	0	-14.2945	0	0	35.7286	0	0	0	0	-25.9458	0	-4.28118	0	0	1.63053	-24.8647	0	0	0	0	1.45433	0	0	0	0	0	-0.007365	0.00746	0	0	-0.005634	0	0	-0.002142	0	0	-0.005035	0	0	0	0	7.6e-05
454789	0	37.2007	-11.4378	0	0	6.43754	0	0	-14.2956	0	0	35.7261	0	0	0	0	-25.9457	0	-4.28227	0	0	1.63916	-24.8668	0	0	0	0	1.46377	0	0	0	0	0	-0.002138	0.006718	0	0	-0.003191	0	0	0.000468	0	0	-0.00368	0	0	0	0	0.001655
454790	0	37.1997	-11.4344	0	0	6.43595	0	0	-14.2954	0	0	35.7243	0	0	0	0	-25.9449	0	-4.28307	0	0	1.65027	-24.8666	0	0	0	0	1.46445	0	0	0	0	0	-0.011451	0.010601	0	0	-0.002201	0	0	-0.000961	0	0	-0.001981	0	0	0	0	0.00411
454790	0	37.1939	-11.4291	0	0	6.43485	0	0	-14.2958	0	0	35.7233	0	0	0	0	-25.9428	0	-4.28338	0	0	1.65648	-24.8664	0	0	0	0	1.46553	0	0	0	0	0	-0.009282	0.008011	0	0	-0.00352	0	0	-0.002423	0	0	-0.009978	0	0	0	0	0.00321
454790	0	37.1893	-11.4251	0	0	6.43309	0	0	-14.297	0	0	35.7183	0	0	0	0	-25.9412	0	-4.28206	0	0	1.66942	-24.8677	0	0	0	0	1.47248	0	0	0	0	0	-0.006426	0.006022	0	0	-0.005141	0	0	-0.000144	0	0	-0.00173	0	0	0	0	0.001951
454791	0	37.1861	-11.4221	0	0	6.43051	0	0	-14.2971	0	0	35.7174	0	0	0	0	-25.9403	0	-4.28329	0	0	1.67714	-24.8689	0	0	0	0	1.47764	0	0	0	0	0	-0.010867	0.003551	0	0	-0.002421	0	0	-0.001181	0	0	-0.003625	0	0	0	0	0.003294
454792	0	37.1806	-11.4204	0	0	6.4293	0	0	-14.2977	0	0	35.7156	0	0	0	0	-25.9386	0	-4.2832	0	0	1.68517	-24.8695	0	0	0	0	1.48384	0	0	0	0	0	-0.003521	0.008253	0	0	-0.006154	0	0	-0.001612	0	0	-0.004512	0	0	0	0	-0.000362
454792	0	37.1789	-11.4162	0	0	6.42623	0	0	-14.2985	0	0	35.7134	0	0	0	0	-25.9388	0	-4.28402	0	0	1.69095	-24.8696	0	0	0	0	1.48865	0	0	0	0	0	-0.007788	0.010376	0	0	-0.005791	0	0	-0.001512	0	0	-0.005938	0	0	0	0	0.003266
[truncated: 15 more columns]
