# Supplementary material for: GNSS performance enhancement using measurement estimation in harsh environment
Source: PLoS One. 2023 Sep 27;18(9):e0292116. doi: 10.1371/journal.pone.0292116 (PMC10530042; doi:10.1371/journal.pone.0292116)
Supplement: S5 Data — (XLS) [file pone.0292116.s005.xls]

## Sheet: Sheet1
1911	454542	8	23	3	28	17	6	2	19	9	2.31339e+07	2.30444e+07	2.31264e+07	2.04694e+07	2.10169e+07	2.37567e+07	2.04329e+07	2.27461e+07	-1.2157e+08	-1.21099e+08	-1.2153e+08	-1.07568e+08	-1.10445e+08	-1.24843e+08	-1.07376e+08	-1.19531e+08	8	23	3	28	17	6	2	19	9	2.31339e+07	2.30444e+07	2.31264e+07	2.04694e+07	2.10169e+07	2.37567e+07	2.04329e+07	2.27461e+07	-9.47295e+07	-9.4363e+07	-9.46986e+07	-8.3819e+07	-8.60608e+07	-9.72799e+07
1911	454542	8	23	3	28	17	6	2	19	9	2.31338e+07	2.30447e+07	2.31267e+07	2.04695e+07	2.10168e+07	2.37565e+07	2.04329e+07	2.27459e+07	-1.21569e+08	-1.21101e+08	-1.21532e+08	-1.07568e+08	-1.10444e+08	-1.24841e+08	-1.07375e+08	-1.1953e+08	8	23	3	28	17	6	2	19	9	2.31338e+07	2.30447e+07	2.31267e+07	2.04695e+07	2.10168e+07	2.37565e+07	2.04329e+07	2.27459e+07	-9.47292e+07	-9.43642e+07	-9.46999e+07	-8.3819e+07	-8.60604e+07	-9.72791e+07
1911	454543	8	23	3	28	17	6	2	19	9	2.31337e+07	2.3045e+07	2.3127e+07	2.04695e+07	2.10167e+07	2.37563e+07	2.04328e+07	2.27456e+07	-1.21569e+08	-1.21102e+08	-1.21533e+08	-1.07568e+08	-1.10444e+08	-1.2484e+08	-1.07375e+08	-1.19529e+08	8	23	3	28	17	6	2	19	9	2.31337e+07	2.3045e+07	2.3127e+07	2.04695e+07	2.10167e+07	2.37563e+07	2.04328e+07	2.27456e+07	-9.47288e+07	-9.43655e+07	-9.47012e+07	-8.38191e+07	-8.606e+07	-9.72782e+07
1911	454544	8	23	3	28	17	6	2	19	9	2.31337e+07	2.30453e+07	2.31273e+07	2.04695e+07	2.10166e+07	2.37561e+07	2.04327e+07	2.27454e+07	-1.21568e+08	-1.21104e+08	-1.21535e+08	-1.07568e+08	-1.10443e+08	-1.24839e+08	-1.07375e+08	-1.19528e+08	8	23	3	28	17	6	2	19	9	2.31337e+07	2.30453e+07	2.31273e+07	2.04695e+07	2.10166e+07	2.37561e+07	2.04327e+07	2.27454e+07	-9.47285e+07	-9.43667e+07	-9.47025e+07	-8.38192e+07	-8.60596e+07	-9.72774e+07
1911	454544	8	23	3	28	17	6	2	19	9	2.31336e+07	2.30456e+07	2.31276e+07	2.04695e+07	2.10165e+07	2.37559e+07	2.04326e+07	2.27452e+07	-1.21568e+08	-1.21105e+08	-1.21537e+08	-1.07568e+08	-1.10443e+08	-1.24838e+08	-1.07374e+08	-1.19527e+08	8	23	3	28	17	6	2	19	9	2.31336e+07	2.30456e+07	2.31276e+07	2.04695e+07	2.10165e+07	2.37559e+07	2.04326e+07	2.27452e+07	-9.47281e+07	-9.43679e+07	-9.47038e+07	-8.38193e+07	-8.60592e+07	-9.72766e+07
1911	454544	8	23	3	28	17	6	2	19	9	2.31335e+07	2.30459e+07	2.31279e+07	2.04696e+07	2.10164e+07	2.37557e+07	2.04326e+07	2.2745e+07	-1.21567e+08	-1.21107e+08	-1.21538e+08	-1.07568e+08	-1.10442e+08	-1.24837e+08	-1.07374e+08	-1.19526e+08	8	23	3	28	17	6	2	19	9	2.31335e+07	2.30459e+07	2.31279e+07	2.04696e+07	2.10164e+07	2.37557e+07	2.04326e+07	2.2745e+07	-9.47278e+07	-9.43691e+07	-9.47051e+07	-8.38194e+07	-8.60588e+07	-9.72757e+07
1911	454545	8	23	3	28	17	6	2	19	9	2.31334e+07	2.30462e+07	2.31283e+07	2.04696e+07	2.10163e+07	2.37555e+07	2.04325e+07	2.27447e+07	-1.21567e+08	-1.21108e+08	-1.2154e+08	-1.07568e+08	-1.10442e+08	-1.24836e+08	-1.07373e+08	-1.19524e+08	8	23	3	28	17	6	2	19	9	2.31334e+07	2.30462e+07	2.31283e+07	2.04696e+07	2.10163e+07	2.37555e+07	2.04325e+07	2.27447e+07	-9.47274e+07	-9.43703e+07	-9.47064e+07	-8.38195e+07	-8.60583e+07	-9.72749e+07
1911	454546	8	23	3	28	17	6	2	19	9	2.31333e+07	2.30465e+07	2.31286e+07	2.04696e+07	2.10162e+07	2.37553e+07	2.04324e+07	2.27445e+07	-1.21566e+08	-1.2111e+08	-1.21542e+08	-1.07568e+08	-1.10441e+08	-1.24835e+08	-1.07373e+08	-1.19523e+08	8	23	3	28	17	6	2	19	9	2.31333e+07	2.30465e+07	2.31286e+07	2.04696e+07	2.10162e+07	2.37553e+07	2.04324e+07	2.27445e+07	-9.47271e+07	-9.43715e+07	-9.47077e+07	-8.38196e+07	-8.60579e+07	-9.7274e+07
1911	454546	8	23	3	28	17	6	2	19	9	2.31332e+07	2.30468e+07	2.31289e+07	2.04696e+07	2.10161e+07	2.37551e+07	2.04323e+07	2.27443e+07	-1.21566e+08	-1.21112e+08	-1.21543e+08	-1.07569e+08	-1.1044e+08	-1.24834e+08	-1.07373e+08	-1.19522e+08	8	23	3	28	17	6	2	19	9	2.31332e+07	2.30468e+07	2.31289e+07	2.04696e+07	2.10161e+07	2.37551e+07	2.04323e+07	2.27443e+07	-9.47267e+07	-9.43727e+07	-9.4709e+07	-8.38197e+07	-8.60575e+07	-9.72732e+07
1911	454546	8	23	3	28	17	6	2	19	9	2.31332e+07	2.30471e+07	2.31292e+07	2.04696e+07	2.1016e+07	2.37549e+07	2.04323e+07	2.27441e+07	-1.21566e+08	-1.21113e+08	-1.21545e+08	-1.07569e+08	-1.1044e+08	-1.24833e+08	-1.07372e+08	-1.19521e+08	8	23	3	28	17	6	2	19	9	2.31332e+07	2.30471e+07	2.31292e+07	2.04696e+07	2.1016e+07	2.37549e+07	2.04323e+07	2.27441e+07	-9.47264e+07	-9.43739e+07	-9.47102e+07	-8.38198e+07	-8.60571e+07	-9.72724e+07
1911	454547	8	23	3	28	17	6	2	19	9	2.31331e+07	2.30474e+07	2.31295e+07	2.04697e+07	2.10159e+07	2.37547e+07	2.04322e+07	2.27438e+07	-1.21565e+08	-1.21115e+08	-1.21547e+08	-1.07569e+08	-1.10439e+08	-1.24832e+08	-1.07372e+08	-1.1952e+08	8	23	3	28	17	6	2	19	9	2.31331e+07	2.30474e+07	2.31295e+07	2.04697e+07	2.10159e+07	2.37547e+07	2.04322e+07	2.27438e+07	-9.47261e+07	-9.43751e+07	-9.47115e+07	-8.38199e+07	-8.60567e+07	-9.72715e+07
1911	454548	8	23	3	28	17	6	2	19	9	2.3133e+07	2.30476e+07	2.31298e+07	2.04697e+07	2.10158e+07	2.37545e+07	2.04321e+07	2.27436e+07	-1.21565e+08	-1.21116e+08	-1.21548e+08	-1.07569e+08	-1.10439e+08	-1.24831e+08	-1.07372e+08	-1.19518e+08	8	23	3	28	17	6	2	19	9	2.3133e+07	2.30476e+07	2.31298e+07	2.04697e+07	2.10158e+07	2.37545e+07	2.04321e+07	2.27436e+07	-9.47257e+07	-9.43763e+07	-9.47128e+07	-8.38199e+07	-8.60563e+07	-9.72707e+07
1911	454548	8	23	3	28	17	6	2	19	9	2.31329e+07	2.30479e+07	2.31302e+07	2.04697e+07	2.10157e+07	2.37543e+07	2.0432e+07	2.27434e+07	-1.21564e+08	-1.21118e+08	-1.2155e+08	-1.07569e+08	-1.10438e+08	-1.2483e+08	-1.07371e+08	-1.19517e+08	8	23	3	28	17	6	2	19	9	2.31329e+07	2.30479e+07	2.31302e+07	2.04697e+07	2.10157e+07	2.37543e+07	2.0432e+07	2.27434e+07	-9.47254e+07	-9.43775e+07	-9.47141e+07	-8.382e+07	-8.60559e+07	-9.72698e+07
1911	454548	8	23	3	28	17	6	2	19	9	2.31328e+07	2.30482e+07	2.31305e+07	2.04697e+07	2.10156e+07	2.37541e+07	2.0432e+07	2.27432e+07	-1.21564e+08	-1.21119e+08	-1.21552e+08	-1.07569e+08	-1.10438e+08	-1.24829e+08	-1.07371e+08	-1.19516e+08	8	23	3	28	17	6	2	19	9	2.31328e+07	2.30482e+07	2.31305e+07	2.04697e+07	2.10156e+07	2.37541e+07	2.0432e+07	2.27432e+07	-9.4725e+07	-9.43787e+07	-9.47154e+07	-8.38201e+07	-8.60555e+07	-9.7269e+07
1911	454549	8	23	3	28	17	6	2	19	9	2.31327e+07	2.30485e+07	2.31308e+07	2.04698e+07	2.10155e+07	2.37539e+07	2.04319e+07	2.27429e+07	-1.21563e+08	-1.21121e+08	-1.21553e+08	-1.07569e+08	-1.10437e+08	-1.24828e+08	-1.0737e+08	-1.19515e+08	8	23	3	28	17	6	2	19	9	2.31327e+07	2.30485e+07	2.31308e+07	2.04698e+07	2.10155e+07	2.37539e+07	2.04319e+07	2.27429e+07	-9.47247e+07	-9.43799e+07	-9.47167e+07	-8.38202e+07	-8.6055e+07	-9.72682e+07
1911	454550	8	23	3	28	17	6	2	19	9	2.31327e+07	2.30488e+07	2.31311e+07	2.04698e+07	2.10154e+07	2.37537e+07	2.04318e+07	2.27427e+07	-1.21563e+08	-1.21122e+08	-1.21555e+08	-1.07569e+08	-1.10437e+08	-1.24826e+08	-1.0737e+08	-1.19514e+08	8	23	3	28	17	6	2	19	9	2.31326e+07	2.30488e+07	2.31311e+07	2.04698e+07	2.10154e+07	2.37537e+07	2.04318e+07	2.27427e+07	-9.47243e+07	-9.43811e+07	-9.4718e+07	-8.38203e+07	-8.60546e+07	-9.72673e+07
1911	454550	8	23	3	28	17	6	2	19	9	2.31326e+07	2.30491e+07	2.31314e+07	2.04698e+07	2.10153e+07	2.37535e+07	2.04317e+07	2.27425e+07	-1.21562e+08	-1.21124e+08	-1.21556e+08	-1.0757e+08	-1.10436e+08	-1.24825e+08	-1.0737e+08	-1.19513e+08	8	23	3	28	17	6	2	19	9	2.31326e+07	2.30491e+07	2.31314e+07	2.04698e+07	2.10153e+07	2.37535e+07	2.04317e+07	2.27425e+07	-9.4724e+07	-9.43823e+07	-9.47193e+07	-8.38204e+07	-8.60542e+07	-9.72665e+07
1911	454550	8	23	3	28	17	6	2	19	9	2.31325e+07	2.30494e+07	2.31317e+07	2.04698e+07	2.10152e+07	2.37533e+07	2.04317e+07	2.27423e+07	-1.21562e+08	-1.21125e+08	-1.21558e+08	-1.0757e+08	-1.10436e+08	-1.24824e+08	-1.07369e+08	-1.19511e+08	8	23	3	28	17	6	2	19	9	2.31325e+07	2.30494e+07	2.31317e+07	2.04698e+07	2.10152e+07	2.37533e+07	2.04317e+07	2.27423e+07	-9.47236e+07	-9.43835e+07	-9.47206e+07	-8.38205e+07	-8.60538e+07	-9.72657e+07
1911	454551	8	23	3	28	17	6	2	19	9	2.31324e+07	2.30497e+07	2.31321e+07	2.04698e+07	2.10151e+07	2.37531e+07	2.04316e+07	2.2742e+07	-1.21562e+08	-1.21127e+08	-1.2156e+08	-1.0757e+08	-1.10435e+08	-1.24823e+08	-1.07369e+08	-1.1951e+08	8	23	3	28	17	6	2	19	9	2.31324e+07	2.30497e+07	2.31321e+07	2.04698e+07	2.10151e+07	2.37531e+07	2.04316e+07	2.2742e+07	-9.47233e+07	-9.43847e+07	-9.47219e+07	-8.38206e+07	-8.60534e+07	-9.72648e+07
1911	454552	8	23	3	28	17	6	2	19	9	2.31323e+07	2.305e+07	2.31324e+07	2.04699e+07	2.1015e+07	2.37529e+07	2.04315e+07	2.27418e+07	-1.21561e+08	-1.21129e+08	-1.21561e+08	-1.0757e+08	-1.10435e+08	-1.24822e+08	-1.07368e+08	-1.19509e+08	8	23	3	28	17	6	2	19	9	2.31323e+07	2.305e+07	2.31324e+07	2.04699e+07	2.1015e+07	2.37529e+07	2.04315e+07	2.27418e+07	-9.4723e+07	-9.43859e+07	-9.47232e+07	-8.38206e+07	-8.6053e+07	-9.7264e+07
1911	454552	8	23	3	28	17	6	2	19	9	2.31322e+07	2.30503e+07	2.31327e+07	2.04699e+07	2.10149e+07	2.37527e+07	2.04314e+07	2.27416e+07	-1.21561e+08	-1.2113e+08	-1.21563e+08	-1.0757e+08	-1.10434e+08	-1.24821e+08	-1.07368e+08	-1.19508e+08	8	23	3	28	17	6	2	19	9	2.31322e+07	2.30503e+07	2.31327e+07	2.04699e+07	2.10149e+07	2.37527e+07	2.04314e+07	2.27416e+07	-9.47226e+07	-9.43871e+07	-9.47245e+07	-8.38207e+07	-8.60526e+07	-9.72631e+07
1911	454552	8	23	3	28	17	6	2	19	9	2.31322e+07	2.30506e+07	2.3133e+07	2.04699e+07	2.10148e+07	2.37524e+07	2.04314e+07	2.27414e+07	-1.2156e+08	-1.21132e+08	-1.21565e+08	-1.0757e+08	-1.10434e+08	-1.2482e+08	-1.07368e+08	-1.19507e+08	8	23	3	28	17	6	2	19	9	2.31321e+07	2.30506e+07	2.3133e+07	2.04699e+07	2.10148e+07	2.37524e+07	2.04314e+07	2.27414e+07	-9.47223e+07	-9.43883e+07	-9.47258e+07	-8.38208e+07	-8.60522e+07	-9.72623e+07
1911	454553	8	23	3	28	17	6	2	19	9	2.31321e+07	2.30509e+07	2.31333e+07	2.04699e+07	2.10147e+07	2.37522e+07	2.04313e+07	2.27411e+07	-1.2156e+08	-1.21133e+08	-1.21566e+08	-1.0757e+08	-1.10433e+08	-1.24819e+08	-1.07367e+08	-1.19505e+08	8	23	3	28	17	6	2	19	9	2.31321e+07	2.30509e+07	2.31333e+07	2.04699e+07	2.10147e+07	2.37522e+07	2.04313e+07	2.27411e+07	-9.47219e+07	-9.43895e+07	-9.47271e+07	-8.38209e+07	-8.60517e+07	-9.72615e+07
1911	454554	8	23	3	28	17	6	2	19	9	2.3132e+07	2.30512e+07	2.31336e+07	2.047e+07	2.10146e+07	2.3752e+07	2.04312e+07	2.27409e+07	-1.21559e+08	-1.21135e+08	-1.21568e+08	-1.0757e+08	-1.10433e+08	-1.24818e+08	-1.07367e+08	-1.19504e+08	8	23	3	28	17	6	2	19	9	2.3132e+07	2.30512e+07	2.31336e+07	2.04699e+07	2.10146e+07	2.3752e+07	2.04312e+07	2.27409e+07	-9.47216e+07	-9.43907e+07	-9.47283e+07	-8.3821e+07	-8.60513e+07	-9.72606e+07
1911	454554	9	23	3	28	12	17	6	2	19	9	2.31319e+07	2.30515e+07	2.31339e+07	2.41409e+07	2.047e+07	2.10145e+07	2.37518e+07	2.04311e+07	2.27407e+07	-1.21559e+08	-1.21136e+08	-1.2157e+08	-1.26861e+08	-1.0757e+08	-1.10432e+08	-1.24817e+08	-1.07366e+08	-1.19503e+08	8	23	3	28	17	6	2	19	9	2.31319e+07	2.30515e+07	2.31339e+07	2.047e+07	2.10145e+07	2.37518e+07	2.04311e+07	2.27407e+07	-9.47213e+07	-9.43919e+07	-9.47296e+07
1911	454554	9	23	3	28	12	17	6	2	19	9	2.31318e+07	2.30518e+07	2.31343e+07	2.41407e+07	2.047e+07	2.10144e+07	2.37516e+07	2.04311e+07	2.27405e+07	-1.21559e+08	-1.21138e+08	-1.21571e+08	-1.2686e+08	-1.07571e+08	-1.10431e+08	-1.24816e+08	-1.07366e+08	-1.19502e+08	8	23	3	28	17	6	2	19	9	2.31318e+07	2.30518e+07	2.31343e+07	2.047e+07	2.10144e+07	2.37516e+07	2.04311e+07	2.27405e+07	-9.47209e+07	-9.43931e+07	-9.47309e+07
1911	454555	9	23	3	28	12	17	6	2	19	9	2.31317e+07	2.30521e+07	2.31346e+07	2.41405e+07	2.047e+07	2.10143e+07	2.37514e+07	2.0431e+07	2.27402e+07	-1.21558e+08	-1.21139e+08	-1.21573e+08	-1.26859e+08	-1.07571e+08	-1.10431e+08	-1.24815e+08	-1.07366e+08	-1.19501e+08	8	23	3	28	17	6	2	19	9	2.31317e+07	2.30521e+07	2.31346e+07	2.047e+07	2.10143e+07	2.37514e+07	2.0431e+07	2.27402e+07	-9.47206e+07	-9.43943e+07	-9.47322e+07
1911	454556	9	23	3	28	12	17	6	2	19	9	2.31317e+07	2.30524e+07	2.31349e+07	2.41402e+07	2.047e+07	2.10142e+07	2.37512e+07	2.04309e+07	2.274e+07	-1.21558e+08	-1.21141e+08	-1.21575e+08	-1.26858e+08	-1.07571e+08	-1.1043e+08	-1.24814e+08	-1.07365e+08	-1.195e+08	8	23	3	28	17	6	2	19	9	2.31317e+07	2.30524e+07	2.31349e+07	2.047e+07	2.10142e+07	2.37512e+07	2.04309e+07	2.274e+07	-9.47202e+07	-9.43956e+07	-9.47335e+07
1911	454556	9	23	3	28	12	17	6	2	19	9	2.31316e+07	2.30527e+07	2.31352e+07	2.414e+07	2.04701e+07	2.10141e+07	2.3751e+07	2.04309e+07	2.27398e+07	-1.21557e+08	-1.21143e+08	-1.21576e+08	-1.26857e+08	-1.07571e+08	-1.1043e+08	-1.24812e+08	-1.07365e+08	-1.19498e+08	8	23	3	28	17	6	2	19	9	2.31316e+07	2.30527e+07	2.31352e+07	2.04701e+07	2.10141e+07	2.3751e+07	2.04308e+07	2.27398e+07	-9.47199e+07	-9.43968e+07	-9.47348e+07
1911	454556	9	23	3	28	12	17	6	2	19	9	2.31315e+07	2.30529e+07	2.31355e+07	2.41398e+07	2.04701e+07	2.1014e+07	2.37508e+07	2.04308e+07	2.27396e+07	-1.21557e+08	-1.21144e+08	-1.21578e+08	-1.26855e+08	-1.07571e+08	-1.10429e+08	-1.24811e+08	-1.07364e+08	-1.19497e+08	8	23	3	28	17	6	2	19	9	2.31315e+07	2.30529e+07	2.31355e+07	2.04701e+07	2.1014e+07	2.37508e+07	2.04308e+07	2.27396e+07	-9.47196e+07	-9.4398e+07	-9.47361e+07
1911	454557	9	23	3	28	12	17	6	2	19	9	2.31314e+07	2.30532e+07	2.31358e+07	2.41396e+07	2.04701e+07	2.10139e+07	2.37506e+07	2.04307e+07	2.27393e+07	-1.21556e+08	-1.21146e+08	-1.2158e+08	-1.26854e+08	-1.07571e+08	-1.10429e+08	-1.2481e+08	-1.07364e+08	-1.19496e+08	8	23	3	28	17	6	2	19	9	2.31314e+07	2.30532e+07	2.31358e+07	2.04701e+07	2.10139e+07	2.37506e+07	2.04307e+07	2.27393e+07	-9.47192e+07	-9.43992e+07	-9.47374e+07
1911	454558	9	23	3	28	12	17	6	2	19	9	2.31313e+07	2.30535e+07	2.31362e+07	2.41393e+07	2.04701e+07	2.10138e+07	2.37504e+07	2.04306e+07	2.27391e+07	-1.21556e+08	-1.21147e+08	-1.21581e+08	-1.26853e+08	-1.07571e+08	-1.10428e+08	-1.24809e+08	-1.07364e+08	-1.19495e+08	8	23	3	28	17	6	2	19	9	2.31313e+07	2.30535e+07	2.31362e+07	2.04701e+07	2.10138e+07	2.37504e+07	2.04306e+07	2.27391e+07	-9.47189e+07	-9.44004e+07	-9.47387e+07
1911	454558	9	23	3	28	12	17	6	2	19	9	2.31312e+07	2.30538e+07	2.31365e+07	2.41391e+07	2.04702e+07	2.10137e+07	2.37502e+07	2.04306e+07	2.27389e+07	-1.21556e+08	-1.21149e+08	-1.21583e+08	-1.26852e+08	-1.07571e+08	-1.10428e+08	-1.24808e+08	-1.07363e+08	-1.19494e+08	8	23	3	28	17	6	2	19	9	2.31312e+07	2.30538e+07	2.31365e+07	2.04702e+07	2.10137e+07	2.37502e+07	2.04306e+07	2.27389e+07	-9.47186e+07	-9.44016e+07	-9.474e+07
1911	454558	9	23	3	28	12	17	6	2	19	9	2.31312e+07	2.30541e+07	2.31368e+07	2.41389e+07	2.04702e+07	2.10136e+07	2.375e+07	2.04305e+07	2.27387e+07	-1.21555e+08	-1.2115e+08	-1.21585e+08	-1.26851e+08	-1.07572e+08	-1.10427e+08	-1.24807e+08	-1.07363e+08	-1.19493e+08	8	23	3	28	17	6	2	19	9	2.31312e+07	2.30541e+07	2.31368e+07	2.04702e+07	2.10136e+07	2.375e+07	2.04305e+07	2.27387e+07	-9.47182e+07	-9.44028e+07	-9.47413e+07
1911	454559	9	23	3	28	12	17	6	2	19	9	2.31311e+07	2.30544e+07	2.31371e+07	2.41386e+07	2.04702e+07	2.10135e+07	2.37498e+07	2.04304e+07	2.27385e+07	-1.21555e+08	-1.21152e+08	-1.21586e+08	-1.26849e+08	-1.07572e+08	-1.10427e+08	-1.24806e+08	-1.07363e+08	-1.19491e+08	8	23	3	28	17	6	2	19	9	2.31311e+07	2.30544e+07	2.31371e+07	2.04702e+07	2.10135e+07	2.37498e+07	2.04304e+07	2.27385e+07	-9.47179e+07	-9.4404e+07	-9.47425e+07
1911	454560	9	23	3	28	12	17	6	2	19	9	2.3131e+07	2.30547e+07	2.31374e+07	2.41384e+07	2.04702e+07	2.10134e+07	2.37496e+07	2.04303e+07	2.27382e+07	-1.21554e+08	-1.21153e+08	-1.21588e+08	-1.26848e+08	-1.07572e+08	-1.10426e+08	-1.24805e+08	-1.07362e+08	-1.1949e+08	8	23	3	28	17	6	2	19	9	2.3131e+07	2.30547e+07	2.31374e+07	2.04702e+07	2.10134e+07	2.37496e+07	2.04303e+07	2.27382e+07	-9.47175e+07	-9.44052e+07	-9.47438e+07
1911	454560	9	23	3	28	12	17	6	2	19	9	2.31309e+07	2.3055e+07	2.31377e+07	2.41382e+07	2.04703e+07	2.10133e+07	2.37494e+07	2.04303e+07	2.2738e+07	-1.21554e+08	-1.21155e+08	-1.2159e+08	-1.26847e+08	-1.07572e+08	-1.10426e+08	-1.24804e+08	-1.07362e+08	-1.19489e+08	9	23	3	28	12	17	6	2	19	9	2.31309e+07	2.3055e+07	2.31377e+07	2.41382e+07	2.04702e+07	2.10133e+07	2.37494e+07	2.04303e+07	2.2738e+07	-9.47172e+07
1911	454560	9	23	3	28	12	17	6	2	19	9	2.31308e+07	2.30553e+07	2.3138e+07	2.4138e+07	2.04703e+07	2.10132e+07	2.37492e+07	2.04302e+07	2.27378e+07	-1.21553e+08	-1.21156e+08	-1.21591e+08	-1.26846e+08	-1.07572e+08	-1.10425e+08	-1.24803e+08	-1.07361e+08	-1.19488e+08	9	23	3	28	12	17	6	2	19	9	2.31308e+07	2.30553e+07	2.3138e+07	2.4138e+07	2.04703e+07	2.10132e+07	2.37492e+07	2.04302e+07	2.27378e+07	-9.47169e+07
1911	454561	9	23	3	28	12	17	6	2	19	9	2.31307e+07	2.30556e+07	2.31384e+07	2.41377e+07	2.04703e+07	2.10131e+07	2.3749e+07	2.04301e+07	2.27376e+07	-1.21553e+08	-1.21158e+08	-1.21593e+08	-1.26845e+08	-1.07572e+08	-1.10425e+08	-1.24802e+08	-1.07361e+08	-1.19487e+08	9	23	3	28	12	17	6	2	19	9	2.31307e+07	2.30556e+07	2.31384e+07	2.41377e+07	2.04703e+07	2.10131e+07	2.3749e+07	2.04301e+07	2.27376e+07	-9.47165e+07
1911	454562	9	23	3	28	12	17	6	2	19	9	2.31307e+07	2.30559e+07	2.31387e+07	2.41375e+07	2.04703e+07	2.1013e+07	2.37488e+07	2.043e+07	2.27373e+07	-1.21552e+08	-1.2116e+08	-1.21595e+08	-1.26843e+08	-1.07572e+08	-1.10424e+08	-1.24801e+08	-1.07361e+08	-1.19485e+08	9	23	3	28	12	17	6	2	19	9	2.31307e+07	2.30559e+07	2.31387e+07	2.41375e+07	2.04703e+07	2.1013e+07	2.37488e+07	2.043e+07	2.27373e+07	-9.47162e+07
1911	454562	9	23	3	28	12	17	6	2	19	9	2.31306e+07	2.30562e+07	2.3139e+07	2.41373e+07	2.04703e+07	2.10129e+07	2.37486e+07	2.043e+07	2.27371e+07	-1.21552e+08	-1.21161e+08	-1.21596e+08	-1.26842e+08	-1.07572e+08	-1.10424e+08	-1.24799e+08	-1.0736e+08	-1.19484e+08	9	23	3	28	12	17	6	2	19	9	2.31306e+07	2.30562e+07	2.3139e+07	2.41373e+07	2.04703e+07	2.10129e+07	2.37485e+07	2.043e+07	2.27371e+07	-9.47159e+07
1911	454562	9	23	3	28	12	17	6	2	19	9	2.31305e+07	2.30565e+07	2.31393e+07	2.4137e+07	2.04704e+07	2.10128e+07	2.37483e+07	2.04299e+07	2.27369e+07	-1.21552e+08	-1.21163e+08	-1.21598e+08	-1.26841e+08	-1.07573e+08	-1.10423e+08	-1.24798e+08	-1.0736e+08	-1.19483e+08	9	23	3	28	12	17	6	2	19	9	2.31305e+07	2.30565e+07	2.31393e+07	2.4137e+07	2.04704e+07	2.10128e+07	2.37483e+07	2.04299e+07	2.27369e+07	-9.47155e+07
1911	454563	9	23	3	28	12	17	6	2	19	9	2.31304e+07	2.30568e+07	2.31396e+07	2.41368e+07	2.04704e+07	2.10127e+07	2.37481e+07	2.04298e+07	2.27367e+07	-1.21551e+08	-1.21164e+08	-1.216e+08	-1.2684e+08	-1.07573e+08	-1.10423e+08	-1.24797e+08	-1.07359e+08	-1.19482e+08	9	23	3	28	12	17	6	2	19	9	2.31304e+07	2.30568e+07	2.31396e+07	2.41368e+07	2.04704e+07	2.10127e+07	2.37481e+07	2.04298e+07	2.27367e+07	-9.47152e+07
1911	454564	9	23	3	28	12	17	6	2	19	9	2.31303e+07	2.30571e+07	2.31399e+07	2.41366e+07	2.04704e+07	2.10126e+07	2.37479e+07	2.04297e+07	2.27364e+07	-1.21551e+08	-1.21166e+08	-1.21601e+08	-1.26839e+08	-1.07573e+08	-1.10422e+08	-1.24796e+08	-1.07359e+08	-1.19481e+08	9	23	3	28	12	17	6	2	19	9	2.31303e+07	2.30571e+07	2.31399e+07	2.41366e+07	2.04704e+07	2.10126e+07	2.37479e+07	2.04297e+07	2.27364e+07	-9.47148e+07
1911	454564	9	23	3	28	12	17	6	2	19	9	2.31303e+07	2.30574e+07	2.31403e+07	2.41364e+07	2.04704e+07	2.10125e+07	2.37477e+07	2.04297e+07	2.27362e+07	-1.2155e+08	-1.21167e+08	-1.21603e+08	-1.26837e+08	-1.07573e+08	-1.10421e+08	-1.24795e+08	-1.07359e+08	-1.1948e+08	9	23	3	28	12	17	6	2	19	9	2.31303e+07	2.30574e+07	2.31403e+07	2.41364e+07	2.04704e+07	2.10125e+07	2.37477e+07	2.04297e+07	2.27362e+07	-9.47145e+07
1911	454564	9	23	3	28	12	17	6	2	19	9	2.31302e+07	2.30577e+07	2.31406e+07	2.41361e+07	2.04705e+07	2.10124e+07	2.37475e+07	2.04296e+07	2.2736e+07	-1.2155e+08	-1.21169e+08	-1.21605e+08	-1.26836e+08	-1.07573e+08	-1.10421e+08	-1.24794e+08	-1.07358e+08	-1.19478e+08	9	23	3	28	12	17	6	2	19	9	2.31302e+07	2.30577e+07	2.31406e+07	2.41361e+07	2.04705e+07	2.10124e+07	2.37475e+07	2.04296e+07	2.2736e+07	-9.47142e+07
1911	454565	9	23	3	28	12	17	6	2	19	9	2.31301e+07	2.3058e+07	2.31409e+07	2.41359e+07	2.04705e+07	2.10123e+07	2.37473e+07	2.04295e+07	2.27358e+07	-1.21549e+08	-1.2117e+08	-1.21606e+08	-1.26835e+08	-1.07573e+08	-1.1042e+08	-1.24793e+08	-1.07358e+08	-1.19477e+08	9	23	3	28	12	17	6	2	19	9	2.31301e+07	2.3058e+07	2.31409e+07	2.41359e+07	2.04705e+07	2.10123e+07	2.37473e+07	2.04295e+07	2.27358e+07	-9.47138e+07
1911	454566	9	23	3	28	12	17	6	2	19	9	2.313e+07	2.30583e+07	2.31412e+07	2.41357e+07	2.04705e+07	2.10122e+07	2.37471e+07	2.04295e+07	2.27355e+07	-1.21549e+08	-1.21172e+08	-1.21608e+08	-1.26834e+08	-1.07573e+08	-1.1042e+08	-1.24792e+08	-1.07357e+08	-1.19476e+08	9	23	3	28	12	17	6	2	19	9	2.313e+07	2.30583e+07	2.31412e+07	2.41357e+07	2.04705e+07	2.10122e+07	2.37471e+07	2.04294e+07	2.27355e+07	-9.47135e+07
1911	454566	9	23	3	28	12	17	6	2	19	9	2.31299e+07	2.30586e+07	2.31415e+07	2.41355e+07	2.04705e+07	2.10121e+07	2.37469e+07	2.04294e+07	2.27353e+07	-1.21549e+08	-1.21174e+08	-1.2161e+08	-1.26833e+08	-1.07573e+08	-1.10419e+08	-1.24791e+08	-1.07357e+08	-1.19475e+08	9	23	3	28	12	17	6	2	19	9	2.31299e+07	2.30586e+07	2.31415e+07	2.41355e+07	2.04705e+07	2.10121e+07	2.37469e+07	2.04294e+07	2.27353e+07	-9.47132e+07
1911	454566	9	23	3	28	12	17	6	2	19	9	2.31298e+07	2.30589e+07	2.31418e+07	2.41352e+07	2.04706e+07	2.1012e+07	2.37467e+07	2.04293e+07	2.27351e+07	-1.21548e+08	-1.21175e+08	-1.21611e+08	-1.26831e+08	-1.07573e+08	-1.10419e+08	-1.2479e+08	-1.07357e+08	-1.19474e+08	9	23	3	28	12	17	6	2	19	9	2.31298e+07	2.30589e+07	2.31418e+07	2.41352e+07	2.04705e+07	2.1012e+07	2.37467e+07	2.04293e+07	2.27351e+07	-9.47128e+07
1911	454567	9	23	3	28	12	17	6	2	19	9	2.31298e+07	2.30591e+07	2.31421e+07	2.4135e+07	2.04706e+07	2.10119e+07	2.37465e+07	2.04292e+07	2.27349e+07	-1.21548e+08	-1.21177e+08	-1.21613e+08	-1.2683e+08	-1.07574e+08	-1.10418e+08	-1.24789e+08	-1.07356e+08	-1.19473e+08	9	23	3	28	12	17	6	2	19	9	2.31298e+07	2.30591e+07	2.31421e+07	2.4135e+07	2.04706e+07	2.10119e+07	2.37465e+07	2.04292e+07	2.27349e+07	-9.47125e+07
1911	454568	9	23	3	28	12	17	6	2	19	9	2.31297e+07	2.30594e+07	2.31425e+07	2.41348e+07	2.04706e+07	2.10118e+07	2.37463e+07	2.04292e+07	2.27347e+07	-1.21547e+08	-1.21178e+08	-1.21614e+08	-1.26829e+08	-1.07574e+08	-1.10418e+08	-1.24788e+08	-1.07356e+08	-1.19471e+08	9	23	3	28	12	17	6	2	19	9	2.31297e+07	2.30594e+07	2.31425e+07	2.41348e+07	2.04706e+07	2.10118e+07	2.37463e+07	2.04292e+07	2.27347e+07	-9.47122e+07
1911	454568	9	23	3	28	12	17	6	2	19	9	2.31296e+07	2.30597e+07	2.31428e+07	2.41345e+07	2.04706e+07	2.10117e+07	2.37461e+07	2.04291e+07	2.27344e+07	-1.21547e+08	-1.2118e+08	-1.21616e+08	-1.26828e+08	-1.07574e+08	-1.10417e+08	-1.24787e+08	-1.07356e+08	-1.1947e+08	9	23	3	28	12	17	6	2	19	9	2.31296e+07	2.30597e+07	2.31428e+07	2.41345e+07	2.04706e+07	2.10117e+07	2.37461e+07	2.04291e+07	2.27344e+07	-9.47118e+07
1911	454568	9	23	3	28	12	17	6	2	19	9	2.31295e+07	2.306e+07	2.31431e+07	2.41343e+07	2.04706e+07	2.10116e+07	2.37459e+07	2.0429e+07	2.27342e+07	-1.21546e+08	-1.21181e+08	-1.21618e+08	-1.26827e+08	-1.07574e+08	-1.10417e+08	-1.24785e+08	-1.07355e+08	-1.19469e+08	9	23	3	28	12	17	6	2	19	9	2.31295e+07	2.306e+07	2.31431e+07	2.41343e+07	2.04706e+07	2.10116e+07	2.37459e+07	2.0429e+07	2.27342e+07	-9.47115e+07
1911	454569	9	23	3	28	12	17	6	2	19	9	2.31294e+07	2.30603e+07	2.31434e+07	2.41341e+07	2.04707e+07	2.10115e+07	2.37457e+07	2.04289e+07	2.2734e+07	-1.21546e+08	-1.21183e+08	-1.21619e+08	-1.26825e+08	-1.07574e+08	-1.10416e+08	-1.24784e+08	-1.07355e+08	-1.19468e+08	9	23	3	28	12	17	6	2	19	9	2.31294e+07	2.30603e+07	2.31434e+07	2.41341e+07	2.04707e+07	2.10115e+07	2.37457e+07	2.04289e+07	2.2734e+07	-9.47111e+07
1911	454570	9	23	3	28	12	17	6	2	19	9	2.31293e+07	2.30606e+07	2.31437e+07	2.41339e+07	2.04707e+07	2.10114e+07	2.37455e+07	2.04289e+07	2.27338e+07	-1.21546e+08	-1.21184e+08	-1.21621e+08	-1.26824e+08	-1.07574e+08	-1.10416e+08	-1.24783e+08	-1.07354e+08	-1.19467e+08	9	23	3	28	12	17	6	2	19	9	2.31293e+07	2.30606e+07	2.31437e+07	2.41339e+07	2.04707e+07	2.10114e+07	2.37455e+07	2.04289e+07	2.27338e+07	-9.47108e+07
1911	454570	9	23	3	28	12	17	6	2	19	9	2.31293e+07	2.30609e+07	2.3144e+07	2.41336e+07	2.04707e+07	2.10113e+07	2.37453e+07	2.04288e+07	2.27335e+07	-1.21545e+08	-1.21186e+08	-1.21623e+08	-1.26823e+08	-1.07574e+08	-1.10415e+08	-1.24782e+08	-1.07354e+08	-1.19466e+08	9	23	3	28	12	17	6	2	19	9	2.31293e+07	2.30609e+07	2.3144e+07	2.41336e+07	2.04707e+07	2.10113e+07	2.37453e+07	2.04288e+07	2.27335e+07	-9.47105e+07
1911	454570	9	23	3	28	12	17	6	2	19	9	2.31292e+07	2.30612e+07	2.31443e+07	2.41334e+07	2.04707e+07	2.10112e+07	2.37451e+07	2.04287e+07	2.27333e+07	-1.21545e+08	-1.21187e+08	-1.21624e+08	-1.26822e+08	-1.07574e+08	-1.10415e+08	-1.24781e+08	-1.07354e+08	-1.19464e+08	9	23	3	28	12	17	6	2	19	9	2.31292e+07	2.30612e+07	2.31443e+07	2.41334e+07	2.04707e+07	2.10112e+07	2.37451e+07	2.04287e+07	2.27333e+07	-9.47101e+07
1911	454571	9	23	3	28	12	17	6	2	19	9	2.31291e+07	2.30615e+07	2.31447e+07	2.41332e+07	2.04708e+07	2.10111e+07	2.37449e+07	2.04286e+07	2.27331e+07	-1.21544e+08	-1.21189e+08	-1.21626e+08	-1.26821e+08	-1.07575e+08	-1.10414e+08	-1.2478e+08	-1.07353e+08	-1.19463e+08	9	23	3	28	12	17	6	2	19	9	2.31291e+07	2.30615e+07	2.31447e+07	2.41332e+07	2.04708e+07	2.10111e+07	2.37449e+07	2.04286e+07	2.27331e+07	-9.47098e+07
1911	454572	9	23	3	28	12	17	6	2	19	9	2.3129e+07	2.30618e+07	2.3145e+07	2.4133e+07	2.04708e+07	2.1011e+07	2.37447e+07	2.04286e+07	2.27329e+07	-1.21544e+08	-1.21191e+08	-1.21628e+08	-1.2682e+08	-1.07575e+08	-1.10414e+08	-1.24779e+08	-1.07353e+08	-1.19462e+08	9	23	3	28	12	17	6	2	19	9	2.3129e+07	2.30618e+07	2.3145e+07	2.4133e+07	2.04708e+07	2.1011e+07	2.37446e+07	2.04286e+07	2.27329e+07	-9.47095e+07
1911	454572	9	23	3	28	12	17	6	2	19	9	2.31289e+07	2.30621e+07	2.31453e+07	2.41327e+07	2.04708e+07	2.10109e+07	2.37444e+07	2.04285e+07	2.27326e+07	-1.21543e+08	-1.21192e+08	-1.21629e+08	-1.26818e+08	-1.07575e+08	-1.10413e+08	-1.24778e+08	-1.07352e+08	-1.19461e+08	9	23	3	28	12	17	6	2	19	9	2.31289e+07	2.30621e+07	2.31453e+07	2.41327e+07	2.04708e+07	2.10109e+07	2.37444e+07	2.04285e+07	2.27326e+07	-9.47091e+07
1911	454572	9	23	3	28	12	17	6	2	19	9	2.31289e+07	2.30624e+07	2.31456e+07	2.41325e+07	2.04708e+07	2.10108e+07	2.37442e+07	2.04284e+07	2.27324e+07	-1.21543e+08	-1.21194e+08	-1.21631e+08	-1.26817e+08	-1.07575e+08	-1.10413e+08	-1.24777e+08	-1.07352e+08	-1.1946e+08	9	23	3	28	12	17	6	2	19	9	2.31289e+07	2.30624e+07	2.31456e+07	2.41325e+07	2.04708e+07	2.10108e+07	2.37442e+07	2.04284e+07	2.27324e+07	-9.47088e+07
1911	454573	9	23	3	28	12	17	6	2	19	9	2.31288e+07	2.30627e+07	2.31459e+07	2.41323e+07	2.04709e+07	2.10107e+07	2.3744e+07	2.04284e+07	2.27322e+07	-1.21543e+08	-1.21195e+08	-1.21633e+08	-1.26816e+08	-1.07575e+08	-1.10412e+08	-1.24776e+08	-1.07352e+08	-1.19458e+08	9	23	3	28	12	17	6	2	19	9	2.31288e+07	2.30627e+07	2.31459e+07	2.41323e+07	2.04709e+07	2.10107e+07	2.3744e+07	2.04283e+07	2.27322e+07	-9.47084e+07
1911	454574	9	23	3	28	12	17	6	2	19	9	2.31287e+07	2.3063e+07	2.31462e+07	2.41321e+07	2.04709e+07	2.10106e+07	2.37438e+07	2.04283e+07	2.2732e+07	-1.21542e+08	-1.21197e+08	-1.21634e+08	-1.26815e+08	-1.07575e+08	-1.10411e+08	-1.24775e+08	-1.07351e+08	-1.19457e+08	9	23	3	28	12	17	6	2	19	9	2.31287e+07	2.3063e+07	2.31462e+07	2.4132e+07	2.04709e+07	2.10106e+07	2.37438e+07	2.04283e+07	2.2732e+07	-9.47081e+07
1911	454574	9	23	3	28	12	17	6	2	19	9	2.31286e+07	2.30633e+07	2.31466e+07	2.41318e+07	2.04709e+07	2.10105e+07	2.37436e+07	2.04282e+07	2.27317e+07	-1.21542e+08	-1.21198e+08	-1.21636e+08	-1.26814e+08	-1.07575e+08	-1.10411e+08	-1.24774e+08	-1.07351e+08	-1.19456e+08	9	23	3	28	12	17	6	2	19	9	2.31286e+07	2.30633e+07	2.31466e+07	2.41318e+07	2.04709e+07	2.10105e+07	2.37436e+07	2.04282e+07	2.27317e+07	-9.47078e+07
1911	454574	9	23	3	28	12	17	6	2	19	9	2.31285e+07	2.30636e+07	2.31469e+07	2.41316e+07	2.04709e+07	2.10104e+07	2.37434e+07	2.04281e+07	2.27315e+07	-1.21541e+08	-1.212e+08	-1.21638e+08	-1.26812e+08	-1.07575e+08	-1.1041e+08	-1.24773e+08	-1.07351e+08	-1.19455e+08	9	23	3	28	12	17	6	2	19	9	2.31285e+07	2.30636e+07	2.31469e+07	2.41316e+07	2.04709e+07	2.10104e+07	2.37434e+07	2.04281e+07	2.27315e+07	-9.47074e+07
1911	454575	9	23	3	28	12	17	6	2	19	9	2.31284e+07	2.30639e+07	2.31472e+07	2.41314e+07	2.04709e+07	2.10103e+07	2.37432e+07	2.04281e+07	2.27313e+07	-1.21541e+08	-1.21201e+08	-1.21639e+08	-1.26811e+08	-1.07576e+08	-1.1041e+08	-1.24771e+08	-1.0735e+08	-1.19454e+08	9	23	3	28	12	17	6	2	19	9	2.31284e+07	2.30639e+07	2.31472e+07	2.41314e+07	2.04709e+07	2.10103e+07	2.37432e+07	2.04281e+07	2.27313e+07	-9.47071e+07
1911	454576	9	23	3	28	12	17	6	2	19	9	2.31284e+07	2.30642e+07	2.31475e+07	2.41311e+07	2.0471e+07	2.10102e+07	2.3743e+07	2.0428e+07	2.27311e+07	-1.2154e+08	-1.21203e+08	-1.21641e+08	-1.2681e+08	-1.07576e+08	-1.10409e+08	-1.2477e+08	-1.0735e+08	-1.19453e+08	9	23	3	28	12	17	6	2	19	9	2.31284e+07	2.30642e+07	2.31475e+07	2.41311e+07	2.0471e+07	2.10102e+07	2.3743e+07	2.0428e+07	2.27311e+07	-9.47067e+07
1911	454576	9	23	3	28	12	17	6	2	19	9	2.31283e+07	2.30645e+07	2.31478e+07	2.41309e+07	2.0471e+07	2.10101e+07	2.37428e+07	2.04279e+07	2.27308e+07	-1.2154e+08	-1.21205e+08	-1.21643e+08	-1.26809e+08	-1.07576e+08	-1.10409e+08	-1.24769e+08	-1.07349e+08	-1.19451e+08	9	23	3	28	12	17	6	2	19	9	2.31283e+07	2.30645e+07	2.31478e+07	2.41309e+07	2.0471e+07	2.10101e+07	2.37428e+07	2.04279e+07	2.27308e+07	-9.47064e+07
1911	454576	9	23	3	28	12	17	6	2	19	9	2.31282e+07	2.30648e+07	2.31481e+07	2.41307e+07	2.0471e+07	2.101e+07	2.37426e+07	2.04278e+07	2.27306e+07	-1.2154e+08	-1.21206e+08	-1.21644e+08	-1.26808e+08	-1.07576e+08	-1.10408e+08	-1.24768e+08	-1.07349e+08	-1.1945e+08	9	23	3	28	12	17	6	2	19	9	2.31282e+07	2.30648e+07	2.31481e+07	2.41307e+07	2.0471e+07	2.101e+07	2.37426e+07	2.04278e+07	2.27306e+07	-9.47061e+07
1911	454577	9	23	3	28	12	17	6	2	19	9	2.31281e+07	2.30651e+07	2.31484e+07	2.41305e+07	2.0471e+07	2.10099e+07	2.37424e+07	2.04278e+07	2.27304e+07	-1.21539e+08	-1.21208e+08	-1.21646e+08	-1.26806e+08	-1.07576e+08	-1.10408e+08	-1.24767e+08	-1.07349e+08	-1.19449e+08	9	23	3	28	12	17	6	2	19	9	2.31281e+07	2.30651e+07	2.31484e+07	2.41305e+07	2.0471e+07	2.10099e+07	2.37424e+07	2.04278e+07	2.27304e+07	-9.47057e+07
1911	454578	9	23	3	28	12	17	6	2	19	9	2.3128e+07	2.30653e+07	2.31488e+07	2.41302e+07	2.04711e+07	2.10098e+07	2.37422e+07	2.04277e+07	2.27302e+07	-1.21539e+08	-1.21209e+08	-1.21648e+08	-1.26805e+08	-1.07576e+08	-1.10407e+08	-1.24766e+08	-1.07348e+08	-1.19448e+08	9	23	3	28	12	17	6	2	19	9	2.3128e+07	2.30653e+07	2.31488e+07	2.41302e+07	2.04711e+07	2.10098e+07	2.37422e+07	2.04277e+07	2.27302e+07	-9.47054e+07
1911	454578	9	23	3	28	12	17	6	2	19	9	2.31279e+07	2.30656e+07	2.31491e+07	2.413e+07	2.04711e+07	2.10097e+07	2.3742e+07	2.04276e+07	2.27299e+07	-1.21538e+08	-1.21211e+08	-1.21649e+08	-1.26804e+08	-1.07576e+08	-1.10407e+08	-1.24765e+08	-1.07348e+08	-1.19447e+08	9	23	3	28	12	17	6	2	19	9	2.31279e+07	2.30656e+07	2.31491e+07	2.413e+07	2.04711e+07	2.10097e+07	2.3742e+07	2.04276e+07	2.27299e+07	-9.47051e+07
1911	454578	9	23	3	28	12	17	6	2	19	9	2.31279e+07	2.30659e+07	2.31494e+07	2.41298e+07	2.04711e+07	2.10096e+07	2.37418e+07	2.04275e+07	2.27297e+07	-1.21538e+08	-1.21212e+08	-1.21651e+08	-1.26803e+08	-1.07576e+08	-1.10406e+08	-1.24764e+08	-1.07347e+08	-1.19446e+08	9	23	3	28	12	17	6	2	19	9	2.31279e+07	2.30659e+07	2.31494e+07	2.41298e+07	2.04711e+07	2.10096e+07	2.37418e+07	2.04275e+07	2.27297e+07	-9.47047e+07
1911	454579	9	23	3	28	12	17	6	2	19	9	2.31278e+07	2.30662e+07	2.31497e+07	2.41296e+07	2.04711e+07	2.10095e+07	2.37416e+07	2.04275e+07	2.27295e+07	-1.21537e+08	-1.21214e+08	-1.21653e+08	-1.26802e+08	-1.07577e+08	-1.10406e+08	-1.24763e+08	-1.07347e+08	-1.19444e+08	9	23	3	28	12	17	6	2	19	9	2.31278e+07	2.30662e+07	2.31497e+07	2.41296e+07	2.04711e+07	2.10095e+07	2.37416e+07	2.04275e+07	2.27295e+07	-9.47044e+07
1911	454580	9	23	3	28	12	17	6	2	19	9	2.31277e+07	2.30665e+07	2.315e+07	2.41293e+07	2.04712e+07	2.10094e+07	2.37414e+07	2.04274e+07	2.27293e+07	-1.21537e+08	-1.21215e+08	-1.21654e+08	-1.26801e+08	-1.07577e+08	-1.10405e+08	-1.24762e+08	-1.07347e+08	-1.19443e+08	9	23	3	28	12	17	6	2	19	9	2.31277e+07	2.30665e+07	2.315e+07	2.41293e+07	2.04712e+07	2.10094e+07	2.37414e+07	2.04274e+07	2.27293e+07	-9.4704e+07
1911	454580	9	23	3	28	12	17	6	2	19	9	2.31276e+07	2.30668e+07	2.31503e+07	2.41291e+07	2.04712e+07	2.10093e+07	2.37412e+07	2.04273e+07	2.27291e+07	-1.21536e+08	-1.21217e+08	-1.21656e+08	-1.26799e+08	-1.07577e+08	-1.10405e+08	-1.24761e+08	-1.07346e+08	-1.19442e+08	9	23	3	28	12	17	6	2	19	9	2.31276e+07	2.30668e+07	2.31503e+07	2.41291e+07	2.04712e+07	2.10093e+07	2.37412e+07	2.04273e+07	2.27291e+07	-9.47037e+07
1911	454580	9	23	3	28	12	17	6	2	19	9	2.31275e+07	2.30671e+07	2.31506e+07	2.41289e+07	2.04712e+07	2.10092e+07	2.3741e+07	2.04273e+07	2.27288e+07	-1.21536e+08	-1.21219e+08	-1.21658e+08	-1.26798e+08	-1.07577e+08	-1.10404e+08	-1.2476e+08	-1.07346e+08	-1.19441e+08	9	23	3	28	12	17	6	2	19	9	2.31275e+07	2.30671e+07	2.31506e+07	2.41289e+07	2.04712e+07	2.10092e+07	2.3741e+07	2.04273e+07	2.27288e+07	-9.47034e+07
1911	454581	9	23	3	28	12	17	6	2	19	9	2.31275e+07	2.30674e+07	2.3151e+07	2.41287e+07	2.04712e+07	2.10091e+07	2.37408e+07	2.04272e+07	2.27286e+07	-1.21536e+08	-1.2122e+08	-1.21659e+08	-1.26797e+08	-1.07577e+08	-1.10404e+08	-1.24759e+08	-1.07346e+08	-1.1944e+08	9	23	3	28	12	17	6	2	19	9	2.31274e+07	2.30674e+07	2.3151e+07	2.41287e+07	2.04712e+07	2.10091e+07	2.37408e+07	2.04272e+07	2.27286e+07	-9.4703e+07
1911	454582	9	23	3	28	12	17	6	2	19	9	2.31274e+07	2.30677e+07	2.31513e+07	2.41284e+07	2.04713e+07	2.1009e+07	2.37406e+07	2.04271e+07	2.27284e+07	-1.21535e+08	-1.21222e+08	-1.21661e+08	-1.26796e+08	-1.07577e+08	-1.10403e+08	-1.24757e+08	-1.07345e+08	-1.19438e+08	9	23	3	28	12	17	6	2	19	9	2.31274e+07	2.30677e+07	2.31513e+07	2.41284e+07	2.04713e+07	2.1009e+07	2.37406e+07	2.04271e+07	2.27284e+07	-9.47027e+07
1911	454582	9	23	3	28	12	17	6	2	19	9	2.31273e+07	2.3068e+07	2.31516e+07	2.41282e+07	2.04713e+07	2.10089e+07	2.37404e+07	2.0427e+07	2.27282e+07	-1.21535e+08	-1.21223e+08	-1.21662e+08	-1.26795e+08	-1.07577e+08	-1.10403e+08	-1.24756e+08	-1.07345e+08	-1.19437e+08	9	23	3	28	12	17	6	2	19	9	2.31273e+07	2.3068e+07	2.31516e+07	2.41282e+07	2.04713e+07	2.10089e+07	2.37404e+07	2.0427e+07	2.27282e+07	-9.47024e+07
1911	454582	9	23	3	28	12	17	6	2	19	9	2.31272e+07	2.30683e+07	2.31519e+07	2.4128e+07	2.04713e+07	2.10088e+07	2.37402e+07	2.0427e+07	2.27279e+07	-1.21534e+08	-1.21225e+08	-1.21664e+08	-1.26793e+08	-1.07577e+08	-1.10402e+08	-1.24755e+08	-1.07344e+08	-1.19436e+08	9	23	3	28	12	17	6	2	19	9	2.31272e+07	2.30683e+07	2.31519e+07	2.4128e+07	2.04713e+07	2.10088e+07	2.37401e+07	2.0427e+07	2.27279e+07	-9.4702e+07
1911	454583	9	23	3	28	12	17	6	2	19	9	2.31271e+07	2.30686e+07	2.31522e+07	2.41278e+07	2.04713e+07	2.10087e+07	2.374e+07	2.04269e+07	2.27277e+07	-1.21534e+08	-1.21226e+08	-1.21666e+08	-1.26792e+08	-1.07578e+08	-1.10402e+08	-1.24754e+08	-1.07344e+08	-1.19435e+08	9	23	3	28	12	17	6	2	19	9	2.31271e+07	2.30686e+07	2.31522e+07	2.41278e+07	2.04713e+07	2.10087e+07	2.37399e+07	2.04269e+07	2.27277e+07	-9.47017e+07
1911	454584	9	23	3	28	12	17	6	2	19	9	2.3127e+07	2.30689e+07	2.31525e+07	2.41275e+07	2.04713e+07	2.10086e+07	2.37397e+07	2.04268e+07	2.27275e+07	-1.21533e+08	-1.21228e+08	-1.21667e+08	-1.26791e+08	-1.07578e+08	-1.10401e+08	-1.24753e+08	-1.07344e+08	-1.19434e+08	9	23	3	28	12	17	6	2	19	9	2.3127e+07	2.30689e+07	2.31525e+07	2.41275e+07	2.04713e+07	2.10086e+07	2.37397e+07	2.04268e+07	2.27275e+07	-9.47013e+07
1911	454584	9	23	3	28	12	17	6	2	19	9	2.3127e+07	23069183	2.31529e+07	2.41273e+07	2.04714e+07	2.10085e+07	2.37395e+07	2.04268e+07	2.27273e+07	-1.21533e+08	-1.21229e+08	-1.21669e+08	-1.2679e+08	-1.07578e+08	-1.10401e+08	-1.24752e+08	-1.07343e+08	-1.19433e+08	9	23	3	28	12	17	6	2	19	9	2.3127e+07	2.30692e+07	2.31529e+07	2.41273e+07	2.04714e+07	2.10085e+07	2.37395e+07	2.04267e+07	2.27273e+07	-9.4701e+07
1911	454584	9	23	3	28	12	17	6	2	19	9	2.31269e+07	2.30695e+07	2.31532e+07	2.41271e+07	2.04714e+07	2.10084e+07	2.37393e+07	2.04267e+07	2.2727e+07	-1.21533e+08	-1.21231e+08	-1.21671e+08	-1.26789e+08	-1.07578e+08	-1.104e+08	-1.24751e+08	-1.07343e+08	-1.19431e+08	9	23	3	28	12	17	6	2	19	9	2.31269e+07	2.30695e+07	2.31532e+07	2.41271e+07	2.04714e+07	2.10084e+07	2.37393e+07	2.04267e+07	2.2727e+07	-9.47007e+07
1911	454585	9	23	3	28	12	17	6	2	19	9	2.31268e+07	2.30698e+07	2.31535e+07	2.41269e+07	2.04714e+07	2.10083e+07	2.37391e+07	2.04266e+07	2.27268e+07	-1.21532e+08	-1.21232e+08	-1.21672e+08	-1.26788e+08	-1.07578e+08	-1.104e+08	-1.2475e+08	-1.07343e+08	-1.1943e+08	9	23	3	28	12	17	6	2	19	9	2.31268e+07	2.30698e+07	2.31535e+07	2.41269e+07	2.04714e+07	2.10083e+07	2.37391e+07	2.04266e+07	2.27268e+07	-9.47003e+07
1911	454586	9	23	3	28	12	17	6	2	19	9	2.31267e+07	2.30701e+07	2.31538e+07	2.41266e+07	2.04714e+07	2.10082e+07	2.37389e+07	2.04265e+07	2.27266e+07	-1.21532e+08	-1.21234e+08	-1.21674e+08	-1.26786e+08	-1.07578e+08	-1.10399e+08	-1.24749e+08	-1.07342e+08	-1.19429e+08	9	23	3	28	12	17	6	2	19	9	2.31267e+07	2.30701e+07	2.31538e+07	2.41266e+07	2.04714e+07	2.10082e+07	2.37389e+07	2.04265e+07	2.27266e+07	-9.47e+07
1911	454586	9	23	3	28	12	17	6	2	19	9	2.31266e+07	2.30704e+07	2.31541e+07	2.41264e+07	2.04715e+07	2.10081e+07	2.37387e+07	2.04265e+07	2.27264e+07	-1.21531e+08	-1.21236e+08	-1.21676e+08	-1.26785e+08	-1.07578e+08	-1.10398e+08	-1.24748e+08	-1.07342e+08	-1.19428e+08	9	23	3	28	12	17	6	2	19	9	2.31266e+07	2.30704e+07	2.31541e+07	2.41264e+07	2.04715e+07	2.10081e+07	2.37387e+07	2.04265e+07	2.27264e+07	-9.46996e+07
1911	454586	9	23	3	28	12	17	6	2	19	9	2.31265e+07	2.30707e+07	2.31544e+07	2.41262e+07	2.04715e+07	2.1008e+07	2.37385e+07	2.04264e+07	2.27261e+07	-1.21531e+08	-1.21237e+08	-1.21677e+08	-1.26784e+08	-1.07578e+08	-1.10398e+08	-1.24747e+08	-1.07341e+08	-1.19427e+08	9	23	3	28	12	17	6	2	19	9	2.31265e+07	2.30707e+07	2.31544e+07	2.41262e+07	2.04715e+07	2.1008e+07	2.37385e+07	2.04264e+07	2.27261e+07	-9.46993e+07
1911	454587	10	23	3	28	12	17	6	2	19	9	22	2.31265e+07	2.3071e+07	2.31548e+07	2.4126e+07	2.04715e+07	2.10079e+07	2.37383e+07	2.04263e+07	2.27259e+07	2.50748e+07	-1.2153e+08	-1.21239e+08	-1.21679e+08	-1.26783e+08	-1.07579e+08	-1.10397e+08	-1.24746e+08	-1.07341e+08	-1.19425e+08	-1.31769e+08	9	23	3	28	12	17	6	2	19	9	2.31265e+07	2.3071e+07	2.31548e+07	2.4126e+07	2.04715e+07	2.10079e+07	2.37383e+07
1911	454588	10	23	3	28	12	17	6	2	19	9	22	2.31264e+07	2.30712e+07	2.31551e+07	2.41257e+07	2.04715e+07	2.10078e+07	2.37381e+07	2.04262e+07	2.27257e+07	2.50751e+07	-1.2153e+08	-1.2124e+08	-1.21681e+08	-1.26782e+08	-1.07579e+08	-1.10397e+08	-1.24745e+08	-1.07341e+08	-1.19424e+08	-1.31771e+08	9	23	3	28	12	17	6	2	19	9	2.31264e+07	2.30712e+07	2.31551e+07	2.41257e+07	2.04715e+07	2.10078e+07	2.37381e+07
1911	454588	10	23	3	28	12	17	6	2	19	9	22	2.31263e+07	2.30715e+07	2.31554e+07	2.41255e+07	2.04716e+07	2.10077e+07	2.37379e+07	2.04262e+07	2.27255e+07	2.50754e+07	-1.2153e+08	-1.21242e+08	-1.21682e+08	-1.2678e+08	-1.07579e+08	-1.10396e+08	-1.24744e+08	-1.0734e+08	-1.19423e+08	-1.31772e+08	9	23	3	28	12	17	6	2	19	9	2.31263e+07	2.30715e+07	2.31554e+07	2.41255e+07	2.04716e+07	2.10077e+07	2.37379e+07
1911	454588	10	23	3	28	12	17	6	2	19	9	22	2.31262e+07	2.30718e+07	2.31557e+07	2.41253e+07	2.04716e+07	2.10076e+07	2.37377e+07	2.04261e+07	2.27252e+07	2.50757e+07	-1.21529e+08	-1.21243e+08	-1.21684e+08	-1.26779e+08	-1.07579e+08	-1.10396e+08	-1.24743e+08	-1.0734e+08	-1.19422e+08	-1.31774e+08	9	23	3	28	12	17	6	2	19	9	2.31262e+07	2.30718e+07	2.31557e+07	2.41253e+07	2.04716e+07	2.10076e+07	2.37377e+07
1911	454589	10	23	3	28	12	17	6	2	19	9	22	2.31261e+07	2.30721e+07	2.3156e+07	2.41251e+07	2.04716e+07	2.10075e+07	2.37375e+07	2.0426e+07	2.2725e+07	2.5076e+07	-1.21529e+08	-1.21245e+08	-1.21686e+08	-1.26778e+08	-1.07579e+08	-1.10395e+08	-1.24741e+08	-1.0734e+08	-1.19421e+08	-1.31775e+08	9	23	3	28	12	17	6	2	19	9	2.31261e+07	2.30721e+07	2.3156e+07	2.41251e+07	2.04716e+07	2.10075e+07	2.37375e+07
1911	454590	10	23	3	28	12	17	6	2	19	9	22	2.3126e+07	2.30724e+07	2.31563e+07	2.41248e+07	2.04716e+07	2.10074e+07	2.37373e+07	2.0426e+07	2.27248e+07	2.50764e+07	-1.21528e+08	-1.21246e+08	-1.21687e+08	-1.26777e+08	-1.07579e+08	-1.10395e+08	-1.2474e+08	-1.07339e+08	-1.1942e+08	-1.31777e+08	9	23	3	28	12	17	6	2	19	9	2.3126e+07	2.30724e+07	2.31563e+07	2.41248e+07	2.04716e+07	2.10074e+07	2.37373e+07
1911	454590	10	23	3	28	12	17	6	2	19	9	22	2.3126e+07	2.30727e+07	2.31567e+07	2.41246e+07	2.04717e+07	2.10073e+07	2.37371e+07	2.04259e+07	2.27246e+07	2.50767e+07	-1.21528e+08	-1.21248e+08	-1.21689e+08	-1.26776e+08	-1.07579e+08	-1.10394e+08	-1.24739e+08	-1.07339e+08	-1.19418e+08	-1.31779e+08	9	23	3	28	12	17	6	2	19	9	2.3126e+07	2.30727e+07	2.31567e+07	2.41246e+07	2.04717e+07	2.10073e+07	2.37371e+07
1911	454590	10	23	3	28	12	17	6	2	19	9	22	2.31259e+07	2.3073e+07	2.3157e+07	2.41244e+07	2.04717e+07	2.10072e+07	2.37369e+07	2.04258e+07	2.27243e+07	2.5077e+07	-1.21527e+08	-1.21249e+08	-1.21691e+08	-1.26774e+08	-1.07579e+08	-1.10394e+08	-1.24738e+08	-1.07338e+08	-1.19417e+08	-1.3178e+08	9	23	3	28	12	17	6	2	19	9	2.31259e+07	2.3073e+07	2.3157e+07	2.41244e+07	2.04717e+07	2.10072e+07	2.37369e+07
1911	454591	10	23	3	28	12	17	6	2	19	9	22	2.31258e+07	2.30733e+07	2.31573e+07	2.41242e+07	2.04717e+07	2.10071e+07	2.37367e+07	2.04257e+07	2.27241e+07	2.50773e+07	-1.21527e+08	-1.21251e+08	-1.21692e+08	-1.26773e+08	-1.0758e+08	-1.10393e+08	-1.24737e+08	-1.07338e+08	-1.19416e+08	-1.31782e+08	9	23	3	28	12	17	6	2	19	9	2.31258e+07	2.30733e+07	2.31573e+07	2.41242e+07	2.04717e+07	2.10071e+07	2.37367e+07
1911	454592	10	23	3	28	12	17	6	2	19	9	22	2.31257e+07	2.30736e+07	2.31576e+07	2.41239e+07	2.04717e+07	2.1007e+07	2.37365e+07	2.04257e+07	2.27239e+07	2.50776e+07	-1.21526e+08	-1.21253e+08	-1.21694e+08	-1.26772e+08	-1.0758e+08	-1.10393e+08	-1.24736e+08	-1.07338e+08	-1.19415e+08	-1.31784e+08	9	23	3	28	12	17	6	2	19	9	2.31257e+07	2.30736e+07	2.31576e+07	2.41239e+07	2.04717e+07	2.1007e+07	2.37365e+07
1911	454592	10	23	3	28	12	17	6	2	19	9	22	2.31256e+07	2.30739e+07	2.31579e+07	2.41237e+07	2.04718e+07	2.10069e+07	2.37363e+07	2.04256e+07	2.27237e+07	2.50779e+07	-1.21526e+08	-1.21254e+08	-1.21696e+08	-1.26771e+08	-1.0758e+08	-1.10392e+08	-1.24735e+08	-1.07337e+08	-1.19414e+08	-1.31785e+08	9	23	3	28	12	17	6	2	19	9	2.31256e+07	2.30739e+07	2.31579e+07	2.41237e+07	2.04718e+07	2.10069e+07	2.37363e+07
1911	454592	10	23	3	28	12	17	6	2	19	9	22	2.31255e+07	2.30742e+07	2.31582e+07	2.41235e+07	2.04718e+07	2.10068e+07	2.37361e+07	2.04255e+07	2.27234e+07	2.50782e+07	-1.21526e+08	-1.21256e+08	-1.21697e+08	-1.2677e+08	-1.0758e+08	-1.10392e+08	-1.24734e+08	-1.07337e+08	-1.19413e+08	-1.31787e+08	9	23	3	28	12	17	6	2	19	9	2.31255e+07	2.30742e+07	2.31582e+07	2.41235e+07	2.04718e+07	2.10068e+07	2.37361e+07
1911	454593	10	23	3	28	12	17	6	2	19	9	22	2.31255e+07	2.30745e+07	2.31585e+07	2.41233e+07	2.04718e+07	2.10067e+07	2.37359e+07	2.04254e+07	2.27232e+07	2.50785e+07	-1.21525e+08	-1.21257e+08	-1.21699e+08	-1.26769e+08	-1.0758e+08	-1.10391e+08	-1.24733e+08	-1.07336e+08	-1.19411e+08	-1.31789e+08	10	23	3	28	12	17	6	2	19	9	22	2.31255e+07	2.30745e+07	2.31585e+07	2.41233e+07	2.04718e+07	2.10067e+07
1911	454594	10	23	3	28	12	17	6	2	19	9	22	2.31254e+07	2.30748e+07	2.31589e+07	2.4123e+07	2.04718e+07	2.10066e+07	2.37357e+07	2.04254e+07	2.2723e+07	2.50788e+07	-1.21525e+08	-1.21259e+08	-1.21701e+08	-1.26767e+08	-1.0758e+08	-1.10391e+08	-1.24732e+08	-1.07336e+08	-1.1941e+08	-1.3179e+08	10	23	3	28	12	17	6	2	19	9	22	2.31254e+07	2.30748e+07	2.31589e+07	2.4123e+07	2.04718e+07	2.10066e+07
1911	454594	10	23	3	28	12	17	6	2	19	9	22	2.31253e+07	2.30751e+07	2.31592e+07	2.41228e+07	2.04718e+07	2.10065e+07	2.37355e+07	2.04253e+07	2.27228e+07	2.50791e+07	-1.21524e+08	-1.2126e+08	-1.21702e+08	-1.26766e+08	-1.0758e+08	-1.1039e+08	-1.24731e+08	-1.07336e+08	-1.19409e+08	-1.31792e+08	10	23	3	28	12	17	6	2	19	9	22	2.31253e+07	2.30751e+07	2.31592e+07	2.41228e+07	2.04718e+07	2.10065e+07
1911	454594	10	23	3	28	12	17	6	2	19	9	22	2.31252e+07	2.30754e+07	2.31595e+07	2.41226e+07	2.04719e+07	2.10064e+07	2.37353e+07	2.04252e+07	2.27226e+07	2.50795e+07	-1.21524e+08	-1.21262e+08	-1.21704e+08	-1.26765e+08	-1.0758e+08	-1.1039e+08	-1.2473e+08	-1.07335e+08	-1.19408e+08	-1.31793e+08	10	23	3	28	12	17	6	2	19	9	22	2.31252e+07	2.30754e+07	2.31595e+07	2.41226e+07	2.04719e+07	2.10064e+07
1911	454595	10	23	3	28	12	17	6	2	19	9	22	2.31251e+07	2.30757e+07	2.31598e+07	2.41224e+07	2.04719e+07	2.10063e+07	2.37351e+07	2.04252e+07	2.27223e+07	2.50798e+07	-1.21523e+08	-1.21263e+08	-1.21706e+08	-1.26764e+08	-1.07581e+08	-1.10389e+08	-1.24729e+08	-1.07335e+08	-1.19407e+08	-1.31795e+08	10	23	3	28	12	17	6	2	19	9	22	2.31251e+07	2.30757e+07	2.31598e+07	2.41224e+07	2.04719e+07	2.10063e+07
1911	454596	10	23	3	28	12	17	6	2	19	9	22	2.3125e+07	2.30759e+07	2.31601e+07	2.41221e+07	2.04719e+07	2.10062e+07	2.37349e+07	2.04251e+07	2.27221e+07	2.50801e+07	-1.21523e+08	-1.21265e+08	-1.21707e+08	-1.26763e+08	-1.07581e+08	-1.10389e+08	-1.24728e+08	-1.07335e+08	-1.19405e+08	-1.31797e+08	10	23	3	28	12	17	6	2	19	9	22	2.3125e+07	2.3076e+07	2.31601e+07	2.41221e+07	2.04719e+07	2.10063e+07
1911	454596	10	23	3	28	12	17	6	2	19	9	22	2.3125e+07	2.30762e+07	2.31604e+07	2.41219e+07	2.04719e+07	2.10062e+07	2.37347e+07	2.0425e+07	2.27219e+07	2.50804e+07	-1.21523e+08	-1.21266e+08	-1.21709e+08	-1.26761e+08	-1.07581e+08	-1.10388e+08	-1.24726e+08	-1.07334e+08	-1.19404e+08	-1.31798e+08	10	23	3	28	12	17	6	2	19	9	22	2.3125e+07	2.30762e+07	2.31604e+07	2.41219e+07	2.04719e+07	2.10062e+07
1911	454596	10	23	3	28	12	17	6	2	19	9	22	2.31249e+07	2.30765e+07	2.31608e+07	2.41217e+07	2.0472e+07	2.10061e+07	2.37345e+07	2.04249e+07	2.27217e+07	2.50807e+07	-1.21522e+08	-1.21268e+08	-1.21711e+08	-1.2676e+08	-1.07581e+08	-1.10388e+08	-1.24725e+08	-1.07334e+08	-1.19403e+08	-1.318e+08	10	23	3	28	12	17	6	2	19	9	22	2.31249e+07	2.30765e+07	2.31608e+07	2.41217e+07	2.0472e+07	2.10061e+07
1911	454597	10	23	3	28	12	17	6	2	19	9	22	2.31248e+07	2.30768e+07	2.31611e+07	2.41215e+07	2.0472e+07	2.1006e+07	2.37343e+07	2.04249e+07	2.27214e+07	2.5081e+07	-1.21522e+08	-1.2127e+08	-1.21712e+08	-1.26759e+08	-1.07581e+08	-1.10387e+08	-1.24724e+08	-1.07333e+08	-1.19402e+08	-1.31802e+08	10	23	3	28	12	17	6	2	19	9	22	2.31248e+07	2.30768e+07	2.31611e+07	2.41214e+07	2.0472e+07	2.1006e+07
1911	454598	10	23	3	28	12	17	6	2	19	9	22	2.31247e+07	2.30771e+07	2.31614e+07	2.41212e+07	2.0472e+07	2.10059e+07	2.37341e+07	2.04248e+07	2.27212e+07	2.50813e+07	-1.21521e+08	-1.21271e+08	-1.21714e+08	-1.26758e+08	-1.07581e+08	-1.10387e+08	-1.24723e+08	-1.07333e+08	-1.19401e+08	-1.31803e+08	10	23	3	28	12	17	6	2	19	9	22	2.31247e+07	2.30771e+07	2.31614e+07	2.41212e+07	2.0472e+07	2.10059e+07
1911	454598	10	23	3	28	12	17	6	2	19	9	22	2.31246e+07	2.30774e+07	2.31617e+07	2.4121e+07	2.0472e+07	2.10058e+07	2.37338e+07	2.04247e+07	2.2721e+07	2.50816e+07	-1.21521e+08	-1.21273e+08	-1.21716e+08	-1.26757e+08	-1.07581e+08	-1.10386e+08	-1.24722e+08	-1.07333e+08	-1.194e+08	-1.31805e+08	10	23	3	28	12	17	6	2	19	9	22	2.31246e+07	2.30774e+07	2.31617e+07	2.4121e+07	2.0472e+07	2.10058e+07
1911	454598	10	23	3	28	12	17	6	2	19	9	22	2.31246e+07	2.30777e+07	2.3162e+07	2.41208e+07	2.04721e+07	2.10057e+07	2.37336e+07	2.04247e+07	2.27208e+07	2.5082e+07	-1.2152e+08	-1.21274e+08	-1.21717e+08	-1.26756e+08	-1.07581e+08	-1.10385e+08	-1.24721e+08	-1.07332e+08	-1.19398e+08	-1.31807e+08	10	23	3	28	12	17	6	2	19	9	22	2.31245e+07	2.30777e+07	2.3162e+07	2.41208e+07	2.04721e+07	2.10057e+07
1911	454599	10	23	3	28	12	17	6	2	19	9	22	2.31245e+07	2.3078e+07	2.31623e+07	2.41206e+07	2.04721e+07	2.10056e+07	2.37334e+07	2.04246e+07	2.27205e+07	2.50823e+07	-1.2152e+08	-1.21276e+08	-1.21719e+08	-1.26754e+08	-1.07582e+08	-1.10385e+08	-1.2472e+08	-1.07332e+08	-1.19397e+08	-1.31808e+08	10	23	3	28	12	17	6	2	19	9	22	2.31245e+07	2.3078e+07	2.31623e+07	2.41205e+07	2.04721e+07	2.10056e+07
1911	454600	10	23	3	28	12	17	6	2	19	9	22	2.31244e+07	2.30783e+07	2.31627e+07	2.41203e+07	2.04721e+07	2.10055e+07	2.37332e+07	2.04245e+07	2.27203e+07	2.50826e+07	-1.2152e+08	-1.21277e+08	-1.21721e+08	-1.26753e+08	-1.07582e+08	-1.10384e+08	-1.24719e+08	-1.07332e+08	-1.19396e+08	-1.3181e+08	10	23	3	28	12	17	6	2	19	9	22	2.31244e+07	2.30783e+07	2.31627e+07	2.41203e+07	2.04721e+07	2.10055e+07
1911	454600	10	23	3	28	12	17	6	2	19	9	22	2.31243e+07	2.30786e+07	2.3163e+07	2.41201e+07	2.04721e+07	2.10054e+07	2.3733e+07	2.04244e+07	2.27201e+07	2.50829e+07	-1.21519e+08	-1.21279e+08	-1.21722e+08	-1.26752e+08	-1.07582e+08	-1.10384e+08	-1.24718e+08	-1.07331e+08	-1.19395e+08	-1.31811e+08	10	23	3	28	12	17	6	2	19	9	22	2.31243e+07	2.30786e+07	2.3163e+07	2.41201e+07	2.04721e+07	2.10054e+07
1911	454600	10	23	3	28	12	17	6	2	19	9	22	2.31242e+07	2.30789e+07	2.31633e+07	2.41199e+07	2.04722e+07	2.10053e+07	2.37328e+07	2.04244e+07	2.27199e+07	2.50832e+07	-1.21519e+08	-1.2128e+08	-1.21724e+08	-1.26751e+08	-1.07582e+08	-1.10383e+08	-1.24717e+08	-1.07331e+08	-1.19394e+08	-1.31813e+08	10	23	3	28	12	17	6	2	19	9	22	2.31242e+07	2.30789e+07	2.31633e+07	2.41199e+07	2.04722e+07	2.10053e+07
1911	454601	10	23	3	28	12	17	6	2	19	9	22	2.31241e+07	2.30792e+07	2.31636e+07	2.41197e+07	2.04722e+07	2.10052e+07	2.37326e+07	2.04243e+07	2.27196e+07	2.50835e+07	-1.21518e+08	-1.21282e+08	-1.21726e+08	-1.2675e+08	-1.07582e+08	-1.10383e+08	-1.24716e+08	-1.0733e+08	-1.19393e+08	-1.31815e+08	10	23	3	28	12	17	6	2	19	9	22	2.31241e+07	2.30792e+07	2.31636e+07	2.41196e+07	2.04722e+07	2.10052e+07
1911	454602	10	23	3	28	12	17	6	2	19	9	22	2.31241e+07	2.30795e+07	2.31639e+07	2.41194e+07	2.04722e+07	2.10051e+07	2.37324e+07	2.04242e+07	2.27194e+07	2.50838e+07	-1.21518e+08	-1.21283e+08	-1.21727e+08	-1.26748e+08	-1.07582e+08	-1.10382e+08	-1.24715e+08	-1.0733e+08	-1.19391e+08	-1.31816e+08	10	23	3	28	12	17	6	2	19	9	22	2.31241e+07	2.30795e+07	2.31639e+07	2.41194e+07	2.04722e+07	2.10051e+07
1911	454602	10	23	3	28	12	17	6	2	19	9	22	2.3124e+07	2.30798e+07	2.31642e+07	2.41192e+07	2.04722e+07	2.1005e+07	2.37322e+07	2.04241e+07	2.27192e+07	2.50841e+07	-1.21517e+08	-1.21285e+08	-1.21729e+08	-1.26747e+08	-1.07582e+08	-1.10382e+08	-1.24714e+08	-1.0733e+08	-1.1939e+08	-1.31818e+08	10	23	3	28	12	17	6	2	19	9	22	2.3124e+07	2.30798e+07	2.31642e+07	2.41192e+07	2.04722e+07	2.1005e+07
1911	454602	10	23	3	28	12	17	6	2	19	9	22	2.31239e+07	2.30801e+07	2.31646e+07	2.4119e+07	2.04723e+07	2.10049e+07	2.3732e+07	2.04241e+07	2.2719e+07	2.50844e+07	-1.21517e+08	-1.21287e+08	-1.21731e+08	-1.26746e+08	-1.07582e+08	-1.10381e+08	-1.24713e+08	-1.07329e+08	-1.19389e+08	-1.3182e+08	10	23	3	28	12	17	6	2	19	9	22	2.31239e+07	2.30801e+07	2.31646e+07	2.4119e+07	2.04723e+07	2.10049e+07
1911	454603	10	23	3	28	12	17	6	2	19	9	22	2.31238e+07	2.30804e+07	2.31649e+07	2.41188e+07	2.04723e+07	2.10048e+07	2.37318e+07	2.0424e+07	2.27187e+07	2.50848e+07	-1.21516e+08	-1.21288e+08	-1.21732e+08	-1.26745e+08	-1.07583e+08	-1.10381e+08	-1.24712e+08	-1.07329e+08	-1.19388e+08	-1.31821e+08	10	23	3	28	12	17	6	2	19	9	22	2.31238e+07	2.30804e+07	2.31649e+07	2.41187e+07	2.04723e+07	2.10048e+07
1911	454604	10	23	3	28	12	17	6	2	19	9	22	2.31237e+07	2.30807e+07	2.31652e+07	2.41185e+07	2.04723e+07	2.10047e+07	2.37316e+07	2.04239e+07	2.27185e+07	2.50851e+07	-1.21516e+08	-1.2129e+08	-1.21734e+08	-1.26744e+08	-1.07583e+08	-1.1038e+08	-1.2471e+08	-1.07328e+08	-1.19387e+08	-1.31823e+08	10	23	3	28	12	17	6	2	19	9	22	2.31237e+07	2.30807e+07	2.31652e+07	2.41185e+07	2.04723e+07	2.10047e+07
1911	454604	10	23	3	28	12	17	6	2	19	9	22	2.31236e+07	2.3081e+07	2.31655e+07	2.41183e+07	2.04723e+07	2.10046e+07	2.37314e+07	2.04239e+07	2.27183e+07	2.50854e+07	-1.21516e+08	-1.21291e+08	-1.21736e+08	-1.26743e+08	-1.07583e+08	-1.1038e+08	-1.24709e+08	-1.07328e+08	-1.19385e+08	-1.31825e+08	10	23	3	28	12	17	6	2	19	9	22	2.31236e+07	2.3081e+07	2.31655e+07	2.41183e+07	2.04723e+07	2.10046e+07
1911	454604	10	23	3	28	12	17	6	2	19	9	22	2.31236e+07	2.30812e+07	2.31658e+07	2.41181e+07	2.04724e+07	2.10045e+07	2.37312e+07	2.04238e+07	2.27181e+07	2.50857e+07	-1.21515e+08	-1.21293e+08	-1.21737e+08	-1.26741e+08	-1.07583e+08	-1.10379e+08	-1.24708e+08	-1.07328e+08	-1.19384e+08	-1.31826e+08	10	23	3	28	12	17	6	2	19	9	22	2.31236e+07	2.30812e+07	2.31658e+07	2.41181e+07	2.04724e+07	2.10045e+07
1911	454605	10	23	3	28	12	17	6	2	19	9	22	2.31235e+07	2.30815e+07	2.31661e+07	2.41179e+07	2.04724e+07	2.10044e+07	2.3731e+07	2.04237e+07	2.27179e+07	2.5086e+07	-1.21515e+08	-1.21294e+08	-1.21739e+08	-1.2674e+08	-1.07583e+08	-1.10379e+08	-1.24707e+08	-1.07327e+08	-1.19383e+08	-1.31828e+08	10	23	3	28	12	17	6	2	19	9	22	2.31235e+07	2.30815e+07	2.31661e+07	2.41179e+07	2.04724e+07	2.10044e+07
1911	454606	10	23	3	28	12	17	6	2	19	9	22	2.31234e+07	2.30818e+07	2.31665e+07	2.41176e+07	2.04724e+07	2.10043e+07	2.37308e+07	2.04236e+07	2.27176e+07	2.50863e+07	-1.21514e+08	-1.21296e+08	-1.21741e+08	-1.26739e+08	-1.07583e+08	-1.10378e+08	-1.24706e+08	-1.07327e+08	-1.19382e+08	-1.31829e+08	10	23	3	28	12	17	6	2	19	9	22	2.31234e+07	2.30818e+07	2.31665e+07	2.41176e+07	2.04724e+07	2.10043e+07
1911	454606	10	23	3	28	12	17	6	2	19	9	22	2.31233e+07	2.30821e+07	2.31668e+07	2.41174e+07	2.04724e+07	2.10042e+07	2.37306e+07	2.04236e+07	2.27174e+07	2.50866e+07	-1.21514e+08	-1.21297e+08	-1.21742e+08	-1.26738e+08	-1.07583e+08	-1.10378e+08	-1.24705e+08	-1.07327e+08	-1.19381e+08	-1.31831e+08	10	23	3	28	12	17	6	2	19	9	22	2.31233e+07	2.30821e+07	2.31668e+07	2.41174e+07	2.04724e+07	2.10042e+07
1911	454606	10	23	3	28	12	17	6	2	19	9	22	2.31232e+07	2.30824e+07	2.31671e+07	2.41172e+07	2.04725e+07	2.10041e+07	2.37304e+07	2.04235e+07	2.27172e+07	2.50869e+07	-1.21513e+08	-1.21299e+08	-1.21744e+08	-1.26737e+08	-1.07583e+08	-1.10377e+08	-1.24704e+08	-1.07326e+08	-1.1938e+08	-1.31833e+08	10	23	3	28	12	17	6	2	19	9	22	2.31232e+07	2.30824e+07	2.31671e+07	2.41172e+07	2.04725e+07	2.10041e+07
1911	454607	10	23	3	28	12	17	6	2	19	9	22	2.31232e+07	2.30827e+07	2.31674e+07	2.4117e+07	2.04725e+07	2.1004e+07	2.37302e+07	2.04234e+07	2.2717e+07	2.50872e+07	-1.21513e+08	-1.213e+08	-1.21746e+08	-1.26735e+08	-1.07584e+08	-1.10377e+08	-1.24703e+08	-1.07326e+08	-1.19378e+08	-1.31834e+08	10	23	3	28	12	17	6	2	19	9	22	2.31231e+07	2.30827e+07	2.31674e+07	2.4117e+07	2.04725e+07	2.1004e+07
1911	454608	10	23	3	28	12	17	6	2	19	9	22	2.31231e+07	2.3083e+07	2.31677e+07	2.41167e+07	2.04725e+07	2.10039e+07	2.373e+07	2.04234e+07	2.27167e+07	2.50876e+07	-1.21513e+08	-1.21302e+08	-1.21747e+08	-1.26734e+08	-1.07584e+08	-1.10376e+08	-1.24702e+08	-1.07325e+08	-1.19377e+08	-1.31836e+08	10	23	3	28	12	17	6	2	19	9	22	2.31231e+07	2.3083e+07	2.31677e+07	2.41167e+07	2.04725e+07	2.10039e+07
1911	454608	10	23	3	28	12	17	6	2	19	9	22	2.3123e+07	2.30833e+07	2.3168e+07	2.41165e+07	2.04725e+07	2.10038e+07	2.37298e+07	2.04233e+07	2.27165e+07	2.50879e+07	-1.21512e+08	-1.21304e+08	-1.21749e+08	-1.26733e+08	-1.07584e+08	-1.10376e+08	-1.24701e+08	-1.07325e+08	-1.19376e+08	-1.31838e+08	10	23	3	28	12	17	6	2	19	9	22	2.3123e+07	2.30833e+07	2.3168e+07	2.41165e+07	2.04725e+07	2.10038e+07
1911	454608	10	23	3	28	12	17	6	2	19	9	22	2.31229e+07	2.30836e+07	2.31684e+07	2.41163e+07	2.04726e+07	2.10037e+07	2.37296e+07	2.04232e+07	2.27163e+07	2.50882e+07	-1.21512e+08	-1.21305e+08	-1.21751e+08	-1.26732e+08	-1.07584e+08	-1.10375e+08	-1.247e+08	-1.07325e+08	-1.19375e+08	-1.31839e+08	10	23	3	28	12	17	6	2	19	9	22	2.31229e+07	2.30836e+07	2.31684e+07	2.41163e+07	2.04726e+07	2.10037e+07
1911	454609	10	23	3	28	12	17	6	2	19	9	22	2.31228e+07	2.30839e+07	2.31687e+07	2.41161e+07	2.04726e+07	2.10036e+07	2.37294e+07	2.04231e+07	2.27161e+07	2.50885e+07	-1.21511e+08	-1.21307e+08	-1.21752e+08	-1.26731e+08	-1.07584e+08	-1.10375e+08	-1.24699e+08	-1.07324e+08	-1.19374e+08	-1.31841e+08	10	23	3	28	12	17	6	2	19	9	22	2.31228e+07	2.30839e+07	2.31687e+07	2.41161e+07	2.04726e+07	2.10036e+07
1911	454610	10	23	3	28	12	17	6	2	19	9	22	2.31227e+07	2.30842e+07	2.3169e+07	2.41158e+07	2.04726e+07	2.10035e+07	2.37292e+07	2.04231e+07	2.27158e+07	2.50888e+07	-1.21511e+08	-1.21308e+08	-1.21754e+08	-1.2673e+08	-1.07584e+08	-1.10374e+08	-1.24698e+08	-1.07324e+08	-1.19373e+08	-1.31843e+08	10	23	3	28	12	17	6	2	19	9	22	2.31227e+07	2.30842e+07	2.3169e+07	2.41158e+07	2.04726e+07	2.10035e+07
1911	454610	10	23	3	28	12	17	6	2	19	9	22	2.31227e+07	2.30845e+07	2.31693e+07	2.41156e+07	2.04726e+07	2.10034e+07	2.3729e+07	2.0423e+07	2.27156e+07	2.50891e+07	-1.2151e+08	-1.2131e+08	-1.21756e+08	-1.26728e+08	-1.07584e+08	-1.10374e+08	-1.24697e+08	-1.07324e+08	-1.19371e+08	-1.31844e+08	10	23	3	28	12	17	6	2	19	9	22	2.31227e+07	2.30845e+07	2.31693e+07	2.41156e+07	2.04726e+07	2.10034e+07
1911	454610	10	23	3	28	12	17	6	2	19	9	22	2.31226e+07	2.30848e+07	2.31696e+07	2.41154e+07	2.04727e+07	2.10033e+07	2.37288e+07	2.04229e+07	2.27154e+07	2.50894e+07	-1.2151e+08	-1.21311e+08	-1.21757e+08	-1.26727e+08	-1.07585e+08	-1.10373e+08	-1.24696e+08	-1.07323e+08	-1.1937e+08	-1.31846e+08	10	23	3	28	12	17	6	2	19	9	22	2.31226e+07	2.30848e+07	2.31696e+07	2.41154e+07	2.04727e+07	2.10033e+07
1911	454611	10	23	3	28	12	17	6	2	19	9	22	2.31225e+07	2.30851e+07	2.31699e+07	2.41152e+07	2.04727e+07	2.10032e+07	2.37286e+07	2.04229e+07	2.27152e+07	2.50897e+07	-1.2151e+08	-1.21313e+08	-1.21759e+08	-1.26726e+08	-1.07585e+08	-1.10373e+08	-1.24694e+08	-1.07323e+08	-1.19369e+08	-1.31847e+08	10	23	3	28	12	17	6	2	19	9	22	2.31225e+07	2.30851e+07	2.31699e+07	2.41152e+07	2.04727e+07	2.10032e+07
1911	454612	10	23	3	28	12	17	6	2	19	9	22	2.31224e+07	2.30854e+07	2.31703e+07	2.41149e+07	2.04727e+07	2.10031e+07	2.37284e+07	2.04228e+07	2.2715e+07	2.509e+07	-1.21509e+08	-1.21314e+08	-1.21761e+08	-1.26725e+08	-1.07585e+08	-1.10372e+08	-1.24693e+08	-1.07322e+08	-1.19368e+08	-1.31849e+08	10	23	3	28	12	17	6	2	19	9	22	2.31224e+07	2.30854e+07	2.31703e+07	2.41149e+07	2.04727e+07	2.10031e+07
1911	454612	10	23	3	28	12	17	6	2	19	9	22	2.31223e+07	2.30857e+07	2.31706e+07	2.41147e+07	2.04727e+07	2.1003e+07	2.37282e+07	2.04227e+07	2.27147e+07	2.50904e+07	-1.21509e+08	-1.21316e+08	-1.21762e+08	-1.26724e+08	-1.07585e+08	-1.10371e+08	-1.24692e+08	-1.07322e+08	-1.19367e+08	-1.31851e+08	10	23	3	28	12	17	6	2	19	9	22	2.31223e+07	2.30857e+07	2.31706e+07	2.41147e+07	2.04727e+07	2.1003e+07
1911	454612	10	23	3	28	12	17	6	2	19	9	22	2.31223e+07	2.3086e+07	2.31709e+07	2.41145e+07	2.04728e+07	2.10029e+07	2.3728e+07	2.04226e+07	2.27145e+07	2.50907e+07	-1.21508e+08	-1.21318e+08	-1.21764e+08	-1.26722e+08	-1.07585e+08	-1.10371e+08	-1.24691e+08	-1.07322e+08	-1.19366e+08	-1.31852e+08	10	23	3	28	12	17	6	2	19	9	22	2.31222e+07	2.3086e+07	2.31709e+07	2.41145e+07	2.04728e+07	2.10029e+07
1911	454613	10	23	3	28	12	17	6	2	19	9	22	2.31222e+07	2.30862e+07	2.31712e+07	2.41143e+07	2.04728e+07	2.10028e+07	2.37277e+07	2.04226e+07	2.27143e+07	2.5091e+07	-1.21508e+08	-1.21319e+08	-1.21766e+08	-1.26721e+08	-1.07585e+08	-1.1037e+08	-1.2469e+08	-1.07321e+08	-1.19364e+08	-1.31854e+08	10	23	3	28	12	17	6	2	19	9	22	2.31222e+07	2.30863e+07	2.31712e+07	2.41143e+07	2.04728e+07	2.10028e+07
1911	454614	10	23	3	28	12	17	6	2	19	9	22	2.31221e+07	2.30865e+07	2.31715e+07	2.4114e+07	2.04728e+07	2.10027e+07	2.37275e+07	2.04225e+07	2.27141e+07	2.50913e+07	-1.21507e+08	-1.21321e+08	-1.21767e+08	-1.2672e+08	-1.07585e+08	-1.1037e+08	-1.24689e+08	-1.07321e+08	-1.19363e+08	-1.31856e+08	10	23	3	28	12	17	6	2	19	9	22	2.31221e+07	2.30865e+07	2.31715e+07	2.4114e+07	2.04728e+07	2.10027e+07
1911	454614	10	23	3	28	12	17	6	2	19	9	22	2.3122e+07	2.30868e+07	2.31718e+07	2.41138e+07	2.04728e+07	2.10026e+07	2.37273e+07	2.04224e+07	2.27138e+07	2.50916e+07	-1.21507e+08	-1.21322e+08	-1.21769e+08	-1.26719e+08	-1.07585e+08	-1.10369e+08	-1.24688e+08	-1.07321e+08	-1.19362e+08	-1.31857e+08	10	23	3	28	12	17	6	2	19	9	22	2.3122e+07	2.30868e+07	2.31718e+07	2.41138e+07	2.04728e+07	2.10026e+07
1911	454614	10	23	3	28	12	17	6	2	19	9	22	2.31219e+07	2.30871e+07	2.31722e+07	2.41136e+07	2.04729e+07	2.10025e+07	2.37271e+07	2.04224e+07	2.27136e+07	2.50919e+07	-1.21507e+08	-1.21324e+08	-1.21771e+08	-1.26718e+08	-1.07586e+08	-1.10369e+08	-1.24687e+08	-1.0732e+08	-1.19361e+08	-1.31859e+08	10	23	3	28	12	17	6	2	19	9	22	2.31219e+07	2.30871e+07	2.31722e+07	2.41136e+07	2.04729e+07	2.10025e+07
1911	454615	10	23	3	28	12	17	6	2	19	9	22	2.31218e+07	2.30874e+07	2.31725e+07	2.41134e+07	2.04729e+07	2.10024e+07	2.37269e+07	2.04223e+07	2.27134e+07	2.50922e+07	-1.21506e+08	-1.21325e+08	-1.21772e+08	-1.26717e+08	-1.07586e+08	-1.10368e+08	-1.24686e+08	-1.0732e+08	-1.1936e+08	-1.31861e+08	10	23	3	28	12	17	6	2	19	9	22	2.31218e+07	2.30874e+07	2.31725e+07	2.41134e+07	2.04729e+07	2.10024e+07
1911	454616	10	23	3	28	12	17	6	2	19	9	22	2.31218e+07	2.30877e+07	2.31728e+07	2.41131e+07	2.04729e+07	2.10023e+07	2.37267e+07	2.04222e+07	2.27132e+07	2.50925e+07	-1.21506e+08	-1.21327e+08	-1.21774e+08	-1.26715e+08	-1.07586e+08	-1.10368e+08	-1.24685e+08	-1.07319e+08	-1.19359e+08	-1.31862e+08	10	23	3	28	12	17	6	2	19	9	22	2.31218e+07	2.30877e+07	2.31728e+07	2.41131e+07	2.04729e+07	2.10023e+07
1911	454616	10	23	3	28	12	17	6	2	19	9	22	2.31217e+07	2.3088e+07	2.31731e+07	2.41129e+07	2.04729e+07	2.10022e+07	2.37265e+07	2.04221e+07	2.27129e+07	2.50928e+07	-1.21505e+08	-1.21328e+08	-1.21776e+08	-1.26714e+08	-1.07586e+08	-1.10367e+08	-1.24684e+08	-1.07319e+08	-1.19357e+08	-1.31864e+08	10	23	3	28	12	17	6	2	19	9	22	2.31217e+07	2.3088e+07	2.31731e+07	2.41129e+07	2.04729e+07	2.10022e+07
1911	454616	10	23	3	28	12	17	6	2	19	9	22	2.31216e+07	2.30883e+07	2.31734e+07	2.41127e+07	2.0473e+07	2.10021e+07	2.37263e+07	2.04221e+07	2.27127e+07	2.50932e+07	-1.21505e+08	-1.2133e+08	-1.21777e+08	-1.26713e+08	-1.07586e+08	-1.10367e+08	-1.24683e+08	-1.07319e+08	-1.19356e+08	-1.31865e+08	10	23	3	28	12	17	6	2	19	9	22	2.31216e+07	2.30883e+07	2.31734e+07	2.41127e+07	2.0473e+07	2.10021e+07
1911	454617	10	23	3	28	12	17	6	2	19	9	22	2.31215e+07	2.30886e+07	2.31738e+07	2.41125e+07	2.0473e+07	2.1002e+07	2.37261e+07	2.0422e+07	2.27125e+07	2.50935e+07	-1.21504e+08	-1.21331e+08	-1.21779e+08	-1.26712e+08	-1.07586e+08	-1.10366e+08	-1.24682e+08	-1.07318e+08	-1.19355e+08	-1.31867e+08	10	23	3	28	12	17	6	2	19	9	22	2.31215e+07	2.30886e+07	2.31738e+07	2.41125e+07	2.0473e+07	2.1002e+07
1911	454618	10	23	3	28	12	17	6	2	19	9	22	2.31214e+07	2.30889e+07	2.31741e+07	2.41122e+07	2.0473e+07	2.10019e+07	2.37259e+07	2.04219e+07	2.27123e+07	2.50938e+07	-1.21504e+08	-1.21333e+08	-1.21781e+08	-1.26711e+08	-1.07586e+08	-1.10366e+08	-1.24681e+08	-1.07318e+08	-1.19354e+08	-1.31869e+08	10	23	3	28	12	17	6	2	19	9	22	2.31214e+07	2.30889e+07	2.31741e+07	2.41122e+07	2.0473e+07	2.10019e+07
1911	454618	10	23	3	28	12	17	6	2	19	9	22	2.31214e+07	2.30892e+07	2.31744e+07	2.4112e+07	2.0473e+07	2.10018e+07	2.37257e+07	2.04219e+07	2.27121e+07	2.50941e+07	-1.21504e+08	-1.21335e+08	-1.21782e+08	-1.26709e+08	-1.07587e+08	-1.10365e+08	-1.24679e+08	-1.07318e+08	-1.19353e+08	-1.3187e+08	10	23	3	28	12	17	6	2	19	9	22	2.31214e+07	2.30892e+07	2.31744e+07	2.4112e+07	2.0473e+07	2.10018e+07
1911	454618	10	23	3	28	12	17	6	2	19	9	22	2.31213e+07	2.30895e+07	2.31747e+07	2.41118e+07	2.04731e+07	2.10017e+07	2.37255e+07	2.04218e+07	2.27118e+07	2.50944e+07	-1.21503e+08	-1.21336e+08	-1.21784e+08	-1.26708e+08	-1.07587e+08	-1.10365e+08	-1.24678e+08	-1.07317e+08	-1.19351e+08	-1.31872e+08	10	23	3	28	12	17	6	2	19	9	22	2.31213e+07	2.30895e+07	2.31747e+07	2.41118e+07	2.04731e+07	2.10017e+07
1911	454619	10	23	3	28	12	17	6	2	19	9	22	2.31212e+07	2.30898e+07	2.3175e+07	2.41116e+07	2.04731e+07	2.10016e+07	2.37253e+07	2.04217e+07	2.27116e+07	2.50947e+07	-1.21503e+08	-1.21338e+08	-1.21786e+08	-1.26707e+08	-1.07587e+08	-1.10364e+08	-1.24677e+08	-1.07317e+08	-1.1935e+08	-1.31874e+08	10	23	3	28	12	17	6	2	19	9	22	2.31212e+07	2.30898e+07	2.3175e+07	2.41116e+07	2.04731e+07	2.10016e+07
1911	454620	10	23	3	28	12	17	6	2	19	9	22	2.31211e+07	2.30901e+07	2.31753e+07	2.41113e+07	2.04731e+07	2.10015e+07	2.37251e+07	2.04216e+07	2.27114e+07	2.5095e+07	-1.21502e+08	-1.21339e+08	-1.21787e+08	-1.26706e+08	-1.07587e+08	-1.10364e+08	-1.24676e+08	-1.07316e+08	-1.19349e+08	-1.31875e+08	10	23	3	28	12	17	6	2	19	9	22	2.31211e+07	2.30901e+07	2.31753e+07	2.41113e+07	2.04731e+07	2.10015e+07
1911	454620	10	23	3	28	12	17	6	2	19	9	22	2.3121e+07	2.30904e+07	2.31757e+07	2.41111e+07	2.04731e+07	2.10014e+07	2.37249e+07	2.04216e+07	2.27112e+07	2.50953e+07	-1.21502e+08	-1.21341e+08	-1.21789e+08	-1.26705e+08	-1.07587e+08	-1.10363e+08	-1.24675e+08	-1.07316e+08	-1.19348e+08	-1.31877e+08	10	23	3	28	12	17	6	2	19	9	22	2.3121e+07	2.30904e+07	2.31757e+07	2.41111e+07	2.04731e+07	2.10014e+07
1911	454620	10	23	3	28	12	17	6	2	19	9	22	2.31209e+07	2.30907e+07	2.3176e+07	2.41109e+07	20473159	2.10013e+07	2.37247e+07	2.04215e+07	2.27109e+07	2.50956e+07	-1.21501e+08	-1.21342e+08	-1.21791e+08	-1.26704e+08	-1.07587e+08	-1.10363e+08	-1.24674e+08	-1.07316e+08	-1.19347e+08	-1.31878e+08	10	23	3	28	12	17	6	2	19	9	22	2.31209e+07	2.30907e+07	2.3176e+07	2.41109e+07	2.04732e+07	2.10013e+07
1911	454621	10	23	3	28	12	17	6	2	19	9	22	2.31209e+07	2.3091e+07	2.31763e+07	2.41107e+07	2.04732e+07	2.10012e+07	2.37245e+07	2.04214e+07	2.27107e+07	2.5096e+07	-1.21501e+08	-1.21344e+08	-1.21792e+08	-1.26702e+08	-1.07587e+08	-1.10362e+08	-1.24673e+08	-1.07315e+08	-1.19346e+08	-1.3188e+08	10	23	3	28	12	17	6	2	19	9	22	2.31209e+07	2.3091e+07	2.31763e+07	2.41107e+07	2.04732e+07	2.10012e+07
1911	454622	10	23	3	28	12	17	6	2	19	9	22	2.31208e+07	2.30913e+07	2.31766e+07	2.41104e+07	2.04732e+07	2.10011e+07	2.37243e+07	2.04214e+07	2.27105e+07	2.50963e+07	-1.21501e+08	-1.21345e+08	-1.21794e+08	-1.26701e+08	-1.07587e+08	-1.10362e+08	-1.24672e+08	-1.07315e+08	-1.19344e+08	-1.31882e+08	10	23	3	28	12	17	6	2	19	9	22	2.31208e+07	2.30913e+07	2.31766e+07	2.41104e+07	2.04732e+07	2.10011e+07
1911	454622	10	23	3	28	12	17	6	2	19	9	22	2.31207e+07	2.30915e+07	2.31769e+07	2.41102e+07	2.04732e+07	2.1001e+07	2.37241e+07	2.04213e+07	2.27103e+07	2.50966e+07	-1.215e+08	-1.21347e+08	-1.21796e+08	-1.267e+08	-1.07588e+08	-1.10361e+08	-1.24671e+08	-1.07315e+08	-1.19343e+08	-1.31883e+08	10	23	3	28	12	17	6	2	19	9	22	2.31207e+07	2.30916e+07	2.31769e+07	2.41102e+07	2.04732e+07	2.1001e+07
1911	454622	10	23	3	28	12	17	6	2	19	9	22	2.31206e+07	2.30918e+07	2.31772e+07	2.411e+07	2.04733e+07	2.10009e+07	2.37239e+07	2.04212e+07	2.27101e+07	2.50969e+07	-1.215e+08	-1.21348e+08	-1.21797e+08	-1.26699e+08	-1.07588e+08	-1.10361e+08	-1.2467e+08	-1.07314e+08	-1.19342e+08	-1.31885e+08	10	23	3	28	12	17	6	2	19	9	22	2.31206e+07	2.30918e+07	2.31772e+07	2.411e+07	2.04733e+07	2.10009e+07
1911	454623	10	23	3	28	12	17	6	2	19	9	22	2.31205e+07	2.30921e+07	2.31776e+07	2.41098e+07	2.04733e+07	2.10008e+07	2.37237e+07	2.04211e+07	2.27098e+07	2.50972e+07	-1.21499e+08	-1.2135e+08	-1.21799e+08	-1.26698e+08	-1.07588e+08	-1.1036e+08	-1.24669e+08	-1.07314e+08	-1.19341e+08	-1.31887e+08	10	23	3	28	12	17	6	2	19	9	22	2.31205e+07	2.30921e+07	2.31776e+07	2.41098e+07	2.04733e+07	2.10008e+07
1911	454624	10	23	3	28	12	17	6	2	19	9	22	2.31205e+07	2.30924e+07	2.31779e+07	2.41095e+07	2.04733e+07	2.10007e+07	2.37235e+07	2.04211e+07	2.27096e+07	2.50975e+07	-1.21499e+08	-1.21352e+08	-1.21801e+08	-1.26696e+08	-1.07588e+08	-1.1036e+08	-1.24668e+08	-1.07313e+08	-1.1934e+08	-1.31888e+08	10	23	3	28	12	17	6	2	19	9	22	2.31205e+07	2.30924e+07	2.31779e+07	2.41095e+07	2.04733e+07	2.10007e+07
1911	454624	10	23	3	28	12	17	6	2	19	9	22	2.31204e+07	2.30927e+07	2.31782e+07	2.41093e+07	2.04733e+07	2.10006e+07	2.37233e+07	2.0421e+07	2.27094e+07	2.50978e+07	-1.21498e+08	-1.21353e+08	-1.21802e+08	-1.26695e+08	-1.07588e+08	-1.10359e+08	-1.24667e+08	-1.07313e+08	-1.19339e+08	-1.3189e+08	10	23	3	28	12	17	6	2	19	9	22	2.31204e+07	2.30927e+07	2.31782e+07	2.41093e+07	2.04733e+07	2.10006e+07
1911	454624	10	23	3	28	12	17	6	2	19	9	22	2.31203e+07	2.3093e+07	2.31785e+07	2.41091e+07	2.04734e+07	2.10005e+07	2.37231e+07	2.04209e+07	2.27092e+07	2.50981e+07	-1.21498e+08	-1.21355e+08	-1.21804e+08	-1.26694e+08	-1.07588e+08	-1.10358e+08	-1.24666e+08	-1.07313e+08	-1.19338e+08	-1.31892e+08	10	23	3	28	12	17	6	2	19	9	22	2.31203e+07	2.3093e+07	2.31785e+07	2.41091e+07	2.04734e+07	2.10005e+07
1911	454625	10	23	3	28	12	17	6	2	19	9	22	2.31202e+07	2.30933e+07	2.31788e+07	2.41089e+07	2.04734e+07	2.10004e+07	2.37229e+07	2.04209e+07	2.2709e+07	2.50984e+07	-1.21498e+08	-1.21356e+08	-1.21806e+08	-1.26693e+08	-1.07588e+08	-1.10358e+08	-1.24664e+08	-1.07312e+08	-1.19336e+08	-1.31893e+08	10	23	3	28	12	17	6	2	19	9	22	2.31202e+07	2.30933e+07	2.31788e+07	2.41089e+07	2.04734e+07	2.10004e+07
1911	454626	10	23	3	28	12	17	6	2	19	9	22	2.31201e+07	2.30936e+07	2.31792e+07	2.41086e+07	2.04734e+07	2.10003e+07	2.37226e+07	2.04208e+07	2.27087e+07	2.50988e+07	-1.21497e+08	-1.21358e+08	-1.21807e+08	-1.26692e+08	-1.07589e+08	-1.10357e+08	-1.24663e+08	-1.07312e+08	-1.19335e+08	-1.31895e+08	10	23	3	28	12	17	6	2	19	9	22	2.31201e+07	2.30936e+07	2.31792e+07	2.41086e+07	2.04734e+07	2.10003e+07
1911	454626	10	23	3	28	12	17	6	2	19	9	22	2.31201e+07	2.30939e+07	2.31795e+07	2.41084e+07	2.04734e+07	2.10002e+07	2.37224e+07	2.04207e+07	2.27085e+07	2.50991e+07	-1.21497e+08	-1.21359e+08	-1.21809e+08	-1.26691e+08	-1.07589e+08	-1.10357e+08	-1.24662e+08	-1.07312e+08	-1.19334e+08	-1.31896e+08	10	23	3	28	12	17	6	2	19	9	22	2.31201e+07	2.30939e+07	2.31795e+07	2.41084e+07	2.04734e+07	2.10002e+07
1911	454626	10	23	3	28	12	17	6	2	19	9	22	2.312e+07	2.30942e+07	2.31798e+07	2.41082e+07	2.04735e+07	2.10001e+07	2.37222e+07	2.04206e+07	2.27083e+07	2.50994e+07	-1.21496e+08	-1.21361e+08	-1.21811e+08	-1.26689e+08	-1.07589e+08	-1.10356e+08	-1.24661e+08	-1.07311e+08	-1.19333e+08	-1.31898e+08	10	23	3	28	12	17	6	2	19	9	22	2.312e+07	2.30942e+07	2.31798e+07	2.41082e+07	2.04735e+07	2.10001e+07
1911	454627	10	23	3	28	12	17	6	2	19	9	22	2.31199e+07	2.30945e+07	2.31801e+07	2.4108e+07	2.04735e+07	2.1e+07	2.3722e+07	2.04206e+07	2.27081e+07	2.50997e+07	-1.21496e+08	-1.21362e+08	-1.21812e+08	-1.26688e+08	-1.07589e+08	-1.10356e+08	-1.2466e+08	-1.07311e+08	-1.19332e+08	-1.319e+08	10	23	3	28	12	17	6	2	19	9	22	2.31199e+07	2.30945e+07	2.31801e+07	2.4108e+07	2.04735e+07	2.1e+07
1911	454628	10	23	3	28	12	17	6	2	19	9	22	2.31198e+07	2.30948e+07	2.31804e+07	2.41077e+07	2.04735e+07	2.09999e+07	2.37218e+07	2.04205e+07	2.27078e+07	2.51e+07	-1.21496e+08	-1.21364e+08	-1.21814e+08	-1.26687e+08	-1.07589e+08	-1.10355e+08	-1.24659e+08	-1.0731e+08	-1.19331e+08	-1.31901e+08	10	23	3	28	12	17	6	2	19	9	22	2.31198e+07	2.30948e+07	2.31804e+07	2.41077e+07	2.04735e+07	2.09999e+07
1911	454628	10	23	3	28	12	17	6	2	19	9	22	2.31197e+07	2.30951e+07	2.31807e+07	2.41075e+07	2.04735e+07	2.09998e+07	2.37216e+07	2.04204e+07	2.27076e+07	2.51003e+07	-1.21495e+08	-1.21366e+08	-1.21816e+08	-1.26686e+08	-1.07589e+08	-1.10355e+08	-1.24658e+08	-1.0731e+08	-1.19329e+08	-1.31903e+08	10	23	3	28	12	17	6	2	19	9	22	2.31197e+07	2.30951e+07	2.31807e+07	2.41075e+07	2.04735e+07	2.09998e+07
1911	454628	10	23	3	28	12	17	6	2	19	9	22	2.31197e+07	2.30954e+07	2.31811e+07	2.41073e+07	2.04736e+07	2.09997e+07	2.37214e+07	2.04204e+07	2.27074e+07	2.51006e+07	-1.21495e+08	-1.21367e+08	-1.21817e+08	-1.26685e+08	-1.07589e+08	-1.10354e+08	-1.24657e+08	-1.0731e+08	-1.19328e+08	-1.31905e+08	10	23	3	28	12	17	6	2	19	9	22	2.31197e+07	2.30954e+07	2.31811e+07	2.41073e+07	2.04736e+07	2.09997e+07
1911	454629	10	23	3	28	12	17	6	2	19	9	22	2.31196e+07	2.30957e+07	2.31814e+07	2.41071e+07	2.04736e+07	2.09996e+07	2.37212e+07	2.04203e+07	2.27072e+07	2.51009e+07	-1.21494e+08	-1.21369e+08	-1.21819e+08	-1.26683e+08	-1.07589e+08	-1.10354e+08	-1.24656e+08	-1.07309e+08	-1.19327e+08	-1.31906e+08	10	23	3	28	12	17	6	2	19	9	22	2.31196e+07	2.30957e+07	2.31814e+07	2.41071e+07	2.04736e+07	2.09996e+07
1911	454630	10	23	3	28	12	17	6	2	19	9	22	2.31195e+07	2.3096e+07	2.31817e+07	2.41068e+07	2.04736e+07	2.09995e+07	2.3721e+07	2.04202e+07	2.2707e+07	2.51012e+07	-1.21494e+08	-1.2137e+08	-1.21821e+08	-1.26682e+08	-1.0759e+08	-1.10353e+08	-1.24655e+08	-1.07309e+08	-1.19326e+08	-1.31908e+08	10	23	3	28	12	17	6	2	19	9	22	2.31195e+07	2.3096e+07	2.31817e+07	2.41068e+07	2.04736e+07	2.09995e+07
1911	454630	10	23	3	28	12	17	6	2	19	9	22	2.31194e+07	2.30963e+07	2.3182e+07	2.41066e+07	2.04737e+07	2.09994e+07	2.37208e+07	2.04201e+07	2.27067e+07	2.51016e+07	-1.21493e+08	-1.21372e+08	-1.21822e+08	-1.26681e+08	-1.0759e+08	-1.10353e+08	-1.24654e+08	-1.07309e+08	-1.19325e+08	-1.3191e+08	10	23	3	28	12	17	6	2	19	9	22	2.31194e+07	2.30963e+07	2.3182e+07	2.41066e+07	2.04736e+07	2.09994e+07
1911	454630	10	23	3	28	12	17	6	2	19	9	22	2.31193e+07	2.30966e+07	2.31823e+07	2.41064e+07	2.04737e+07	2.09993e+07	2.37206e+07	2.04201e+07	2.27065e+07	2.51019e+07	-1.21493e+08	-1.21373e+08	-1.21824e+08	-1.2668e+08	-1.0759e+08	-1.10352e+08	-1.24653e+08	-1.07308e+08	-1.19324e+08	-1.31911e+08	10	23	3	28	12	17	6	2	19	9	22	2.31193e+07	2.30966e+07	2.31823e+07	2.41064e+07	2.04737e+07	2.09993e+07
1911	454631	10	23	3	28	12	17	6	2	19	9	22	2.31193e+07	2.30969e+07	2.31827e+07	2.41062e+07	2.04737e+07	2.09992e+07	2.37204e+07	2.042e+07	2.27063e+07	2.51022e+07	-1.21493e+08	-1.21375e+08	-1.21826e+08	-1.26679e+08	-1.0759e+08	-1.10352e+08	-1.24652e+08	-1.07308e+08	-1.19322e+08	-1.31913e+08	10	23	3	28	12	17	6	2	19	9	22	2.31193e+07	2.30969e+07	2.31827e+07	2.41061e+07	2.04737e+07	2.09992e+07
1911	454632	10	23	3	28	12	17	6	2	19	9	22	2.31192e+07	2.30972e+07	2.3183e+07	2.41059e+07	2.04737e+07	2.09991e+07	2.37202e+07	2.04199e+07	2.27061e+07	2.51025e+07	-1.21492e+08	-1.21376e+08	-1.21827e+08	-1.26677e+08	-1.0759e+08	-1.10351e+08	-1.2465e+08	-1.07307e+08	-1.19321e+08	-1.31914e+08	10	23	3	28	12	17	6	2	19	9	22	2.31192e+07	2.30972e+07	2.3183e+07	2.41059e+07	2.04737e+07	2.09991e+07
1911	454632	10	23	3	28	12	17	6	2	19	9	22	2.31191e+07	2.30974e+07	2.31833e+07	2.41057e+07	2.04738e+07	2.0999e+07	2.372e+07	2.04199e+07	2.27059e+07	2.51028e+07	-1.21492e+08	-1.21378e+08	-1.21829e+08	-1.26676e+08	-1.0759e+08	-1.10351e+08	-1.24649e+08	-1.07307e+08	-1.1932e+08	-1.31916e+08	10	23	3	28	12	17	6	2	19	9	22	2.31191e+07	2.30974e+07	2.31833e+07	2.41057e+07	2.04738e+07	2.0999e+07
1911	454632	10	23	3	28	12	17	6	2	19	9	22	2.3119e+07	2.30977e+07	2.31836e+07	2.41055e+07	2.04738e+07	2.09989e+07	2.37198e+07	2.04198e+07	2.27056e+07	2.51031e+07	-1.21491e+08	-1.21379e+08	-1.21831e+08	-1.26675e+08	-1.0759e+08	-1.1035e+08	-1.24648e+08	-1.07307e+08	-1.19319e+08	-1.31918e+08	10	23	3	28	12	17	6	2	19	9	22	2.3119e+07	2.30977e+07	2.31836e+07	2.41055e+07	2.04738e+07	2.09989e+07
1911	454633	10	23	3	28	12	17	6	2	19	9	22	2.3119e+07	2.3098e+07	2.31839e+07	2.41052e+07	2.04738e+07	2.09988e+07	2.37196e+07	2.04197e+07	2.27054e+07	2.51034e+07	-1.21491e+08	-1.21381e+08	-1.21832e+08	-1.26674e+08	-1.07591e+08	-1.1035e+08	-1.24647e+08	-1.07306e+08	-1.19318e+08	-1.31919e+08	10	23	3	28	12	17	6	2	19	9	22	2.31189e+07	2.3098e+07	2.31839e+07	2.41052e+07	2.04738e+07	2.09988e+07
1911	454634	10	23	3	28	12	17	6	2	19	9	22	2.31189e+07	2.30983e+07	2.31842e+07	2.4105e+07	2.04738e+07	2.09987e+07	2.37194e+07	2.04196e+07	2.27052e+07	2.51037e+07	-1.21491e+08	-1.21383e+08	-1.21834e+08	-1.26673e+08	-1.07591e+08	-1.10349e+08	-1.24646e+08	-1.07306e+08	-1.19317e+08	-1.31921e+08	10	23	3	28	12	17	6	2	19	9	22	2.31189e+07	2.30983e+07	2.31842e+07	2.4105e+07	2.04738e+07	2.09987e+07
1911	454634	10	23	3	28	12	17	6	2	19	9	22	2.31188e+07	2.30986e+07	2.31846e+07	2.41048e+07	2.04739e+07	2.09986e+07	2.37192e+07	2.04196e+07	2.2705e+07	2.51041e+07	-1.2149e+08	-1.21384e+08	-1.21836e+08	-1.26672e+08	-1.07591e+08	-1.10349e+08	-1.24645e+08	-1.07306e+08	-1.19315e+08	-1.31923e+08	10	23	3	28	12	17	6	2	19	9	22	2.31188e+07	2.30986e+07	2.31846e+07	2.41048e+07	2.04739e+07	2.09986e+07
1911	454634	10	23	3	28	12	17	6	2	19	9	22	2.31187e+07	2.30989e+07	2.31849e+07	2.41046e+07	2.04739e+07	2.09985e+07	2.3719e+07	2.04195e+07	2.27048e+07	2.51044e+07	-1.2149e+08	-1.21386e+08	-1.21837e+08	-1.2667e+08	-1.07591e+08	-1.10348e+08	-1.24644e+08	-1.07305e+08	-1.19314e+08	-1.31924e+08	10	23	3	28	12	17	6	2	19	9	22	2.31187e+07	2.30989e+07	2.31849e+07	2.41046e+07	2.04739e+07	2.09985e+07
1911	454635	10	23	3	28	12	17	6	2	19	9	22	2.31186e+07	2.30992e+07	2.31852e+07	2.41043e+07	2.04739e+07	2.09984e+07	2.37188e+07	2.04194e+07	2.27045e+07	2.51047e+07	-1.21489e+08	-1.21387e+08	-1.21839e+08	-1.26669e+08	-1.07591e+08	-1.10348e+08	-1.24643e+08	-1.07305e+08	-1.19313e+08	-1.31926e+08	10	23	3	28	12	17	6	2	19	9	22	2.31186e+07	2.30992e+07	2.31852e+07	2.41043e+07	2.04739e+07	2.09984e+07
1911	454636	10	23	3	28	12	17	6	2	19	9	22	2.31186e+07	2.30995e+07	2.31855e+07	2.41041e+07	2.04739e+07	2.09983e+07	2.37185e+07	2.04194e+07	2.27043e+07	2.5105e+07	-1.21489e+08	-1.21389e+08	-1.21841e+08	-1.26668e+08	-1.07591e+08	-1.10347e+08	-1.24642e+08	-1.07304e+08	-1.19312e+08	-1.31928e+08	10	23	3	28	12	17	6	2	19	9	22	2.31186e+07	2.30995e+07	2.31855e+07	2.41041e+07	2.04739e+07	2.09983e+07
1911	454636	9	23	3	28	12	17	6	2	19	9	2.31185e+07	2.30998e+07	2.31858e+07	2.41039e+07	2.0474e+07	2.09982e+07	2.37183e+07	2.04193e+07	2.27041e+07	-1.21488e+08	-1.2139e+08	-1.21842e+08	-1.26667e+08	-1.07591e+08	-1.10346e+08	-1.24641e+08	-1.07304e+08	-1.19311e+08	9	23	3	28	12	17	6	2	19	9	2.31185e+07	2.30998e+07	2.31858e+07	2.41039e+07	2.0474e+07	2.09982e+07	2.37183e+07	2.04193e+07	2.27041e+07	-9.46663e+07
1911	454636	9	23	3	28	12	17	6	2	19	9	2.31184e+07	2.31001e+07	2.31861e+07	2.41037e+07	2.0474e+07	2.09981e+07	2.37181e+07	2.04192e+07	2.27039e+07	-1.21488e+08	-1.21392e+08	-1.21844e+08	-1.26666e+08	-1.07592e+08	-1.10346e+08	-1.2464e+08	-1.07304e+08	-1.1931e+08	9	23	3	28	12	17	6	2	19	9	2.31184e+07	2.31001e+07	2.31861e+07	2.41037e+07	2.0474e+07	2.09981e+07	2.37181e+07	2.04192e+07	2.27039e+07	-9.4666e+07
1911	454637	9	23	3	28	12	17	6	2	19	9	2.31183e+07	2.31004e+07	2.31865e+07	2.41034e+07	2.0474e+07	2.0998e+07	2.37179e+07	2.04192e+07	2.27037e+07	-1.21488e+08	-1.21393e+08	-1.21846e+08	-1.26664e+08	-1.07592e+08	-1.10345e+08	-1.24639e+08	-1.07303e+08	-1.19309e+08	9	23	3	28	12	17	6	2	19	9	2.31183e+07	2.31004e+07	2.31865e+07	2.41034e+07	2.0474e+07	2.0998e+07	2.37179e+07	2.04191e+07	2.27037e+07	-9.46656e+07
1911	454638	9	23	3	28	12	17	6	2	19	9	2.31182e+07	2.31007e+07	2.31868e+07	2.41032e+07	2.0474e+07	2.09979e+07	2.37177e+07	2.04191e+07	2.27034e+07	-1.21487e+08	-1.21395e+08	-1.21847e+08	-1.26663e+08	-1.07592e+08	-1.10345e+08	-1.24637e+08	-1.07303e+08	-1.19307e+08	9	23	3	28	12	17	6	2	19	9	2.31182e+07	2.31007e+07	2.31868e+07	2.41032e+07	2.0474e+07	2.09979e+07	2.37177e+07	2.04191e+07	2.27034e+07	-9.46653e+07
1911	454638	9	23	3	28	12	17	6	2	19	9	2.31182e+07	23101004	2.31871e+07	2.4103e+07	2.04741e+07	2.09978e+07	2.37175e+07	2.0419e+07	2.27032e+07	-1.21487e+08	-1.21397e+08	-1.21849e+08	-1.26662e+08	-1.07592e+08	-1.10344e+08	-1.24636e+08	-1.07303e+08	-1.19306e+08	9	23	3	28	12	17	6	2	19	9	2.31182e+07	2.3101e+07	2.31871e+07	2.4103e+07	2.04741e+07	2.09978e+07	2.37175e+07	2.0419e+07	2.27032e+07	-9.4665e+07
1911	454638	9	23	3	28	12	17	6	2	19	9	2.31181e+07	2.31013e+07	2.31874e+07	2.41028e+07	2.04741e+07	2.09977e+07	2.37173e+07	2.04189e+07	2.2703e+07	-1.21486e+08	-1.21398e+08	-1.21851e+08	-1.26661e+08	-1.07592e+08	-1.10344e+08	-1.24635e+08	-1.07302e+08	-1.19305e+08	9	23	3	28	12	17	6	2	19	9	2.31181e+07	2.31013e+07	2.31874e+07	2.41028e+07	2.04741e+07	2.09977e+07	2.37173e+07	2.04189e+07	2.2703e+07	-9.46647e+07
1911	454639	9	23	3	28	12	17	6	2	19	9	2.3118e+07	2.31016e+07	2.31877e+07	2.41025e+07	2.04741e+07	2.09976e+07	2.37171e+07	2.04189e+07	2.27028e+07	-1.21486e+08	-1.214e+08	-1.21852e+08	-1.2666e+08	-1.07592e+08	-1.10343e+08	-1.24634e+08	-1.07302e+08	-1.19304e+08	9	23	3	28	12	17	6	2	19	9	2.3118e+07	2.31016e+07	2.31877e+07	2.41025e+07	2.04741e+07	2.09976e+07	2.37171e+07	2.04189e+07	2.27028e+07	-9.46644e+07
1911	454640	9	23	3	28	12	17	6	2	19	9	2.31179e+07	2.31019e+07	2.3188e+07	2.41023e+07	2.04742e+07	2.09975e+07	2.37169e+07	2.04188e+07	2.27026e+07	-1.21486e+08	-1.21401e+08	-1.21854e+08	-1.26659e+08	-1.07592e+08	-1.10343e+08	-1.24633e+08	-1.07302e+08	-1.19303e+08	9	23	3	28	12	17	6	2	19	9	2.31179e+07	2.31019e+07	2.3188e+07	2.41023e+07	2.04742e+07	2.09975e+07	2.37169e+07	2.04188e+07	2.27026e+07	-9.4664e+07
1911	454640	9	23	3	28	12	17	6	2	19	9	2.31178e+07	2.31022e+07	2.31884e+07	2.41021e+07	2.04742e+07	2.09974e+07	2.37167e+07	2.04187e+07	2.27023e+07	-1.21485e+08	-1.21403e+08	-1.21856e+08	-1.26657e+08	-1.07593e+08	-1.10342e+08	-1.24632e+08	-1.07301e+08	-1.19302e+08	9	23	3	28	12	17	6	2	19	9	2.31178e+07	2.31022e+07	2.31884e+07	2.41021e+07	2.04742e+07	2.09974e+07	2.37167e+07	2.04187e+07	2.27023e+07	-9.46637e+07
1911	454640	9	23	3	28	12	17	6	2	19	9	2.31178e+07	2.31025e+07	2.31887e+07	2.41019e+07	2.04742e+07	2.09973e+07	2.37165e+07	2.04187e+07	2.27021e+07	-1.21485e+08	-1.21404e+08	-1.21857e+08	-1.26656e+08	-1.07593e+08	-1.10342e+08	-1.24631e+08	-1.07301e+08	-1.193e+08	9	23	3	28	12	17	6	2	19	9	2.31178e+07	2.31025e+07	2.31887e+07	2.41019e+07	2.04742e+07	2.09973e+07	2.37165e+07	2.04187e+07	2.27021e+07	-9.46634e+07
1911	454641	9	23	3	28	12	17	6	2	19	9	2.31177e+07	2.31028e+07	2.3189e+07	2.41017e+07	2.04742e+07	2.09972e+07	2.37163e+07	2.04186e+07	2.27019e+07	-1.21484e+08	-1.21406e+08	-1.21859e+08	-1.26655e+08	-1.07593e+08	-1.10341e+08	-1.2463e+08	-1.073e+08	-1.19299e+08	9	23	3	28	12	17	6	2	19	9	2.31177e+07	2.31028e+07	2.3189e+07	2.41016e+07	2.04742e+07	2.09972e+07	2.37163e+07	2.04186e+07	2.27019e+07	-9.46631e+07
1911	454642	9	23	3	28	12	17	6	2	19	9	2.31176e+07	2.31031e+07	2.31893e+07	2.41014e+07	2.04743e+07	2.09971e+07	2.37161e+07	2.04185e+07	2.27017e+07	-1.21484e+08	-1.21408e+08	-1.21861e+08	-1.26654e+08	-1.07593e+08	-1.10341e+08	-1.24629e+08	-1.073e+08	-1.19298e+08	9	23	3	28	12	17	6	2	19	9	2.31176e+07	2.31031e+07	2.31893e+07	2.41014e+07	2.04743e+07	2.09971e+07	2.37161e+07	2.04185e+07	2.27017e+07	-9.46628e+07
1911	454642	9	23	3	28	12	17	6	2	19	9	2.31175e+07	2.31034e+07	2.31896e+07	2.41012e+07	2.04743e+07	2.0997e+07	2.37159e+07	2.04184e+07	2.27014e+07	-1.21483e+08	-1.21409e+08	-1.21862e+08	-1.26653e+08	-1.07593e+08	-1.1034e+08	-1.24628e+08	-1.073e+08	-1.19297e+08	9	23	3	28	12	17	6	2	19	9	2.31175e+07	2.31034e+07	2.31896e+07	2.41012e+07	2.04743e+07	2.0997e+07	2.37159e+07	2.04184e+07	2.27014e+07	-9.46624e+07
1911	454642	9	23	3	28	12	17	6	2	19	9	2.31175e+07	2.31037e+07	2.31899e+07	2.4101e+07	2.04743e+07	2.09969e+07	2.37157e+07	2.04184e+07	2.27012e+07	-1.21483e+08	-1.21411e+08	-1.21864e+08	-1.26651e+08	-1.07593e+08	-1.1034e+08	-1.24627e+08	-1.07299e+08	-1.19296e+08	9	23	3	28	12	17	6	2	19	9	2.31175e+07	2.31037e+07	2.31899e+07	2.4101e+07	2.04743e+07	2.09969e+07	2.37157e+07	2.04184e+07	2.27012e+07	-9.46621e+07
1911	454643	9	23	3	28	12	17	6	2	19	9	2.31174e+07	2.3104e+07	2.31903e+07	2.41008e+07	2.04743e+07	2.09969e+07	2.37155e+07	2.04183e+07	2.2701e+07	-1.21483e+08	-1.21412e+08	-1.21866e+08	-1.2665e+08	-1.07593e+08	-1.10339e+08	-1.24626e+08	-1.07299e+08	-1.19295e+08	9	23	3	28	12	17	6	2	19	9	2.31174e+07	2.3104e+07	2.31903e+07	2.41008e+07	2.04743e+07	2.09969e+07	2.37155e+07	2.04183e+07	2.2701e+07	-9.46618e+07
1911	454644	9	23	3	28	12	17	6	2	19	9	2.31173e+07	2.31043e+07	2.31906e+07	2.41005e+07	2.04744e+07	2.09968e+07	2.37153e+07	2.04182e+07	2.27008e+07	-1.21482e+08	-1.21414e+08	-1.21867e+08	-1.26649e+08	-1.07594e+08	-1.10339e+08	-1.24625e+08	-1.07299e+08	-1.19293e+08	9	23	3	28	12	17	6	2	19	9	2.31173e+07	2.31043e+07	2.31906e+07	2.41005e+07	2.04744e+07	2.09968e+07	2.37153e+07	2.04182e+07	2.27008e+07	-9.46615e+07
1911	454644	9	23	3	28	12	17	6	2	19	9	2.31172e+07	2.31046e+07	2.31909e+07	2.41003e+07	2.04744e+07	2.09967e+07	2.37151e+07	2.04182e+07	2.27006e+07	-1.21482e+08	-1.21415e+08	-1.21869e+08	-1.26648e+08	-1.07594e+08	-1.10338e+08	-1.24623e+08	-1.07298e+08	-1.19292e+08	9	23	3	28	12	17	6	2	19	9	2.31172e+07	2.31046e+07	2.31909e+07	2.41003e+07	2.04744e+07	2.09967e+07	2.37151e+07	2.04182e+07	2.27006e+07	-9.46612e+07
1911	454644	9	23	3	28	12	17	6	2	19	9	2.31171e+07	2.31049e+07	2.31912e+07	2.41001e+07	2.04744e+07	2.09966e+07	2.37148e+07	2.04181e+07	2.27003e+07	-1.21481e+08	-1.21417e+08	-1.21871e+08	-1.26647e+08	-1.07594e+08	-1.10338e+08	-1.24622e+08	-1.07298e+08	-1.19291e+08	9	23	3	28	12	17	6	2	19	9	2.31171e+07	2.31049e+07	2.31912e+07	2.41001e+07	2.04744e+07	2.09966e+07	2.37148e+07	2.04181e+07	2.27003e+07	-9.46608e+07
1911	454645	9	23	3	28	12	17	6	2	19	9	2.31171e+07	2.31052e+07	2.31915e+07	2.40999e+07	2.04744e+07	2.09965e+07	2.37146e+07	2.0418e+07	2.27001e+07	-1.21481e+08	-1.21418e+08	-1.21872e+08	-1.26646e+08	-1.07594e+08	-1.10337e+08	-1.24621e+08	-1.07297e+08	-1.1929e+08	9	23	3	28	12	17	6	2	19	9	2.31171e+07	2.31052e+07	2.31915e+07	2.40999e+07	2.04744e+07	2.09965e+07	2.37146e+07	2.0418e+07	2.27001e+07	-9.46605e+07
1911	454646	9	23	3	28	12	17	6	2	19	9	2.3117e+07	2.31055e+07	2.31918e+07	2.40996e+07	2.04745e+07	2.09964e+07	2.37144e+07	2.0418e+07	2.26999e+07	-1.21481e+08	-1.2142e+08	-1.21874e+08	-1.26644e+08	-1.07594e+08	-1.10337e+08	-1.2462e+08	-1.07297e+08	-1.19289e+08	9	23	3	28	12	17	6	2	19	9	2.3117e+07	2.31055e+07	2.31918e+07	2.40996e+07	2.04745e+07	2.09964e+07	2.37144e+07	2.0418e+07	2.26999e+07	-9.46602e+07
1911	454646	9	23	3	28	12	17	6	2	19	9	2.31169e+07	2.31058e+07	2.31922e+07	2.40994e+07	2.04745e+07	2.09963e+07	2.37142e+07	2.04179e+07	2.26997e+07	-1.2148e+08	-1.21422e+08	-1.21876e+08	-1.26643e+08	-1.07594e+08	-1.10336e+08	-1.24619e+08	-1.07297e+08	-1.19288e+08	9	23	3	28	12	17	6	2	19	9	2.31169e+07	2.31058e+07	2.31922e+07	2.40994e+07	2.04745e+07	2.09963e+07	2.37142e+07	2.04179e+07	2.26997e+07	-9.46599e+07
1911	454646	9	23	3	28	12	17	6	2	19	9	2.31168e+07	2.3106e+07	2.31925e+07	2.40992e+07	2.04745e+07	2.09962e+07	2.3714e+07	2.04178e+07	2.26995e+07	-1.2148e+08	-1.21423e+08	-1.21877e+08	-1.26642e+08	-1.07594e+08	-1.10336e+08	-1.24618e+08	-1.07296e+08	-1.19286e+08	9	23	3	28	12	17	6	2	19	9	2.31168e+07	2.3106e+07	2.31925e+07	2.40992e+07	2.04745e+07	2.09962e+07	2.3714e+07	2.04178e+07	2.26995e+07	-9.46595e+07
1911	454647	9	23	3	28	12	17	6	2	19	9	2.31168e+07	2.31063e+07	2.31928e+07	2.4099e+07	2.04746e+07	2.09961e+07	2.37138e+07	2.04177e+07	2.26992e+07	-1.21479e+08	-1.21425e+08	-1.21879e+08	-1.26641e+08	-1.07595e+08	-1.10335e+08	-1.24617e+08	-1.07296e+08	-1.19285e+08	9	23	3	28	12	17	6	2	19	9	2.31167e+07	2.31063e+07	2.31928e+07	2.4099e+07	2.04746e+07	2.09961e+07	2.37138e+07	2.04177e+07	2.26992e+07	-9.46592e+07
1911	454648	9	23	3	28	12	17	6	2	19	9	2.31167e+07	2.31066e+07	2.31931e+07	2.40987e+07	2.04746e+07	2.0996e+07	2.37136e+07	2.04177e+07	2.2699e+07	-1.21479e+08	-1.21426e+08	-1.21881e+08	-1.2664e+08	-1.07595e+08	-1.10335e+08	-1.24616e+08	-1.07296e+08	-1.19284e+08	9	23	3	28	12	17	6	2	19	9	2.31167e+07	2.31066e+07	2.31931e+07	2.40987e+07	2.04746e+07	2.0996e+07	2.37136e+07	2.04177e+07	2.2699e+07	-9.46589e+07
1911	454648	9	23	3	28	12	17	6	2	19	9	2.31166e+07	2.31069e+07	2.31934e+07	2.40985e+07	2.04746e+07	2.09959e+07	2.37134e+07	2.04176e+07	2.26988e+07	-1.21479e+08	-1.21428e+08	-1.21882e+08	-1.26639e+08	-1.07595e+08	-1.10334e+08	-1.24615e+08	-1.07295e+08	-1.19283e+08	9	23	3	28	12	17	6	2	19	9	2.31166e+07	2.31069e+07	2.31934e+07	2.40985e+07	2.04746e+07	2.09959e+07	2.37134e+07	2.04176e+07	2.26988e+07	-9.46586e+07
1911	454648	9	23	3	28	12	17	6	2	19	9	2.31165e+07	2.31072e+07	2.31937e+07	2.40983e+07	2.04746e+07	2.09958e+07	2.37132e+07	2.04175e+07	2.26986e+07	-1.21478e+08	-1.21429e+08	-1.21884e+08	-1.26637e+08	-1.07595e+08	-1.10334e+08	-1.24614e+08	-1.07295e+08	-1.19282e+08	9	23	3	28	12	17	6	2	19	9	2.31165e+07	23107232	2.31937e+07	2.40983e+07	2.04746e+07	2.09958e+07	2.37132e+07	2.04175e+07	2.26986e+07	-9.46582e+07
1911	454649	9	23	3	28	12	17	6	2	19	9	2.31164e+07	2.31075e+07	2.31941e+07	2.40981e+07	2.04747e+07	2.09957e+07	2.3713e+07	2.04175e+07	2.26984e+07	-1.21478e+08	-1.21431e+08	-1.21886e+08	-1.26636e+08	-1.07595e+08	-1.10333e+08	-1.24613e+08	-1.07295e+08	-1.19281e+08	9	23	3	28	12	17	6	2	19	9	2.31164e+07	2.31075e+07	2.31941e+07	2.40981e+07	2.04747e+07	2.09957e+07	2.3713e+07	2.04175e+07	2.26984e+07	-9.46579e+07
1911	454650	9	23	3	28	12	17	6	2	19	9	2.31164e+07	2.31078e+07	2.31944e+07	2.40978e+07	2.04747e+07	2.09956e+07	2.37128e+07	2.04174e+07	2.26981e+07	-1.21477e+08	-1.21432e+08	-1.21887e+08	-1.26635e+08	-1.07595e+08	-1.10332e+08	-1.24612e+08	-1.07294e+08	-1.1928e+08	9	23	3	28	12	17	6	2	19	9	2.31164e+07	2.31078e+07	2.31944e+07	2.40978e+07	2.04747e+07	2.09956e+07	2.37128e+07	2.04174e+07	2.26981e+07	-9.46576e+07
1911	454650	9	23	3	28	12	17	6	2	19	9	2.31163e+07	2.31081e+07	2.31947e+07	2.40976e+07	2.04747e+07	2.09955e+07	2.37126e+07	2.04173e+07	2.26979e+07	-1.21477e+08	-1.21434e+08	-1.21889e+08	-1.26634e+08	-1.07595e+08	-1.10332e+08	-1.24611e+08	-1.07294e+08	-1.19278e+08	9	23	3	28	12	17	6	2	19	9	2.31163e+07	2.31081e+07	2.31947e+07	2.40976e+07	2.04747e+07	2.09955e+07	2.37126e+07	2.04173e+07	2.26979e+07	-9.46573e+07
1911	454650	9	23	3	28	12	17	6	2	19	9	2.31162e+07	2.31084e+07	2.3195e+07	2.40974e+07	2.04747e+07	2.09954e+07	2.37124e+07	2.04173e+07	2.26977e+07	-1.21476e+08	-1.21436e+08	-1.21891e+08	-1.26633e+08	-1.07596e+08	-1.10331e+08	-1.2461e+08	-1.07293e+08	-1.19277e+08	9	23	3	28	12	17	6	2	19	9	2.31162e+07	2.31084e+07	2.3195e+07	2.40974e+07	2.04747e+07	2.09954e+07	2.37124e+07	2.04173e+07	2.26977e+07	-9.4657e+07
1911	454651	9	23	3	28	12	17	6	2	19	9	2.31161e+07	2.31087e+07	2.31953e+07	2.40972e+07	2.04748e+07	2.09953e+07	2.37122e+07	2.04172e+07	2.26975e+07	-1.21476e+08	-1.21437e+08	-1.21892e+08	-1.26632e+08	-1.07596e+08	-1.10331e+08	-1.24608e+08	-1.07293e+08	-1.19276e+08	9	23	3	28	12	17	6	2	19	9	2.31161e+07	2.31087e+07	2.31953e+07	2.40972e+07	2.04748e+07	2.09953e+07	2.37122e+07	2.04172e+07	2.26975e+07	-9.46566e+07
1911	454652	9	23	3	28	12	17	6	2	19	9	2.3116e+07	2.3109e+07	2.31957e+07	2.4097e+07	2.04748e+07	2.09952e+07	2.3712e+07	2.04171e+07	2.26973e+07	-1.21476e+08	-1.21439e+08	-1.21894e+08	-1.2663e+08	-1.07596e+08	-1.1033e+08	-1.24607e+08	-1.07293e+08	-1.19275e+08	9	23	3	28	12	17	6	2	19	9	2.3116e+07	2.3109e+07	2.31957e+07	2.4097e+07	2.04748e+07	2.09952e+07	2.3712e+07	2.04171e+07	2.26973e+07	-9.46563e+07
1911	454652	9	23	3	28	12	17	6	2	19	9	2.3116e+07	2.31093e+07	2.3196e+07	2.40967e+07	2.04748e+07	2.09951e+07	2.37118e+07	2.04171e+07	2.2697e+07	-1.21475e+08	-1.2144e+08	-1.21896e+08	-1.26629e+08	-1.07596e+08	-1.1033e+08	-1.24606e+08	-1.07292e+08	-1.19274e+08	9	23	3	28	12	17	6	2	19	9	2.3116e+07	2.31093e+07	2.3196e+07	2.40967e+07	2.04748e+07	2.09951e+07	2.37118e+07	2.0417e+07	2.2697e+07	-9.4656e+07
1911	454652	9	23	3	28	12	17	6	2	19	9	2.31159e+07	2.31096e+07	2.31963e+07	2.40965e+07	2.04749e+07	2.0995e+07	2.37116e+07	2.0417e+07	2.26968e+07	-1.21475e+08	-1.21442e+08	-1.21897e+08	-1.26628e+08	-1.07596e+08	-1.10329e+08	-1.24605e+08	-1.07292e+08	-1.19273e+08	9	23	3	28	12	17	6	2	19	9	2.31159e+07	2.31096e+07	2.31963e+07	2.40965e+07	2.04749e+07	2.0995e+07	2.37116e+07	2.0417e+07	2.26968e+07	-9.46557e+07
1911	454653	9	23	3	28	12	17	6	2	19	9	2.31158e+07	2.31099e+07	2.31966e+07	2.40963e+07	2.04749e+07	2.09949e+07	2.37114e+07	2.04169e+07	2.26966e+07	-1.21474e+08	-1.21443e+08	-1.21899e+08	-1.26627e+08	-1.07596e+08	-1.10329e+08	-1.24604e+08	-1.07292e+08	-1.19271e+08	9	23	3	28	12	17	6	2	19	9	2.31158e+07	2.31099e+07	2.31966e+07	2.40963e+07	2.04749e+07	2.09949e+07	2.37114e+07	2.04169e+07	2.26966e+07	-9.46553e+07
1911	454654	9	23	3	28	12	17	6	2	19	9	2.31157e+07	2.31102e+07	2.31969e+07	2.40961e+07	2.04749e+07	2.09948e+07	2.37112e+07	2.04168e+07	2.26964e+07	-1.21474e+08	-1.21445e+08	-1.21901e+08	-1.26626e+08	-1.07596e+08	-1.10328e+08	-1.24603e+08	-1.07291e+08	-1.1927e+08	9	23	3	28	12	17	6	2	19	9	2.31157e+07	2.31102e+07	2.31969e+07	2.40961e+07	2.04749e+07	2.09948e+07	2.37112e+07	2.04168e+07	2.26964e+07	-9.4655e+07
1911	454654	9	23	3	28	12	17	6	2	19	9	2.31156e+07	2.31105e+07	2.31972e+07	2.40958e+07	2.04749e+07	2.09947e+07	2.3711e+07	2.04168e+07	2.26962e+07	-1.21474e+08	-1.21446e+08	-1.21902e+08	-1.26624e+08	-1.07597e+08	-1.10328e+08	-1.24602e+08	-1.07291e+08	-1.19269e+08	9	23	3	28	12	17	6	2	19	9	2.31156e+07	2.31105e+07	2.31972e+07	2.40958e+07	2.04749e+07	2.09947e+07	2.3711e+07	2.04168e+07	2.26962e+07	-9.46547e+07
1911	454654	9	23	3	28	12	17	6	2	19	9	2.31156e+07	2.31108e+07	2.31976e+07	2.40956e+07	2.0475e+07	2.09946e+07	2.37108e+07	2.04167e+07	2.26959e+07	-1.21473e+08	-1.21448e+08	-1.21904e+08	-1.26623e+08	-1.07597e+08	-1.10327e+08	-1.24601e+08	-1.0729e+08	-1.19268e+08	9	23	3	28	12	17	6	2	19	9	2.31156e+07	2.31108e+07	2.31976e+07	2.40956e+07	2.0475e+07	2.09946e+07	2.37108e+07	2.04167e+07	2.26959e+07	-9.46544e+07
1911	454655	9	23	3	28	12	17	6	2	19	9	2.31155e+07	2.31111e+07	2.31979e+07	2.40954e+07	2.0475e+07	2.09945e+07	2.37106e+07	2.04166e+07	2.26957e+07	-1.21473e+08	-1.2145e+08	-1.21906e+08	-1.26622e+08	-1.07597e+08	-1.10327e+08	-1.246e+08	-1.0729e+08	-1.19267e+08	9	23	3	28	12	17	6	2	19	9	2.31155e+07	2.31111e+07	2.31979e+07	2.40954e+07	2.0475e+07	2.09945e+07	2.37106e+07	2.04166e+07	2.26957e+07	-9.46541e+07
1911	454656	9	23	3	28	12	17	6	2	19	9	2.31154e+07	2.31114e+07	2.31982e+07	2.40952e+07	2.0475e+07	2.09944e+07	2.37104e+07	2.04166e+07	2.26955e+07	-1.21472e+08	-1.21451e+08	-1.21907e+08	-1.26621e+08	-1.07597e+08	-1.10326e+08	-1.24599e+08	-1.0729e+08	-1.19266e+08	9	23	3	28	12	17	6	2	19	9	2.31154e+07	2.31114e+07	2.31982e+07	2.40952e+07	2.0475e+07	2.09944e+07	2.37104e+07	2.04166e+07	2.26955e+07	-9.46537e+07
1911	454656	9	23	3	28	12	17	6	2	19	9	2.31153e+07	2.31117e+07	2.31985e+07	2.40949e+07	2.0475e+07	2.09943e+07	2.37102e+07	2.04165e+07	2.26953e+07	-1.21472e+08	-1.21453e+08	-1.21909e+08	-1.2662e+08	-1.07597e+08	-1.10326e+08	-1.24598e+08	-1.07289e+08	-1.19264e+08	9	23	3	28	12	17	6	2	19	9	2.31153e+07	2.31117e+07	2.31985e+07	2.40949e+07	2.0475e+07	2.09943e+07	2.37102e+07	2.04165e+07	2.26953e+07	-9.46534e+07
1911	454656	9	23	3	28	12	17	6	2	19	9	2.31153e+07	2.3112e+07	2.31988e+07	2.40947e+07	2.04751e+07	2.09942e+07	2.371e+07	2.04164e+07	2.2695e+07	-1.21472e+08	-1.21454e+08	-1.21911e+08	-1.26619e+08	-1.07597e+08	-1.10325e+08	-1.24597e+08	-1.07289e+08	-1.19263e+08	9	23	3	28	12	17	6	2	19	9	2.31152e+07	2.3112e+07	2.31988e+07	2.40947e+07	2.04751e+07	2.09942e+07	2.37099e+07	2.04164e+07	2.2695e+07	-9.46531e+07
1911	454657	9	23	3	28	12	17	6	2	19	9	2.31152e+07	2.31123e+07	2.31991e+07	2.40945e+07	2.04751e+07	2.09941e+07	2.37097e+07	2.04164e+07	2.26948e+07	-1.21471e+08	-1.21456e+08	-1.21912e+08	-1.26617e+08	-1.07597e+08	-1.10325e+08	-1.24596e+08	-1.07289e+08	-1.19262e+08	9	23	3	28	12	17	6	2	19	9	2.31152e+07	2.31123e+07	2.31991e+07	2.40945e+07	2.04751e+07	2.09941e+07	2.37097e+07	2.04164e+07	2.26948e+07	-9.46528e+07
1911	454658	9	23	3	28	12	17	6	2	19	9	2.31151e+07	2.31126e+07	2.31995e+07	2.40943e+07	2.04751e+07	2.0994e+07	2.37095e+07	2.04163e+07	2.26946e+07	-1.21471e+08	-1.21457e+08	-1.21914e+08	-1.26616e+08	-1.07598e+08	-1.10324e+08	-1.24595e+08	-1.07288e+08	-1.19261e+08	9	23	3	28	12	17	6	2	19	9	2.31151e+07	2.31126e+07	2.31995e+07	2.40943e+07	2.04751e+07	2.0994e+07	2.37095e+07	2.04163e+07	2.26946e+07	-9.46524e+07
1911	454658	9	23	3	28	12	17	6	2	19	9	2.3115e+07	2.31129e+07	2.31998e+07	2.40941e+07	2.04752e+07	2.09939e+07	2.37093e+07	2.04162e+07	2.26944e+07	-1.2147e+08	-1.21459e+08	-1.21916e+08	-1.26615e+08	-1.07598e+08	-1.10324e+08	-1.24593e+08	-1.07288e+08	-1.1926e+08	9	23	3	28	12	17	6	2	19	9	2.3115e+07	2.31129e+07	2.31998e+07	2.40941e+07	2.04752e+07	2.09939e+07	2.37093e+07	2.04162e+07	2.26944e+07	-9.46521e+07
1911	454658	9	23	3	28	12	17	6	2	19	9	2.31149e+07	2.31132e+07	2.32001e+07	2.40938e+07	2.04752e+07	2.09938e+07	2.37091e+07	2.04161e+07	2.26942e+07	-1.2147e+08	-1.2146e+08	-1.21917e+08	-1.26614e+08	-1.07598e+08	-1.10323e+08	-1.24592e+08	-1.07288e+08	-1.19259e+08	9	23	3	28	12	17	6	2	19	9	2.31149e+07	2.31132e+07	2.32001e+07	2.40938e+07	2.04752e+07	2.09938e+07	2.37091e+07	2.04161e+07	2.26942e+07	-9.46518e+07
1911	454659	9	23	3	28	12	17	6	2	19	9	2.31149e+07	2.31135e+07	2.32004e+07	2.40936e+07	2.04752e+07	2.09937e+07	2.37089e+07	2.04161e+07	2.26939e+07	-1.21469e+08	-1.21462e+08	-1.21919e+08	-1.26613e+08	-1.07598e+08	-1.10323e+08	-1.24591e+08	-1.07287e+08	-1.19257e+08	9	23	3	28	12	17	6	2	19	9	2.31149e+07	2.31135e+07	2.32004e+07	2.40936e+07	2.04752e+07	2.09937e+07	2.37089e+07	2.04161e+07	2.26939e+07	-9.46515e+07
1911	454660	9	23	3	28	12	17	6	2	19	9	2.31148e+07	2.31137e+07	2.32007e+07	2.40934e+07	2.04752e+07	2.09936e+07	2.37087e+07	2.0416e+07	2.26937e+07	-1.21469e+08	-1.21464e+08	-1.21921e+08	-1.26612e+08	-1.07598e+08	-1.10322e+08	-1.2459e+08	-1.07287e+08	-1.19256e+08	9	23	3	28	12	17	6	2	19	9	2.31148e+07	2.31137e+07	2.32007e+07	2.40934e+07	2.04752e+07	2.09936e+07	2.37087e+07	2.0416e+07	2.26937e+07	-9.46512e+07
1911	454660	9	23	3	28	12	17	6	2	19	9	2.31147e+07	2.3114e+07	2.3201e+07	2.40932e+07	2.04753e+07	2.09935e+07	2.37085e+07	2.04159e+07	2.26935e+07	-1.21469e+08	-1.21465e+08	-1.21922e+08	-1.2661e+08	-1.07598e+08	-1.10322e+08	-1.24589e+08	-1.07286e+08	-1.19255e+08	9	23	3	28	12	17	6	2	19	9	2.31147e+07	2.3114e+07	2.3201e+07	2.40932e+07	2.04753e+07	2.09935e+07	2.37085e+07	2.04159e+07	2.26935e+07	-9.46508e+07
1911	454660	9	23	3	28	12	17	6	2	19	9	2.31146e+07	2.31143e+07	2.32014e+07	2.40929e+07	2.04753e+07	2.09934e+07	2.37083e+07	2.04159e+07	2.26933e+07	-1.21468e+08	-1.21467e+08	-1.21924e+08	-1.26609e+08	-1.07598e+08	-1.10321e+08	-1.24588e+08	-1.07286e+08	-1.19254e+08	9	23	3	28	12	17	6	2	19	9	2.31146e+07	2.31143e+07	2.32014e+07	2.40929e+07	2.04753e+07	2.09934e+07	2.37083e+07	2.04159e+07	2.26933e+07	-9.46505e+07
1911	454661	9	23	3	28	12	17	6	2	19	9	2.31145e+07	2.31146e+07	2.32017e+07	2.40927e+07	2.04753e+07	2.09933e+07	2.37081e+07	2.04158e+07	2.26931e+07	-1.21468e+08	-1.21468e+08	-1.21926e+08	-1.26608e+08	-1.07599e+08	-1.10321e+08	-1.24587e+08	-1.07286e+08	-1.19253e+08	9	23	3	28	12	17	6	2	19	9	2.31145e+07	2.31146e+07	2.32017e+07	2.40927e+07	2.04753e+07	2.09933e+07	2.37081e+07	2.04158e+07	2.26931e+07	-9.46502e+07
1911	454662	8	23	3	28	17	6	2	19	9	2.31145e+07	2.31149e+07	2.3202e+07	2.04754e+07	2.09932e+07	2.37079e+07	2.04157e+07	2.26928e+07	-1.21467e+08	-1.2147e+08	-1.21927e+08	-1.07599e+08	-1.1032e+08	-1.24586e+08	-1.07285e+08	-1.19252e+08	8	23	3	28	17	6	2	19	9	2.31145e+07	2.31149e+07	2.3202e+07	2.04754e+07	2.09932e+07	2.37079e+07	2.04157e+07	2.26928e+07	-9.46499e+07	-9.46518e+07	-9.50083e+07	-8.38431e+07	-8.59637e+07	-9.70799e+07
1911	454662	8	23	3	28	17	6	2	19	9	2.31144e+07	2.31152e+07	2.32023e+07	2.04754e+07	2.09931e+07	2.37077e+07	2.04157e+07	2.26926e+07	-1.21467e+08	-1.21471e+08	-1.21929e+08	-1.07599e+08	-1.1032e+08	-1.24585e+08	-1.07285e+08	-1.19251e+08	8	23	3	28	17	6	2	19	9	2.31144e+07	2.31152e+07	2.32023e+07	2.04754e+07	2.09931e+07	2.37077e+07	2.04157e+07	2.26926e+07	-9.46496e+07	-9.4653e+07	-9.50096e+07	-8.38433e+07	-8.59633e+07	-9.70791e+07
1911	454662	8	23	3	28	17	6	2	19	9	2.31143e+07	2.31155e+07	2.32026e+07	2.04754e+07	2.0993e+07	2.37075e+07	2.04156e+07	2.26924e+07	-1.21467e+08	-1.21473e+08	-1.21931e+08	-1.07599e+08	-1.10319e+08	-1.24584e+08	-1.07285e+08	-1.19249e+08	8	23	3	28	17	6	2	19	9	2.31143e+07	2.31155e+07	2.32026e+07	2.04754e+07	2.0993e+07	2.37075e+07	2.04156e+07	2.26924e+07	-9.46492e+07	-9.46542e+07	-9.50109e+07	-8.38434e+07	-8.59629e+07	-9.70783e+07
1911	454663	8	23	3	28	17	6	2	19	9	2.31142e+07	2.31158e+07	2.3203e+07	2.04754e+07	2.09929e+07	2.37073e+07	2.04155e+07	2.26922e+07	-1.21466e+08	-1.21474e+08	-1.21932e+08	-1.07599e+08	-1.10319e+08	-1.24583e+08	-1.07284e+08	-1.19248e+08	8	23	3	28	17	6	2	19	9	2.31142e+07	2.31158e+07	2.3203e+07	2.04754e+07	2.09929e+07	2.37073e+07	2.04155e+07	2.26922e+07	-9.46489e+07	-9.46554e+07	-9.50122e+07	-8.38435e+07	-8.59625e+07	-9.70774e+07
1911	454664	8	23	3	28	17	6	2	19	9	2.31142e+07	2.31161e+07	2.32033e+07	2.04755e+07	2.09928e+07	2.37071e+07	2.04155e+07	2.2692e+07	-1.21466e+08	-1.21476e+08	-1.21934e+08	-1.07599e+08	-1.10318e+08	-1.24582e+08	-1.07284e+08	-1.19247e+08	8	23	3	28	17	6	2	19	9	2.31142e+07	2.31161e+07	2.32033e+07	2.04755e+07	2.09928e+07	2.37071e+07	2.04155e+07	2.2692e+07	-9.46486e+07	-9.46567e+07	-9.50135e+07	-8.38436e+07	-8.59621e+07	-9.70766e+07
1911	454664	8	23	3	28	17	6	2	19	9	2.31141e+07	2.31164e+07	2.32036e+07	2.04755e+07	2.09927e+07	2.37069e+07	2.04154e+07	2.26917e+07	-1.21465e+08	-1.21478e+08	-1.21936e+08	-1.07599e+08	-1.10318e+08	-1.24581e+08	-1.07284e+08	-1.19246e+08	8	23	3	28	17	6	2	19	9	2.31141e+07	2.31164e+07	2.32036e+07	2.04755e+07	2.09927e+07	2.37069e+07	2.04154e+07	2.26917e+07	-9.46483e+07	-9.46579e+07	-9.50148e+07	-8.38437e+07	-8.59617e+07	-9.70758e+07
1911	454664	8	23	3	28	17	6	2	19	9	2.3114e+07	2.31167e+07	2.32039e+07	2.04755e+07	2.09926e+07	2.37067e+07	2.04153e+07	2.26915e+07	-1.21465e+08	-1.21479e+08	-1.21937e+08	-1.076e+08	-1.10317e+08	-1.24579e+08	-1.07283e+08	-1.19245e+08	8	23	3	28	17	6	2	19	9	2.3114e+07	2.31167e+07	2.32039e+07	2.04755e+07	2.09926e+07	2.37067e+07	2.04153e+07	2.26915e+07	-9.4648e+07	-9.46591e+07	-9.50161e+07	-8.38438e+07	-8.59613e+07	-9.70749e+07
1911	454665	8	23	3	28	17	6	2	19	9	2.31139e+07	2.3117e+07	2.32042e+07	2.04755e+07	2.09925e+07	2.37065e+07	2.04153e+07	2.26913e+07	-1.21465e+08	-1.21481e+08	-1.21939e+08	-1.076e+08	-1.10317e+08	-1.24578e+08	-1.07283e+08	-1.19244e+08	8	23	3	28	17	6	2	19	9	2.31139e+07	2.3117e+07	2.32042e+07	2.04755e+07	2.09925e+07	2.37065e+07	2.04152e+07	2.26913e+07	-9.46476e+07	-9.46603e+07	-9.50174e+07	-8.38439e+07	-8.59609e+07	-9.70741e+07
1911	454666	8	23	3	28	17	6	2	19	9	2.31138e+07	2.31173e+07	2.32045e+07	2.04756e+07	2.09924e+07	2.37063e+07	2.04152e+07	2.26911e+07	-1.21464e+08	-1.21482e+08	-1.21941e+08	-1.076e+08	-1.10316e+08	-1.24577e+08	-1.07283e+08	-1.19242e+08	8	23	3	28	17	6	2	19	9	2.31138e+07	2.31173e+07	2.32045e+07	2.04756e+07	2.09924e+07	2.37063e+07	2.04152e+07	2.26911e+07	-9.46473e+07	-9.46615e+07	-9.50187e+07	-8.38441e+07	-8.59605e+07	-9.70733e+07
1911	454666	8	23	3	28	17	6	2	19	9	2.31138e+07	2.31176e+07	2.32049e+07	2.04756e+07	2.09923e+07	2.37061e+07	2.04151e+07	2.26909e+07	-1.21464e+08	-1.21484e+08	-1.21942e+08	-1.076e+08	-1.10316e+08	-1.24576e+08	-1.07282e+08	-1.19241e+08	8	23	3	28	17	6	2	19	9	2.31138e+07	2.31176e+07	2.32049e+07	2.04756e+07	2.09923e+07	2.37061e+07	2.04151e+07	2.26909e+07	-9.4647e+07	-9.46627e+07	-9.502e+07	-8.38442e+07	-8.59601e+07	-9.70724e+07
1911	454666	8	23	3	28	17	6	2	19	9	2.31137e+07	2.31179e+07	2.32052e+07	2.04756e+07	2.09922e+07	2.37059e+07	2.0415e+07	2.26906e+07	-1.21463e+08	-1.21485e+08	-1.21944e+08	-1.076e+08	-1.10315e+08	-1.24575e+08	-1.07282e+08	-1.1924e+08	8	23	3	28	17	6	2	19	9	2.31137e+07	2.31179e+07	2.32052e+07	2.04756e+07	2.09922e+07	2.37059e+07	2.0415e+07	2.26906e+07	-9.46467e+07	-9.46639e+07	-9.50213e+07	-8.38443e+07	-8.59597e+07	-9.70716e+07
1911	454667	8	23	3	28	17	6	2	19	9	2.31136e+07	2.31182e+07	2.32055e+07	2.04757e+07	2.09921e+07	2.37057e+07	2.0415e+07	2.26904e+07	-1.21463e+08	-1.21487e+08	-1.21946e+08	-1.076e+08	-1.10314e+08	-1.24574e+08	-1.07281e+08	-1.19239e+08	8	23	3	28	17	6	2	19	9	2.31136e+07	2.31182e+07	2.32055e+07	2.04757e+07	2.09921e+07	2.37057e+07	2.0415e+07	2.26904e+07	-9.46464e+07	-9.46651e+07	-9.50226e+07	-8.38444e+07	-8.59593e+07	-9.70707e+07
1911	454668	8	23	3	28	17	6	2	19	9	2.31135e+07	2.31185e+07	2.32058e+07	2.04757e+07	2.0992e+07	2.37055e+07	2.04149e+07	2.26902e+07	-1.21462e+08	-1.21488e+08	-1.21947e+08	-1.076e+08	-1.10314e+08	-1.24573e+08	-1.07281e+08	-1.19238e+08	8	23	3	28	17	6	2	19	9	2.31135e+07	2.31185e+07	2.32058e+07	2.04757e+07	2.09921e+07	2.37055e+07	2.04149e+07	2.26902e+07	-9.4646e+07	-9.46664e+07	-9.50239e+07	-8.38445e+07	-8.59589e+07	-9.70699e+07
1911	454668	8	23	3	28	17	6	2	19	9	2.31135e+07	2.31188e+07	2.32061e+07	2.04757e+07	2.0992e+07	2.37053e+07	2.04148e+07	2.269e+07	-1.21462e+08	-1.2149e+08	-1.21949e+08	-1.07601e+08	-1.10313e+08	-1.24572e+08	-1.07281e+08	-1.19237e+08	8	23	3	28	17	6	2	19	9	2.31134e+07	2.31188e+07	2.32061e+07	2.04757e+07	2.0992e+07	2.37053e+07	2.04148e+07	2.269e+07	-9.46457e+07	-9.46676e+07	-9.50252e+07	-8.38446e+07	-8.59585e+07	-9.70691e+07
1911	454668	8	23	3	28	17	6	2	19	9	2.31134e+07	2.31191e+07	2.32064e+07	2.04757e+07	2.09919e+07	2.37051e+07	2.04148e+07	2.26898e+07	-1.21462e+08	-1.21492e+08	-1.21951e+08	-1.07601e+08	-1.10313e+08	-1.24571e+08	-1.0728e+08	-1.19235e+08	8	23	3	28	17	6	2	19	9	2.31134e+07	2.31191e+07	2.32064e+07	2.04757e+07	2.09919e+07	2.37051e+07	2.04148e+07	2.26898e+07	-9.46454e+07	-9.46688e+07	-9.50265e+07	-8.38447e+07	-8.59581e+07	-9.70682e+07
1911	454669	8	23	3	28	17	6	2	19	9	2.31133e+07	2.31194e+07	2.32068e+07	2.04758e+07	2.09918e+07	2.37049e+07	2.04147e+07	2.26895e+07	-1.21461e+08	-1.21493e+08	-1.21952e+08	-1.07601e+08	-1.10312e+08	-1.2457e+08	-1.0728e+08	-1.19234e+08	8	23	3	28	17	6	2	19	9	2.31133e+07	2.31194e+07	2.32068e+07	2.04758e+07	2.09918e+07	2.37048e+07	2.04147e+07	2.26895e+07	-9.46451e+07	-9.467e+07	-9.50278e+07	-8.38448e+07	-8.59577e+07	-9.70674e+07
1911	454670	8	23	3	28	17	6	2	19	9	2.31132e+07	2.31197e+07	2.32071e+07	2.04758e+07	2.09917e+07	2.37046e+07	2.04146e+07	2.26893e+07	-1.21461e+08	-1.21495e+08	-1.21954e+08	-1.07601e+08	-1.10312e+08	-1.24569e+08	-1.0728e+08	-1.19233e+08	8	23	3	28	17	6	2	19	9	2.31132e+07	2.31197e+07	2.32071e+07	2.04758e+07	2.09917e+07	2.37046e+07	2.04146e+07	2.26893e+07	-9.46448e+07	-9.46712e+07	-9.50291e+07	-8.3845e+07	-8.59573e+07	-9.70666e+07
1911	454670	8	23	3	28	17	6	2	19	9	2.31131e+07	2.312e+07	2.32074e+07	2.04758e+07	2.09916e+07	2.37044e+07	2.04146e+07	2.26891e+07	-1.2146e+08	-1.21496e+08	-1.21956e+08	-1.07601e+08	-1.10311e+08	-1.24568e+08	-1.07279e+08	-1.19232e+08	8	23	3	28	17	6	2	19	9	2.31131e+07	2.312e+07	2.32074e+07	2.04758e+07	2.09916e+07	2.37044e+07	2.04146e+07	2.26891e+07	-9.46444e+07	-9.46724e+07	-9.50304e+07	-8.38451e+07	-8.59569e+07	-9.70657e+07
1911	454670	8	23	3	28	17	6	2	19	9	2.31131e+07	2.31203e+07	2.32077e+07	2.04759e+07	2.09915e+07	2.37042e+07	2.04145e+07	2.26889e+07	-1.2146e+08	-1.21498e+08	-1.21957e+08	-1.07601e+08	-1.10311e+08	-1.24567e+08	-1.07279e+08	-1.19231e+08	8	23	3	28	17	6	2	19	9	2.31131e+07	2.31203e+07	2.32077e+07	2.04759e+07	2.09915e+07	2.37042e+07	2.04145e+07	2.26889e+07	-9.46441e+07	-9.46736e+07	-9.50317e+07	-8.38452e+07	-8.59565e+07	-9.70649e+07
1911	454671	8	23	3	28	17	6	2	19	9	2.3113e+07	2.31206e+07	2.3208e+07	2.04759e+07	2.09914e+07	2.3704e+07	2.04144e+07	2.26887e+07	-1.2146e+08	-1.21499e+08	-1.21959e+08	-1.07601e+08	-1.1031e+08	-1.24566e+08	-1.07279e+08	-1.1923e+08	8	23	3	28	17	6	2	19	9	2.3113e+07	2.31206e+07	2.3208e+07	2.04759e+07	2.09914e+07	2.3704e+07	2.04144e+07	2.26887e+07	-9.46438e+07	-9.46749e+07	-9.5033e+07	-8.38453e+07	-8.59561e+07	-9.70641e+07
1911	454672	8	23	3	28	17	6	2	19	9	2.31129e+07	2.31209e+07	2.32083e+07	2.04759e+07	2.09913e+07	2.37038e+07	2.04144e+07	2.26884e+07	-1.21459e+08	-1.21501e+08	-1.21961e+08	-1.07602e+08	-1.1031e+08	-1.24564e+08	-1.07278e+08	-1.19229e+08	8	23	3	28	17	6	2	19	9	2.31129e+07	2.31209e+07	2.32083e+07	2.04759e+07	2.09913e+07	2.37038e+07	2.04143e+07	2.26884e+07	-9.46435e+07	-9.46761e+07	-9.50343e+07	-8.38454e+07	-8.59557e+07	-9.70632e+07
1911	454672	8	23	3	28	17	6	2	19	9	2.31128e+07	2.31212e+07	2.32087e+07	2.04759e+07	2.09912e+07	2.37036e+07	2.04143e+07	2.26882e+07	-1.21459e+08	-1.21503e+08	-1.21962e+08	-1.07602e+08	-1.10309e+08	-1.24563e+08	-1.07278e+08	-1.19227e+08	8	23	3	28	17	6	2	19	9	2.31128e+07	2.31212e+07	2.32087e+07	2.04759e+07	2.09912e+07	2.37036e+07	2.04143e+07	2.26882e+07	-9.46432e+07	-9.46773e+07	-9.50356e+07	-8.38455e+07	-8.59553e+07	-9.70624e+07
1911	454672	8	23	3	28	17	6	2	19	9	2.31128e+07	2.31215e+07	2.3209e+07	2.0476e+07	2.09911e+07	2.37034e+07	2.04142e+07	2.2688e+07	-1.21458e+08	-1.21504e+08	-1.21964e+08	-1.07602e+08	-1.10309e+08	-1.24562e+08	-1.07277e+08	-1.19226e+08	8	23	3	28	17	6	2	19	9	2.31127e+07	2.31215e+07	2.3209e+07	2.0476e+07	2.09911e+07	2.37034e+07	2.04142e+07	2.2688e+07	-9.46428e+07	-9.46785e+07	-9.50369e+07	-8.38456e+07	-8.59549e+07	-9.70616e+07
1911	454673	8	23	3	28	17	6	2	19	9	2.31127e+07	2.31218e+07	2.32093e+07	2.0476e+07	2.0991e+07	2.37032e+07	2.04141e+07	2.26878e+07	-1.21458e+08	-1.21506e+08	-1.21966e+08	-1.07602e+08	-1.10308e+08	-1.24561e+08	-1.07277e+08	-1.19225e+08	8	23	3	28	17	6	2	19	9	2.31127e+07	2.31218e+07	2.32093e+07	2.0476e+07	2.0991e+07	2.37032e+07	2.04141e+07	2.26878e+07	-9.46425e+07	-9.46797e+07	-9.50382e+07	-8.38458e+07	-8.59545e+07	-9.70607e+07
1911	454674	8	23	3	28	17	6	2	19	9	2.31126e+07	2.3122e+07	2.32096e+07	2.0476e+07	2.09909e+07	2.3703e+07	2.04141e+07	2.26876e+07	-1.21458e+08	-1.21507e+08	-1.21967e+08	-1.07602e+08	-1.10308e+08	-1.2456e+08	-1.07277e+08	-1.19224e+08	8	23	3	28	17	6	2	19	9	2.31126e+07	2.3122e+07	2.32096e+07	2.0476e+07	2.09909e+07	2.3703e+07	2.04141e+07	2.26876e+07	-9.46422e+07	-9.46809e+07	-9.50395e+07	-8.38459e+07	-8.59541e+07	-9.70599e+07
1911	454674	8	23	3	28	17	6	2	19	9	2.31125e+07	2.31223e+07	2.32099e+07	2.0476e+07	2.09908e+07	2.37028e+07	2.0414e+07	2.26873e+07	-1.21457e+08	-1.21509e+08	-1.21969e+08	-1.07602e+08	-1.10307e+08	-1.24559e+08	-1.07276e+08	-1.19223e+08	8	23	3	28	17	6	2	19	9	2.31125e+07	2.31223e+07	2.32099e+07	2.0476e+07	2.09908e+07	2.37028e+07	2.0414e+07	2.26873e+07	-9.46419e+07	-9.46821e+07	-9.50408e+07	-8.3846e+07	-8.59537e+07	-9.7059e+07
1911	454674	8	23	3	28	17	6	2	19	9	2.31124e+07	2.31226e+07	2.32103e+07	2.04761e+07	2.09907e+07	2.37026e+07	2.04139e+07	2.26871e+07	-1.21457e+08	-1.2151e+08	-1.21971e+08	-1.07603e+08	-1.10307e+08	-1.24558e+08	-1.07276e+08	-1.19222e+08	8	23	3	28	17	6	2	19	9	2.31124e+07	2.31226e+07	2.32103e+07	2.04761e+07	2.09907e+07	2.37026e+07	2.04139e+07	2.26871e+07	-9.46416e+07	-9.46834e+07	-9.50421e+07	-8.38461e+07	-8.59533e+07	-9.70582e+07
1911	454675	8	23	3	28	17	6	2	19	9	2.31124e+07	2.31229e+07	2.32106e+07	2.04761e+07	2.09906e+07	2.37024e+07	2.04139e+07	2.26869e+07	-1.21456e+08	-1.21512e+08	-1.21972e+08	-1.07603e+08	-1.10306e+08	-1.24557e+08	-1.07276e+08	-1.1922e+08	8	23	3	28	17	6	2	19	9	2.31124e+07	2.31229e+07	2.32106e+07	2.04761e+07	2.09906e+07	2.37024e+07	2.04139e+07	2.26869e+07	-9.46412e+07	-9.46846e+07	-9.50434e+07	-8.38462e+07	-8.59529e+07	-9.70574e+07
1911	454676	8	23	3	28	17	6	2	19	9	2.31123e+07	2.31232e+07	2.32109e+07	2.04761e+07	2.09905e+07	2.37022e+07	2.04138e+07	2.26867e+07	-1.21456e+08	-1.21513e+08	-1.21974e+08	-1.07603e+08	-1.10306e+08	-1.24556e+08	-1.07275e+08	-1.19219e+08	8	23	3	28	17	6	2	19	9	2.31123e+07	2.31232e+07	2.32109e+07	2.04761e+07	2.09905e+07	2.37022e+07	2.04138e+07	2.26867e+07	-9.46409e+07	-9.46858e+07	-9.50447e+07	-8.38463e+07	-8.59525e+07	-9.70565e+07
1911	454676	8	23	3	28	17	6	2	19	9	2.31122e+07	2.31235e+07	2.32112e+07	2.04762e+07	2.09904e+07	2.3702e+07	2.04137e+07	2.26864e+07	-1.21455e+08	-1.21515e+08	-1.21976e+08	-1.07603e+08	-1.10305e+08	-1.24555e+08	-1.07275e+08	-1.19218e+08	8	23	3	28	17	6	2	19	9	2.31122e+07	2.31235e+07	2.32112e+07	2.04762e+07	2.09904e+07	2.3702e+07	2.04137e+07	2.26864e+07	-9.46406e+07	-9.4687e+07	-9.5046e+07	-8.38464e+07	-8.59521e+07	-9.70557e+07
1911	454676	9	23	3	28	12	17	6	2	19	9	2.31121e+07	2.31238e+07	2.32115e+07	2.40858e+07	2.04762e+07	2.09903e+07	2.37018e+07	2.04137e+07	2.26862e+07	-1.21455e+08	-1.21517e+08	-1.21977e+08	-1.26572e+08	-1.07603e+08	-1.10305e+08	-1.24554e+08	-1.07275e+08	-1.19217e+08	9	23	3	28	12	17	6	2	19	9	2.31121e+07	2.31238e+07	2.32115e+07	2.40858e+07	2.04762e+07	2.09903e+07	2.37018e+07	2.04137e+07	2.26862e+07	-9.46403e+07
1911	454677	9	23	3	28	12	17	6	2	19	9	2.3112e+07	2.31241e+07	2.32118e+07	2.40856e+07	2.04762e+07	2.09902e+07	2.37016e+07	2.04136e+07	2.2686e+07	-1.21455e+08	-1.21518e+08	-1.21979e+08	-1.26571e+08	-1.07603e+08	-1.10304e+08	-1.24553e+08	-1.07274e+08	-1.19216e+08	9	23	3	28	12	17	6	2	19	9	2.3112e+07	2.31241e+07	2.32118e+07	2.40856e+07	2.04762e+07	2.09902e+07	2.37016e+07	2.04136e+07	2.2686e+07	-9.464e+07
1911	454678	9	23	3	28	12	17	6	2	19	9	2.3112e+07	2.31244e+07	2.32122e+07	2.40854e+07	2.04762e+07	2.09901e+07	2.37014e+07	2.04135e+07	2.26858e+07	-1.21454e+08	-1.2152e+08	-1.21981e+08	-1.2657e+08	-1.07603e+08	-1.10304e+08	-1.24552e+08	-1.07274e+08	-1.19215e+08	9	23	3	28	12	17	6	2	19	9	2.3112e+07	2.31244e+07	2.32122e+07	2.40854e+07	2.04762e+07	2.09901e+07	2.37014e+07	2.04135e+07	2.26858e+07	-9.46396e+07
1911	454678	9	23	3	28	12	17	6	2	19	9	2.31119e+07	2.31247e+07	2.32125e+07	2.40852e+07	2.04763e+07	2.099e+07	2.37012e+07	2.04135e+07	2.26856e+07	-1.21454e+08	-1.21521e+08	-1.21982e+08	-1.26568e+08	-1.07604e+08	-1.10303e+08	-1.24551e+08	-1.07273e+08	-1.19213e+08	9	23	3	28	12	17	6	2	19	9	2.31119e+07	2.31247e+07	2.32125e+07	2.40852e+07	2.04763e+07	2.099e+07	2.37012e+07	2.04134e+07	2.26856e+07	-9.46393e+07
1911	454678	9	23	3	28	12	17	6	2	19	9	2.31118e+07	2.3125e+07	2.32128e+07	2.40849e+07	2.04763e+07	2.09899e+07	2.3701e+07	2.04134e+07	2.26853e+07	-1.21453e+08	-1.21523e+08	-1.21984e+08	-1.26567e+08	-1.07604e+08	-1.10303e+08	-1.24549e+08	-1.07273e+08	-1.19212e+08	9	23	3	28	12	17	6	2	19	9	2.31118e+07	2.3125e+07	2.32128e+07	2.40849e+07	2.04763e+07	2.09899e+07	2.3701e+07	2.04134e+07	2.26853e+07	-9.4639e+07
1911	454679	9	23	3	28	12	17	6	2	19	9	2.31117e+07	2.31253e+07	2.32131e+07	2.40847e+07	2.04763e+07	2.09898e+07	2.37008e+07	2.04133e+07	2.26851e+07	-1.21453e+08	-1.21524e+08	-1.21986e+08	-1.26566e+08	-1.07604e+08	-1.10302e+08	-1.24548e+08	-1.07273e+08	-1.19211e+08	9	23	3	28	12	17	6	2	19	9	2.31117e+07	2.31253e+07	2.32131e+07	2.40847e+07	2.04763e+07	2.09898e+07	2.37008e+07	2.04133e+07	2.26851e+07	-9.46387e+07
1911	454680	9	23	3	28	12	17	6	2	19	9	2.31117e+07	2.31256e+07	2.32134e+07	2.40845e+07	2.04764e+07	2.09897e+07	2.37006e+07	2.04132e+07	2.26849e+07	-1.21453e+08	-1.21526e+08	-1.21987e+08	-1.26565e+08	-1.07604e+08	-1.10302e+08	-1.24547e+08	-1.07272e+08	-1.1921e+08	9	23	3	28	12	17	6	2	19	9	2.31117e+07	2.31256e+07	2.32134e+07	2.40845e+07	2.04763e+07	2.09897e+07	2.37006e+07	2.04132e+07	2.26849e+07	-9.46384e+07
1911	454680	9	23	3	28	12	17	6	2	19	9	2.31116e+07	2.31259e+07	2.32137e+07	2.40843e+07	2.04764e+07	2.09896e+07	2.37004e+07	2.04132e+07	2.26847e+07	-1.21452e+08	-1.21527e+08	-1.21989e+08	-1.26564e+08	-1.07604e+08	-1.10301e+08	-1.24546e+08	-1.07272e+08	-1.19209e+08	9	23	3	28	12	17	6	2	19	9	2.31116e+07	2.31259e+07	2.32137e+07	2.40843e+07	2.04764e+07	2.09896e+07	2.37004e+07	2.04132e+07	2.26847e+07	-9.4638e+07
1911	454680	9	23	3	28	12	17	6	2	19	9	2.31115e+07	2.31262e+07	2.32141e+07	2.4084e+07	2.04764e+07	2.09895e+07	2.37002e+07	2.04131e+07	2.26845e+07	-1.21452e+08	-1.21529e+08	-1.21991e+08	-1.26563e+08	-1.07604e+08	-1.10301e+08	-1.24545e+08	-1.07272e+08	-1.19208e+08	9	23	3	28	12	17	6	2	19	9	2.31115e+07	2.31262e+07	2.32141e+07	2.4084e+07	2.04764e+07	2.09895e+07	2.37002e+07	2.04131e+07	2.26845e+07	-9.46377e+07
1911	454681	9	23	3	28	12	17	6	2	19	9	2.31114e+07	2.31265e+07	2.32144e+07	2.40838e+07	2.04764e+07	2.09894e+07	2.37e+07	2.0413e+07	2.26842e+07	-1.21451e+08	-1.21531e+08	-1.21992e+08	-1.26561e+08	-1.07604e+08	-1.103e+08	-1.24544e+08	-1.07271e+08	-1.19207e+08	9	23	3	28	12	17	6	2	19	9	2.31114e+07	2.31265e+07	2.32144e+07	2.40838e+07	2.04764e+07	2.09894e+07	2.36999e+07	2.0413e+07	2.26842e+07	-9.46374e+07
1911	454682	9	23	3	28	12	17	6	2	19	9	2.31113e+07	2.31268e+07	2.32147e+07	2.40836e+07	2.04765e+07	2.09893e+07	2.36997e+07	2.0413e+07	2.2684e+07	-1.21451e+08	-1.21532e+08	-1.21994e+08	-1.2656e+08	-1.07605e+08	-1.103e+08	-1.24543e+08	-1.07271e+08	-1.19205e+08	9	23	3	28	12	17	6	2	19	9	2.31113e+07	2.31268e+07	2.32147e+07	2.40836e+07	2.04765e+07	2.09893e+07	2.36997e+07	2.0413e+07	2.2684e+07	-9.46371e+07
1911	454682	9	23	3	28	12	17	6	2	19	9	2.31113e+07	2.31271e+07	2.3215e+07	2.40834e+07	2.04765e+07	2.09892e+07	2.36995e+07	2.04129e+07	2.26838e+07	-1.21451e+08	-1.21534e+08	-1.21996e+08	-1.26559e+08	-1.07605e+08	-1.10299e+08	-1.24542e+08	-1.07271e+08	-1.19204e+08	9	23	3	28	12	17	6	2	19	9	2.31113e+07	2.31271e+07	2.3215e+07	2.40834e+07	2.04765e+07	2.09892e+07	2.36995e+07	2.04129e+07	2.26838e+07	-9.46368e+07
1911	454682	9	23	3	28	12	17	6	2	19	9	2.31112e+07	2.31274e+07	2.32153e+07	2.40832e+07	2.04765e+07	2.09891e+07	2.36993e+07	2.04128e+07	2.26836e+07	-1.2145e+08	-1.21535e+08	-1.21997e+08	-1.26558e+08	-1.07605e+08	-1.10299e+08	-1.24541e+08	-1.0727e+08	-1.19203e+08	9	23	3	28	12	17	6	2	19	9	2.31112e+07	2.31274e+07	2.32153e+07	2.40832e+07	2.04765e+07	2.09891e+07	2.36993e+07	2.04128e+07	2.26836e+07	-9.46365e+07
1911	454683	9	23	3	28	12	17	6	2	19	9	2.31111e+07	2.31277e+07	2.32156e+07	2.40829e+07	2.04766e+07	2.0989e+07	2.36991e+07	2.04128e+07	2.26834e+07	-1.2145e+08	-1.21537e+08	-1.21999e+08	-1.26557e+08	-1.07605e+08	-1.10298e+08	-1.2454e+08	-1.0727e+08	-1.19202e+08	9	23	3	28	12	17	6	2	19	9	2.31111e+07	2.31277e+07	2.32156e+07	2.40829e+07	2.04765e+07	2.0989e+07	2.36991e+07	2.04128e+07	2.26834e+07	-9.46361e+07
1911	454684	9	23	3	28	12	17	6	2	19	9	2.3111e+07	2.3128e+07	2.3216e+07	2.40827e+07	2.04766e+07	2.09889e+07	2.36989e+07	2.04127e+07	2.26831e+07	-1.21449e+08	-1.21538e+08	-1.22001e+08	-1.26555e+08	-1.07605e+08	-1.10297e+08	-1.24539e+08	-1.07269e+08	-1.19201e+08	9	23	3	28	12	17	6	2	19	9	2.3111e+07	2.3128e+07	2.3216e+07	2.40827e+07	2.04766e+07	2.09889e+07	2.36989e+07	2.04127e+07	2.26831e+07	-9.46358e+07
1911	454684	9	23	3	28	12	17	6	2	19	9	2.3111e+07	2.31283e+07	2.32163e+07	2.40825e+07	2.04766e+07	2.09888e+07	2.36987e+07	2.04126e+07	2.26829e+07	-1.21449e+08	-1.2154e+08	-1.22002e+08	-1.26554e+08	-1.07605e+08	-1.10297e+08	-1.24538e+08	-1.07269e+08	-1.192e+08	9	23	3	28	12	17	6	2	19	9	2.3111e+07	2.31283e+07	2.32163e+07	2.40825e+07	2.04766e+07	2.09888e+07	2.36987e+07	2.04126e+07	2.26829e+07	-9.46355e+07
1911	454684	9	23	3	28	12	17	6	2	19	9	2.31109e+07	2.31286e+07	2.32166e+07	2.40823e+07	2.04766e+07	2.09887e+07	2.36985e+07	2.04126e+07	2.26827e+07	-1.21449e+08	-1.21541e+08	-1.22004e+08	-1.26553e+08	-1.07605e+08	-1.10296e+08	-1.24537e+08	-1.07269e+08	-1.19198e+08	9	23	3	28	12	17	6	2	19	9	2.31109e+07	2.31286e+07	2.32166e+07	2.40823e+07	2.04766e+07	2.09887e+07	2.36985e+07	2.04126e+07	2.26827e+07	-9.46352e+07
1911	454685	9	23	3	28	12	17	6	2	19	9	2.31108e+07	2.31289e+07	2.32169e+07	2.4082e+07	2.04767e+07	2.09886e+07	2.36983e+07	2.04125e+07	2.26825e+07	-1.21448e+08	-1.21543e+08	-1.22006e+08	-1.26552e+08	-1.07606e+08	-1.10296e+08	-1.24535e+08	-1.07268e+08	-1.19197e+08	9	23	3	28	12	17	6	2	19	9	2.31108e+07	2.31289e+07	2.32169e+07	2.4082e+07	2.04767e+07	2.09886e+07	2.36983e+07	2.04125e+07	2.26825e+07	-9.46349e+07
1911	454686	9	23	3	28	12	17	6	2	19	9	2.31107e+07	2.31292e+07	2.32172e+07	2.40818e+07	2.04767e+07	2.09885e+07	2.36981e+07	2.04124e+07	2.26823e+07	-1.21448e+08	-1.21545e+08	-1.22007e+08	-1.26551e+08	-1.07606e+08	-1.10295e+08	-1.24534e+08	-1.07268e+08	-1.19196e+08	9	23	3	28	12	17	6	2	19	9	2.31107e+07	2.31292e+07	2.32172e+07	2.40818e+07	2.04767e+07	2.09885e+07	2.36981e+07	2.04124e+07	2.26823e+07	-9.46346e+07
1911	454686	9	23	3	28	12	17	6	2	19	9	2.31107e+07	2.31295e+07	2.32176e+07	2.40816e+07	2.04767e+07	2.09884e+07	2.36979e+07	2.04124e+07	2.26821e+07	-1.21447e+08	-1.21546e+08	-1.22009e+08	-1.2655e+08	-1.07606e+08	-1.10295e+08	-1.24533e+08	-1.07268e+08	-1.19195e+08	9	23	3	28	12	17	6	2	19	9	2.31107e+07	2.31295e+07	2.32176e+07	2.40816e+07	2.04767e+07	2.09884e+07	2.36979e+07	2.04123e+07	2.26821e+07	-9.46343e+07
1911	454686	9	23	3	28	12	17	6	2	19	9	2.31106e+07	2.31298e+07	2.32179e+07	2.40814e+07	2.04768e+07	2.09883e+07	2.36977e+07	2.04123e+07	2.26818e+07	-1.21447e+08	-1.21548e+08	-1.22011e+08	-1.26548e+08	-1.07606e+08	-1.10294e+08	-1.24532e+08	-1.07267e+08	-1.19194e+08	9	23	3	28	12	17	6	2	19	9	2.31106e+07	2.31298e+07	2.32179e+07	2.40814e+07	2.04767e+07	2.09883e+07	2.36977e+07	2.04123e+07	2.26818e+07	-9.4634e+07
1911	454687	9	23	3	28	12	17	6	2	19	9	2.31105e+07	2.31301e+07	2.32182e+07	2.40812e+07	2.04768e+07	2.09882e+07	2.36975e+07	2.04122e+07	2.26816e+07	-1.21447e+08	-1.21549e+08	-1.22012e+08	-1.26547e+08	-1.07606e+08	-1.10294e+08	-1.24531e+08	-1.07267e+08	-1.19193e+08	9	23	3	28	12	17	6	2	19	9	2.31105e+07	2.31301e+07	2.32182e+07	2.40812e+07	2.04768e+07	2.09882e+07	2.36975e+07	2.04122e+07	2.26816e+07	-9.46336e+07
1911	454688	9	23	3	28	12	17	6	2	19	9	2.31104e+07	2.31304e+07	2.32185e+07	2.40809e+07	2.04768e+07	2.09881e+07	2.36973e+07	2.04121e+07	2.26814e+07	-1.21446e+08	-1.21551e+08	-1.22014e+08	-1.26546e+08	-1.07606e+08	-1.10293e+08	-1.2453e+08	-1.07267e+08	-1.19192e+08	9	23	3	28	12	17	6	2	19	9	2.31104e+07	2.31304e+07	2.32185e+07	2.40809e+07	2.04768e+07	2.09881e+07	2.36973e+07	2.04121e+07	2.26814e+07	-9.46333e+07
1911	454688	9	23	3	28	12	17	6	2	19	9	2.31104e+07	2.31307e+07	2.32188e+07	2.40807e+07	2.04768e+07	2.0988e+07	2.36971e+07	2.04121e+07	2.26812e+07	-1.21446e+08	-1.21552e+08	-1.22016e+08	-1.26545e+08	-1.07607e+08	-1.10293e+08	-1.24529e+08	-1.07266e+08	-1.1919e+08	9	23	3	28	12	17	6	2	19	9	2.31104e+07	2.31307e+07	2.32188e+07	2.40807e+07	2.04768e+07	2.0988e+07	2.36971e+07	2.04121e+07	2.26812e+07	-9.4633e+07
1911	454688	9	23	3	28	12	17	6	2	19	9	2.31103e+07	2.3131e+07	2.32191e+07	2.40805e+07	2.04769e+07	2.09879e+07	2.36969e+07	2.0412e+07	2.2681e+07	-1.21445e+08	-1.21554e+08	-1.22017e+08	-1.26544e+08	-1.07607e+08	-1.10292e+08	-1.24528e+08	-1.07266e+08	-1.19189e+08	9	23	3	28	12	17	6	2	19	9	2.31103e+07	2.3131e+07	2.32191e+07	2.40805e+07	2.04769e+07	2.09879e+07	2.36969e+07	2.0412e+07	2.2681e+07	-9.46327e+07
1911	454689	9	23	3	28	12	17	6	2	19	9	2.31102e+07	2.31313e+07	2.32195e+07	2.40803e+07	2.04769e+07	2.09878e+07	2.36967e+07	2.04119e+07	2.26807e+07	-1.21445e+08	-1.21556e+08	-1.22019e+08	-1.26543e+08	-1.07607e+08	-1.10292e+08	-1.24527e+08	-1.07265e+08	-1.19188e+08	9	23	3	28	12	17	6	2	19	9	2.31102e+07	2.31313e+07	2.32195e+07	2.40803e+07	2.04769e+07	2.09878e+07	2.36967e+07	2.04119e+07	2.26807e+07	-9.46324e+07
1911	454690	9	23	3	28	12	17	6	2	19	9	2.31101e+07	2.31316e+07	2.32198e+07	2.408e+07	2.04769e+07	2.09877e+07	2.36965e+07	2.04119e+07	2.26805e+07	-1.21445e+08	-1.21557e+08	-1.22021e+08	-1.26541e+08	-1.07607e+08	-1.10291e+08	-1.24526e+08	-1.07265e+08	-1.19187e+08	9	23	3	28	12	17	6	2	19	9	2.31101e+07	2.31316e+07	2.32198e+07	2.408e+07	2.04769e+07	2.09877e+07	2.36965e+07	2.04119e+07	2.26805e+07	-9.46321e+07
1911	454690	9	23	3	28	12	17	6	2	19	9	2.31101e+07	2.31318e+07	2.32201e+07	2.40798e+07	2.0477e+07	2.09876e+07	2.36963e+07	2.04118e+07	2.26803e+07	-1.21444e+08	-1.21559e+08	-1.22022e+08	-1.2654e+08	-1.07607e+08	-1.10291e+08	-1.24525e+08	-1.07265e+08	-1.19186e+08	9	23	3	28	12	17	6	2	19	9	2.311e+07	2.31318e+07	2.32201e+07	2.40798e+07	2.0477e+07	2.09876e+07	2.36963e+07	2.04118e+07	2.26803e+07	-9.46318e+07
1911	454690	9	23	3	28	12	17	6	2	19	9	2.311e+07	2.31321e+07	2.32204e+07	2.40796e+07	2.0477e+07	2.09875e+07	2.36961e+07	2.04117e+07	2.26801e+07	-1.21444e+08	-1.2156e+08	-1.22024e+08	-1.26539e+08	-1.07607e+08	-1.1029e+08	-1.24524e+08	-1.07264e+08	-1.19185e+08	9	23	3	28	12	17	6	2	19	9	2.311e+07	2.31321e+07	2.32204e+07	2.40796e+07	2.0477e+07	2.09875e+07	2.36961e+07	2.04117e+07	2.26801e+07	-9.46315e+07
1911	454691	9	23	3	28	12	17	6	2	19	9	2.31099e+07	2.31324e+07	2.32207e+07	2.40794e+07	2.0477e+07	2.09874e+07	2.36959e+07	2.04117e+07	2.26799e+07	-1.21443e+08	-1.21562e+08	-1.22026e+08	-1.26538e+08	-1.07607e+08	-1.1029e+08	-1.24523e+08	-1.07264e+08	-1.19183e+08	9	23	3	28	12	17	6	2	19	9	2.31099e+07	2.31324e+07	2.32207e+07	2.40794e+07	2.0477e+07	2.09874e+07	2.36958e+07	2.04117e+07	2.26799e+07	-9.46312e+07
1911	454692	9	23	3	28	12	17	6	2	19	9	2.31098e+07	2.31327e+07	2.3221e+07	2.40792e+07	2.0477e+07	2.09873e+07	2.36956e+07	2.04116e+07	2.26796e+07	-1.21443e+08	-1.21563e+08	-1.22027e+08	-1.26537e+08	-1.07608e+08	-1.10289e+08	-1.24521e+08	-1.07264e+08	-1.19182e+08	9	23	3	28	12	17	6	2	19	9	2.31098e+07	2.31327e+07	2.3221e+07	2.40792e+07	2.0477e+07	2.09873e+07	2.36956e+07	2.04116e+07	2.26796e+07	-9.46308e+07
1911	454692	9	23	3	28	12	17	6	2	19	9	2.31097e+07	2.3133e+07	2.32214e+07	2.40789e+07	2.04771e+07	2.09872e+07	2.36954e+07	2.04115e+07	2.26794e+07	-1.21443e+08	-1.21565e+08	-1.22029e+08	-1.26536e+08	-1.07608e+08	-1.10289e+08	-1.2452e+08	-1.07263e+08	-1.19181e+08	9	23	3	28	12	17	6	2	19	9	2.31097e+07	2.3133e+07	2.32214e+07	2.40789e+07	2.04771e+07	2.09872e+07	2.36954e+07	2.04115e+07	2.26794e+07	-9.46305e+07
1911	454692	9	23	3	28	12	17	6	2	19	9	2.31097e+07	2.31333e+07	2.32217e+07	2.40787e+07	2.04771e+07	2.09871e+07	2.36952e+07	2.04115e+07	2.26792e+07	-1.21442e+08	-1.21567e+08	-1.22031e+08	-1.26534e+08	-1.07608e+08	-1.10288e+08	-1.24519e+08	-1.07263e+08	-1.1918e+08	9	23	3	28	12	17	6	2	19	9	2.31097e+07	2.31333e+07	2.32217e+07	2.40787e+07	2.04771e+07	2.09872e+07	2.36952e+07	2.04115e+07	2.26792e+07	-9.46302e+07
1911	454693	9	23	3	28	12	17	6	2	19	9	2.31096e+07	2.31336e+07	2.3222e+07	2.40785e+07	2.04771e+07	2.09871e+07	2.3695e+07	2.04114e+07	2.2679e+07	-1.21442e+08	-1.21568e+08	-1.22032e+08	-1.26533e+08	-1.07608e+08	-1.10288e+08	-1.24518e+08	-1.07263e+08	-1.19179e+08	9	23	3	28	12	17	6	2	19	9	2.31096e+07	2.31336e+07	2.3222e+07	2.40785e+07	2.04771e+07	2.09871e+07	2.3695e+07	2.04114e+07	2.2679e+07	-9.46299e+07
1911	454694	9	23	3	28	12	17	6	2	19	9	2.31095e+07	2.31339e+07	2.32223e+07	2.40783e+07	2.04772e+07	2.0987e+07	2.36948e+07	2.04113e+07	2.26788e+07	-1.21441e+08	-1.2157e+08	-1.22034e+08	-1.26532e+08	-1.07608e+08	-1.10287e+08	-1.24517e+08	-1.07262e+08	-1.19178e+08	9	23	3	28	12	17	6	2	19	9	2.31095e+07	2.31339e+07	2.32223e+07	2.40783e+07	2.04772e+07	2.0987e+07	2.36948e+07	2.04113e+07	2.26788e+07	-9.46296e+07
1911	454694	9	23	3	28	12	17	6	2	19	9	2.31094e+07	2.31342e+07	2.32226e+07	2.4078e+07	2.04772e+07	2.09869e+07	2.36946e+07	2.04113e+07	2.26786e+07	-1.21441e+08	-1.21571e+08	-1.22036e+08	-1.26531e+08	-1.07608e+08	-1.10287e+08	-1.24516e+08	-1.07262e+08	-1.19177e+08	9	23	3	28	12	17	6	2	19	9	2.31094e+07	2.31342e+07	2.32226e+07	2.4078e+07	2.04772e+07	2.09869e+07	2.36946e+07	2.04113e+07	2.26786e+07	-9.46293e+07
1911	454694	9	23	3	28	12	17	6	2	19	9	2.31094e+07	2.31345e+07	2.32229e+07	2.40778e+07	2.04772e+07	2.09868e+07	2.36944e+07	2.04112e+07	2.26783e+07	-1.21441e+08	-1.21573e+08	-1.22037e+08	-1.2653e+08	-1.07609e+08	-1.10286e+08	-1.24515e+08	-1.07262e+08	-1.19175e+08	9	23	3	28	12	17	6	2	19	9	2.31094e+07	2.31345e+07	2.32229e+07	2.40778e+07	2.04772e+07	2.09868e+07	2.36944e+07	2.04112e+07	2.26783e+07	-9.4629e+07
1911	454695	9	23	3	28	12	17	6	2	19	9	2.31093e+07	2.31348e+07	2.32233e+07	2.40776e+07	2.04772e+07	2.09867e+07	2.36942e+07	2.04111e+07	2.26781e+07	-1.2144e+08	-1.21574e+08	-1.22039e+08	-1.26529e+08	-1.07609e+08	-1.10286e+08	-1.24514e+08	-1.07261e+08	-1.19174e+08	9	23	3	28	12	17	6	2	19	9	2.31093e+07	2.31348e+07	2.32233e+07	2.40776e+07	2.04772e+07	2.09867e+07	2.36942e+07	2.04111e+07	2.26781e+07	-9.46287e+07
1911	454696	9	23	3	28	12	17	6	2	19	9	2.31092e+07	2.31351e+07	2.32236e+07	2.40774e+07	2.04773e+07	2.09866e+07	2.3694e+07	2.04111e+07	2.26779e+07	-1.2144e+08	-1.21576e+08	-1.22041e+08	-1.26528e+08	-1.07609e+08	-1.10285e+08	-1.24513e+08	-1.07261e+08	-1.19173e+08	9	23	3	28	12	17	6	2	19	9	2.31092e+07	2.31351e+07	2.32236e+07	2.40774e+07	2.04773e+07	2.09866e+07	2.3694e+07	2.04111e+07	2.26779e+07	-9.46284e+07
1911	454696	9	23	3	28	12	17	6	2	19	9	2.31091e+07	2.31354e+07	2.32239e+07	2.40772e+07	2.04773e+07	2.09865e+07	2.36938e+07	2.0411e+07	2.26777e+07	-1.21439e+08	-1.21577e+08	-1.22042e+08	-1.26526e+08	-1.07609e+08	-1.10285e+08	-1.24512e+08	-1.07261e+08	-1.19172e+08	9	23	3	28	12	17	6	2	19	9	2.31091e+07	2.31354e+07	2.32239e+07	2.40772e+07	2.04773e+07	2.09865e+07	2.36938e+07	2.0411e+07	2.26777e+07	-9.46281e+07
1911	454696	9	23	3	28	12	17	6	2	19	9	2.31091e+07	2.31357e+07	2.32242e+07	2.40769e+07	2.04773e+07	2.09864e+07	2.36936e+07	2.04109e+07	2.26775e+07	-1.21439e+08	-1.21579e+08	-1.22044e+08	-1.26525e+08	-1.07609e+08	-1.10284e+08	-1.24511e+08	-1.0726e+08	-1.19171e+08	9	23	3	28	12	17	6	2	19	9	2.31091e+07	2.31357e+07	2.32242e+07	2.40769e+07	2.04773e+07	2.09864e+07	2.36936e+07	2.04109e+07	2.26775e+07	-9.46277e+07
1911	454697	9	23	3	28	12	17	6	2	19	9	2.3109e+07	2.3136e+07	2.32245e+07	2.40767e+07	2.04774e+07	2.09863e+07	2.36934e+07	2.04109e+07	2.26772e+07	-1.21439e+08	-1.21581e+08	-1.22046e+08	-1.26524e+08	-1.07609e+08	-1.10284e+08	-1.2451e+08	-1.0726e+08	-1.1917e+08	9	23	3	28	12	17	6	2	19	9	2.3109e+07	2.3136e+07	2.32245e+07	2.40767e+07	2.04774e+07	2.09863e+07	2.36934e+07	2.04109e+07	2.26772e+07	-9.46274e+07
1911	454698	9	23	3	28	12	17	6	2	19	9	2.31089e+07	2.31363e+07	2.32248e+07	2.40765e+07	2.04774e+07	2.09862e+07	2.36932e+07	2.04108e+07	2.2677e+07	-1.21438e+08	-1.21582e+08	-1.22047e+08	-1.26523e+08	-1.07609e+08	-1.10283e+08	-1.24509e+08	-1.07259e+08	-1.19169e+08	9	23	3	28	12	17	6	2	19	9	2.31089e+07	2.31363e+07	2.32248e+07	2.40765e+07	2.04774e+07	2.09862e+07	2.36932e+07	2.04108e+07	2.2677e+07	-9.46271e+07
1911	454698	9	23	3	28	12	17	6	2	19	9	2.31088e+07	2.31366e+07	2.32252e+07	2.40763e+07	2.04774e+07	2.09861e+07	2.3693e+07	2.04107e+07	2.26768e+07	-1.21438e+08	-1.21584e+08	-1.22049e+08	-1.26522e+08	-1.0761e+08	-1.10283e+08	-1.24507e+08	-1.07259e+08	-1.19167e+08	9	23	3	28	12	17	6	2	19	9	2.31088e+07	2.31366e+07	2.32252e+07	2.40763e+07	2.04774e+07	2.09861e+07	2.3693e+07	2.04107e+07	2.26768e+07	-9.46268e+07
1911	454698	9	23	3	28	12	17	6	2	19	9	2.31088e+07	2.31369e+07	2.32255e+07	2.40761e+07	2.04775e+07	2.0986e+07	2.36928e+07	2.04107e+07	2.26766e+07	-1.21437e+08	-1.21585e+08	-1.22051e+08	-1.26521e+08	-1.0761e+08	-1.10282e+08	-1.24506e+08	-1.07259e+08	-1.19166e+08	9	23	3	28	12	17	6	2	19	9	2.31088e+07	2.31369e+07	2.32255e+07	2.40761e+07	2.04775e+07	2.0986e+07	2.36928e+07	2.04107e+07	2.26766e+07	-9.46265e+07
1911	454699	9	23	3	28	12	17	6	2	19	9	2.31087e+07	2.31372e+07	2.32258e+07	2.40758e+07	2.04775e+07	2.09859e+07	2.36926e+07	2.04106e+07	2.26764e+07	-1.21437e+08	-1.21587e+08	-1.22052e+08	-1.26519e+08	-1.0761e+08	-1.10282e+08	-1.24505e+08	-1.07258e+08	-1.19165e+08	9	23	3	28	12	17	6	2	19	9	2.31087e+07	2.31372e+07	2.32258e+07	2.40758e+07	2.04775e+07	2.09859e+07	2.36926e+07	2.04106e+07	2.26764e+07	-9.46262e+07
1911	454700	9	23	3	28	12	17	6	2	19	9	2.31086e+07	2.31375e+07	2.32261e+07	2.40756e+07	2.04775e+07	2.09858e+07	2.36924e+07	2.04105e+07	2.26761e+07	-1.21437e+08	-1.21588e+08	-1.22054e+08	-1.26518e+08	-1.0761e+08	-1.10281e+08	-1.24504e+08	-1.07258e+08	-1.19164e+08	9	23	3	28	12	17	6	2	19	9	2.31086e+07	2.31375e+07	2.32261e+07	2.40756e+07	2.04775e+07	2.09858e+07	2.36924e+07	2.04105e+07	2.26761e+07	-9.46259e+07
1911	454700	9	23	3	28	12	17	6	2	19	9	2.31085e+07	2.31378e+07	2.32264e+07	2.40754e+07	2.04775e+07	2.09857e+07	2.36922e+07	2.04105e+07	2.26759e+07	-1.21436e+08	-1.2159e+08	-1.22056e+08	-1.26517e+08	-1.0761e+08	-1.10281e+08	-1.24503e+08	-1.07258e+08	-1.19163e+08	9	23	3	28	12	17	6	2	19	9	2.31085e+07	2.31378e+07	2.32264e+07	2.40754e+07	2.04775e+07	2.09857e+07	2.36922e+07	2.04105e+07	2.26759e+07	-9.46256e+07
1911	454700	9	23	3	28	12	17	6	2	19	9	2.31085e+07	2.31381e+07	2.32268e+07	2.40752e+07	2.04776e+07	2.09856e+07	2.3692e+07	2.04104e+07	2.26757e+07	-1.21436e+08	-1.21592e+08	-1.22057e+08	-1.26516e+08	-1.0761e+08	-1.1028e+08	-1.24502e+08	-1.07257e+08	-1.19162e+08	9	23	3	28	12	17	6	2	19	9	2.31085e+07	2.31381e+07	2.32268e+07	2.40752e+07	2.04776e+07	2.09856e+07	2.3692e+07	2.04104e+07	2.26757e+07	-9.46252e+07
1911	454701	9	23	3	28	12	17	6	2	19	9	2.31084e+07	2.31384e+07	2.32271e+07	2.4075e+07	2.04776e+07	2.09855e+07	2.36918e+07	2.04103e+07	2.26755e+07	-1.21435e+08	-1.21593e+08	-1.22059e+08	-1.26515e+08	-1.07611e+08	-1.1028e+08	-1.24501e+08	-1.07257e+08	-1.1916e+08	9	23	3	28	12	17	6	2	19	9	2.31084e+07	2.31384e+07	2.32271e+07	2.4075e+07	2.04776e+07	2.09855e+07	2.36918e+07	2.04103e+07	2.26755e+07	-9.46249e+07
1911	454702	9	23	3	28	12	17	6	2	19	9	2.31083e+07	2.31387e+07	2.32274e+07	2.40747e+07	2.04776e+07	2.09854e+07	2.36916e+07	2.04103e+07	2.26753e+07	-1.21435e+08	-1.21595e+08	-1.22061e+08	-1.26514e+08	-1.07611e+08	-1.10279e+08	-1.245e+08	-1.07257e+08	-1.19159e+08	9	23	3	28	12	17	6	2	19	9	2.31083e+07	2.31387e+07	2.32274e+07	2.40747e+07	2.04776e+07	2.09854e+07	2.36916e+07	2.04102e+07	2.26753e+07	-9.46246e+07
1911	454702	9	23	3	28	12	17	6	2	19	9	2.31082e+07	2.3139e+07	2.32277e+07	2.40745e+07	2.04777e+07	2.09853e+07	2.36914e+07	2.04102e+07	2.2675e+07	-1.21435e+08	-1.21596e+08	-1.22062e+08	-1.26512e+08	-1.07611e+08	-1.10279e+08	-1.24499e+08	-1.07256e+08	-1.19158e+08	9	23	3	28	12	17	6	2	19	9	2.31082e+07	2.3139e+07	2.32277e+07	2.40745e+07	2.04777e+07	2.09853e+07	2.36914e+07	2.04102e+07	2.2675e+07	-9.46243e+07
1911	454702	9	23	3	28	12	17	6	2	19	9	2.31081e+07	2.31393e+07	2.3228e+07	2.40743e+07	2.04777e+07	2.09852e+07	2.36912e+07	2.04101e+07	2.26748e+07	-1.21434e+08	-1.21598e+08	-1.22064e+08	-1.26511e+08	-1.07611e+08	-1.10278e+08	-1.24498e+08	-1.07256e+08	-1.19157e+08	9	23	3	28	12	17	6	2	19	9	2.31081e+07	2.31393e+07	2.3228e+07	2.40743e+07	2.04777e+07	2.09852e+07	2.36911e+07	2.04101e+07	2.26748e+07	-9.4624e+07
1911	454703	9	23	3	28	12	17	6	2	19	9	2.31081e+07	2.31396e+07	2.32283e+07	2.40741e+07	2.04777e+07	2.09851e+07	2.36909e+07	2.04101e+07	2.26746e+07	-1.21434e+08	-1.21599e+08	-1.22066e+08	-1.2651e+08	-1.07611e+08	-1.10278e+08	-1.24497e+08	-1.07256e+08	-1.19156e+08	9	23	3	28	12	17	6	2	19	9	2.31081e+07	2.31396e+07	2.32283e+07	2.40741e+07	2.04777e+07	2.09851e+07	2.36909e+07	2.041e+07	2.26746e+07	-9.46237e+07
1911	454704	9	23	3	28	12	17	6	2	19	9	2.3108e+07	2.31399e+07	2.32287e+07	2.40739e+07	2.04777e+07	2.0985e+07	2.36907e+07	2.041e+07	2.26744e+07	-1.21433e+08	-1.21601e+08	-1.22067e+08	-1.26509e+08	-1.07611e+08	-1.10277e+08	-1.24496e+08	-1.07255e+08	-1.19155e+08	9	23	3	28	12	17	6	2	19	9	2.3108e+07	2.31399e+07	2.32286e+07	2.40739e+07	2.04777e+07	2.0985e+07	2.36907e+07	2.041e+07	2.26744e+07	-9.46234e+07
1911	454704	9	23	3	28	12	17	6	2	19	9	2.31079e+07	2.31402e+07	2.3229e+07	2.40736e+07	2.04778e+07	2.09849e+07	2.36905e+07	2.04099e+07	2.26742e+07	-1.21433e+08	-1.21603e+08	-1.22069e+08	-1.26508e+08	-1.07611e+08	-1.10276e+08	-1.24495e+08	-1.07255e+08	-1.19154e+08	9	23	3	28	12	17	6	2	19	9	2.31079e+07	2.31402e+07	2.3229e+07	2.40736e+07	2.04778e+07	2.09849e+07	2.36905e+07	2.04099e+07	2.26742e+07	-9.4623e+07
1911	454704	9	23	3	28	12	17	6	2	19	9	2.31078e+07	2.31405e+07	2.32293e+07	2.40734e+07	2.04778e+07	2.09848e+07	2.36903e+07	2.04099e+07	2.26739e+07	-1.21433e+08	-1.21604e+08	-1.22071e+08	-1.26507e+08	-1.07612e+08	-1.10276e+08	-1.24494e+08	-1.07254e+08	-1.19152e+08	9	23	3	28	12	17	6	2	19	9	2.31078e+07	2.31405e+07	2.32293e+07	2.40734e+07	2.04778e+07	2.09848e+07	2.36903e+07	2.04098e+07	2.26739e+07	-9.46227e+07
1911	454705	9	23	3	28	12	17	6	2	19	9	2.31078e+07	2.31408e+07	2.32296e+07	2.40732e+07	2.04778e+07	2.09847e+07	2.36901e+07	2.04098e+07	2.26737e+07	-1.21432e+08	-1.21606e+08	-1.22072e+08	-1.26506e+08	-1.07612e+08	-1.10275e+08	-1.24492e+08	-1.07254e+08	-1.19151e+08	9	23	3	28	12	17	6	2	19	9	2.31078e+07	2.31408e+07	2.32296e+07	2.40732e+07	2.04778e+07	2.09847e+07	2.36901e+07	2.04098e+07	2.26737e+07	-9.46224e+07
1911	454706	9	23	3	28	12	17	6	2	19	9	2.31077e+07	2.31411e+07	2.32299e+07	2.4073e+07	2.04779e+07	2.09846e+07	2.36899e+07	2.04097e+07	2.26735e+07	-1.21432e+08	-1.21607e+08	-1.22074e+08	-1.26504e+08	-1.07612e+08	-1.10275e+08	-1.24491e+08	-1.07254e+08	-1.1915e+08	9	23	3	28	12	17	6	2	19	9	2.31077e+07	2.31411e+07	2.32299e+07	2.4073e+07	2.04779e+07	2.09846e+07	2.36899e+07	2.04097e+07	2.26735e+07	-9.46221e+07
1911	454706	9	23	3	28	12	17	6	2	19	9	2.31076e+07	2.31414e+07	2.32302e+07	2.40728e+07	2.04779e+07	2.09845e+07	2.36897e+07	2.04096e+07	2.26733e+07	-1.21431e+08	-1.21609e+08	-1.22076e+08	-1.26503e+08	-1.07612e+08	-1.10274e+08	-1.2449e+08	-1.07253e+08	-1.19149e+08	9	23	3	28	12	17	6	2	19	9	2.31076e+07	2.31414e+07	2.32302e+07	2.40728e+07	2.04779e+07	2.09845e+07	2.36897e+07	2.04096e+07	2.26733e+07	-9.46218e+07
1911	454706	9	23	3	28	12	17	6	2	19	9	2.31075e+07	2.31417e+07	2.32306e+07	2.40725e+07	2.04779e+07	2.09844e+07	2.36895e+07	2.04096e+07	2.26731e+07	-1.21431e+08	-1.2161e+08	-1.22077e+08	-1.26502e+08	-1.07612e+08	-1.10274e+08	-1.24489e+08	-1.07253e+08	-1.19148e+08	9	23	3	28	12	17	6	2	19	9	2.31075e+07	2.31417e+07	2.32306e+07	2.40725e+07	2.04779e+07	2.09844e+07	2.36895e+07	2.04096e+07	2.26731e+07	-9.46215e+07
1911	454707	9	23	3	28	12	17	6	2	19	9	2.31075e+07	2.3142e+07	2.32309e+07	2.40723e+07	2.0478e+07	2.09843e+07	2.36893e+07	2.04095e+07	2.26728e+07	-1.21431e+08	-1.21612e+08	-1.22079e+08	-1.26501e+08	-1.07612e+08	-1.10273e+08	-1.24488e+08	-1.07253e+08	-1.19147e+08	9	23	3	28	12	17	6	2	19	9	2.31075e+07	2.3142e+07	2.32309e+07	2.40723e+07	2.0478e+07	2.09843e+07	2.36893e+07	2.04095e+07	2.26728e+07	-9.46212e+07
1911	454708	9	23	3	28	12	17	6	2	19	9	2.31074e+07	2.31423e+07	2.32312e+07	2.40721e+07	2.0478e+07	2.09842e+07	2.36891e+07	2.04094e+07	2.26726e+07	-1.2143e+08	-1.21613e+08	-1.22081e+08	-1.265e+08	-1.07613e+08	-1.10273e+08	-1.24487e+08	-1.07252e+08	-1.19145e+08	9	23	3	28	12	17	6	2	19	9	2.31074e+07	2.31423e+07	2.32312e+07	2.40721e+07	2.0478e+07	2.09842e+07	2.36891e+07	2.04094e+07	2.26726e+07	-9.46209e+07
1911	454708	9	23	3	28	12	17	6	2	19	9	2.31073e+07	2.31426e+07	2.32315e+07	2.40719e+07	2.0478e+07	2.09841e+07	2.36889e+07	2.04094e+07	2.26724e+07	-1.2143e+08	-1.21615e+08	-1.22082e+08	-1.26499e+08	-1.07613e+08	-1.10272e+08	-1.24486e+08	-1.07252e+08	-1.19144e+08	9	23	3	28	12	17	6	2	19	9	2.31073e+07	2.31426e+07	2.32315e+07	2.40719e+07	2.0478e+07	2.09841e+07	2.36889e+07	2.04094e+07	2.26724e+07	-9.46205e+07
1911	454708	9	23	3	28	12	17	6	2	19	9	2.31072e+07	2.31429e+07	2.32318e+07	2.40717e+07	2.0478e+07	2.09841e+07	2.36887e+07	2.04093e+07	2.26722e+07	-1.21429e+08	-1.21617e+08	-1.22084e+08	-1.26497e+08	-1.07613e+08	-1.10272e+08	-1.24485e+08	-1.07252e+08	-1.19143e+08	9	23	3	28	12	17	6	2	19	9	2.31072e+07	2.31429e+07	2.32318e+07	2.40717e+07	2.0478e+07	2.09841e+07	2.36887e+07	2.04093e+07	2.26722e+07	-9.46202e+07
1911	454709	9	23	3	28	12	17	6	2	19	9	2.31072e+07	2.31432e+07	2.32321e+07	2.40714e+07	2.04781e+07	2.0984e+07	2.36885e+07	2.04092e+07	2.2672e+07	-1.21429e+08	-1.21618e+08	-1.22086e+08	-1.26496e+08	-1.07613e+08	-1.10271e+08	-1.24484e+08	-1.07251e+08	-1.19142e+08	9	23	3	28	12	17	6	2	19	9	2.31071e+07	2.31432e+07	2.32321e+07	2.40714e+07	2.04781e+07	2.0984e+07	2.36885e+07	2.04092e+07	2.2672e+07	-9.46199e+07
1911	454710	10	23	3	28	12	17	6	2	19	9	22	2.31071e+07	2.31435e+07	2.32325e+07	2.40712e+07	2.04781e+07	2.09839e+07	2.36883e+07	2.04092e+07	2.26717e+07	2.51513e+07	-1.21429e+08	-1.2162e+08	-1.22087e+08	-1.26495e+08	-1.07613e+08	-1.10271e+08	-1.24483e+08	-1.07251e+08	-1.19141e+08	-1.32171e+08	9	23	3	28	12	17	6	2	19	9	2.31071e+07	2.31435e+07	2.32325e+07	2.40712e+07	2.04781e+07	2.09839e+07	2.36883e+07
1911	454710	9	23	3	28	12	17	6	2	19	9	2.3107e+07	2.31438e+07	2.32328e+07	2.4071e+07	2.04781e+07	2.09838e+07	2.36881e+07	2.04091e+07	2.26715e+07	-1.21428e+08	-1.21621e+08	-1.22089e+08	-1.26494e+08	-1.07613e+08	-1.1027e+08	-1.24482e+08	-1.07251e+08	-1.1914e+08	9	23	3	28	12	17	6	2	19	9	2.3107e+07	2.31438e+07	2.32328e+07	2.4071e+07	2.04781e+07	2.09838e+07	2.36881e+07	2.04091e+07	2.26715e+07	-9.46193e+07
1911	454711	9	23	3	28	12	17	6	2	19	9	2.31068e+07	2.31444e+07	2.32334e+07	2.40706e+07	2.04782e+07	2.09836e+07	2.36877e+07	2.0409e+07	2.26711e+07	-1.21427e+08	-1.21624e+08	-1.22092e+08	-1.26492e+08	-1.07614e+08	-1.10269e+08	-1.2448e+08	-1.0725e+08	-1.19137e+08	9	23	3	28	12	17	6	2	19	9	2.31068e+07	2.31444e+07	2.32334e+07	2.40706e+07	2.04782e+07	2.09836e+07	2.36877e+07	2.0409e+07	2.26711e+07	-9.46186e+07
1911	454712	9	23	3	28	12	17	6	2	19	9	2.31068e+07	2.31447e+07	2.32337e+07	2.40703e+07	2.04782e+07	2.09835e+07	2.36875e+07	2.04089e+07	2.26709e+07	-1.21427e+08	-1.21626e+08	-1.22094e+08	-1.26491e+08	-1.07614e+08	-1.10269e+08	-1.24479e+08	-1.0725e+08	-1.19136e+08	9	23	3	28	12	17	6	2	19	9	2.31068e+07	2.31447e+07	2.32337e+07	2.40703e+07	2.04782e+07	2.09835e+07	2.36875e+07	2.04089e+07	2.26709e+07	-9.46183e+07
1911	454712	9	23	3	28	12	17	6	2	19	9	2.31067e+07	2.3145e+07	2.3234e+07	2.40701e+07	2.04782e+07	2.09834e+07	2.36873e+07	2.04088e+07	2.26706e+07	-1.21426e+08	-1.21628e+08	-1.22096e+08	-1.26489e+08	-1.07614e+08	-1.10268e+08	-1.24478e+08	-1.07249e+08	-1.19135e+08	9	23	3	28	12	17	6	2	19	9	2.31067e+07	2.3145e+07	2.3234e+07	2.40701e+07	2.04782e+07	2.09834e+07	2.36873e+07	2.04088e+07	2.26706e+07	-9.4618e+07
1911	454712	9	23	3	28	12	17	6	2	19	9	2.31066e+07	2.31452e+07	2.32344e+07	2.40699e+07	2.04783e+07	2.09833e+07	2.36871e+07	2.04088e+07	2.26704e+07	-1.21426e+08	-1.21629e+08	-1.22097e+08	-1.26488e+08	-1.07614e+08	-1.10268e+08	-1.24476e+08	-1.07249e+08	-1.19134e+08	9	23	3	28	12	17	6	2	19	9	2.31066e+07	2.31453e+07	2.32344e+07	2.40699e+07	2.04783e+07	2.09833e+07	2.36871e+07	2.04088e+07	2.26704e+07	-9.46177e+07
1911	454713	9	23	3	28	12	17	6	2	19	9	2.31065e+07	2.31455e+07	2.32347e+07	2.40697e+07	2.04783e+07	2.09832e+07	2.36869e+07	2.04087e+07	2.26702e+07	-1.21426e+08	-1.21631e+08	-1.22099e+08	-1.26487e+08	-1.07614e+08	-1.10267e+08	-1.24475e+08	-1.07249e+08	-1.19133e+08	9	23	3	28	12	17	6	2	19	9	2.31065e+07	2.31455e+07	2.32347e+07	2.40697e+07	2.04783e+07	2.09832e+07	2.36869e+07	2.04087e+07	2.26702e+07	-9.46174e+07
1911	454714	9	23	3	28	12	17	6	2	19	9	2.31065e+07	2.31458e+07	2.3235e+07	2.40695e+07	2.04783e+07	2.09831e+07	2.36867e+07	2.04086e+07	2.267e+07	-1.21425e+08	-1.21632e+08	-1.22101e+08	-1.26486e+08	-1.07614e+08	-1.10267e+08	-1.24474e+08	-1.07248e+08	-1.19132e+08	9	23	3	28	12	17	6	2	19	9	2.31065e+07	2.31458e+07	2.3235e+07	2.40695e+07	2.04783e+07	2.09831e+07	2.36867e+07	2.04086e+07	2.267e+07	-9.46171e+07
1911	454714	9	23	3	28	12	17	6	2	19	9	2.31064e+07	2.31461e+07	2.32353e+07	2.40693e+07	2.04784e+07	2.0983e+07	2.36865e+07	2.04086e+07	2.26698e+07	-1.21425e+08	-1.21634e+08	-1.22102e+08	-1.26485e+08	-1.07615e+08	-1.10266e+08	-1.24473e+08	-1.07248e+08	-1.1913e+08	9	23	3	28	12	17	6	2	19	9	2.31064e+07	2.31461e+07	2.32353e+07	2.40692e+07	2.04784e+07	2.0983e+07	2.36865e+07	2.04086e+07	2.26698e+07	-9.46168e+07
1911	454714	9	23	3	28	12	17	6	2	19	9	2.31063e+07	2.31464e+07	2.32356e+07	2.4069e+07	2.04784e+07	2.09829e+07	2.36863e+07	2.04085e+07	2.26695e+07	-1.21424e+08	-1.21635e+08	-1.22104e+08	-1.26484e+08	-1.07615e+08	-1.10266e+08	-1.24472e+08	-1.07247e+08	-1.19129e+08	9	23	3	28	12	17	6	2	19	9	2.31063e+07	2.31464e+07	2.32356e+07	2.4069e+07	2.04784e+07	2.09829e+07	2.36863e+07	2.04085e+07	2.26695e+07	-9.46164e+07
1911	454715	10	23	3	28	12	17	6	2	19	9	22	2.31062e+07	2.31467e+07	2.3236e+07	2.40688e+07	2.04784e+07	2.09828e+07	2.36861e+07	2.04084e+07	2.26693e+07	2.51547e+07	-1.21424e+08	-1.21637e+08	-1.22106e+08	-1.26482e+08	-1.07615e+08	-1.10265e+08	-1.24471e+08	-1.07247e+08	-1.19128e+08	-1.32189e+08	9	23	3	28	12	17	6	2	19	9	2.31062e+07	2.31467e+07	2.32359e+07	2.40688e+07	2.04784e+07	2.09828e+07	2.36861e+07
1911	454716	10	23	3	28	12	17	6	2	19	9	22	2.31062e+07	2.3147e+07	2.32363e+07	2.40686e+07	2.04785e+07	2.09827e+07	2.36859e+07	2.04084e+07	2.26691e+07	2.5155e+07	-1.21424e+08	-1.21638e+08	-1.22107e+08	-1.26481e+08	-1.07615e+08	-1.10265e+08	-1.2447e+08	-1.07247e+08	-1.19127e+08	-1.32191e+08	9	23	3	28	12	17	6	2	19	9	2.31061e+07	2.3147e+07	2.32363e+07	2.40686e+07	2.04785e+07	2.09827e+07	2.36859e+07
1911	454716	10	23	3	28	12	17	6	2	19	9	22	2.31061e+07	2.31473e+07	2.32366e+07	2.40684e+07	2.04785e+07	2.09826e+07	2.36857e+07	2.04083e+07	2.26689e+07	2.51553e+07	-1.21423e+08	-1.2164e+08	-1.22109e+08	-1.2648e+08	-1.07615e+08	-1.10264e+08	-1.24469e+08	-1.07246e+08	-1.19126e+08	-1.32192e+08	9	23	3	28	12	17	6	2	19	9	2.31061e+07	2.31473e+07	2.32366e+07	2.40684e+07	2.04785e+07	2.09826e+07	2.36857e+07
1911	454716	10	23	3	28	12	17	6	2	19	9	22	2.3106e+07	2.31476e+07	2.32369e+07	2.40682e+07	2.04785e+07	2.09825e+07	2.36855e+07	2.04082e+07	2.26687e+07	2.51557e+07	-1.21423e+08	-1.21642e+08	-1.22111e+08	-1.26479e+08	-1.07615e+08	-1.10264e+08	-1.24468e+08	-1.07246e+08	-1.19125e+08	-1.32194e+08	9	23	3	28	12	17	6	2	19	9	2.3106e+07	2.31476e+07	2.32369e+07	2.40682e+07	2.04785e+07	2.09825e+07	2.36855e+07
1911	454717	10	23	3	28	12	17	6	2	19	9	22	2.31059e+07	2.31479e+07	2.32372e+07	2.40679e+07	2.04785e+07	2.09824e+07	2.36853e+07	2.04082e+07	2.26684e+07	2.5156e+07	-1.21422e+08	-1.21643e+08	-1.22112e+08	-1.26478e+08	-1.07615e+08	-1.10263e+08	-1.24467e+08	-1.07246e+08	-1.19123e+08	-1.32196e+08	9	23	3	28	12	17	6	2	19	9	2.31059e+07	2.31479e+07	2.32372e+07	2.40679e+07	2.04785e+07	2.09824e+07	2.36853e+07
1911	454718	10	23	3	28	12	17	6	2	19	9	22	2.31058e+07	2.31482e+07	2.32375e+07	2.40677e+07	2.04786e+07	2.09823e+07	2.36851e+07	2.04081e+07	2.26682e+07	2.51563e+07	-1.21422e+08	-1.21645e+08	-1.22114e+08	-1.26477e+08	-1.07616e+08	-1.10263e+08	-1.24466e+08	-1.07245e+08	-1.19122e+08	-1.32197e+08	9	23	3	28	12	17	6	2	19	9	2.31058e+07	2.31482e+07	2.32375e+07	2.40677e+07	2.04786e+07	2.09823e+07	2.36851e+07
1911	454718	10	23	3	28	12	17	6	2	19	9	22	2.31058e+07	2.31485e+07	2.32379e+07	2.40675e+07	2.04786e+07	2.09822e+07	2.36849e+07	2.0408e+07	2.2668e+07	2.51566e+07	-1.21422e+08	-1.21646e+08	-1.22116e+08	-1.26476e+08	-1.07616e+08	-1.10262e+08	-1.24465e+08	-1.07245e+08	-1.19121e+08	-1.32199e+08	9	23	3	28	12	17	6	2	19	9	2.31058e+07	2.31485e+07	2.32379e+07	2.40675e+07	2.04786e+07	2.09822e+07	2.36849e+07
1911	454718	10	23	3	28	12	17	6	2	19	9	22	2.31057e+07	2.31488e+07	2.32382e+07	2.40673e+07	2.04786e+07	2.09821e+07	2.36847e+07	2.0408e+07	2.26678e+07	2.51569e+07	-1.21421e+08	-1.21648e+08	-1.22117e+08	-1.26474e+08	-1.07616e+08	-1.10262e+08	-1.24464e+08	-1.07245e+08	-1.1912e+08	-1.322e+08	9	23	3	28	12	17	6	2	19	9	2.31057e+07	2.31488e+07	2.32382e+07	2.40673e+07	2.04786e+07	2.09821e+07	2.36847e+07
1911	454719	10	23	3	28	12	17	6	2	19	9	22	2.31056e+07	2.31491e+07	2.32385e+07	2.40671e+07	2.04787e+07	2.0982e+07	2.36845e+07	2.04079e+07	2.26676e+07	2.51572e+07	-1.21421e+08	-1.21649e+08	-1.22119e+08	-1.26473e+08	-1.07616e+08	-1.10261e+08	-1.24463e+08	-1.07244e+08	-1.19119e+08	-1.32202e+08	9	23	3	28	12	17	6	2	19	9	2.31056e+07	2.31491e+07	2.32385e+07	2.40671e+07	20478663	2.0982e+07	2.36844e+07
1911	454720	10	23	3	28	12	17	6	2	19	9	22	2.31055e+07	2.31494e+07	2.32388e+07	2.40668e+07	2.04787e+07	2.09819e+07	2.36842e+07	2.04078e+07	2.26673e+07	2.51575e+07	-1.2142e+08	-1.21651e+08	-1.22121e+08	-1.26472e+08	-1.07616e+08	-1.10261e+08	-1.24462e+08	-1.07244e+08	-1.19118e+08	-1.32204e+08	9	23	3	28	12	17	6	2	19	9	2.31055e+07	2.31494e+07	2.32388e+07	2.40668e+07	2.04787e+07	2.09819e+07	2.36842e+07
1911	454720	10	23	3	28	12	17	6	2	19	9	22	2.31055e+07	2.31497e+07	2.32391e+07	2.40666e+07	2.04787e+07	2.09818e+07	2.3684e+07	2.04078e+07	2.26671e+07	2.51578e+07	-1.2142e+08	-1.21652e+08	-1.22122e+08	-1.26471e+08	-1.07616e+08	-1.1026e+08	-1.24461e+08	-1.07244e+08	-1.19117e+08	-1.32205e+08	10	23	3	28	12	17	6	2	19	9	22	2.31055e+07	2.31497e+07	2.32391e+07	2.40666e+07	2.04787e+07	2.09818e+07
1911	454720	10	23	3	28	12	17	6	2	19	9	22	2.31054e+07	2.315e+07	2.32394e+07	2.40664e+07	2.04788e+07	2.09817e+07	2.36838e+07	2.04077e+07	2.26669e+07	2.51581e+07	-1.2142e+08	-1.21654e+08	-1.22124e+08	-1.2647e+08	-1.07617e+08	-1.1026e+08	-1.24459e+08	-1.07243e+08	-1.19115e+08	-1.32207e+08	10	23	3	28	12	17	6	2	19	9	22	2.31054e+07	2.315e+07	2.32394e+07	2.40664e+07	2.04788e+07	2.09817e+07
1911	454721	10	23	3	28	12	17	6	2	19	9	22	2.31053e+07	2.31503e+07	2.32398e+07	2.40662e+07	2.04788e+07	2.09816e+07	2.36836e+07	2.04076e+07	2.26667e+07	2.51585e+07	-1.21419e+08	-1.21656e+08	-1.22126e+08	-1.26469e+08	-1.07617e+08	-1.10259e+08	-1.24458e+08	-1.07243e+08	-1.19114e+08	-1.32209e+08	10	23	3	28	12	17	6	2	19	9	22	2.31053e+07	2.31503e+07	2.32398e+07	2.40662e+07	2.04788e+07	2.09816e+07
1911	454722	10	23	3	28	12	17	6	2	19	9	22	2.31052e+07	2.31506e+07	2.32401e+07	2.4066e+07	2.04788e+07	2.09815e+07	2.36834e+07	2.04076e+07	2.26665e+07	2.51588e+07	-1.21419e+08	-1.21657e+08	-1.22128e+08	-1.26467e+08	-1.07617e+08	-1.10259e+08	-1.24457e+08	-1.07243e+08	-1.19113e+08	-1.3221e+08	10	23	3	28	12	17	6	2	19	9	22	2.31052e+07	2.31506e+07	2.32401e+07	2.4066e+07	2.04788e+07	2.09815e+07
1911	454722	10	23	3	28	12	17	6	2	19	9	22	2.31052e+07	2.31509e+07	2.32404e+07	2.40657e+07	2.04788e+07	2.09815e+07	2.36832e+07	2.04075e+07	2.26662e+07	2.51591e+07	-1.21418e+08	-1.21659e+08	-1.22129e+08	-1.26466e+08	-1.07617e+08	-1.10258e+08	-1.24456e+08	-1.07242e+08	-1.19112e+08	-1.32212e+08	10	23	3	28	12	17	6	2	19	9	22	2.31051e+07	2.31509e+07	2.32404e+07	2.40657e+07	2.04788e+07	2.09815e+07
1911	454722	10	23	3	28	12	17	6	2	19	9	22	2.31051e+07	2.31512e+07	2.32407e+07	2.40655e+07	2.04789e+07	2.09814e+07	2.3683e+07	2.04074e+07	2.2666e+07	2.51594e+07	-1.21418e+08	-1.2166e+08	-1.22131e+08	-1.26465e+08	-1.07617e+08	-1.10258e+08	-1.24455e+08	-1.07242e+08	-1.19111e+08	-1.32214e+08	10	23	3	28	12	17	6	2	19	9	22	2.31051e+07	2.31512e+07	2.32407e+07	2.40655e+07	2.04789e+07	2.09814e+07
1911	454723	10	23	3	28	12	17	6	2	19	9	22	2.3105e+07	2.31515e+07	2.3241e+07	2.40653e+07	2.04789e+07	2.09813e+07	2.36828e+07	2.04074e+07	2.26658e+07	2.51597e+07	-1.21418e+08	-1.21662e+08	-1.22133e+08	-1.26464e+08	-1.07617e+08	-1.10257e+08	-1.24454e+08	-1.07242e+08	-1.1911e+08	-1.32215e+08	10	23	3	28	12	17	6	2	19	9	22	2.3105e+07	2.31515e+07	2.3241e+07	2.40653e+07	2.04789e+07	2.09813e+07
1911	454724	10	23	3	28	12	17	6	2	19	9	22	2.31049e+07	2.31518e+07	2.32414e+07	2.40651e+07	2.04789e+07	2.09812e+07	2.36826e+07	2.04073e+07	2.26656e+07	2.516e+07	-1.21417e+08	-1.21663e+08	-1.22134e+08	-1.26463e+08	-1.07618e+08	-1.10257e+08	-1.24453e+08	-1.07241e+08	-1.19108e+08	-1.32217e+08	10	23	3	28	12	17	6	2	19	9	22	2.31049e+07	2.31518e+07	2.32414e+07	2.40651e+07	2.04789e+07	2.09812e+07
1911	454724	10	23	3	28	12	17	6	2	19	9	22	2.31048e+07	2.31521e+07	2.32417e+07	2.40649e+07	2.0479e+07	2.09811e+07	2.36824e+07	2.04072e+07	2.26654e+07	2.51603e+07	-1.21417e+08	-1.21665e+08	-1.22136e+08	-1.26462e+08	-1.07618e+08	-1.10256e+08	-1.24452e+08	-1.07241e+08	-1.19107e+08	-1.32218e+08	10	23	3	28	12	17	6	2	19	9	22	2.31048e+07	2.31521e+07	2.32417e+07	2.40649e+07	2.0479e+07	2.09811e+07
1911	454724	10	23	3	28	12	17	6	2	19	9	22	2.31048e+07	2.31524e+07	2.3242e+07	2.40646e+07	2.0479e+07	2.0981e+07	2.36822e+07	2.04072e+07	2.26651e+07	2.51606e+07	-1.21416e+08	-1.21667e+08	-1.22138e+08	-1.26461e+08	-1.07618e+08	-1.10256e+08	-1.24451e+08	-1.0724e+08	-1.19106e+08	-1.3222e+08	10	23	3	28	12	17	6	2	19	9	22	2.31048e+07	2.31524e+07	2.3242e+07	2.40646e+07	2.0479e+07	2.0981e+07
1911	454725	10	23	3	28	12	17	6	2	19	9	22	2.31047e+07	2.31527e+07	2.32423e+07	2.40644e+07	2.0479e+07	2.09809e+07	2.3682e+07	2.04071e+07	2.26649e+07	2.51609e+07	-1.21416e+08	-1.21668e+08	-1.22139e+08	-1.26459e+08	-1.07618e+08	-1.10255e+08	-1.2445e+08	-1.0724e+08	-1.19105e+08	-1.32222e+08	10	23	3	28	12	17	6	2	19	9	22	2.31047e+07	2.31527e+07	2.32423e+07	2.40644e+07	2.0479e+07	2.09809e+07
1911	454726	10	23	3	28	12	17	6	2	19	9	22	2.31046e+07	2.3153e+07	2.32426e+07	2.40642e+07	2.04791e+07	2.09808e+07	2.36818e+07	2.0407e+07	2.26647e+07	2.51613e+07	-1.21416e+08	-1.2167e+08	-1.22141e+08	-1.26458e+08	-1.07618e+08	-1.10255e+08	-1.24449e+08	-1.0724e+08	-1.19104e+08	-1.32223e+08	10	23	3	28	12	17	6	2	19	9	22	2.31046e+07	2.3153e+07	2.32426e+07	2.40642e+07	2.04791e+07	2.09808e+07
1911	454726	10	23	3	28	12	17	6	2	19	9	22	2.31045e+07	2.31533e+07	2.3243e+07	2.4064e+07	2.04791e+07	2.09807e+07	2.36816e+07	2.0407e+07	2.26645e+07	2.51616e+07	-1.21415e+08	-1.21671e+08	-1.22143e+08	-1.26457e+08	-1.07618e+08	-1.10254e+08	-1.24448e+08	-1.07239e+08	-1.19103e+08	-1.32225e+08	10	23	3	28	12	17	6	2	19	9	22	2.31045e+07	2.31533e+07	2.3243e+07	2.4064e+07	2.04791e+07	2.09807e+07
1911	454726	10	23	3	28	12	17	6	2	19	9	22	2.31045e+07	2.31536e+07	2.32433e+07	2.40638e+07	2.04791e+07	2.09806e+07	2.36814e+07	2.04069e+07	2.26643e+07	2.51619e+07	-1.21415e+08	-1.21673e+08	-1.22144e+08	-1.26456e+08	-1.07618e+08	-1.10254e+08	-1.24447e+08	-1.07239e+08	-1.19102e+08	-1.32227e+08	10	23	3	28	12	17	6	2	19	9	22	2.31045e+07	2.31536e+07	2.32433e+07	2.40638e+07	2.04791e+07	2.09806e+07
1911	454727	10	23	3	28	12	17	6	2	19	9	22	2.31044e+07	2.31539e+07	2.32436e+07	2.40636e+07	2.04791e+07	2.09805e+07	2.36812e+07	2.04068e+07	2.26641e+07	2.51622e+07	-1.21414e+08	-1.21674e+08	-1.22146e+08	-1.26455e+08	-1.07619e+08	-1.10253e+08	-1.24446e+08	-1.07239e+08	-1.191e+08	-1.32228e+08	10	23	3	28	12	17	6	2	19	9	22	2.31044e+07	2.31539e+07	2.32436e+07	2.40636e+07	2.04791e+07	2.09805e+07
1911	454728	10	23	3	28	12	17	6	2	19	9	22	2.31043e+07	2.31541e+07	2.32439e+07	2.40633e+07	2.04792e+07	2.09804e+07	2.3681e+07	2.04068e+07	2.26638e+07	2.51625e+07	-1.21414e+08	-1.21676e+08	-1.22148e+08	-1.26454e+08	-1.07619e+08	-1.10253e+08	-1.24445e+08	-1.07238e+08	-1.19099e+08	-1.3223e+08	10	23	3	28	12	17	6	2	19	9	22	2.31043e+07	2.31541e+07	2.32439e+07	2.40633e+07	2.04792e+07	2.09804e+07
1911	454728	10	23	3	28	12	17	6	2	19	9	22	2.31042e+07	2.31544e+07	2.32442e+07	2.40631e+07	2.04792e+07	2.09803e+07	2.36808e+07	2.04067e+07	2.26636e+07	2.51628e+07	-1.21414e+08	-1.21677e+08	-1.22149e+08	-1.26453e+08	-1.07619e+08	-1.10252e+08	-1.24443e+08	-1.07238e+08	-1.19098e+08	-1.32232e+08	10	23	3	28	12	17	6	2	19	9	22	2.31042e+07	2.31544e+07	2.32442e+07	2.40631e+07	2.04792e+07	2.09803e+07
1911	454728	10	23	3	28	12	17	6	2	19	9	22	2.31042e+07	2.31547e+07	2.32445e+07	2.40629e+07	2.04792e+07	2.09802e+07	2.36806e+07	2.04067e+07	2.26634e+07	2.51631e+07	-1.21413e+08	-1.21679e+08	-1.22151e+08	-1.26451e+08	-1.07619e+08	-1.10252e+08	-1.24442e+08	-1.07238e+08	-1.19097e+08	-1.32233e+08	10	23	3	28	12	17	6	2	19	9	22	2.31042e+07	2.31547e+07	2.32445e+07	2.40629e+07	2.04792e+07	2.09802e+07
1911	454729	10	23	3	28	12	17	6	2	19	9	22	2.31041e+07	2.3155e+07	2.32449e+07	2.40627e+07	2.04793e+07	2.09801e+07	2.36804e+07	2.04066e+07	2.26632e+07	2.51634e+07	-1.21413e+08	-1.21681e+08	-1.22153e+08	-1.2645e+08	-1.07619e+08	-1.10251e+08	-1.24441e+08	-1.07237e+08	-1.19096e+08	-1.32235e+08	10	23	3	28	12	17	6	2	19	9	22	2.31041e+07	2.3155e+07	2.32449e+07	2.40627e+07	2.04793e+07	2.09801e+07
1911	454730	10	23	3	28	12	17	6	2	19	9	22	2.3104e+07	2.31553e+07	2.32452e+07	2.40625e+07	2.04793e+07	2.098e+07	2.36802e+07	2.04065e+07	2.2663e+07	2.51638e+07	-1.21412e+08	-1.21682e+08	-1.22154e+08	-1.26449e+08	-1.07619e+08	-1.10251e+08	-1.2444e+08	-1.07237e+08	-1.19095e+08	-1.32236e+08	10	23	3	28	12	17	6	2	19	9	22	2.3104e+07	2.31553e+07	2.32452e+07	2.40625e+07	2.04793e+07	2.098e+07
1911	454730	10	23	3	28	12	17	6	2	19	9	22	2.31039e+07	2.31556e+07	2.32455e+07	2.40622e+07	2.04793e+07	2.09799e+07	2.368e+07	2.04065e+07	2.26627e+07	2.51641e+07	-1.21412e+08	-1.21684e+08	-1.22156e+08	-1.26448e+08	-1.0762e+08	-1.1025e+08	-1.24439e+08	-1.07237e+08	-1.19093e+08	-1.32238e+08	10	23	3	28	12	17	6	2	19	9	22	2.31039e+07	2.31556e+07	2.32455e+07	2.40622e+07	2.04793e+07	2.09799e+07
1911	454730	10	23	3	28	12	17	6	2	19	9	22	2.31039e+07	2.31559e+07	2.32458e+07	2.4062e+07	2.04794e+07	2.09798e+07	2.36798e+07	2.04064e+07	2.26625e+07	2.51644e+07	-1.21412e+08	-1.21685e+08	-1.22158e+08	-1.26447e+08	-1.0762e+08	-1.1025e+08	-1.24438e+08	-1.07236e+08	-1.19092e+08	-1.3224e+08	10	23	3	28	12	17	6	2	19	9	22	2.31038e+07	2.31559e+07	2.32458e+07	2.4062e+07	2.04794e+07	2.09798e+07
1911	454731	10	23	3	28	12	17	6	2	19	9	22	2.31038e+07	2.31562e+07	2.32461e+07	2.40618e+07	2.04794e+07	2.09797e+07	2.36796e+07	2.04063e+07	2.26623e+07	2.51647e+07	-1.21411e+08	-1.21687e+08	-1.22159e+08	-1.26446e+08	-1.0762e+08	-1.10249e+08	-1.24437e+08	-1.07236e+08	-1.19091e+08	-1.32241e+08	10	23	3	28	12	17	6	2	19	9	22	2.31038e+07	2.31562e+07	2.32461e+07	2.40618e+07	2.04794e+07	2.09797e+07
1911	454732	10	23	3	28	12	17	6	2	19	9	22	2.31037e+07	2.31565e+07	2.32465e+07	2.40616e+07	2.04794e+07	2.09796e+07	2.36794e+07	2.04063e+07	2.26621e+07	2.5165e+07	-1.21411e+08	-1.21688e+08	-1.22161e+08	-1.26444e+08	-1.0762e+08	-1.10249e+08	-1.24436e+08	-1.07236e+08	-1.1909e+08	-1.32243e+08	10	23	3	28	12	17	6	2	19	9	22	2.31037e+07	2.31565e+07	2.32465e+07	2.40616e+07	2.04794e+07	2.09796e+07
1911	454732	10	23	3	28	12	17	6	2	19	9	22	2.31036e+07	2.31568e+07	2.32468e+07	2.40614e+07	2.04795e+07	2.09795e+07	2.36792e+07	2.04062e+07	2.26619e+07	2.51653e+07	-1.2141e+08	-1.2169e+08	-1.22163e+08	-1.26443e+08	-1.0762e+08	-1.10248e+08	-1.24435e+08	-1.07235e+08	-1.19089e+08	-1.32245e+08	10	23	3	28	12	17	6	2	19	9	22	2.31036e+07	2.31568e+07	2.32468e+07	2.40614e+07	2.04794e+07	2.09795e+07
1911	454732	10	23	3	28	12	17	6	2	19	9	22	2.31035e+07	2.31571e+07	2.32471e+07	2.40612e+07	2.04795e+07	2.09794e+07	2.3679e+07	2.04061e+07	2.26616e+07	2.51656e+07	-1.2141e+08	-1.21691e+08	-1.22164e+08	-1.26442e+08	-1.0762e+08	-1.10248e+08	-1.24434e+08	-1.07235e+08	-1.19088e+08	-1.32246e+08	10	23	3	28	12	17	6	2	19	9	22	2.31035e+07	2.31571e+07	2.32471e+07	2.40611e+07	2.04795e+07	2.09794e+07
1911	454733	10	23	3	28	12	17	6	2	19	9	22	2.31035e+07	2.31574e+07	2.32474e+07	2.40609e+07	2.04795e+07	2.09793e+07	2.36788e+07	2.04061e+07	2.26614e+07	2.51659e+07	-1.2141e+08	-1.21693e+08	-1.22166e+08	-1.26441e+08	-1.07621e+08	-1.10247e+08	-1.24433e+08	-1.07235e+08	-1.19087e+08	-1.32248e+08	10	23	3	28	12	17	6	2	19	9	22	2.31035e+07	2.31574e+07	2.32474e+07	2.40609e+07	2.04795e+07	2.09793e+07
1911	454734	10	23	3	28	12	17	6	2	19	9	22	2.31034e+07	2.31577e+07	2.32477e+07	2.40607e+07	2.04795e+07	2.09792e+07	2.36786e+07	2.0406e+07	2.26612e+07	2.51662e+07	-1.21409e+08	-1.21695e+08	-1.22168e+08	-1.2644e+08	-1.07621e+08	-1.10247e+08	-1.24432e+08	-1.07234e+08	-1.19085e+08	-1.3225e+08	10	23	3	28	12	17	6	2	19	9	22	2.31034e+07	2.31577e+07	2.32477e+07	2.40607e+07	2.04795e+07	2.09792e+07
1911	454734	10	23	3	28	12	17	6	2	19	9	22	2.31033e+07	2.3158e+07	2.3248e+07	2.40605e+07	2.04796e+07	2.09791e+07	2.36784e+07	2.04059e+07	2.2661e+07	2.51666e+07	-1.21409e+08	-1.21696e+08	-1.22169e+08	-1.26439e+08	-1.07621e+08	-1.10246e+08	-1.24431e+08	-1.07234e+08	-1.19084e+08	-1.32251e+08	10	23	3	28	12	17	6	2	19	9	22	2.31033e+07	2.3158e+07	2.3248e+07	2.40605e+07	2.04796e+07	2.09791e+07
1911	454734	10	23	3	28	12	17	6	2	19	9	22	2.31032e+07	2.31583e+07	2.32484e+07	2.40603e+07	2.04796e+07	2.09791e+07	2.36782e+07	2.04059e+07	2.26608e+07	2.51669e+07	-1.21408e+08	-1.21698e+08	-1.22171e+08	-1.26438e+08	-1.07621e+08	-1.10246e+08	-1.2443e+08	-1.07234e+08	-1.19083e+08	-1.32253e+08	10	23	3	28	12	17	6	2	19	9	22	2.31032e+07	2.31583e+07	2.32484e+07	2.40603e+07	2.04796e+07	2.09791e+07
1911	454735	10	23	3	28	12	17	6	2	19	9	22	2.31032e+07	2.31586e+07	2.32487e+07	2.40601e+07	2.04796e+07	2.0979e+07	2.3678e+07	2.04058e+07	2.26605e+07	2.51672e+07	-1.21408e+08	-1.21699e+08	-1.22173e+08	-1.26436e+08	-1.07621e+08	-1.10245e+08	-1.24429e+08	-1.07233e+08	-1.19082e+08	-1.32254e+08	10	23	3	28	12	17	6	2	19	9	22	2.31032e+07	2.31586e+07	2.32487e+07	2.40601e+07	2.04796e+07	2.0979e+07
1911	454736	10	23	3	28	12	17	6	2	19	9	22	2.31031e+07	2.31589e+07	2.3249e+07	2.40598e+07	2.04797e+07	2.09789e+07	2.36778e+07	2.04057e+07	2.26603e+07	2.51675e+07	-1.21408e+08	-1.21701e+08	-1.22174e+08	-1.26435e+08	-1.07621e+08	-1.10245e+08	-1.24428e+08	-1.07233e+08	-1.19081e+08	-1.32256e+08	10	23	3	28	12	17	6	2	19	9	22	2.31031e+07	2.31589e+07	2.3249e+07	2.40598e+07	2.04797e+07	2.09789e+07
1911	454736	10	23	3	28	12	17	6	2	19	9	22	2.3103e+07	2.31592e+07	2.32493e+07	2.40596e+07	2.04797e+07	2.09788e+07	2.36776e+07	2.04057e+07	2.26601e+07	2.51678e+07	-1.21407e+08	-1.21702e+08	-1.22176e+08	-1.26434e+08	-1.07622e+08	-1.10244e+08	-1.24426e+08	-1.07232e+08	-1.1908e+08	-1.32258e+08	10	23	3	28	12	17	6	2	19	9	22	2.3103e+07	2.31592e+07	2.32493e+07	2.40596e+07	2.04797e+07	2.09788e+07
1911	454736	10	23	3	28	12	17	6	2	19	9	22	2.31029e+07	2.31595e+07	2.32496e+07	2.40594e+07	2.04797e+07	2.09787e+07	2.36774e+07	2.04056e+07	2.26599e+07	2.51681e+07	-1.21407e+08	-1.21704e+08	-1.22178e+08	-1.26433e+08	-1.07622e+08	-1.10244e+08	-1.24425e+08	-1.07232e+08	-1.19079e+08	-1.32259e+08	10	23	3	28	12	17	6	2	19	9	22	2.31029e+07	2.31595e+07	2.32496e+07	2.40594e+07	2.04797e+07	2.09787e+07
1911	454737	10	23	3	28	12	17	6	2	19	9	22	2.31029e+07	2.31598e+07	2.325e+07	2.40592e+07	2.04798e+07	2.09786e+07	2.36772e+07	2.04055e+07	2.26597e+07	2.51684e+07	-1.21406e+08	-1.21706e+08	-1.22179e+08	-1.26432e+08	-1.07622e+08	-1.10243e+08	-1.24424e+08	-1.07232e+08	-1.19077e+08	-1.32261e+08	10	23	3	28	12	17	6	2	19	9	22	2.31029e+07	2.31598e+07	2.325e+07	2.40592e+07	2.04798e+07	2.09786e+07
1911	454738	10	23	3	28	12	17	6	2	19	9	22	2.31028e+07	2.31601e+07	2.32503e+07	2.4059e+07	2.04798e+07	2.09785e+07	2.3677e+07	2.04055e+07	2.26595e+07	2.51687e+07	-1.21406e+08	-1.21707e+08	-1.22181e+08	-1.26431e+08	-1.07622e+08	-1.10243e+08	-1.24423e+08	-1.07231e+08	-1.19076e+08	-1.32263e+08	10	23	3	28	12	17	6	2	19	9	22	2.31028e+07	2.31601e+07	2.32503e+07	2.4059e+07	2.04798e+07	2.09785e+07
1911	454738	10	23	3	28	12	17	6	2	19	9	22	2.31027e+07	2.31604e+07	2.32506e+07	2.40587e+07	2.04798e+07	2.09784e+07	2.36768e+07	2.04054e+07	2.26592e+07	2.5169e+07	-1.21406e+08	-1.21709e+08	-1.22183e+08	-1.2643e+08	-1.07622e+08	-1.10242e+08	-1.24422e+08	-1.07231e+08	-1.19075e+08	-1.32264e+08	10	23	3	28	12	17	6	2	19	9	22	2.31027e+07	2.31604e+07	2.32506e+07	2.40587e+07	2.04798e+07	2.09784e+07
1911	454738	10	23	3	28	12	17	6	2	19	9	22	2.31026e+07	2.31607e+07	2.32509e+07	2.40585e+07	2.04799e+07	2.09783e+07	2.36766e+07	2.04053e+07	2.2659e+07	2.51694e+07	-1.21405e+08	-1.2171e+08	-1.22184e+08	-1.26428e+08	-1.07622e+08	-1.10242e+08	-1.24421e+08	-1.07231e+08	-1.19074e+08	-1.32266e+08	10	23	3	28	12	17	6	2	19	9	22	2.31026e+07	2.31607e+07	2.32509e+07	2.40585e+07	2.04798e+07	2.09783e+07
1911	454739	10	23	3	28	12	17	6	2	19	9	22	2.31026e+07	2.3161e+07	2.32512e+07	2.40583e+07	2.04799e+07	2.09782e+07	2.36763e+07	2.04053e+07	2.26588e+07	2.51697e+07	-1.21405e+08	-1.21712e+08	-1.22186e+08	-1.26427e+08	-1.07623e+08	-1.10241e+08	-1.2442e+08	-1.0723e+08	-1.19073e+08	-1.32268e+08	10	23	3	28	12	17	6	2	19	9	22	2.31026e+07	2.3161e+07	2.32512e+07	2.40583e+07	2.04799e+07	2.09782e+07
1911	454740	10	23	3	28	12	17	6	2	19	9	22	2.31025e+07	2.31613e+07	2.32516e+07	2.40581e+07	2.04799e+07	2.09781e+07	2.36761e+07	2.04052e+07	2.26586e+07	2.517e+07	-1.21404e+08	-1.21713e+08	-1.22188e+08	-1.26426e+08	-1.07623e+08	-1.10241e+08	-1.24419e+08	-1.0723e+08	-1.19072e+08	-1.32269e+08	10	23	3	28	12	17	6	2	19	9	22	2.31025e+07	2.31613e+07	2.32516e+07	2.40581e+07	2.04799e+07	2.09781e+07
1911	454740	10	23	3	28	12	17	6	2	19	9	22	2.31024e+07	2.31616e+07	2.32519e+07	2.40579e+07	2.04799e+07	2.0978e+07	2.36759e+07	2.04051e+07	2.26584e+07	2.51703e+07	-1.21404e+08	-1.21715e+08	-1.22189e+08	-1.26425e+08	-1.07623e+08	-1.1024e+08	-1.24418e+08	-1.0723e+08	-1.1907e+08	-1.32271e+08	10	23	3	28	12	17	6	2	19	9	22	2.31024e+07	2.31616e+07	2.32519e+07	2.40579e+07	2.04799e+07	2.0978e+07
1911	454740	10	23	3	28	12	17	6	2	19	9	22	2.31023e+07	2.31619e+07	2.32522e+07	2.40576e+07	2.048e+07	2.09779e+07	2.36757e+07	2.04051e+07	2.26581e+07	2.51706e+07	-1.21404e+08	-1.21716e+08	-1.22191e+08	-1.26424e+08	-1.07623e+08	-1.1024e+08	-1.24417e+08	-1.07229e+08	-1.19069e+08	-1.32272e+08	10	23	3	28	12	17	6	2	19	9	22	2.31023e+07	2.31619e+07	2.32522e+07	2.40576e+07	2.048e+07	2.09779e+07
1911	454741	10	23	3	28	12	17	6	2	19	9	22	2.31023e+07	2.31622e+07	2.32525e+07	2.40574e+07	2.048e+07	2.09778e+07	2.36755e+07	2.0405e+07	2.26579e+07	2.51709e+07	-1.21403e+08	-1.21718e+08	-1.22193e+08	-1.26423e+08	-1.07623e+08	-1.10239e+08	-1.24416e+08	-1.07229e+08	-1.19068e+08	-1.32274e+08	10	23	3	28	12	17	6	2	19	9	22	2.31023e+07	2.31622e+07	2.32525e+07	2.40574e+07	2.048e+07	2.09778e+07
1911	454742	10	23	3	28	12	17	6	2	19	9	22	2.31022e+07	2.31625e+07	2.32528e+07	2.40572e+07	2.048e+07	2.09777e+07	2.36753e+07	2.04049e+07	2.26577e+07	2.51712e+07	-1.21403e+08	-1.2172e+08	-1.22195e+08	-1.26421e+08	-1.07623e+08	-1.10239e+08	-1.24415e+08	-1.07229e+08	-1.19067e+08	-1.32276e+08	10	23	3	28	12	17	6	2	19	9	22	2.31022e+07	2.31625e+07	2.32528e+07	2.40572e+07	2.048e+07	2.09777e+07
1911	454742	10	23	3	28	12	17	6	2	19	9	22	2.31021e+07	2.31628e+07	2.32532e+07	2.4057e+07	2.04801e+07	2.09776e+07	2.36751e+07	2.04049e+07	2.26575e+07	2.51715e+07	-1.21402e+08	-1.21721e+08	-1.22196e+08	-1.2642e+08	-1.07623e+08	-1.10238e+08	-1.24414e+08	-1.07228e+08	-1.19066e+08	-1.32277e+08	10	23	3	28	12	17	6	2	19	9	22	2.31021e+07	2.31628e+07	2.32532e+07	2.4057e+07	2.04801e+07	2.09776e+07
1911	454742	10	23	3	28	12	17	6	2	19	9	22	2.3102e+07	2.31631e+07	2.32535e+07	2.40568e+07	2.04801e+07	2.09775e+07	2.36749e+07	2.04048e+07	2.26573e+07	2.51718e+07	-1.21402e+08	-1.21723e+08	-1.22198e+08	-1.26419e+08	-1.07624e+08	-1.10238e+08	-1.24413e+08	-1.07228e+08	-1.19065e+08	-1.32279e+08	10	23	3	28	12	17	6	2	19	9	22	2.3102e+07	2.31631e+07	2.32535e+07	2.40568e+07	2.04801e+07	2.09775e+07
1911	454743	10	23	3	28	12	17	6	2	19	9	22	2.3102e+07	2.31634e+07	2.32538e+07	2.40566e+07	2.04801e+07	2.09774e+07	2.36747e+07	2.04047e+07	2.26571e+07	2.51722e+07	-1.21402e+08	-1.21724e+08	-1.222e+08	-1.26418e+08	-1.07624e+08	-1.10237e+08	-1.24412e+08	-1.07228e+08	-1.19064e+08	-1.32281e+08	10	23	3	28	12	17	6	2	19	9	22	2.3102e+07	2.31634e+07	2.32538e+07	2.40566e+07	2.04801e+07	2.09774e+07
1911	454744	10	23	3	28	12	17	6	2	19	9	22	2.31019e+07	2.31636e+07	2.32541e+07	2.40563e+07	2.04802e+07	2.09773e+07	2.36745e+07	2.04047e+07	2.26568e+07	2.51725e+07	-1.21401e+08	-1.21726e+08	-1.22201e+08	-1.26417e+08	-1.07624e+08	-1.10237e+08	-1.2441e+08	-1.07227e+08	-1.19062e+08	-1.32282e+08	10	23	3	28	12	17	6	2	19	9	22	2.31019e+07	2.31636e+07	2.32541e+07	2.40563e+07	2.04802e+07	2.09773e+07
1911	454744	10	23	3	28	12	17	6	2	19	9	22	2.31018e+07	2.31639e+07	2.32544e+07	2.40561e+07	2.04802e+07	2.09772e+07	2.36743e+07	2.04046e+07	2.26566e+07	2.51728e+07	-1.21401e+08	-1.21727e+08	-1.22203e+08	-1.26416e+08	-1.07624e+08	-1.10236e+08	-1.24409e+08	-1.07227e+08	-1.19061e+08	-1.32284e+08	10	23	3	28	12	17	6	2	19	9	22	2.31018e+07	2.31639e+07	2.32544e+07	2.40561e+07	2.04802e+07	2.09772e+07
1911	454744	10	23	3	28	12	17	6	2	19	9	22	2.31017e+07	2.31642e+07	2.32548e+07	2.40559e+07	2.04802e+07	2.09771e+07	2.36741e+07	2.04045e+07	2.26564e+07	2.51731e+07	-1.214e+08	-1.21729e+08	-1.22205e+08	-1.26415e+08	-1.07624e+08	-1.10236e+08	-1.24408e+08	-1.07227e+08	-1.1906e+08	-1.32286e+08	10	23	3	28	12	17	6	2	19	9	22	2.31017e+07	2.31642e+07	2.32548e+07	2.40559e+07	2.04802e+07	2.09771e+07
1911	454745	10	23	3	28	12	17	6	2	19	9	22	2.31017e+07	2.31645e+07	2.32551e+07	2.40557e+07	2.04803e+07	2.0977e+07	2.36739e+07	2.04045e+07	2.26562e+07	2.51734e+07	-1.214e+08	-1.2173e+08	-1.22206e+08	-1.26413e+08	-1.07624e+08	-1.10235e+08	-1.24407e+08	-1.07226e+08	-1.19059e+08	-1.32287e+08	10	23	3	28	12	17	6	2	19	9	22	2.31017e+07	2.31645e+07	2.32551e+07	2.40557e+07	2.04803e+07	2.0977e+07
1911	454746	10	23	3	28	12	17	6	2	19	9	22	2.31016e+07	2.31648e+07	2.32554e+07	2.40555e+07	2.04803e+07	2.09769e+07	2.36737e+07	2.04044e+07	2.2656e+07	2.51737e+07	-1.214e+08	-1.21732e+08	-1.22208e+08	-1.26412e+08	-1.07625e+08	-1.10235e+08	-1.24406e+08	-1.07226e+08	-1.19058e+08	-1.32289e+08	10	23	3	28	12	17	6	2	19	9	22	2.31016e+07	2.31648e+07	2.32554e+07	2.40555e+07	2.04803e+07	2.09769e+07
1911	454746	10	23	3	28	12	17	6	2	19	9	22	2.31015e+07	2.31651e+07	2.32557e+07	2.40552e+07	2.04803e+07	2.09768e+07	2.36735e+07	2.04043e+07	2.26557e+07	2.5174e+07	-1.21399e+08	-1.21734e+08	-1.2221e+08	-1.26411e+08	-1.07625e+08	-1.10234e+08	-1.24405e+08	-1.07226e+08	-1.19057e+08	-1.3229e+08	10	23	3	28	12	17	6	2	19	9	22	2.31015e+07	2.31651e+07	2.32557e+07	2.40552e+07	2.04803e+07	2.09768e+07
1911	454746	10	23	3	28	12	17	6	2	19	9	22	2.31014e+07	2.31654e+07	2.3256e+07	2.4055e+07	2.04804e+07	2.09767e+07	2.36733e+07	2.04043e+07	2.26555e+07	2.51743e+07	-1.21399e+08	-1.21735e+08	-1.22211e+08	-1.2641e+08	-1.07625e+08	-1.10234e+08	-1.24404e+08	-1.07225e+08	-1.19056e+08	-1.32292e+08	10	23	3	28	12	17	6	2	19	9	22	2.31014e+07	2.31654e+07	2.3256e+07	2.4055e+07	2.04803e+07	2.09767e+07
1911	454747	10	23	3	28	12	17	6	2	19	9	22	2.31014e+07	2.31657e+07	2.32563e+07	2.40548e+07	2.04804e+07	2.09766e+07	2.36731e+07	2.04042e+07	2.26553e+07	2.51747e+07	-1.21398e+08	-1.21737e+08	-1.22213e+08	-1.26409e+08	-1.07625e+08	-1.10233e+08	-1.24403e+08	-1.07225e+08	-1.19054e+08	-1.32294e+08	10	23	3	28	12	17	6	2	19	9	22	2.31014e+07	2.31657e+07	2.32564e+07	2.40548e+07	2.04804e+07	2.09766e+07
1911	454748	10	23	3	28	12	17	6	2	19	9	22	2.31013e+07	2.3166e+07	2.32567e+07	2.40546e+07	2.04804e+07	2.09765e+07	2.36729e+07	2.04041e+07	2.26551e+07	2.5175e+07	-1.21398e+08	-1.21738e+08	-1.22215e+08	-1.26408e+08	-1.07625e+08	-1.10233e+08	-1.24402e+08	-1.07225e+08	-1.19053e+08	-1.32295e+08	10	23	3	28	12	17	6	2	19	9	22	2.31013e+07	2.3166e+07	2.32567e+07	2.40546e+07	2.04804e+07	2.09765e+07
1911	454748	10	23	3	28	12	17	6	2	19	9	22	2.31012e+07	2.31663e+07	2.3257e+07	2.40544e+07	2.04804e+07	2.09765e+07	2.36727e+07	2.04041e+07	2.26549e+07	2.51753e+07	-1.21398e+08	-1.2174e+08	-1.22216e+08	-1.26406e+08	-1.07625e+08	-1.10232e+08	-1.24401e+08	-1.07224e+08	-1.19052e+08	-1.32297e+08	10	23	3	28	12	17	6	2	19	9	22	2.31012e+07	2.31663e+07	2.3257e+07	2.40544e+07	2.04804e+07	2.09765e+07
1911	454748	10	23	3	28	12	17	6	2	19	9	22	2.31011e+07	2.31666e+07	2.32573e+07	2.40541e+07	2.04805e+07	2.09764e+07	2.36725e+07	2.0404e+07	2.26547e+07	2.51756e+07	-1.21397e+08	-1.21741e+08	-1.22218e+08	-1.26405e+08	-1.07626e+08	-1.10231e+08	-1.244e+08	-1.07224e+08	-1.19051e+08	-1.32299e+08	10	23	3	28	12	17	6	2	19	9	22	2.31011e+07	2.31666e+07	2.32573e+07	2.40541e+07	2.04805e+07	2.09764e+07
1911	454749	10	23	3	28	12	17	6	2	19	9	22	2.31011e+07	2.31669e+07	2.32576e+07	2.40539e+07	2.04805e+07	2.09763e+07	2.36723e+07	2.04039e+07	2.26544e+07	2.51759e+07	-1.21397e+08	-1.21743e+08	-1.2222e+08	-1.26404e+08	-1.07626e+08	-1.10231e+08	-1.24399e+08	-1.07223e+08	-1.1905e+08	-1.323e+08	10	23	3	28	12	17	6	2	19	9	22	2.31011e+07	2.31669e+07	2.32576e+07	2.40539e+07	2.04805e+07	2.09763e+07
1911	454750	10	23	3	28	12	17	6	2	19	9	22	2.3101e+07	2.31672e+07	2.32579e+07	2.40537e+07	2.04805e+07	2.09762e+07	2.36721e+07	2.04039e+07	2.26542e+07	2.51762e+07	-1.21397e+08	-1.21745e+08	-1.22221e+08	-1.26403e+08	-1.07626e+08	-1.1023e+08	-1.24398e+08	-1.07223e+08	-1.19049e+08	-1.32302e+08	10	23	3	28	12	17	6	2	19	9	22	2.3101e+07	2.31672e+07	2.32579e+07	2.40537e+07	2.04805e+07	2.09762e+07
1911	454750	10	23	3	28	12	17	6	2	19	9	22	2.31009e+07	2.31675e+07	2.32583e+07	2.40535e+07	2.04806e+07	2.09761e+07	2.36719e+07	2.04038e+07	2.2654e+07	2.51765e+07	-1.21396e+08	-1.21746e+08	-1.22223e+08	-1.26402e+08	-1.07626e+08	-1.1023e+08	-1.24397e+08	-1.07223e+08	-1.19048e+08	-1.32304e+08	10	23	3	28	12	17	6	2	19	9	22	2.31009e+07	2.31675e+07	2.32583e+07	2.40535e+07	2.04806e+07	2.09761e+07
1911	454750	10	23	3	28	12	17	6	2	19	9	22	2.31008e+07	2.31678e+07	2.32586e+07	2.40533e+07	2.04806e+07	2.0976e+07	2.36717e+07	2.04038e+07	2.26538e+07	2.51768e+07	-1.21396e+08	-1.21748e+08	-1.22225e+08	-1.26401e+08	-1.07626e+08	-1.10229e+08	-1.24395e+08	-1.07222e+08	-1.19047e+08	-1.32305e+08	10	23	3	28	12	17	6	2	19	9	22	2.31008e+07	2.31678e+07	2.32586e+07	2.40533e+07	2.04806e+07	2.0976e+07
1911	454751	10	23	3	28	12	17	6	2	19	9	22	2.31008e+07	2.31681e+07	2.32589e+07	2.4053e+07	2.04806e+07	2.09759e+07	2.36715e+07	2.04037e+07	2.26536e+07	2.51771e+07	-1.21395e+08	-1.21749e+08	-1.22226e+08	-1.264e+08	-1.07626e+08	-1.10229e+08	-1.24394e+08	-1.07222e+08	-1.19045e+08	-1.32307e+08	10	23	3	28	12	17	6	2	19	9	22	2.31008e+07	2.31681e+07	2.32589e+07	2.4053e+07	2.04806e+07	2.09759e+07
1911	454752	10	23	3	28	12	17	6	2	19	9	22	2.31007e+07	2.31684e+07	2.32592e+07	2.40528e+07	2.04807e+07	2.09758e+07	2.36713e+07	2.04036e+07	2.26534e+07	2.51775e+07	-1.21395e+08	-1.21751e+08	-1.22228e+08	-1.26398e+08	-1.07627e+08	-1.10228e+08	-1.24393e+08	-1.07222e+08	-1.19044e+08	-1.32308e+08	10	23	3	28	12	17	6	2	19	9	22	2.31007e+07	2.31684e+07	2.32592e+07	2.40528e+07	2.04807e+07	2.09758e+07
1911	454752	10	23	3	28	12	17	6	2	19	9	22	2.31006e+07	2.31687e+07	2.32595e+07	2.40526e+07	2.04807e+07	2.09757e+07	2.36711e+07	2.04036e+07	2.26531e+07	2.51778e+07	-1.21395e+08	-1.21752e+08	-1.2223e+08	-1.26397e+08	-1.07627e+08	-1.10228e+08	-1.24392e+08	-1.07221e+08	-1.19043e+08	-1.3231e+08	10	23	3	28	12	17	6	2	19	9	22	2.31006e+07	2.31687e+07	2.32595e+07	2.40526e+07	2.04807e+07	2.09757e+07
1911	454752	10	23	3	28	12	17	6	2	19	9	22	2.31005e+07	2.3169e+07	2.32599e+07	2.40524e+07	2.04807e+07	2.09756e+07	2.36708e+07	2.04035e+07	2.26529e+07	2.51781e+07	-1.21394e+08	-1.21754e+08	-1.22231e+08	-1.26396e+08	-1.07627e+08	-1.10227e+08	-1.24391e+08	-1.07221e+08	-1.19042e+08	-1.32312e+08	10	23	3	28	12	17	6	2	19	9	22	2.31005e+07	2.3169e+07	2.32599e+07	2.40524e+07	2.04807e+07	2.09756e+07
1911	454753	10	23	3	28	12	17	6	2	19	9	22	2.31005e+07	2.31693e+07	2.32602e+07	2.40522e+07	2.04808e+07	2.09755e+07	2.36706e+07	2.04034e+07	2.26527e+07	2.51784e+07	-1.21394e+08	-1.21755e+08	-1.22233e+08	-1.26395e+08	-1.07627e+08	-1.10227e+08	-1.2439e+08	-1.07221e+08	-1.19041e+08	-1.32313e+08	10	23	3	28	12	17	6	2	19	9	22	2.31005e+07	2.31693e+07	2.32602e+07	2.40522e+07	2.04808e+07	2.09755e+07
1911	454754	10	23	3	28	12	17	6	2	19	9	22	2.31004e+07	2.31696e+07	2.32605e+07	2.40519e+07	2.04808e+07	2.09754e+07	2.36704e+07	2.04034e+07	2.26525e+07	2.51787e+07	-1.21393e+08	-1.21757e+08	-1.22235e+08	-1.26394e+08	-1.07627e+08	-1.10226e+08	-1.24389e+08	-1.0722e+08	-1.1904e+08	-1.32315e+08	10	23	3	28	12	17	6	2	19	9	22	2.31004e+07	2.31696e+07	2.32605e+07	2.40519e+07	2.04808e+07	2.09754e+07
1911	454754	10	23	3	28	12	17	6	2	19	9	22	2.31003e+07	2.31699e+07	2.32608e+07	2.40517e+07	2.04808e+07	2.09753e+07	2.36702e+07	2.04033e+07	2.26523e+07	2.5179e+07	-1.21393e+08	-1.21759e+08	-1.22237e+08	-1.26393e+08	-1.07627e+08	-1.10226e+08	-1.24388e+08	-1.0722e+08	-1.19039e+08	-1.32317e+08	10	23	3	28	12	17	6	2	19	9	22	2.31003e+07	2.31699e+07	2.32608e+07	2.40517e+07	2.04808e+07	2.09753e+07
1911	454754	10	23	3	28	12	17	6	2	19	9	22	2.31003e+07	2.31702e+07	2.32611e+07	2.40515e+07	2.04809e+07	2.09752e+07	2.367e+07	2.04032e+07	2.26521e+07	2.51793e+07	-1.21393e+08	-1.2176e+08	-1.22238e+08	-1.26391e+08	-1.07628e+08	-1.10225e+08	-1.24387e+08	-1.0722e+08	-1.19037e+08	-1.32318e+08	10	23	3	28	12	17	6	2	19	9	22	2.31002e+07	2.31702e+07	2.32611e+07	2.40515e+07	2.04809e+07	2.09752e+07
1911	454755	10	23	3	28	12	17	6	2	19	9	22	2.31002e+07	2.31705e+07	2.32615e+07	2.40513e+07	2.04809e+07	2.09751e+07	2.36698e+07	2.04032e+07	2.26519e+07	2.51796e+07	-1.21392e+08	-1.21762e+08	-1.2224e+08	-1.2639e+08	-1.07628e+08	-1.10225e+08	-1.24386e+08	-1.07219e+08	-1.19036e+08	-1.3232e+08	10	23	3	28	12	17	6	2	19	9	22	2.31002e+07	2.31705e+07	2.32615e+07	2.40513e+07	2.04809e+07	2.09751e+07
1911	454756	10	23	3	28	12	17	6	2	19	9	22	2.31001e+07	2.31708e+07	2.32618e+07	2.40511e+07	2.04809e+07	2.0975e+07	2.36696e+07	2.04031e+07	2.26516e+07	2.518e+07	-1.21392e+08	-1.21763e+08	-1.22242e+08	-1.26389e+08	-1.07628e+08	-1.10224e+08	-1.24385e+08	-1.07219e+08	-1.19035e+08	-1.32322e+08	10	23	3	28	12	17	6	2	19	9	22	2.31001e+07	2.31708e+07	2.32618e+07	2.40511e+07	2.04809e+07	2.0975e+07
1911	454756	10	23	3	28	12	17	6	2	19	9	22	2.31e+07	2.31711e+07	2.32621e+07	2.40508e+07	2.0481e+07	2.09749e+07	2.36694e+07	2.0403e+07	2.26514e+07	2.51803e+07	-1.21392e+08	-1.21765e+08	-1.22243e+08	-1.26388e+08	-1.07628e+08	-1.10224e+08	-1.24384e+08	-1.07219e+08	-1.19034e+08	-1.32323e+08	10	23	3	28	12	17	6	2	19	9	22	2.31e+07	2.31711e+07	2.32621e+07	2.40508e+07	2.0481e+07	2.09749e+07
1911	454756	9	23	3	28	12	17	6	2	19	9	2.31e+07	2.31714e+07	2.32624e+07	2.40506e+07	2.0481e+07	2.09748e+07	2.36692e+07	2.0403e+07	2.26512e+07	-1.21391e+08	-1.21766e+08	-1.22245e+08	-1.26387e+08	-1.07628e+08	-1.10223e+08	-1.24383e+08	-1.07218e+08	-1.19033e+08	9	23	3	28	12	17	6	2	19	9	2.31e+07	2.31714e+07	2.32624e+07	2.40506e+07	2.0481e+07	2.09748e+07	2.36692e+07	2.0403e+07	2.26512e+07	-9.45905e+07
1911	454757	9	23	3	28	12	17	6	2	19	9	2.30999e+07	2.31717e+07	2.32627e+07	2.40504e+07	2.0481e+07	2.09747e+07	2.3669e+07	2.04029e+07	2.2651e+07	-1.21391e+08	-1.21768e+08	-1.22247e+08	-1.26386e+08	-1.07629e+08	-1.10223e+08	-1.24381e+08	-1.07218e+08	-1.19032e+08	9	23	3	28	12	17	6	2	19	9	2.30999e+07	2.31717e+07	2.32627e+07	2.40504e+07	2.0481e+07	2.09747e+07	2.3669e+07	2.04029e+07	2.2651e+07	-9.45902e+07
1911	454758	9	23	3	28	12	17	6	2	19	9	2.30998e+07	2.3172e+07	2.32631e+07	2.40502e+07	2.04811e+07	2.09746e+07	2.36688e+07	2.04028e+07	2.26508e+07	-1.2139e+08	-1.2177e+08	-1.22248e+08	-1.26385e+08	-1.07629e+08	-1.10222e+08	-1.2438e+08	-1.07218e+08	-1.19031e+08	9	23	3	28	12	17	6	2	19	9	2.30998e+07	2.3172e+07	2.32631e+07	2.40502e+07	2.04811e+07	2.09746e+07	2.36688e+07	2.04028e+07	2.26508e+07	-9.45899e+07
1911	454758	9	23	3	28	12	17	6	2	19	9	2.30997e+07	2.31723e+07	2.32634e+07	2.405e+07	2.04811e+07	2.09745e+07	2.36686e+07	2.04028e+07	2.26506e+07	-1.2139e+08	-1.21771e+08	-1.2225e+08	-1.26383e+08	-1.07629e+08	-1.10222e+08	-1.24379e+08	-1.07217e+08	-1.19029e+08	9	23	3	28	12	17	6	2	19	9	2.30997e+07	2.31723e+07	2.32634e+07	2.405e+07	2.04811e+07	2.09745e+07	2.36686e+07	2.04028e+07	2.26506e+07	-9.45896e+07
1911	454758	9	23	3	28	12	17	6	2	19	9	2.30997e+07	2.31726e+07	2.32637e+07	2.40497e+07	2.04811e+07	2.09744e+07	2.36684e+07	2.04027e+07	2.26503e+07	-1.2139e+08	-1.21773e+08	-1.22252e+08	-1.26382e+08	-1.07629e+08	-1.10221e+08	-1.24378e+08	-1.07217e+08	-1.19028e+08	9	23	3	28	12	17	6	2	19	9	2.30997e+07	2.31726e+07	2.32637e+07	2.40497e+07	2.04811e+07	2.09744e+07	2.36684e+07	2.04027e+07	2.26503e+07	-9.45893e+07
1911	454759	9	23	3	28	12	17	6	2	19	9	2.30996e+07	2.31729e+07	2.3264e+07	2.40495e+07	2.04812e+07	2.09743e+07	2.36682e+07	2.04026e+07	2.26501e+07	-1.21389e+08	-1.21774e+08	-1.22253e+08	-1.26381e+08	-1.07629e+08	-1.10221e+08	-1.24377e+08	-1.07217e+08	-1.19027e+08	9	23	3	28	12	17	6	2	19	9	2.30996e+07	2.31729e+07	2.3264e+07	2.40495e+07	2.04812e+07	2.09743e+07	2.36682e+07	2.04026e+07	2.26501e+07	-9.4589e+07
1911	454760	9	23	3	28	12	17	6	2	19	9	2.30995e+07	2.31732e+07	2.32643e+07	2.40493e+07	2.04812e+07	2.09742e+07	2.3668e+07	2.04026e+07	2.26499e+07	-1.21389e+08	-1.21776e+08	-1.22255e+08	-1.2638e+08	-1.07629e+08	-1.1022e+08	-1.24376e+08	-1.07216e+08	-1.19026e+08	9	23	3	28	12	17	6	2	19	9	2.30995e+07	2.31732e+07	2.32643e+07	2.40493e+07	2.04812e+07	2.09742e+07	2.3668e+07	2.04026e+07	2.26499e+07	-9.45887e+07
1911	454760	9	23	3	28	12	17	6	2	19	9	2.30995e+07	2.31735e+07	2.32647e+07	2.40491e+07	2.04812e+07	2.09741e+07	2.36678e+07	2.04025e+07	2.26497e+07	-1.21388e+08	-1.21777e+08	-1.22257e+08	-1.26379e+08	-1.0763e+08	-1.1022e+08	-1.24375e+08	-1.07216e+08	-1.19025e+08	9	23	3	28	12	17	6	2	19	9	2.30994e+07	2.31735e+07	2.32647e+07	2.40491e+07	2.04812e+07	2.09741e+07	2.36678e+07	2.04025e+07	2.26497e+07	-9.45884e+07
1911	454760	9	23	3	28	12	17	6	2	19	9	2.30994e+07	2.31738e+07	2.3265e+07	2.40489e+07	2.04812e+07	2.0974e+07	2.36676e+07	2.04024e+07	2.26495e+07	-1.21388e+08	-1.21779e+08	-1.22258e+08	-1.26378e+08	-1.0763e+08	-1.10219e+08	-1.24374e+08	-1.07216e+08	-1.19024e+08	9	23	3	28	12	17	6	2	19	9	2.30994e+07	2.31738e+07	2.3265e+07	2.40489e+07	2.04812e+07	2.0974e+07	2.36676e+07	2.04024e+07	2.26495e+07	-9.45881e+07
1911	454761	9	23	3	28	12	17	6	2	19	9	2.30993e+07	2.31741e+07	2.32653e+07	2.40487e+07	2.04813e+07	2.09739e+07	2.36674e+07	2.04024e+07	2.26493e+07	-1.21388e+08	-1.21781e+08	-1.2226e+08	-1.26377e+08	-1.0763e+08	-1.10219e+08	-1.24373e+08	-1.07215e+08	-1.19023e+08	9	23	3	28	12	17	6	2	19	9	2.30993e+07	2.31741e+07	2.32653e+07	2.40486e+07	2.04813e+07	2.09739e+07	2.36674e+07	2.04024e+07	2.26493e+07	-9.45878e+07
1911	454762	9	23	3	28	12	17	6	2	19	9	2.30992e+07	2.31744e+07	2.32656e+07	2.40484e+07	2.04813e+07	2.09738e+07	2.36672e+07	2.04023e+07	2.2649e+07	-1.21387e+08	-1.21782e+08	-1.22262e+08	-1.26375e+08	-1.0763e+08	-1.10218e+08	-1.24372e+08	-1.07215e+08	-1.19021e+08	9	23	3	28	12	17	6	2	19	9	2.30992e+07	2.31744e+07	2.32656e+07	2.40484e+07	2.04813e+07	2.09738e+07	2.36672e+07	2.04023e+07	2.2649e+07	-9.45875e+07
1911	454762	9	23	3	28	12	17	6	2	19	9	2.30992e+07	2.31747e+07	2.32659e+07	2.40482e+07	2.04813e+07	2.09737e+07	2.3667e+07	2.04022e+07	2.26488e+07	-1.21387e+08	-1.21784e+08	-1.22263e+08	-1.26374e+08	-1.0763e+08	-1.10218e+08	-1.24371e+08	-1.07215e+08	-1.1902e+08	9	23	3	28	12	17	6	2	19	9	2.30992e+07	2.31747e+07	2.32659e+07	2.40482e+07	2.04813e+07	2.09737e+07	2.3667e+07	2.04022e+07	2.26488e+07	-9.45872e+07
1911	454762	9	23	3	28	12	17	6	2	19	9	2.30991e+07	2.3175e+07	2.32662e+07	2.4048e+07	2.04814e+07	2.09736e+07	2.36668e+07	2.04022e+07	2.26486e+07	-1.21387e+08	-1.21785e+08	-1.22265e+08	-1.26373e+08	-1.0763e+08	-1.10217e+08	-1.2437e+08	-1.07214e+08	-1.19019e+08	9	23	3	28	12	17	6	2	19	9	2.30991e+07	2.3175e+07	2.32662e+07	2.4048e+07	2.04814e+07	2.09736e+07	2.36668e+07	2.04022e+07	2.26486e+07	-9.45869e+07
1911	454763	9	23	3	28	12	17	6	2	19	9	2.3099e+07	2.31753e+07	2.32666e+07	2.40478e+07	2.04814e+07	2.09736e+07	2.36665e+07	2.04021e+07	2.26484e+07	-1.21386e+08	-1.21787e+08	-1.22267e+08	-1.26372e+08	-1.07631e+08	-1.10217e+08	-1.24369e+08	-1.07214e+08	-1.19018e+08	9	23	3	28	12	17	6	2	19	9	2.3099e+07	2.31753e+07	2.32666e+07	2.40478e+07	2.04814e+07	2.09736e+07	2.36665e+07	2.04021e+07	2.26484e+07	-9.45866e+07
1911	454764	9	23	3	28	12	17	6	2	19	9	2.30989e+07	2.31756e+07	2.32669e+07	2.40476e+07	2.04814e+07	2.09735e+07	2.36663e+07	2.04021e+07	2.26482e+07	-1.21386e+08	-1.21788e+08	-1.22268e+08	-1.26371e+08	-1.07631e+08	-1.10216e+08	-1.24367e+08	-1.07214e+08	-1.19017e+08	9	23	3	28	12	17	6	2	19	9	2.30989e+07	2.31756e+07	2.32669e+07	2.40476e+07	2.04814e+07	2.09735e+07	2.36663e+07	2.0402e+07	2.26482e+07	-9.45863e+07
1911	454764	9	23	3	28	12	17	6	2	19	9	2.30989e+07	2.31759e+07	2.32672e+07	2.40473e+07	2.04815e+07	2.09734e+07	2.36661e+07	2.0402e+07	2.2648e+07	-1.21385e+08	-1.2179e+08	-1.2227e+08	-1.2637e+08	-1.07631e+08	-1.10216e+08	-1.24366e+08	-1.07213e+08	-1.19016e+08	9	23	3	28	12	17	6	2	19	9	2.30989e+07	2.31759e+07	2.32672e+07	2.40473e+07	2.04815e+07	2.09734e+07	2.36661e+07	2.0402e+07	2.2648e+07	-9.4586e+07
1911	454764	9	23	3	28	12	17	6	2	19	9	2.30988e+07	2.31762e+07	2.32675e+07	2.40471e+07	2.04815e+07	2.09733e+07	2.36659e+07	2.04019e+07	2.26477e+07	-1.21385e+08	-1.21792e+08	-1.22272e+08	-1.26368e+08	-1.07631e+08	-1.10215e+08	-1.24365e+08	-1.07213e+08	-1.19015e+08	9	23	3	28	12	17	6	2	19	9	2.30988e+07	2.31762e+07	2.32675e+07	2.40471e+07	2.04815e+07	2.09733e+07	2.36659e+07	2.04019e+07	2.26477e+07	-9.45857e+07
1911	454765	9	23	3	28	12	17	6	2	19	9	2.30987e+07	2.31765e+07	2.32678e+07	2.40469e+07	2.04815e+07	2.09732e+07	2.36657e+07	2.04019e+07	2.26475e+07	-1.21385e+08	-1.21793e+08	-1.22273e+08	-1.26367e+08	-1.07631e+08	-1.10215e+08	-1.24364e+08	-1.07212e+08	-1.19014e+08	9	23	3	28	12	17	6	2	19	9	2.30987e+07	2.31765e+07	2.32678e+07	2.40469e+07	2.04815e+07	2.09732e+07	2.36657e+07	2.04019e+07	2.26475e+07	-9.45854e+07
1911	454766	9	23	3	28	12	17	6	2	19	9	2.30987e+07	2.31768e+07	2.32682e+07	2.40467e+07	2.04816e+07	2.09731e+07	2.36655e+07	2.04018e+07	2.26473e+07	-1.21384e+08	-1.21795e+08	-1.22275e+08	-1.26366e+08	-1.07631e+08	-1.10214e+08	-1.24363e+08	-1.07212e+08	-1.19012e+08	9	23	3	28	12	17	6	2	19	9	2.30986e+07	2.31768e+07	2.32682e+07	2.40467e+07	2.04816e+07	2.09731e+07	2.36655e+07	2.04018e+07	2.26473e+07	-9.45851e+07
1911	454766	9	23	3	28	12	17	6	2	19	9	2.30986e+07	2.31771e+07	2.32685e+07	2.40465e+07	2.04816e+07	2.0973e+07	2.36653e+07	2.04017e+07	2.26471e+07	-1.21384e+08	-1.21796e+08	-1.22277e+08	-1.26365e+08	-1.07632e+08	-1.10214e+08	-1.24362e+08	-1.07212e+08	-1.19011e+08	9	23	3	28	12	17	6	2	19	9	2.30986e+07	2.31771e+07	2.32685e+07	2.40465e+07	2.04816e+07	2.0973e+07	2.36653e+07	2.04017e+07	2.26471e+07	-9.45848e+07
1911	454766	9	23	3	28	12	17	6	2	19	9	2.30985e+07	2.31774e+07	2.32688e+07	2.40462e+07	2.04816e+07	2.09729e+07	2.36651e+07	2.04017e+07	2.26469e+07	-1.21384e+08	-1.21798e+08	-1.22278e+08	-1.26364e+08	-1.07632e+08	-1.10213e+08	-1.24361e+08	-1.07211e+08	-1.1901e+08	9	23	3	28	12	17	6	2	19	9	2.30985e+07	2.31774e+07	2.32688e+07	2.40462e+07	2.04816e+07	2.09729e+07	2.36651e+07	2.04017e+07	2.26469e+07	-9.45845e+07
1911	454767	9	23	3	28	12	17	6	2	19	9	2.30984e+07	2.31777e+07	2.32691e+07	2.4046e+07	2.04817e+07	2.09728e+07	2.36649e+07	2.04016e+07	2.26467e+07	-1.21383e+08	-1.21799e+08	-1.2228e+08	-1.26363e+08	-1.07632e+08	-1.10213e+08	-1.2436e+08	-1.07211e+08	-1.19009e+08	9	23	3	28	12	17	6	2	19	9	2.30984e+07	2.31777e+07	2.32691e+07	2.4046e+07	2.04817e+07	2.09728e+07	2.36649e+07	2.04016e+07	2.26467e+07	-9.45842e+07
1911	454768	9	23	3	28	12	17	6	2	19	9	2.30984e+07	2.3178e+07	2.32694e+07	2.40458e+07	2.04817e+07	2.09727e+07	2.36647e+07	2.04015e+07	2.26464e+07	-1.21383e+08	-1.21801e+08	-1.22282e+08	-1.26362e+08	-1.07632e+08	-1.10212e+08	-1.24359e+08	-1.07211e+08	-1.19008e+08	9	23	3	28	12	17	6	2	19	9	2.30984e+07	2.3178e+07	2.32694e+07	2.40458e+07	2.04817e+07	2.09727e+07	2.36647e+07	2.04015e+07	2.26464e+07	-9.45839e+07
1911	454768	9	23	3	28	12	17	6	2	19	9	2.30983e+07	2.31783e+07	2.32698e+07	2.40456e+07	2.04817e+07	2.09726e+07	2.36645e+07	2.04015e+07	2.26462e+07	-1.21382e+08	-1.21803e+08	-1.22283e+08	-1.2636e+08	-1.07632e+08	-1.10212e+08	-1.24358e+08	-1.0721e+08	-1.19007e+08	9	23	3	28	12	17	6	2	19	9	2.30983e+07	2.31783e+07	2.32698e+07	2.40456e+07	2.04817e+07	2.09726e+07	2.36645e+07	2.04015e+07	2.26462e+07	-9.45836e+07
1911	454768	9	23	3	28	12	17	6	2	19	9	2.30982e+07	2.31786e+07	2.32701e+07	2.40454e+07	2.04818e+07	2.09725e+07	2.36643e+07	2.04014e+07	2.2646e+07	-1.21382e+08	-1.21804e+08	-1.22285e+08	-1.26359e+08	-1.07632e+08	-1.10211e+08	-1.24357e+08	-1.0721e+08	-1.19006e+08	9	23	3	28	12	17	6	2	19	9	2.30982e+07	2.31786e+07	2.32701e+07	2.40454e+07	2.04818e+07	2.09725e+07	2.36643e+07	2.04014e+07	2.2646e+07	-9.45833e+07
1911	454769	9	23	3	28	12	17	6	2	19	9	2.30981e+07	2.31789e+07	2.32704e+07	2.40452e+07	2.04818e+07	2.09724e+07	2.36641e+07	2.04013e+07	2.26458e+07	-1.21382e+08	-1.21806e+08	-1.22287e+08	-1.26358e+08	-1.07633e+08	-1.10211e+08	-1.24356e+08	-1.0721e+08	-1.19004e+08	9	23	3	28	12	17	6	2	19	9	2.30981e+07	2.31789e+07	2.32704e+07	2.40452e+07	2.04818e+07	2.09724e+07	2.36641e+07	2.04013e+07	2.26458e+07	-9.4583e+07
1911	454770	9	23	3	28	12	17	6	2	19	9	2.30981e+07	2.31792e+07	2.32707e+07	2.40449e+07	2.04818e+07	2.09723e+07	2.36639e+07	2.04013e+07	2.26456e+07	-1.21381e+08	-1.21807e+08	-1.22288e+08	-1.26357e+08	-1.07633e+08	-1.1021e+08	-1.24355e+08	-1.07209e+08	-1.19003e+08	9	23	3	28	12	17	6	2	19	9	2.30981e+07	2.31792e+07	2.32707e+07	2.40449e+07	2.04818e+07	2.09723e+07	2.36639e+07	2.04013e+07	2.26456e+07	-9.45827e+07
1911	454770	9	23	3	28	12	17	6	2	19	9	2.3098e+07	2.31795e+07	2.3271e+07	2.40447e+07	2.04819e+07	2.09722e+07	2.36637e+07	2.04012e+07	2.26454e+07	-1.21381e+08	-1.21809e+08	-1.2229e+08	-1.26356e+08	-1.07633e+08	-1.1021e+08	-1.24354e+08	-1.07209e+08	-1.19002e+08	9	23	3	28	12	17	6	2	19	9	2.3098e+07	2.31795e+07	2.3271e+07	2.40447e+07	2.04819e+07	2.09722e+07	2.36637e+07	2.04012e+07	2.26454e+07	-9.45824e+07
1911	454770	9	23	3	28	12	17	6	2	19	9	2.30979e+07	2.31798e+07	2.32713e+07	2.40445e+07	2.04819e+07	2.09721e+07	2.36635e+07	2.04012e+07	2.26451e+07	-1.2138e+08	-1.2181e+08	-1.22292e+08	-1.26355e+08	-1.07633e+08	-1.10209e+08	-1.24352e+08	-1.07209e+08	-1.19001e+08	9	23	3	28	12	17	6	2	19	9	2.30979e+07	2.31798e+07	2.32713e+07	2.40445e+07	2.04819e+07	2.09721e+07	2.36635e+07	2.04011e+07	22645145	-9.45821e+07
1911	454771	9	23	3	28	12	17	6	2	19	9	2.30979e+07	2.31801e+07	2.32717e+07	2.40443e+07	2.04819e+07	2.0972e+07	2.36633e+07	2.04011e+07	2.26449e+07	-1.2138e+08	-1.21812e+08	-1.22293e+08	-1.26354e+08	-1.07633e+08	-1.10209e+08	-1.24351e+08	-1.07208e+08	-1.19e+08	9	23	3	28	12	17	6	2	19	9	2.30978e+07	2.31801e+07	2.32717e+07	2.40443e+07	2.04819e+07	2.0972e+07	2.36633e+07	2.04011e+07	2.26449e+07	-9.45818e+07
1911	454772	9	23	3	28	12	17	6	2	19	9	2.30978e+07	2.31804e+07	2.3272e+07	2.40441e+07	2.0482e+07	2.09719e+07	2.36631e+07	2.0401e+07	2.26447e+07	-1.2138e+08	-1.21814e+08	-1.22295e+08	-1.26352e+08	-1.07633e+08	-1.10208e+08	-1.2435e+08	-1.07208e+08	-1.18999e+08	9	23	3	28	12	17	6	2	19	9	2.30978e+07	2.31804e+07	2.3272e+07	2.40441e+07	2.0482e+07	2.09719e+07	2.36631e+07	2.0401e+07	2.26447e+07	-9.45815e+07
1911	454772	9	23	3	28	12	17	6	2	19	9	2.30977e+07	2.31806e+07	2.32723e+07	2.40439e+07	2.0482e+07	2.09718e+07	2.36629e+07	2.0401e+07	2.26445e+07	-1.21379e+08	-1.21815e+08	-1.22297e+08	-1.26351e+08	-1.07634e+08	-1.10208e+08	-1.24349e+08	-1.07208e+08	-1.18998e+08	9	23	3	28	12	17	6	2	19	9	2.30977e+07	2.31807e+07	2.32723e+07	2.40439e+07	2.0482e+07	2.09718e+07	2.36629e+07	2.0401e+07	2.26445e+07	-9.45812e+07
1911	454772	9	23	3	28	12	17	6	2	19	9	2.30976e+07	2.31809e+07	2.32726e+07	2.40436e+07	2.0482e+07	2.09717e+07	2.36627e+07	2.04009e+07	2.26443e+07	-1.21379e+08	-1.21817e+08	-1.22298e+08	-1.2635e+08	-1.07634e+08	-1.10207e+08	-1.24348e+08	-1.07207e+08	-1.18996e+08	9	23	3	28	12	17	6	2	19	9	2.30976e+07	2.31809e+07	2.32726e+07	2.40436e+07	2.0482e+07	2.09717e+07	2.36627e+07	2.04009e+07	2.26443e+07	-9.45809e+07
1911	454773	9	23	3	28	12	17	6	2	19	9	2.30976e+07	2.31812e+07	2.32729e+07	2.40434e+07	2.04821e+07	2.09716e+07	2.36625e+07	2.04008e+07	2.26441e+07	-1.21379e+08	-1.21818e+08	-1.223e+08	-1.26349e+08	-1.07634e+08	-1.10207e+08	-1.24347e+08	-1.07207e+08	-1.18995e+08	9	23	3	28	12	17	6	2	19	9	2.30976e+07	2.31812e+07	2.32729e+07	2.40434e+07	2.04821e+07	2.09716e+07	2.36625e+07	2.04008e+07	2.26441e+07	-9.45806e+07
1911	454774	9	23	3	28	12	17	6	2	19	9	2.30975e+07	2.31815e+07	2.32733e+07	2.40432e+07	2.04821e+07	2.09715e+07	2.36623e+07	2.04008e+07	2.26438e+07	-1.21378e+08	-1.2182e+08	-1.22302e+08	-1.26348e+08	-1.07634e+08	-1.10206e+08	-1.24346e+08	-1.07207e+08	-1.18994e+08	9	23	3	28	12	17	6	2	19	9	2.30975e+07	2.31815e+07	2.32733e+07	2.40432e+07	2.04821e+07	2.09715e+07	2.36623e+07	2.04008e+07	2.26438e+07	-9.45803e+07
1911	454774	9	23	3	28	12	17	6	2	19	9	2.30974e+07	2.31818e+07	2.32736e+07	2.4043e+07	2.04821e+07	2.09714e+07	2.36621e+07	2.04007e+07	2.26436e+07	-1.21378e+08	-1.21821e+08	-1.22304e+08	-1.26347e+08	-1.07634e+08	-1.10206e+08	-1.24345e+08	-1.07206e+08	-1.18993e+08	9	23	3	28	12	17	6	2	19	9	2.30974e+07	2.31818e+07	2.32736e+07	2.4043e+07	2.04821e+07	2.09714e+07	2.36621e+07	2.04007e+07	2.26436e+07	-9.458e+07
1911	454774	9	23	3	28	12	17	6	2	19	9	2.30973e+07	2.31821e+07	2.32739e+07	2.40428e+07	2.04822e+07	2.09713e+07	2.36619e+07	2.04006e+07	2.26434e+07	-1.21377e+08	-1.21823e+08	-1.22305e+08	-1.26346e+08	-1.07635e+08	-1.10205e+08	-1.24344e+08	-1.07206e+08	-1.18992e+08	9	23	3	28	12	17	6	2	19	9	2.30973e+07	2.31821e+07	2.32739e+07	2.40428e+07	2.04822e+07	2.09713e+07	2.36619e+07	2.04006e+07	2.26434e+07	-9.45797e+07
1911	454775	9	23	3	28	12	17	6	2	19	9	2.30973e+07	2.31824e+07	2.32742e+07	2.40425e+07	2.04822e+07	2.09713e+07	2.36617e+07	2.04006e+07	2.26432e+07	-1.21377e+08	-1.21825e+08	-1.22307e+08	-1.26344e+08	-1.07635e+08	-1.10205e+08	-1.24343e+08	-1.07206e+08	-1.18991e+08	9	23	3	28	12	17	6	2	19	9	2.30973e+07	2.31824e+07	2.32742e+07	2.40425e+07	2.04822e+07	2.09713e+07	2.36616e+07	2.04006e+07	2.26432e+07	-9.45794e+07
1911	454776	9	23	3	28	12	17	6	2	19	9	2.30972e+07	2.31827e+07	2.32745e+07	2.40423e+07	2.04822e+07	2.09712e+07	2.36615e+07	2.04005e+07	2.2643e+07	-1.21377e+08	-1.21826e+08	-1.22309e+08	-1.26343e+08	-1.07635e+08	-1.10204e+08	-1.24342e+08	-1.07205e+08	-1.1899e+08	9	23	3	28	12	17	6	2	19	9	2.30972e+07	2.31827e+07	2.32745e+07	2.40423e+07	2.04822e+07	2.09712e+07	2.36614e+07	2.04005e+07	2.2643e+07	-9.45791e+07
1911	454776	9	23	3	28	12	17	6	2	19	9	2.30971e+07	2.3183e+07	2.32749e+07	2.40421e+07	2.04823e+07	2.09711e+07	2.36612e+07	2.04004e+07	2.26428e+07	-1.21376e+08	-1.21828e+08	-1.2231e+08	-1.26342e+08	-1.07635e+08	-1.10204e+08	-1.24341e+08	-1.07205e+08	-1.18989e+08	9	23	3	28	12	17	6	2	19	9	2.30971e+07	2.3183e+07	2.32749e+07	2.40421e+07	2.04823e+07	2.09711e+07	2.36612e+07	2.04004e+07	2.26428e+07	-9.45788e+07
1911	454776	9	23	3	28	12	17	6	2	19	9	2.30971e+07	2.31833e+07	2.32752e+07	2.40419e+07	2.04823e+07	2.0971e+07	2.3661e+07	2.04004e+07	2.26425e+07	-1.21376e+08	-1.21829e+08	-1.22312e+08	-1.26341e+08	-1.07635e+08	-1.10203e+08	-1.2434e+08	-1.07205e+08	-1.18987e+08	9	23	3	28	12	17	6	2	19	9	2.3097e+07	2.31833e+07	2.32752e+07	2.40419e+07	2.04823e+07	2.0971e+07	2.3661e+07	2.04004e+07	2.26425e+07	-9.45785e+07
1911	454777	9	23	3	28	12	17	6	2	19	9	2.3097e+07	2.31836e+07	2.32755e+07	2.40417e+07	2.04823e+07	2.09709e+07	2.36608e+07	2.04003e+07	2.26423e+07	-1.21375e+08	-1.21831e+08	-1.22314e+08	-1.2634e+08	-1.07635e+08	-1.10203e+08	-1.24339e+08	-1.07204e+08	-1.18986e+08	9	23	3	28	12	17	6	2	19	9	2.3097e+07	2.31836e+07	2.32755e+07	2.40417e+07	2.04823e+07	2.09709e+07	2.36608e+07	2.04003e+07	2.26423e+07	-9.45782e+07
1911	454778	9	23	3	28	12	17	6	2	19	9	2.30969e+07	2.31839e+07	2.32758e+07	2.40415e+07	2.04824e+07	2.09708e+07	2.36606e+07	2.04003e+07	2.26421e+07	-1.21375e+08	-1.21832e+08	-1.22315e+08	-1.26339e+08	-1.07636e+08	-1.10202e+08	-1.24337e+08	-1.07204e+08	-1.18985e+08	9	23	3	28	12	17	6	2	19	9	2.30969e+07	2.31839e+07	2.32758e+07	2.40415e+07	2.04824e+07	2.09708e+07	2.36606e+07	2.04002e+07	2.26421e+07	-9.45779e+07
1911	454778	9	23	3	28	12	17	6	2	19	9	2.30968e+07	2.31842e+07	2.32761e+07	2.40412e+07	2.04824e+07	2.09707e+07	2.36604e+07	2.04002e+07	2.26419e+07	-1.21375e+08	-1.21834e+08	-1.22317e+08	-1.26338e+08	-1.07636e+08	-1.10202e+08	-1.24336e+08	-1.07204e+08	-1.18984e+08	9	23	3	28	12	17	6	2	19	9	2.30968e+07	2.31842e+07	2.32761e+07	2.40412e+07	2.04824e+07	2.09707e+07	2.36604e+07	2.04002e+07	2.26419e+07	-9.45777e+07
1911	454778	9	23	3	28	12	17	6	2	19	9	2.30968e+07	2.31845e+07	2.32764e+07	2.4041e+07	2.04824e+07	2.09706e+07	2.36602e+07	2.04001e+07	2.26417e+07	-1.21374e+08	-1.21836e+08	-1.22319e+08	-1.26336e+08	-1.07636e+08	-1.10201e+08	-1.24335e+08	-1.07203e+08	-1.18983e+08	9	23	3	28	12	17	6	2	19	9	2.30968e+07	2.31845e+07	2.32764e+07	2.4041e+07	2.04824e+07	2.09706e+07	2.36602e+07	2.04001e+07	2.26417e+07	-9.45774e+07
1911	454779	9	23	3	28	12	17	6	2	19	9	2.30967e+07	2.31848e+07	2.32768e+07	2.40408e+07	2.04825e+07	2.09705e+07	2.366e+07	2.04001e+07	2.26415e+07	-1.21374e+08	-1.21837e+08	-1.2232e+08	-1.26335e+08	-1.07636e+08	-1.10201e+08	-1.24334e+08	-1.07203e+08	-1.18982e+08	9	23	3	28	12	17	6	2	19	9	2.30967e+07	2.31848e+07	2.32768e+07	2.40408e+07	2.04825e+07	2.09705e+07	2.366e+07	2.04001e+07	2.26415e+07	-9.45771e+07
1911	454780	9	23	3	28	12	17	6	2	19	9	2.30966e+07	2.31851e+07	2.32771e+07	2.40406e+07	2.04825e+07	2.09704e+07	2.36598e+07	2.04e+07	2.26412e+07	-1.21374e+08	-1.21839e+08	-1.22322e+08	-1.26334e+08	-1.07636e+08	-1.102e+08	-1.24333e+08	-1.07203e+08	-1.18981e+08	9	23	3	28	12	17	6	2	19	9	2.30966e+07	2.31851e+07	2.32771e+07	2.40406e+07	2.04825e+07	2.09704e+07	2.36598e+07	2.04e+07	2.26412e+07	-9.45768e+07
1911	454780	9	23	3	28	12	17	6	2	19	9	2.30965e+07	2.31854e+07	2.32774e+07	2.40404e+07	2.04825e+07	2.09703e+07	2.36596e+07	2.03999e+07	2.2641e+07	-1.21373e+08	-1.2184e+08	-1.22324e+08	-1.26333e+08	-1.07636e+08	-1.102e+08	-1.24332e+08	-1.07202e+08	-1.18979e+08	9	23	3	28	12	17	6	2	19	9	2.30965e+07	2.31854e+07	2.32774e+07	2.40404e+07	2.04825e+07	2.09703e+07	2.36596e+07	2.03999e+07	2.2641e+07	-9.45765e+07
1911	454780	8	23	3	28	17	6	2	19	9	2.30965e+07	2.31857e+07	2.32777e+07	2.04826e+07	2.09702e+07	2.36594e+07	2.03999e+07	2.26408e+07	-1.21373e+08	-1.21842e+08	-1.22325e+08	-1.07637e+08	-1.10199e+08	-1.24331e+08	-1.07202e+08	-1.18978e+08	8	23	3	28	17	6	2	19	9	2.30965e+07	2.31857e+07	2.32777e+07	2.04826e+07	2.09702e+07	2.36594e+07	2.03999e+07	2.26408e+07	-9.45762e+07	-9.49417e+07	-9.53184e+07	-8.38727e+07	-8.58695e+07	-9.68813e+07
1911	454781	8	23	3	28	17	6	2	19	9	2.30964e+07	2.3186e+07	2.3278e+07	2.04826e+07	2.09701e+07	2.36592e+07	2.03998e+07	2.26406e+07	-1.21372e+08	-1.21843e+08	-1.22327e+08	-1.07637e+08	-1.10199e+08	-1.2433e+08	-1.07202e+08	-1.18977e+08	8	23	3	28	17	6	2	19	9	2.30964e+07	2.3186e+07	2.3278e+07	2.04826e+07	2.09701e+07	2.36592e+07	2.03998e+07	2.26406e+07	-9.45759e+07	-9.49429e+07	-9.53197e+07	-8.38728e+07	-8.58691e+07	-9.68805e+07
1911	454782	8	23	3	28	17	6	2	19	9	2.30963e+07	2.31863e+07	2.32784e+07	2.04826e+07	2.097e+07	2.3659e+07	2.03997e+07	2.26404e+07	-1.21372e+08	-1.21845e+08	-1.22329e+08	-1.07637e+08	-1.10198e+08	-1.24329e+08	-1.07201e+08	-1.18976e+08	8	23	3	28	17	6	2	19	9	2.30963e+07	2.31863e+07	2.32784e+07	2.04826e+07	2.097e+07	2.3659e+07	2.03997e+07	2.26404e+07	-9.45756e+07	-9.49441e+07	-9.5321e+07	-8.38729e+07	-8.58687e+07	-9.68797e+07
1911	454782	8	23	3	28	17	6	2	19	9	2.30963e+07	2.31866e+07	2.32787e+07	2.04827e+07	2.09699e+07	2.36588e+07	2.03997e+07	2.26402e+07	-1.21372e+08	-1.21847e+08	-1.2233e+08	-1.07637e+08	-1.10198e+08	-1.24328e+08	-1.07201e+08	-1.18975e+08	8	23	3	28	17	6	2	19	9	2.30962e+07	2.31866e+07	2.32787e+07	2.04827e+07	2.09699e+07	2.36588e+07	2.03997e+07	2.26402e+07	-9.45753e+07	-9.49453e+07	-9.53223e+07	-8.38731e+07	-8.58683e+07	-9.68788e+07
1911	454782	8	23	3	28	17	6	2	19	9	2.30962e+07	2.31869e+07	2.3279e+07	2.04827e+07	2.09698e+07	2.36586e+07	2.03996e+07	2.26399e+07	-1.21371e+08	-1.21848e+08	-1.22332e+08	-1.07637e+08	-1.10197e+08	-1.24327e+08	-1.07201e+08	-1.18974e+08	8	23	3	28	17	6	2	19	9	2.30962e+07	2.31869e+07	2.3279e+07	2.04827e+07	2.09698e+07	2.36586e+07	2.03996e+07	2.26399e+07	-9.4575e+07	-9.49466e+07	-9.53236e+07	-8.38732e+07	-8.58679e+07	-9.6878e+07
1911	454783	8	23	3	28	17	6	2	19	9	2.30961e+07	2.31872e+07	2.32793e+07	2.04827e+07	2.09697e+07	2.36584e+07	2.03996e+07	2.26397e+07	-1.21371e+08	-1.2185e+08	-1.22334e+08	-1.07637e+08	-1.10197e+08	-1.24326e+08	-1.072e+08	-1.18973e+08	8	23	3	28	17	6	2	19	9	2.30961e+07	2.31872e+07	2.32793e+07	2.04827e+07	2.09697e+07	2.36584e+07	2.03995e+07	2.26397e+07	-9.45747e+07	-9.49478e+07	-9.53249e+07	-8.38734e+07	-8.58675e+07	-9.68772e+07
1911	454784	8	23	3	28	17	6	2	19	9	2.3096e+07	2.31875e+07	2.32796e+07	2.04828e+07	2.09696e+07	2.36582e+07	2.03995e+07	2.26395e+07	-1.21371e+08	-1.21851e+08	-1.22335e+08	-1.07638e+08	-1.10196e+08	-1.24325e+08	-1.072e+08	-1.18971e+08	8	23	3	28	17	6	2	19	9	2.3096e+07	2.31875e+07	2.32796e+07	2.04828e+07	2.09696e+07	2.36582e+07	2.03995e+07	2.26395e+07	-9.45744e+07	-9.4949e+07	-9.53262e+07	-8.38735e+07	-8.58671e+07	-9.68763e+07
1911	454784	8	23	3	28	17	6	2	19	9	2.3096e+07	2.31878e+07	2.328e+07	2.04828e+07	2.09695e+07	2.3658e+07	2.03994e+07	2.26393e+07	-1.2137e+08	-1.21853e+08	-1.22337e+08	-1.07638e+08	-1.10196e+08	-1.24324e+08	-1.072e+08	-1.1897e+08	8	23	3	28	17	6	2	19	9	2.3096e+07	2.31878e+07	2.328e+07	2.04828e+07	2.09695e+07	2.3658e+07	2.03994e+07	2.26393e+07	-9.45741e+07	-9.49502e+07	-9.53275e+07	-8.38736e+07	-8.58667e+07	-9.68755e+07
1911	454784	8	23	3	28	17	6	2	19	9	2.30959e+07	2.31881e+07	2.32803e+07	2.04828e+07	2.09694e+07	2.36578e+07	2.03994e+07	2.26391e+07	-1.2137e+08	-1.21854e+08	-1.22339e+08	-1.07638e+08	-1.10195e+08	-1.24323e+08	-1.07199e+08	-1.18969e+08	8	23	3	28	17	6	2	19	9	2.30959e+07	2.31881e+07	2.32803e+07	2.04828e+07	2.09694e+07	2.36578e+07	2.03994e+07	2.26391e+07	-9.45738e+07	-9.49515e+07	-9.53288e+07	-8.38738e+07	-8.58663e+07	-9.68747e+07
1911	454785	8	23	3	28	17	6	2	19	9	2.30958e+07	2.31884e+07	2.32806e+07	2.04829e+07	2.09693e+07	2.36576e+07	2.03993e+07	2.26389e+07	-1.21369e+08	-1.21856e+08	-1.2234e+08	-1.07638e+08	-1.10195e+08	-1.24321e+08	-1.07199e+08	-1.18968e+08	8	23	3	28	17	6	2	19	9	2.30958e+07	2.31884e+07	2.32806e+07	2.04829e+07	2.09693e+07	2.36576e+07	2.03993e+07	2.26389e+07	-9.45735e+07	-9.49527e+07	-9.53301e+07	-8.38739e+07	-8.5866e+07	-9.68738e+07
1911	454786	8	23	3	28	17	6	2	19	9	2.30957e+07	2.31887e+07	2.32809e+07	2.04829e+07	2.09692e+07	2.36574e+07	2.03992e+07	2.26387e+07	-1.21369e+08	-1.21858e+08	-1.22342e+08	-1.07638e+08	-1.10194e+08	-1.2432e+08	-1.07199e+08	-1.18967e+08	8	23	3	28	17	6	2	19	9	2.30957e+07	2.31887e+07	2.32809e+07	2.04829e+07	2.09692e+07	2.36574e+07	2.03992e+07	2.26387e+07	-9.45732e+07	-9.49539e+07	-9.53314e+07	-8.3874e+07	-8.58656e+07	-9.6873e+07
1911	454786	8	23	3	28	17	6	2	19	9	2.30957e+07	2.3189e+07	2.32812e+07	2.04829e+07	2.09692e+07	2.36572e+07	2.03992e+07	2.26384e+07	-1.21369e+08	-1.21859e+08	-1.22344e+08	-1.07639e+08	-1.10194e+08	-1.24319e+08	-1.07198e+08	-1.18966e+08	8	23	3	28	17	6	2	19	9	2.30957e+07	2.3189e+07	2.32812e+07	2.04829e+07	2.09692e+07	2.36572e+07	2.03992e+07	2.26384e+07	-9.45729e+07	-9.49552e+07	-9.53327e+07	-8.38742e+07	-8.58652e+07	-9.68722e+07
1911	454786	8	23	3	28	17	6	2	19	9	2.30956e+07	2.31893e+07	2.32815e+07	2.0483e+07	2.09691e+07	2.3657e+07	2.03991e+07	2.26382e+07	-1.21368e+08	-1.21861e+08	-1.22345e+08	-1.07639e+08	-1.10193e+08	-1.24318e+08	-1.07198e+08	-1.18965e+08	8	23	3	28	17	6	2	19	9	2.30956e+07	2.31893e+07	2.32815e+07	2.0483e+07	2.09691e+07	2.3657e+07	2.03991e+07	2.26382e+07	-9.45726e+07	-9.49564e+07	-9.5334e+07	-8.38743e+07	-8.58648e+07	-9.68713e+07
1911	454787	8	23	3	28	17	6	2	19	9	2.30955e+07	2.31896e+07	2.32819e+07	2.0483e+07	2.0969e+07	2.36568e+07	2.0399e+07	2.2638e+07	-1.21368e+08	-1.21862e+08	-1.22347e+08	-1.07639e+08	-1.10193e+08	-1.24317e+08	-1.07198e+08	-1.18964e+08	8	23	3	28	17	6	2	19	9	2.30955e+07	2.31896e+07	2.32819e+07	2.0483e+07	2.0969e+07	2.36568e+07	2.0399e+07	2.2638e+07	-9.45723e+07	-9.49576e+07	-9.53353e+07	-8.38745e+07	-8.58644e+07	-9.68705e+07
1911	454788	8	23	3	28	17	6	2	19	9	2.30955e+07	2.31899e+07	2.32822e+07	2.0483e+07	2.09689e+07	2.36566e+07	2.0399e+07	2.26378e+07	-1.21367e+08	-1.21864e+08	-1.22349e+08	-1.07639e+08	-1.10192e+08	-1.24316e+08	-1.07197e+08	-1.18962e+08	8	23	3	28	17	6	2	19	9	2.30955e+07	2.31899e+07	2.32822e+07	2.0483e+07	2.09689e+07	2.36566e+07	2.0399e+07	2.26378e+07	-9.4572e+07	-9.49588e+07	-9.53367e+07	-8.38746e+07	-8.5864e+07	-9.68697e+07
1911	454788	8	23	3	28	17	6	2	19	9	2.30954e+07	2.31902e+07	2.32825e+07	2.04831e+07	2.09688e+07	2.36564e+07	2.03989e+07	2.26376e+07	-1.21367e+08	-1.21865e+08	-1.2235e+08	-1.07639e+08	-1.10192e+08	-1.24315e+08	-1.07197e+08	-1.18961e+08	8	23	3	28	17	6	2	19	9	2.30954e+07	2.31902e+07	2.32825e+07	2.04831e+07	2.09688e+07	2.36564e+07	2.03989e+07	2.26376e+07	-9.45717e+07	-9.496e+07	-9.5338e+07	-8.38747e+07	-8.58636e+07	-9.68688e+07
1911	454788	8	23	3	28	17	6	2	19	9	2.30953e+07	2.31905e+07	2.32828e+07	2.04831e+07	2.09687e+07	2.36562e+07	2.03989e+07	2.26374e+07	-1.21367e+08	-1.21867e+08	-1.22352e+08	-1.07639e+08	-1.10191e+08	-1.24314e+08	-1.07197e+08	-1.1896e+08	8	23	3	28	17	6	2	19	9	2.30953e+07	2.31905e+07	2.32828e+07	2.04831e+07	2.09687e+07	2.36562e+07	2.03988e+07	2.26374e+07	-9.45714e+07	-9.49613e+07	-9.53393e+07	-8.38749e+07	-8.58632e+07	-9.6868e+07
1911	454789	8	23	3	28	17	6	2	19	9	2.30952e+07	2.31908e+07	2.32831e+07	2.04831e+07	2.09686e+07	2.3656e+07	2.03988e+07	2.26371e+07	-1.21366e+08	-1.21869e+08	-1.22354e+08	-1.0764e+08	-1.10191e+08	-1.24313e+08	-1.07196e+08	-1.18959e+08	8	23	3	28	17	6	2	19	9	2.30952e+07	2.31908e+07	2.32831e+07	2.04831e+07	2.09686e+07	2.3656e+07	2.03988e+07	2.26371e+07	-9.45711e+07	-9.49625e+07	-9.53406e+07	-8.3875e+07	-8.58628e+07	-9.68672e+07
1911	454790	8	23	3	28	17	6	2	19	9	2.30952e+07	2.31911e+07	2.32835e+07	2.04832e+07	2.09685e+07	2.36558e+07	2.03987e+07	2.26369e+07	-1.21366e+08	-1.2187e+08	-1.22355e+08	-1.0764e+08	-1.1019e+08	-1.24312e+08	-1.07196e+08	-1.18958e+08	8	23	3	28	17	6	2	19	9	2.30952e+07	2.31911e+07	2.32835e+07	2.04832e+07	2.09685e+07	2.36557e+07	2.03987e+07	2.26369e+07	-9.45708e+07	-9.49637e+07	-9.53419e+07	-8.38751e+07	-8.58624e+07	-9.68663e+07
1911	454790	8	23	3	28	17	6	2	19	9	2.30951e+07	2.31914e+07	2.32838e+07	2.04832e+07	2.09684e+07	2.36555e+07	2.03987e+07	2.26367e+07	-1.21366e+08	-1.21872e+08	-1.22357e+08	-1.0764e+08	-1.1019e+08	-1.24311e+08	-1.07196e+08	-1.18957e+08	8	23	3	28	17	6	2	19	9	2.30951e+07	2.31914e+07	2.32838e+07	2.04832e+07	2.09684e+07	2.36555e+07	2.03987e+07	2.26367e+07	-9.45705e+07	-9.49649e+07	-9.53432e+07	-8.38753e+07	-8.58621e+07	-9.68655e+07
1911	454790	8	23	3	28	17	6	2	19	9	2.3095e+07	2.31917e+07	2.32841e+07	2.04832e+07	2.09683e+07	2.36553e+07	2.03986e+07	2.26365e+07	-1.21365e+08	-1.21873e+08	-1.22359e+08	-1.0764e+08	-1.10189e+08	-1.2431e+08	-1.07195e+08	-1.18956e+08	8	23	3	28	17	6	2	19	9	2.3095e+07	2.31917e+07	2.32841e+07	2.04832e+07	2.09683e+07	2.36553e+07	2.03986e+07	2.26365e+07	-9.45702e+07	-9.49662e+07	-9.53445e+07	-8.38754e+07	-8.58617e+07	-9.68647e+07
1911	454791	8	23	3	28	17	6	2	19	9	2.3095e+07	2.3192e+07	2.32844e+07	2.04833e+07	2.09682e+07	2.36551e+07	2.03985e+07	2.26363e+07	-1.21365e+08	-1.21875e+08	-1.2236e+08	-1.0764e+08	-1.10189e+08	-1.24309e+08	-1.07195e+08	-1.18954e+08	8	23	3	28	17	6	2	19	9	2.30949e+07	2.3192e+07	2.32844e+07	2.04833e+07	2.09682e+07	2.36551e+07	2.03985e+07	2.26363e+07	-9.457e+07	-9.49674e+07	-9.53458e+07	-8.38755e+07	-8.58613e+07	-9.68638e+07
1911	454792	8	23	3	28	17	6	2	19	9	2.30949e+07	2.31923e+07	2.32847e+07	2.04833e+07	2.09681e+07	2.36549e+07	2.03985e+07	2.26361e+07	-1.21364e+08	-1.21876e+08	-1.22362e+08	-1.0764e+08	-1.10188e+08	-1.24308e+08	-1.07195e+08	-1.18953e+08	8	23	3	28	17	6	2	19	9	2.30949e+07	2.31923e+07	2.32847e+07	2.04833e+07	2.09681e+07	2.36549e+07	2.03985e+07	2.26361e+07	-9.45697e+07	-9.49686e+07	-9.53471e+07	-8.38757e+07	-8.58609e+07	-9.6863e+07
1911	454792	8	23	3	28	17	6	2	19	9	2.30948e+07	2.31926e+07	2.32851e+07	2.04833e+07	2.0968e+07	2.36547e+07	2.03984e+07	2.26358e+07	-1.21364e+08	-1.21878e+08	-1.22364e+08	-1.07641e+08	-1.10188e+08	-1.24306e+08	-1.07194e+08	-1.18952e+08	8	23	3	28	17	6	2	19	9	2.30948e+07	2.31926e+07	2.32851e+07	2.04833e+07	2.0968e+07	2.36547e+07	2.03984e+07	2.26358e+07	-9.45694e+07	-9.49698e+07	-9.53484e+07	-8.38758e+07	-8.58605e+07	-9.68622e+07
[truncated: 100 more columns]
