# Supplementary material for: GNSS performance enhancement using measurement estimation in harsh environment
Source: PLoS One. 2023 Sep 27;18(9):e0292116. doi: 10.1371/journal.pone.0292116 (PMC10530042; doi:10.1371/journal.pone.0292116)
Supplement: S6 Data — (XLS) [file pone.0292116.s006.xls]

## Sheet: Sheet1
454542	460800	460800	460800	0	0	460800	446400	0	460800	446400	453584	460800	0	0	0	446400	460800	0	460800	0	0	460800	460784	0	0	0	446400	460800	0	453600	0	0
454542	460800	460800	460800	0	0	460800	446400	0	460800	446400	453584	460800	0	0	0	446400	460800	0	460800	0	0	460800	460784	0	0	0	446400	460800	0	453600	0	0
454543	460800	460800	460800	0	0	460800	446400	0	460800	446400	453584	460800	0	0	0	446400	460800	0	460800	0	0	460800	460784	0	0	0	446400	460800	0	453600	0	0
454544	460800	460800	460800	0	0	460800	446400	0	460800	446400	453584	460800	0	0	0	446400	460800	0	460800	0	0	460800	460784	0	0	0	446400	460800	0	453600	0	0
454544	460800	460800	460800	0	0	460800	446400	0	460800	446400	453584	460800	0	0	0	446400	460800	0	460800	0	0	460800	460784	0	0	0	446400	460800	0	453600	0	0
454544	460800	460800	460800	0	0	460800	446400	0	460800	446400	453584	460800	0	0	0	446400	460800	0	460800	0	0	460800	460784	0	0	0	446400	460800	0	453600	0	0
454545	460800	460800	460800	0	0	460800	446400	0	460800	446400	453584	460800	0	0	0	446400	460800	0	460800	0	0	460800	460784	0	0	0	446400	460800	0	453600	0	0
454546	460800	460800	460800	0	0	460800	446400	0	460800	446400	453584	460800	0	0	0	446400	460800	0	460800	0	0	460800	460784	0	0	0	446400	460800	0	453600	0	0
454546	460800	460800	460800	0	0	460800	446400	0	460800	446400	453584	460800	0	0	0	446400	460800	0	460800	0	0	460800	460784	0	0	0	446400	460800	0	453600	0	0
454546	460800	460800	460800	0	0	460800	446400	0	460800	446400	453584	460800	0	0	0	446400	460800	0	460800	0	0	460800	460784	0	0	0	446400	460800	0	453600	0	0
454547	460800	460800	460800	0	0	460800	446400	0	460800	446400	453584	460800	0	0	0	446400	460800	0	460800	0	0	460800	460784	0	0	0	446400	460800	0	453600	0	0
454548	460800	460800	460800	0	0	460800	446400	0	460800	446400	453584	460800	0	0	0	446400	460800	0	460800	0	0	460800	460784	0	0	0	446400	460800	0	453600	0	0
454548	460800	460800	460800	0	0	460800	446400	0	460800	446400	453584	460800	0	0	0	446400	460800	0	460800	0	0	460800	460784	0	0	0	446400	460800	0	453600	0	0
454548	460800	460800	460800	0	0	460800	446400	0	460800	446400	453584	460800	0	0	0	446400	460800	0	460800	0	0	460800	460784	0	0	0	446400	460800	0	453600	0	0
454549	460800	460800	460800	0	0	460800	446400	0	460800	446400	453584	460800	0	0	0	446400	460800	0	460800	0	0	460800	460784	0	0	0	446400	460800	0	453600	0	0
454550	460800	460800	460800	0	0	460800	446400	0	460800	446400	453584	460800	0	0	0	446400	460800	0	460800	0	0	460800	460784	0	0	0	446400	460800	0	453600	0	0
454550	460800	460800	460800	0	0	460800	446400	0	460800	446400	453584	460800	0	0	0	446400	460800	0	460800	0	0	460800	460784	0	0	0	446400	460800	0	453600	0	0
454550	460800	460800	460800	0	0	460800	446400	0	460800	446400	453584	460800	0	0	0	446400	460800	0	460800	0	0	460800	460784	0	0	0	446400	460800	0	453600	0	0
454551	460800	460800	460800	0	0	460800	446400	0	460800	446400	453584	460800	0	0	0	446400	460800	0	460800	0	0	460800	460784	0	0	0	446400	460800	0	453600	0	0
454552	460800	460800	460800	0	0	460800	446400	0	460800	446400	453584	460800	0	0	0	446400	460800	0	460800	0	0	460800	460784	0	0	0	446400	460800	0	453600	0	0
454552	460800	460800	460800	0	0	460800	446400	0	460800	446400	453584	460800	0	0	0	446400	460800	0	460800	0	0	460800	460784	0	0	0	446400	460800	0	453600	0	0
454552	460800	460800	460800	0	0	460800	446400	0	460800	446400	453584	460800	0	0	0	446400	460800	0	460800	0	0	460800	460784	0	0	0	446400	460800	0	453600	0	0
454553	460800	460800	460800	0	0	460800	446400	0	460800	446400	453584	460800	0	0	0	446400	460800	0	460800	0	0	460800	460784	0	0	0	446400	460800	0	453600	0	0
454554	460800	460800	460800	0	0	460800	446400	0	460800	446400	453584	460800	0	0	0	446400	460800	0	460800	0	0	460800	460784	0	0	0	446400	460800	0	453600	0	0
454554	460800	460800	460800	0	0	460800	446400	0	460800	446400	453584	460800	0	0	0	446400	460800	0	460800	0	0	460800	460784	0	0	0	446400	460800	0	453600	0	0
454554	460800	460800	460800	0	0	460800	446400	0	460800	446400	453584	460800	0	0	0	446400	460800	0	460800	0	0	460800	460784	0	0	0	446400	460800	0	453600	0	0
454555	460800	460800	460800	0	0	460800	446400	0	460800	446400	453584	460800	0	0	0	446400	460800	0	460800	0	0	460800	460784	0	0	0	446400	460800	0	453600	0	0
454556	460800	460800	460800	0	0	460800	446400	0	460800	446400	453584	460800	0	0	0	446400	460800	0	460800	0	0	460800	460784	0	0	0	446400	460800	0	453600	0	0
454556	460800	460800	460800	0	0	460800	446400	0	460800	446400	453584	460800	0	0	0	446400	460800	0	460800	0	0	460800	460784	0	0	0	446400	460800	0	453600	0	0
454556	460800	460800	460800	0	0	460800	446400	0	460800	446400	453584	460800	0	0	0	446400	460800	0	460800	0	0	460800	460784	0	0	0	446400	460800	0	453600	0	0
454557	460800	460800	460800	0	0	460800	446400	0	460800	446400	453584	460800	0	0	0	446400	460800	0	460800	0	0	460800	460784	0	0	0	446400	460800	0	453600	0	0
454558	460800	460800	460800	0	0	460800	446400	0	460800	446400	453584	460800	0	0	0	446400	460800	0	460800	0	0	460800	460784	0	0	0	446400	460800	0	453600	0	0
454558	460800	460800	460800	0	0	460800	446400	0	460800	446400	453584	460800	0	0	0	446400	460800	0	460800	0	0	460800	460784	0	0	0	446400	460800	0	453600	0	0
454558	460800	460800	460800	0	0	460800	446400	0	460800	446400	453584	460800	0	0	0	446400	460800	0	460800	0	0	460800	460784	0	0	0	446400	460800	0	453600	0	0
454559	460800	460800	460800	0	0	460800	446400	0	460800	446400	453584	460800	0	0	0	446400	460800	0	460800	0	0	460800	460784	0	0	0	446400	460800	0	453600	0	0
454560	460800	460800	460800	0	0	460800	446400	0	460800	446400	453584	460800	0	0	0	446400	460800	0	460800	0	0	460800	460784	0	0	0	446400	460800	0	453600	0	0
454560	460800	460800	460800	0	0	460800	446400	0	460800	446400	453584	460800	0	0	0	446400	460800	0	460800	0	0	460800	460784	0	0	0	446400	460800	0	453600	0	0
454560	460800	460800	460800	0	0	460800	446400	0	460800	446400	453584	460800	0	0	0	446400	460800	0	460800	0	0	460800	460784	0	0	0	446400	460800	0	453600	0	0
454561	460800	460800	460800	0	0	460800	446400	0	460800	446400	453584	460800	0	0	0	446400	460800	0	460800	0	0	460800	460784	0	0	0	446400	460800	0	453600	0	0
454562	460800	460800	460800	0	0	460800	446400	0	460800	446400	453584	460800	0	0	0	446400	460800	0	460800	0	0	460800	460784	0	0	0	446400	460800	0	453600	0	0
454562	460800	460800	460800	0	0	460800	446400	0	460800	446400	453584	460800	0	0	0	446400	460800	0	460800	0	0	460800	460784	0	0	0	446400	460800	0	453600	0	0
454562	460800	460800	460800	0	0	460800	446400	0	460800	446400	453584	460800	0	0	0	446400	460800	0	460800	0	0	460800	460784	0	0	0	446400	460800	0	453600	0	0
454563	460800	460800	460800	0	0	460800	446400	0	460800	446400	453584	460800	0	0	0	446400	460800	0	460800	0	0	460800	460784	0	0	0	446400	460800	0	453600	0	0
454564	460800	460800	460800	0	0	460800	446400	0	460800	446400	453584	460800	0	0	0	446400	460800	0	460800	0	0	460800	460784	0	0	0	446400	460800	0	453600	0	0
454564	460800	460800	460800	0	0	460800	446400	0	460800	446400	453584	460800	0	0	0	446400	460800	0	460800	0	0	460800	460784	0	0	0	446400	460800	0	453600	0	0
454564	460800	460800	460800	0	0	460800	446400	0	460800	446400	453584	460800	0	0	0	446400	460800	0	460800	0	0	460800	460784	0	0	0	446400	460800	0	453600	0	0
454565	460800	460800	460800	0	0	460800	446400	0	460800	446400	453584	460800	0	0	0	446400	460800	0	460800	0	0	460800	460784	0	0	0	446400	460800	0	453600	0	0
454566	460800	460800	460800	0	0	460800	446400	0	460800	446400	453584	460800	0	0	0	446400	460800	0	460800	0	0	460800	460784	0	0	0	446400	460800	0	453600	0	0
454566	460800	460800	460800	0	0	460800	446400	0	460800	446400	453584	460800	0	0	0	446400	460800	0	460800	0	0	460800	460784	0	0	0	446400	460800	0	453600	0	0
454566	460800	460800	460800	0	0	460800	446400	0	460800	446400	453584	460800	0	0	0	446400	460800	0	460800	0	0	460800	460784	0	0	0	446400	460800	0	453600	0	0
454567	460800	460800	460800	0	0	460800	446400	0	460800	446400	453584	460800	0	0	0	446400	460800	0	460800	0	0	460800	460784	0	0	0	446400	460800	0	453600	0	0
454568	460800	460800	460800	0	0	460800	446400	0	460800	446400	453584	460800	0	0	0	446400	460800	0	460800	0	0	460800	460784	0	0	0	446400	460800	0	453600	0	0
454568	460800	460800	460800	0	0	460800	446400	0	460800	446400	453584	460800	0	0	0	446400	460800	0	460800	0	0	460800	460784	0	0	0	446400	460800	0	453600	0	0
454568	460800	460800	460800	0	0	460800	446400	0	460800	446400	453584	460800	0	0	0	446400	460800	0	460800	0	0	460800	460784	0	0	0	446400	460800	0	453600	0	0
454569	460800	460800	460800	0	0	460800	446400	0	460800	446400	453584	460800	0	0	0	446400	460800	0	460800	0	0	460800	460784	0	0	0	446400	460800	0	453600	0	0
454570	460800	460800	460800	0	0	460800	446400	0	460800	446400	453584	460800	0	0	0	446400	460800	0	460800	0	0	460800	460784	0	0	0	446400	460800	0	453600	0	0
454570	460800	460800	460800	0	0	460800	446400	0	460800	446400	453584	460800	0	0	0	446400	460800	0	460800	0	0	460800	460784	0	0	0	446400	460800	0	453600	0	0
454570	460800	460800	460800	0	0	460800	446400	0	460800	446400	453584	460800	0	0	0	446400	460800	0	460800	0	0	460800	460784	0	0	0	446400	460800	0	453600	0	0
454571	460800	460800	460800	0	0	460800	446400	0	460800	446400	453584	460800	0	0	0	446400	460800	0	460800	0	0	460800	460784	0	0	0	446400	460800	0	453600	0	0
454572	460800	460800	460800	0	0	460800	446400	0	460800	446400	453584	460800	0	0	0	446400	460800	0	460800	0	0	460800	460784	0	0	0	446400	460800	0	453600	0	0
454572	460800	460800	460800	0	0	460800	446400	0	460800	446400	453584	460800	0	0	0	446400	460800	0	460800	0	0	460800	460784	0	0	0	446400	460800	0	453600	0	0
454572	460800	460800	460800	0	0	460800	446400	0	460800	446400	453584	460800	0	0	0	446400	460800	0	460800	0	0	460800	460784	0	0	0	446400	460800	0	453600	0	0
454573	460800	460800	460800	0	0	460800	446400	0	460800	446400	453584	460800	0	0	0	446400	460800	0	460800	0	0	460800	460784	0	0	0	446400	460800	0	453600	0	0
454574	460800	460800	460800	0	0	460800	446400	0	460800	446400	453584	460800	0	0	0	446400	460800	0	460800	0	0	460800	460784	0	0	0	446400	460800	0	453600	0	0
454574	460800	460800	460800	0	0	460800	446400	0	460800	446400	453584	460800	0	0	0	446400	460800	0	460800	0	0	460800	460784	0	0	0	446400	460800	0	453600	0	0
454574	460800	460800	460800	0	0	460800	446400	0	460800	446400	453584	460800	0	0	0	446400	460800	0	460800	0	0	460800	460784	0	0	0	446400	460800	0	453600	0	0
454575	460800	460800	460800	0	0	460800	446400	0	460800	446400	453584	460800	0	0	0	446400	460800	0	460800	0	0	460800	460784	0	0	0	446400	460800	0	453600	0	0
454576	460800	460800	460800	0	0	460800	446400	0	460800	446400	453584	460800	0	0	0	446400	460800	0	460800	0	0	460800	460784	0	0	0	446400	460800	0	453600	0	0
454576	460800	460800	460800	0	0	460800	446400	0	460800	446400	453584	460800	0	0	0	446400	460800	0	460800	0	0	460800	460784	0	0	0	446400	460800	0	453600	0	0
454576	460800	460800	460800	0	0	460800	446400	0	460800	446400	453584	460800	0	0	0	446400	460800	0	460800	0	0	460800	460784	0	0	0	446400	460800	0	453600	0	0
454577	460800	460800	460800	0	0	460800	446400	0	460800	446400	453584	460800	0	0	0	446400	460800	0	460800	0	0	460800	460784	0	0	0	446400	460800	0	453600	0	0
454578	460800	460800	460800	0	0	460800	446400	0	460800	446400	453584	460800	0	0	0	446400	460800	0	460800	0	0	460800	460784	0	0	0	446400	460800	0	453600	0	0
454578	460800	460800	460800	0	0	460800	446400	0	460800	446400	453584	460800	0	0	0	446400	460800	0	460800	0	0	460800	460784	0	0	0	446400	460800	0	453600	0	0
454578	460800	460800	460800	0	0	460800	446400	0	460800	446400	453584	460800	0	0	0	446400	460800	0	460800	0	0	460800	460784	0	0	0	446400	460800	0	453600	0	0
454579	460800	460800	460800	0	0	460800	446400	0	460800	446400	453584	460800	0	0	0	446400	460800	0	460800	0	0	460800	460784	0	0	0	446400	460800	0	453600	0	0
454580	460800	460800	460800	0	0	460800	446400	0	460800	446400	453584	460800	0	0	0	446400	460800	0	460800	0	0	460800	460784	0	0	0	446400	460800	0	453600	0	0
454580	460800	460800	460800	0	0	460800	446400	0	460800	446400	453584	460800	0	0	0	446400	460800	0	460800	0	0	460800	460784	0	0	0	446400	460800	0	453600	0	0
454580	460800	460800	460800	0	0	460800	446400	0	460800	446400	453584	460800	0	0	0	446400	460800	0	460800	0	0	460800	460784	0	0	0	446400	460800	0	453600	0	0
454581	460800	460800	460800	0	0	460800	446400	0	460800	446400	453584	460800	0	0	0	446400	460800	0	460800	0	0	460800	460784	0	0	0	446400	460800	0	453600	0	0
454582	460800	460800	460800	0	0	460800	446400	0	460800	446400	453584	460800	0	0	0	446400	460800	0	460800	0	0	460800	460784	0	0	0	446400	460800	0	453600	0	0
454582	460800	460800	460800	0	0	460800	446400	0	460800	446400	453584	460800	0	0	0	446400	460800	0	460800	0	0	460800	460784	0	0	0	446400	460800	0	453600	0	0
454582	460800	460800	460800	0	0	460800	446400	0	460800	446400	453584	460800	0	0	0	446400	460800	0	460800	0	0	460800	460784	0	0	0	446400	460800	0	453600	0	0
454583	460800	460800	460800	0	0	460800	446400	0	460800	446400	453584	460800	0	0	0	446400	460800	0	460800	0	0	460800	460784	0	0	0	446400	460800	0	453600	0	0
454584	460800	460800	460800	0	0	460800	446400	0	460800	446400	453584	460800	0	0	0	446400	460800	0	460800	0	0	460800	460784	0	0	0	446400	460800	0	453600	0	0
454584	460800	460800	460800	0	0	460800	446400	0	460800	446400	453584	460800	0	0	0	446400	460800	0	460800	0	0	460800	460784	0	0	0	446400	460800	0	453600	0	0
454584	460800	460800	460800	0	0	460800	446400	0	460800	446400	453584	460800	0	0	0	446400	460800	0	460800	0	0	460800	460784	0	0	0	446400	460800	0	453600	0	0
454585	460800	460800	460800	0	0	460800	446400	0	460800	446400	453584	460800	0	0	0	446400	460800	0	460800	0	0	460800	460784	0	0	0	446400	460800	0	453600	0	0
454586	460800	460800	460800	0	0	460800	446400	0	460800	446400	453584	460800	0	0	0	446400	460800	0	460800	0	0	460800	460784	0	0	0	446400	460800	0	453600	0	0
454586	460800	460800	460800	0	0	460800	446400	0	460800	446400	453584	460800	0	0	0	446400	460800	0	460800	0	0	460800	460784	0	0	0	446400	460800	0	453600	0	0
454586	460800	460800	460800	0	0	460800	446400	0	460800	446400	453584	460800	0	0	0	446400	460800	0	460800	0	0	460800	460784	0	0	0	446400	460800	0	453600	0	0
454587	460800	460800	460800	0	0	460800	446400	0	460800	446400	453584	460800	0	0	0	446400	460800	0	460800	0	0	460800	460784	0	0	0	446400	460800	0	453600	0	0
454588	460800	460800	460800	0	0	460800	446400	0	460800	446400	453584	460800	0	0	0	446400	460800	0	460800	0	0	460800	460784	0	0	0	446400	460800	0	453600	0	0
454588	460800	460800	460800	0	0	460800	446400	0	460800	446400	453584	460800	0	0	0	446400	460800	0	460800	0	0	460800	460784	0	0	0	446400	460800	0	453600	0	0
454588	460800	460800	460800	0	0	460800	446400	0	460800	446400	453584	460800	0	0	0	446400	460800	0	460800	0	0	460800	460784	0	0	0	446400	460800	0	453600	0	0
454589	460800	460800	460800	0	0	460800	446400	0	460800	446400	453584	460800	0	0	0	446400	460800	0	460800	0	0	460800	460784	0	0	0	446400	460800	0	453600	0	0
454590	460800	460800	460800	0	0	460800	446400	0	460800	446400	453584	460800	0	0	0	446400	460800	0	460800	0	0	460800	460784	0	0	0	446400	460800	0	453600	0	0
454590	460800	460800	460800	0	0	460800	446400	0	460800	446400	453584	460800	0	0	0	446400	460800	0	460800	0	0	460800	460784	0	0	0	446400	460800	0	453600	0	0
454590	460800	460800	460800	0	0	460800	446400	0	460800	446400	453584	460800	0	0	0	446400	460800	0	460800	0	0	460800	460784	0	0	0	446400	460800	0	453600	0	0
454591	460800	460800	460800	0	0	460800	446400	0	460800	446400	453584	460800	0	0	0	446400	460800	0	460800	0	0	460800	460784	0	0	0	446400	460800	0	453600	0	0
454592	460800	460800	460800	0	0	460800	446400	0	460800	446400	453584	460800	0	0	0	446400	460800	0	460800	0	0	460800	460784	0	0	0	446400	460800	0	453600	0	0
454592	460800	460800	460800	0	0	460800	446400	0	460800	446400	453584	460800	0	0	0	446400	460800	0	460800	0	0	460800	460784	0	0	0	446400	460800	0	453600	0	0
454592	460800	460800	460800	0	0	460800	446400	0	460800	446400	453584	460800	0	0	0	446400	460800	0	460800	0	0	460800	460784	0	0	0	446400	460800	0	453600	0	0
454593	460800	460800	460800	0	0	460800	446400	0	460800	446400	453584	460800	0	0	0	446400	460800	0	460800	0	0	460800	460784	0	0	0	446400	460800	0	453600	0	0
454594	460800	460800	460800	0	0	460800	446400	0	460800	446400	453584	460800	0	0	0	446400	460800	0	460800	0	0	460800	460784	0	0	0	446400	460800	0	453600	0	0
454594	460800	460800	460800	0	0	460800	446400	0	460800	446400	453584	460800	0	0	0	446400	460800	0	460800	0	0	460800	460784	0	0	0	446400	460800	0	453600	0	0
454594	460800	460800	460800	0	0	460800	446400	0	460800	446400	453584	460800	0	0	0	446400	460800	0	460800	0	0	460800	460784	0	0	0	446400	460800	0	453600	0	0
454595	460800	460800	460800	0	0	460800	446400	0	460800	446400	453584	460800	0	0	0	446400	460800	0	460800	0	0	460800	460784	0	0	0	446400	460800	0	453600	0	0
454596	460800	460800	460800	0	0	460800	446400	0	460800	446400	453584	460800	0	0	0	446400	460800	0	460800	0	0	460800	460784	0	0	0	446400	460800	0	453600	0	0
454596	460800	460800	460800	0	0	460800	446400	0	460800	446400	453584	460800	0	0	0	446400	460800	0	460800	0	0	460800	460784	0	0	0	446400	460800	0	453600	0	0
454596	460800	460800	460800	0	0	460800	446400	0	460800	446400	453584	460800	0	0	0	446400	460800	0	460800	0	0	460800	460784	0	0	0	446400	460800	0	453600	0	0
454597	460800	460800	460800	0	0	460800	446400	0	460800	446400	453584	460800	0	0	0	446400	460800	0	460800	0	0	460800	460784	0	0	0	446400	460800	0	453600	0	0
454598	460800	460800	460800	0	0	460800	446400	0	460800	446400	453584	460800	0	0	0	446400	460800	0	460800	0	0	460800	460784	0	0	0	446400	460800	0	453600	0	0
454598	460800	460800	460800	0	0	460800	446400	0	460800	446400	453584	460800	0	0	0	446400	460800	0	460800	0	0	460800	460784	0	0	0	446400	460800	0	453600	0	0
454598	460800	460800	460800	0	0	460800	446400	0	460800	446400	453584	460800	0	0	0	446400	460800	0	460800	0	0	460800	460784	0	0	0	446400	460800	0	453600	0	0
454599	460800	460800	460800	0	0	460800	446400	0	460800	446400	453584	460800	0	0	0	446400	460800	0	460800	0	0	460800	460784	0	0	0	446400	460800	0	453600	0	0
454600	460800	460800	460800	0	0	460800	446400	0	460800	446400	453584	460800	0	0	0	446400	460800	0	460800	0	0	460800	460784	0	0	0	446400	460800	0	453600	0	0
454600	460800	460800	460800	0	0	460800	446400	0	460800	446400	453584	460800	0	0	0	446400	460800	0	460800	0	0	460800	460784	0	0	0	446400	460800	0	453600	0	0
454600	460800	460800	460800	0	0	460800	446400	0	460800	446400	453584	460800	0	0	0	446400	460800	0	460800	0	0	460800	460784	0	0	0	446400	460800	0	453600	0	0
454601	460800	460800	460800	0	0	460800	446400	0	460800	446400	453584	460800	0	0	0	446400	460800	0	460800	0	0	460800	460784	0	0	0	446400	460800	0	453600	0	0
454602	460800	460800	460800	0	0	460800	446400	0	460800	446400	453584	460800	0	0	0	446400	460800	0	460800	0	0	460800	460784	0	0	0	446400	460800	0	453600	0	0
454602	460800	460800	460800	0	0	460800	446400	0	460800	446400	453584	460800	0	0	0	446400	460800	0	460800	0	0	460800	460784	0	0	0	446400	460800	0	453600	0	0
454602	460800	460800	460800	0	0	460800	446400	0	460800	446400	453584	460800	0	0	0	446400	460800	0	460800	0	0	460800	460784	0	0	0	446400	460800	0	453600	0	0
454603	460800	460800	460800	0	0	460800	446400	0	460800	446400	453584	460800	0	0	0	446400	460800	0	460800	0	0	460800	460784	0	0	0	446400	460800	0	453600	0	0
454604	460800	460800	460800	0	0	460800	446400	0	460800	446400	453584	460800	0	0	0	446400	460800	0	460800	0	0	460800	460784	0	0	0	446400	460800	0	453600	0	0
454604	460800	460800	460800	0	0	460800	446400	0	460800	446400	453584	460800	0	0	0	446400	460800	0	460800	0	0	460800	460784	0	0	0	446400	460800	0	453600	0	0
454604	460800	460800	460800	0	0	460800	446400	0	460800	446400	453584	460800	0	0	0	446400	460800	0	460800	0	0	460800	460784	0	0	0	446400	460800	0	453600	0	0
454605	460800	460800	460800	0	0	460800	446400	0	460800	446400	453584	460800	0	0	0	446400	460800	0	460800	0	0	460800	460784	0	0	0	446400	460800	0	453600	0	0
454606	460800	460800	460800	0	0	460800	446400	0	460800	446400	453584	460800	0	0	0	446400	460800	0	460800	0	0	460800	460784	0	0	0	446400	460800	0	453600	0	0
454606	460800	460800	460800	0	0	460800	446400	0	460800	446400	453584	460800	0	0	0	446400	460800	0	460800	0	0	460800	460784	0	0	0	446400	460800	0	453600	0	0
454606	460800	460800	460800	0	0	460800	446400	0	460800	446400	453584	460800	0	0	0	446400	460800	0	460800	0	0	460800	460784	0	0	0	446400	460800	0	453600	0	0
454607	460800	460800	460800	0	0	460800	446400	0	460800	446400	453584	460800	0	0	0	446400	460800	0	460800	0	0	460800	460784	0	0	0	446400	460800	0	453600	0	0
454608	460800	460800	460800	0	0	460800	446400	0	460800	446400	453584	460800	0	0	0	446400	460800	0	460800	0	0	460800	460784	0	0	0	446400	460800	0	453600	0	0
454608	460800	460800	460800	0	0	460800	446400	0	460800	446400	453584	460800	0	0	0	446400	460800	0	460800	0	0	460800	460784	0	0	0	446400	460800	0	453600	0	0
454608	460800	460800	460800	0	0	460800	446400	0	460800	446400	453584	460800	0	0	0	446400	460800	0	460800	0	0	460800	460784	0	0	0	446400	460800	0	453600	0	0
454609	460800	460800	460800	0	0	460800	446400	0	460800	446400	453584	460800	0	0	0	446400	460800	0	460800	0	0	460800	460784	0	0	0	446400	460800	0	453600	0	0
454610	460800	460800	460800	0	0	460800	446400	0	460800	446400	453584	460800	0	0	0	446400	460800	0	460800	0	0	460800	460784	0	0	0	446400	460800	0	453600	0	0
454610	460800	460800	460800	0	0	460800	446400	0	460800	446400	453584	460800	0	0	0	446400	460800	0	460800	0	0	460800	460784	0	0	0	446400	460800	0	453600	0	0
454610	460800	460800	460800	0	0	460800	446400	0	460800	446400	453584	460800	0	0	0	446400	460800	0	460800	0	0	460800	460784	0	0	0	446400	460800	0	453600	0	0
454611	460800	460800	460800	0	0	460800	446400	0	460800	446400	453584	460800	0	0	0	446400	460800	0	460800	0	0	460800	460784	0	0	0	446400	460800	0	453600	0	0
454612	460800	460800	460800	0	0	460800	446400	0	460800	446400	453584	460800	0	0	0	446400	460800	0	460800	0	0	460800	460784	0	0	0	446400	460800	0	453600	0	0
454612	460800	460800	460800	0	0	460800	446400	0	460800	446400	453584	460800	0	0	0	446400	460800	0	460800	0	0	460800	460784	0	0	0	446400	460800	0	453600	0	0
454612	460800	460800	460800	0	0	460800	446400	0	460800	446400	453584	460800	0	0	0	446400	460800	0	460800	0	0	460800	460784	0	0	0	446400	460800	0	453600	0	0
454613	460800	460800	460800	0	0	460800	446400	0	460800	446400	453584	460800	0	0	0	446400	460800	0	460800	0	0	460800	460784	0	0	0	446400	460800	0	453600	0	0
454614	460800	460800	460800	0	0	460800	446400	0	460800	446400	453584	460800	0	0	0	446400	460800	0	460800	0	0	460800	460784	0	0	0	446400	460800	0	453600	0	0
454614	460800	460800	460800	0	0	460800	446400	0	460800	446400	453584	460800	0	0	0	446400	460800	0	460800	0	0	460800	460784	0	0	0	446400	460800	0	453600	0	0
454614	460800	460800	460800	0	0	460800	446400	0	460800	446400	453584	460800	0	0	0	446400	460800	0	460800	0	0	460800	460784	0	0	0	446400	460800	0	453600	0	0
454615	460800	460800	460800	0	0	460800	446400	0	460800	446400	453584	460800	0	0	0	446400	460800	0	460800	0	0	460800	460784	0	0	0	446400	460800	0	453600	0	0
454616	460800	460800	460800	0	0	460800	446400	0	460800	446400	453584	460800	0	0	0	446400	460800	0	460800	0	0	460800	460784	0	0	0	446400	460800	0	453600	0	0
454616	460800	460800	460800	0	0	460800	446400	0	460800	446400	453584	460800	0	0	0	446400	460800	0	460800	0	0	460800	460784	0	0	0	446400	460800	0	453600	0	0
454616	460800	460800	460800	0	0	460800	446400	0	460800	446400	453584	460800	0	0	0	446400	460800	0	460800	0	0	460800	460784	0	0	0	446400	460800	0	453600	0	0
454617	460800	460800	460800	0	0	460800	446400	0	460800	446400	453584	460800	0	0	0	446400	460800	0	460800	0	0	460800	460784	0	0	0	446400	460800	0	453600	0	0
454618	460800	460800	460800	0	0	460800	446400	0	460800	446400	453584	460800	0	0	0	446400	460800	0	460800	0	0	460800	460784	0	0	0	446400	460800	0	453600	0	0
454618	460800	460800	460800	0	0	460800	446400	0	460800	446400	453584	460800	0	0	0	446400	460800	0	460800	0	0	460800	460784	0	0	0	446400	460800	0	453600	0	0
454618	460800	460800	460800	0	0	460800	446400	0	460800	446400	453584	460800	0	0	0	446400	460800	0	460800	0	0	460800	460784	0	0	0	446400	460800	0	453600	0	0
454619	460800	460800	460800	0	0	460800	446400	0	460800	446400	453584	460800	0	0	0	446400	460800	0	460800	0	0	460800	460784	0	0	0	446400	460800	0	453600	0	0
454620	460800	460800	460800	0	0	460800	446400	0	460800	446400	453584	460800	0	0	0	446400	460800	0	460800	0	0	460800	460784	0	0	0	446400	460800	0	453600	0	0
454620	460800	460800	460800	0	0	460800	446400	0	460800	446400	453584	460800	0	0	0	446400	460800	0	460800	0	0	460800	460784	0	0	0	446400	460800	0	453600	0	0
454620	460800	460800	460800	0	0	460800	446400	0	460800	446400	453584	460800	0	0	0	446400	460800	0	460800	0	0	460800	460784	0	0	0	446400	460800	0	453600	0	0
454621	460800	460800	460800	0	0	460800	446400	0	460800	446400	453584	460800	0	0	0	446400	460800	0	460800	0	0	460800	460784	0	0	0	446400	460800	0	453600	0	0
454622	460800	460800	460800	0	0	460800	446400	0	460800	446400	453584	460800	0	0	0	446400	460800	0	460800	0	0	460800	460784	0	0	0	446400	460800	0	453600	0	0
454622	460800	460800	460800	0	0	460800	446400	0	460800	446400	453584	460800	0	0	0	446400	460800	0	460800	0	0	460800	460784	0	0	0	446400	460800	0	453600	0	0
454622	460800	460800	460800	0	0	460800	446400	0	460800	446400	453584	460800	0	0	0	446400	460800	0	460800	0	0	460800	460784	0	0	0	446400	460800	0	453600	0	0
454623	460800	460800	460800	0	0	460800	446400	0	460800	446400	453584	460800	0	0	0	446400	460800	0	460800	0	0	460800	460784	0	0	0	446400	460800	0	453600	0	0
454624	460800	460800	460800	0	0	460800	446400	0	460800	446400	453584	460800	0	0	0	446400	460800	0	460800	0	0	460800	460784	0	0	0	446400	460800	0	453600	0	0
454624	460800	460800	460800	0	0	460800	446400	0	460800	446400	453584	460800	0	0	0	446400	460800	0	460800	0	0	460800	460784	0	0	0	446400	460800	0	453600	0	0
454624	460800	460800	460800	0	0	460800	446400	0	460800	446400	453584	460800	0	0	0	446400	460800	0	460800	0	0	460800	460784	0	0	0	446400	460800	0	453600	0	0
454625	460800	460800	460800	0	0	460800	446400	0	460800	446400	453584	460800	0	0	0	446400	460800	0	460800	0	0	460800	460784	0	0	0	446400	460800	0	453600	0	0
454626	460800	460800	460800	0	0	460800	446400	0	460800	446400	453584	460800	0	0	0	446400	460800	0	460800	0	0	460800	460784	0	0	0	446400	460800	0	453600	0	0
454626	460800	460800	460800	0	0	460800	446400	0	460800	446400	453584	460800	0	0	0	446400	460800	0	460800	0	0	460800	460784	0	0	0	446400	460800	0	453600	0	0
454626	460800	460800	460800	0	0	460800	446400	0	460800	446400	453584	460800	0	0	0	446400	460800	0	460800	0	0	460800	460784	0	0	0	446400	460800	0	453600	0	0
454627	460800	460800	460800	0	0	460800	446400	0	460800	446400	453584	460800	0	0	0	446400	460800	0	460800	0	0	460800	460784	0	0	0	446400	460800	0	453600	0	0
454628	460800	460800	460800	0	0	460800	446400	0	460800	446400	453584	460800	0	0	0	446400	460800	0	460800	0	0	460800	460784	0	0	0	446400	460800	0	453600	0	0
454628	460800	460800	460800	0	0	460800	446400	0	460800	446400	453584	460800	0	0	0	446400	460800	0	460800	0	0	460800	460784	0	0	0	446400	460800	0	453600	0	0
454628	460800	460800	460800	0	0	460800	446400	0	460800	446400	453584	460800	0	0	0	446400	460800	0	460800	0	0	460800	460784	0	0	0	446400	460800	0	453600	0	0
454629	460800	460800	460800	0	0	460800	446400	0	460800	446400	453584	460800	0	0	0	446400	460800	0	460800	0	0	460800	460784	0	0	0	446400	460800	0	453600	0	0
454630	460800	460800	460800	0	0	460800	446400	0	460800	446400	453584	460800	0	0	0	446400	460800	0	460800	0	0	460800	460784	0	0	0	446400	460800	0	453600	0	0
454630	460800	460800	460800	0	0	460800	446400	0	460800	446400	453584	460800	0	0	0	446400	460800	0	460800	0	0	460800	460784	0	0	0	446400	460800	0	453600	0	0
454630	460800	460800	460800	0	0	460800	446400	0	460800	446400	453584	460800	0	0	0	446400	460800	0	460800	0	0	460800	460784	0	0	0	446400	460800	0	453600	0	0
454631	460800	460800	460800	0	0	460800	446400	0	460800	446400	453584	460800	0	0	0	446400	460800	0	460800	0	0	460800	460784	0	0	0	446400	460800	0	453600	0	0
454632	460800	460800	460800	0	0	460800	446400	0	460800	446400	453584	460800	0	0	0	446400	460800	0	460800	0	0	460800	460784	0	0	0	446400	460800	0	453600	0	0
454632	460800	460800	460800	0	0	460800	446400	0	460800	446400	453584	460800	0	0	0	446400	460800	0	460800	0	0	460800	460784	0	0	0	446400	460800	0	453600	0	0
454632	460800	460800	460800	0	0	460800	446400	0	460800	446400	453584	460800	0	0	0	446400	460800	0	460800	0	0	460800	460784	0	0	0	446400	460800	0	453600	0	0
454633	460800	460800	460800	0	0	460800	446400	0	460800	446400	453584	460800	0	0	0	446400	460800	0	460800	0	0	460800	460784	0	0	0	446400	460800	0	453600	0	0
454634	460800	460800	460800	0	0	460800	446400	0	460800	446400	453584	460800	0	0	0	446400	460800	0	460800	0	0	460800	460784	0	0	0	446400	460800	0	453600	0	0
454634	460800	460800	460800	0	0	460800	446400	0	460800	446400	453584	460800	0	0	0	446400	460800	0	460800	0	0	460800	460784	0	0	0	446400	460800	0	453600	0	0
454634	460800	460800	460800	0	0	460800	446400	0	460800	446400	453584	460800	0	0	0	446400	460800	0	460800	0	0	460800	460784	0	0	0	446400	460800	0	453600	0	0
454635	460800	460800	460800	0	0	460800	446400	0	460800	446400	453584	460800	0	0	0	446400	460800	0	460800	0	0	460800	460784	0	0	0	446400	460800	0	453600	0	0
454636	460800	460800	460800	0	0	460800	446400	0	460800	446400	453584	460800	0	0	0	446400	460800	0	460800	0	0	460800	460784	0	0	0	446400	460800	0	453600	0	0
454636	460800	460800	460800	0	0	460800	446400	0	460800	446400	453584	460800	0	0	0	446400	460800	0	460800	0	0	460800	460784	0	0	0	446400	460800	0	453600	0	0
454636	460800	460800	460800	0	0	460800	446400	0	460800	446400	453584	460800	0	0	0	446400	460800	0	460800	0	0	460800	460784	0	0	0	446400	460800	0	453600	0	0
454637	460800	460800	460800	0	0	460800	446400	0	460800	446400	453584	460800	0	0	0	446400	460800	0	460800	0	0	460800	460784	0	0	0	446400	460800	0	453600	0	0
454638	460800	460800	460800	0	0	460800	446400	0	460800	446400	453584	460800	0	0	0	446400	460800	0	460800	0	0	460800	460784	0	0	0	446400	460800	0	453600	0	0
454638	460800	460800	460800	0	0	460800	446400	0	460800	446400	453584	460800	0	0	0	446400	460800	0	460800	0	0	460800	460784	0	0	0	446400	460800	0	453600	0	0
454638	460800	460800	460800	0	0	460800	446400	0	460800	446400	453584	460800	0	0	0	446400	460800	0	460800	0	0	460800	460784	0	0	0	446400	460800	0	453600	0	0
454639	460800	460800	460800	0	0	460800	446400	0	460800	446400	453584	460800	0	0	0	446400	460800	0	460800	0	0	460800	460784	0	0	0	446400	460800	0	453600	0	0
454640	460800	460800	460800	0	0	460800	446400	0	460800	446400	453584	460800	0	0	0	446400	460800	0	460800	0	0	460800	460784	0	0	0	446400	460800	0	453600	0	0
454640	460800	460800	460800	0	0	460800	446400	0	460800	446400	453584	460800	0	0	0	446400	460800	0	460800	0	0	460800	460784	0	0	0	446400	460800	0	453600	0	0
454640	460800	460800	460800	0	0	460800	446400	0	460800	446400	453584	460800	0	0	0	446400	460800	0	460800	0	0	460800	460784	0	0	0	446400	460800	0	453600	0	0
454641	460800	460800	460800	0	0	460800	446400	0	460800	446400	453584	460800	0	0	0	446400	460800	0	460800	0	0	460800	460784	0	0	0	446400	460800	0	453600	0	0
454642	460800	460800	460800	0	0	460800	446400	0	460800	446400	453584	460800	0	0	0	446400	460800	0	460800	0	0	460800	460784	0	0	0	446400	460800	0	453600	0	0
454642	460800	460800	460800	0	0	460800	446400	0	460800	446400	453584	460800	0	0	0	446400	460800	0	460800	0	0	460800	460784	0	0	0	446400	460800	0	453600	0	0
454642	460800	460800	460800	0	0	460800	446400	0	460800	446400	453584	460800	0	0	0	446400	460800	0	460800	0	0	460800	460784	0	0	0	446400	460800	0	453600	0	0
454643	460800	460800	460800	0	0	460800	446400	0	460800	446400	453584	460800	0	0	0	446400	460800	0	460800	0	0	460800	460784	0	0	0	446400	460800	0	453600	0	0
454644	460800	460800	460800	0	0	460800	446400	0	460800	446400	453584	460800	0	0	0	446400	460800	0	460800	0	0	460800	460784	0	0	0	446400	460800	0	453600	0	0
454644	460800	460800	460800	0	0	460800	446400	0	460800	446400	453584	460800	0	0	0	446400	460800	0	460800	0	0	460800	460784	0	0	0	446400	460800	0	453600	0	0
454644	460800	460800	460800	0	0	460800	446400	0	460800	446400	453584	460800	0	0	0	446400	460800	0	460800	0	0	460800	460784	0	0	0	446400	460800	0	453600	0	0
454645	460800	460800	460800	0	0	460800	446400	0	460800	446400	453584	460800	0	0	0	446400	460800	0	460800	0	0	460800	460784	0	0	0	446400	460800	0	453600	0	0
454646	460800	460800	460800	0	0	460800	446400	0	460800	446400	453584	460800	0	0	0	446400	460800	0	460800	0	0	460800	460784	0	0	0	446400	460800	0	453600	0	0
454646	460800	460800	460800	0	0	460800	446400	0	460800	446400	453584	460800	0	0	0	446400	460800	0	460800	0	0	460800	460784	0	0	0	446400	460800	0	453600	0	0
454646	460800	460800	460800	0	0	460800	446400	0	460800	446400	453584	460800	0	0	0	446400	460800	0	460800	0	0	460800	460784	0	0	0	446400	460800	0	453600	0	0
454647	460800	460800	460800	0	0	460800	446400	0	460800	446400	453584	460800	0	0	0	446400	460800	0	460800	0	0	460800	460784	0	0	0	446400	460800	0	453600	0	0
454648	460800	460800	460800	0	0	460800	446400	0	460800	446400	453584	460800	0	0	0	446400	460800	0	460800	0	0	460800	460784	0	0	0	446400	460800	0	453600	0	0
454648	460800	460800	460800	0	0	460800	446400	0	460800	446400	453584	460800	0	0	0	446400	460800	0	460800	0	0	460800	460784	0	0	0	446400	460800	0	453600	0	0
454648	460800	460800	460800	0	0	460800	446400	0	460800	446400	453584	460800	0	0	0	446400	460800	0	460800	0	0	460800	460784	0	0	0	446400	460800	0	453600	0	0
454649	460800	460800	460800	0	0	460800	446400	0	460800	446400	453584	460800	0	0	0	446400	460800	0	460800	0	0	460800	460784	0	0	0	446400	460800	0	453600	0	0
454650	460800	460800	460800	0	0	460800	446400	0	460800	446400	453584	460800	0	0	0	446400	460800	0	460800	0	0	460800	460784	0	0	0	446400	460800	0	453600	0	0
454650	460800	460800	460800	0	0	460800	446400	0	460800	446400	453584	460800	0	0	0	446400	460800	0	460800	0	0	460800	460784	0	0	0	446400	460800	0	453600	0	0
454650	460800	460800	460800	0	0	460800	446400	0	460800	446400	453584	460800	0	0	0	446400	460800	0	460800	0	0	460800	460784	0	0	0	446400	460800	0	453600	0	0
454651	460800	460800	460800	0	0	460800	446400	0	460800	446400	453584	460800	0	0	0	446400	460800	0	460800	0	0	460800	460784	0	0	0	446400	460800	0	453600	0	0
454652	460800	460800	460800	0	0	460800	446400	0	460800	446400	453584	460800	0	0	0	446400	460800	0	460800	0	0	460800	460784	0	0	0	446400	460800	0	453600	0	0
454652	460800	460800	460800	0	0	460800	446400	0	460800	446400	453584	460800	0	0	0	446400	460800	0	460800	0	0	460800	460784	0	0	0	446400	460800	0	453600	0	0
454652	460800	460800	460800	0	0	460800	446400	0	460800	446400	453584	460800	0	0	0	446400	460800	0	460800	0	0	460800	460784	0	0	0	446400	460800	0	453600	0	0
454653	460800	460800	460800	0	0	460800	446400	0	460800	446400	453584	460800	0	0	0	446400	460800	0	460800	0	0	460800	460784	0	0	0	446400	460800	0	453600	0	0
454654	460800	460800	460800	0	0	460800	446400	0	460800	446400	453584	460800	0	0	0	446400	460800	0	460800	0	0	460800	460784	0	0	0	446400	460800	0	453600	0	0
454654	460800	460800	460800	0	0	460800	446400	0	460800	446400	453584	460800	0	0	0	446400	460800	0	460800	0	0	460800	460784	0	0	0	446400	460800	0	453600	0	0
454654	460800	460800	460800	0	0	460800	446400	0	460800	446400	453584	460800	0	0	0	446400	460800	0	460800	0	0	460800	460784	0	0	0	446400	460800	0	453600	0	0
454655	460800	460800	460800	0	0	460800	446400	0	460800	446400	453584	460800	0	0	0	446400	460800	0	460800	0	0	460800	460784	0	0	0	446400	460800	0	453600	0	0
454656	460800	460800	460800	0	0	460800	446400	0	460800	446400	453584	460800	0	0	0	446400	460800	0	460800	0	0	460800	460784	0	0	0	446400	460800	0	453600	0	0
454656	460800	460800	460800	0	0	460800	446400	0	460800	446400	453584	460800	0	0	0	446400	460800	0	460800	0	0	460800	460784	0	0	0	446400	460800	0	453600	0	0
454656	460800	460800	460800	0	0	460800	446400	0	460800	446400	453584	460800	0	0	0	446400	460800	0	460800	0	0	460800	460784	0	0	0	446400	460800	0	453600	0	0
454657	460800	460800	460800	0	0	460800	446400	0	460800	446400	453584	460800	0	0	0	446400	460800	0	460800	0	0	460800	460784	0	0	0	446400	460800	0	453600	0	0
454658	460800	460800	460800	0	0	460800	446400	0	460800	446400	453584	460800	0	0	0	446400	460800	0	460800	0	0	460800	460784	0	0	0	446400	460800	0	453600	0	0
454658	460800	460800	460800	0	0	460800	446400	0	460800	446400	453584	460800	0	0	0	446400	460800	0	460800	0	0	460800	460784	0	0	0	446400	460800	0	453600	0	0
454658	460800	460800	460800	0	0	460800	446400	0	460800	446400	453584	460800	0	0	0	446400	460800	0	460800	0	0	460800	460784	0	0	0	446400	460800	0	453600	0	0
454659	460800	460800	460800	0	0	460800	446400	0	460800	446400	453584	460800	0	0	0	446400	460800	0	460800	0	0	460800	460784	0	0	0	446400	460800	0	453600	0	0
454660	460800	460800	460800	0	0	460800	446400	0	460800	446400	453584	460800	0	0	0	446400	460800	0	460800	0	0	460800	460784	0	0	0	446400	460800	0	453600	0	0
454660	460800	460800	460800	0	0	460800	446400	0	460800	446400	453584	460800	0	0	0	446400	460800	0	460800	0	0	460800	460784	0	0	0	446400	460800	0	453600	0	0
454660	460800	460800	460800	0	0	460800	446400	0	460800	446400	453584	460800	0	0	0	446400	460800	0	460800	0	0	460800	460784	0	0	0	446400	460800	0	453600	0	0
454661	460800	460800	460800	0	0	460800	446400	0	460800	446400	453584	460800	0	0	0	446400	460800	0	460800	0	0	460800	460784	0	0	0	446400	460800	0	453600	0	0
454662	460800	460800	460800	0	0	460800	446400	0	460800	446400	453584	460800	0	0	0	446400	460800	0	460800	0	0	460800	460784	0	0	0	446400	460800	0	453600	0	0
454662	460800	460800	460800	0	0	460800	446400	0	460800	446400	453584	460800	0	0	0	446400	460800	0	460800	0	0	460800	460784	0	0	0	446400	460800	0	453600	0	0
454662	460800	460800	460800	0	0	460800	446400	0	460800	446400	453584	460800	0	0	0	446400	460800	0	460800	0	0	460800	460784	0	0	0	446400	460800	0	453600	0	0
454663	460800	460800	460800	0	0	460800	446400	0	460800	446400	453584	460800	0	0	0	446400	460800	0	460800	0	0	460800	460784	0	0	0	446400	460800	0	453600	0	0
454664	460800	460800	460800	0	0	460800	446400	0	460800	446400	453584	460800	0	0	0	446400	460800	0	460800	0	0	460800	460784	0	0	0	446400	460800	0	453600	0	0
454664	460800	460800	460800	0	0	460800	446400	0	460800	446400	453584	460800	0	0	0	446400	460800	0	460800	0	0	460800	460784	0	0	0	446400	460800	0	453600	0	0
454664	460800	460800	460800	0	0	460800	446400	0	460800	446400	453584	460800	0	0	0	446400	460800	0	460800	0	0	460800	460784	0	0	0	446400	460800	0	453600	0	0
454665	460800	460800	460800	0	0	460800	446400	0	460800	446400	453584	460800	0	0	0	446400	460800	0	460800	0	0	460800	460784	0	0	0	446400	460800	0	453600	0	0
454666	460800	460800	460800	0	0	460800	446400	0	460800	446400	453584	460800	0	0	0	446400	460800	0	460800	0	0	460800	460784	0	0	0	446400	460800	0	453600	0	0
454666	460800	460800	460800	0	0	460800	446400	0	460800	446400	453584	460800	0	0	0	446400	460800	0	460800	0	0	460800	460784	0	0	0	446400	460800	0	453600	0	0
454666	460800	460800	460800	0	0	460800	446400	0	460800	446400	453584	460800	0	0	0	446400	460800	0	460800	0	0	460800	460784	0	0	0	446400	460800	0	453600	0	0
454667	460800	460800	460800	0	0	460800	446400	0	460800	446400	453584	460800	0	0	0	446400	460800	0	460800	0	0	460800	460784	0	0	0	446400	460800	0	453600	0	0
454668	460800	460800	460800	0	0	460800	446400	0	460800	446400	453584	460800	0	0	0	446400	460800	0	460800	0	0	460800	460784	0	0	0	446400	460800	0	453600	0	0
454668	460800	460800	460800	0	0	460800	446400	0	460800	446400	453584	460800	0	0	0	446400	460800	0	460800	0	0	460800	460784	0	0	0	446400	460800	0	453600	0	0
454668	460800	460800	460800	0	0	460800	446400	0	460800	446400	453584	460800	0	0	0	446400	460800	0	460800	0	0	460800	460784	0	0	0	446400	460800	0	453600	0	0
454669	460800	460800	460800	0	0	460800	446400	0	460800	446400	453584	460800	0	0	0	446400	460800	0	460800	0	0	460800	460784	0	0	0	446400	460800	0	453600	0	0
454670	460800	460800	460800	0	0	460800	446400	0	460800	446400	453584	460800	0	0	0	446400	460800	0	460800	0	0	460800	460784	0	0	0	446400	460800	0	453600	0	0
454670	460800	460800	460800	0	0	460800	446400	0	460800	446400	453584	460800	0	0	0	446400	460800	0	460800	0	0	460800	460784	0	0	0	446400	460800	0	453600	0	0
454670	460800	460800	460800	0	0	460800	446400	0	460800	446400	453584	460800	0	0	0	446400	460800	0	460800	0	0	460800	460784	0	0	0	446400	460800	0	453600	0	0
454671	460800	460800	460800	0	0	460800	446400	0	460800	446400	453584	460800	0	0	0	446400	460800	0	460800	0	0	460800	460784	0	0	0	446400	460800	0	453600	0	0
454672	460800	460800	460800	0	0	460800	446400	0	460800	446400	453584	460800	0	0	0	446400	460800	0	460800	0	0	460800	460784	0	0	0	446400	460800	0	453600	0	0
454672	460800	460800	460800	0	0	460800	446400	0	460800	446400	453584	460800	0	0	0	446400	460800	0	460800	0	0	460800	460784	0	0	0	446400	460800	0	453600	0	0
454672	460800	460800	460800	0	0	460800	446400	0	460800	446400	453584	460800	0	0	0	446400	460800	0	460800	0	0	460800	460784	0	0	0	446400	460800	0	453600	0	0
454673	460800	460800	460800	0	0	460800	446400	0	460800	446400	453584	460800	0	0	0	446400	460800	0	460800	0	0	460800	460784	0	0	0	446400	460800	0	453600	0	0
454674	460800	460800	460800	0	0	460800	446400	0	460800	446400	453584	460800	0	0	0	446400	460800	0	460800	0	0	460800	460784	0	0	0	446400	460800	0	453600	0	0
454674	460800	460800	460800	0	0	460800	446400	0	460800	446400	453584	460800	0	0	0	446400	460800	0	460800	0	0	460800	460784	0	0	0	446400	460800	0	453600	0	0
454674	460800	460800	460800	0	0	460800	446400	0	460800	446400	453584	460800	0	0	0	446400	460800	0	460800	0	0	460800	460784	0	0	0	446400	460800	0	453600	0	0
454675	460800	460800	460800	0	0	460800	446400	0	460800	446400	453584	460800	0	0	0	446400	460800	0	460800	0	0	460800	460784	0	0	0	446400	460800	0	453600	0	0
454676	460800	460800	460800	0	0	460800	446400	0	460800	446400	453584	460800	0	0	0	446400	460800	0	460800	0	0	460800	460784	0	0	0	446400	460800	0	453600	0	0
454676	460800	460800	460800	0	0	460800	446400	0	460800	446400	453584	460800	0	0	0	446400	460800	0	460800	0	0	460800	460784	0	0	0	446400	460800	0	453600	0	0
454676	460800	460800	460800	0	0	460800	446400	0	460800	446400	453584	460800	0	0	0	446400	460800	0	460800	0	0	460800	460784	0	0	0	446400	460800	0	453600	0	0
454677	460800	460800	460800	0	0	460800	446400	0	460800	446400	453584	460800	0	0	0	446400	460800	0	460800	0	0	460800	460784	0	0	0	446400	460800	0	453600	0	0
454678	460800	460800	460800	0	0	460800	446400	0	460800	446400	453584	460800	0	0	0	446400	460800	0	460800	0	0	460800	460784	0	0	0	446400	460800	0	453600	0	0
454678	460800	460800	460800	0	0	460800	446400	0	460800	446400	453584	460800	0	0	0	446400	460800	0	460800	0	0	460800	460784	0	0	0	446400	460800	0	453600	0	0
454678	460800	460800	460800	0	0	460800	446400	0	460800	446400	453584	460800	0	0	0	446400	460800	0	460800	0	0	460800	460784	0	0	0	446400	460800	0	453600	0	0
454679	460800	460800	460800	0	0	460800	446400	0	460800	446400	453584	460800	0	0	0	446400	460800	0	460800	0	0	460800	460784	0	0	0	446400	460800	0	453600	0	0
454680	460800	460800	460800	0	0	460800	446400	0	460800	446400	453584	460800	0	0	0	446400	460800	0	460800	0	0	460800	460784	0	0	0	446400	460800	0	453600	0	0
454680	460800	460800	460800	0	0	460800	446400	0	460800	446400	453584	460800	0	0	0	446400	460800	0	460800	0	0	460800	460784	0	0	0	446400	460800	0	453600	0	0
454680	460800	460800	460800	0	0	460800	446400	0	460800	446400	453584	460800	0	0	0	446400	460800	0	460800	0	0	460800	460784	0	0	0	446400	460800	0	453600	0	0
454681	460800	460800	460800	0	0	460800	446400	0	460800	446400	453584	460800	0	0	0	446400	460800	0	460800	0	0	460800	460784	0	0	0	446400	460800	0	453600	0	0
454682	460800	460800	460800	0	0	460800	446400	0	460800	446400	453584	460800	0	0	0	446400	460800	0	460800	0	0	460800	460784	0	0	0	446400	460800	0	453600	0	0
454682	460800	460800	460800	0	0	460800	446400	0	460800	446400	453584	460800	0	0	0	446400	460800	0	460800	0	0	460800	460784	0	0	0	446400	460800	0	453600	0	0
454682	460800	460800	460800	0	0	460800	446400	0	460800	446400	453584	460800	0	0	0	446400	460800	0	460800	0	0	460800	460784	0	0	0	446400	460800	0	453600	0	0
454683	460800	460800	460800	0	0	460800	446400	0	460800	446400	453584	460800	0	0	0	446400	460800	0	460800	0	0	460800	460784	0	0	0	446400	460800	0	453600	0	0
454684	460800	460800	460800	0	0	460800	446400	0	460800	446400	453584	460800	0	0	0	446400	460800	0	460800	0	0	460800	460784	0	0	0	446400	460800	0	453600	0	0
454684	460800	460800	460800	0	0	460800	446400	0	460800	446400	453584	460800	0	0	0	446400	460800	0	460800	0	0	460800	460784	0	0	0	446400	460800	0	453600	0	0
454684	460800	460800	460800	0	0	460800	446400	0	460800	446400	453584	460800	0	0	0	446400	460800	0	460800	0	0	460800	460784	0	0	0	446400	460800	0	453600	0	0
454685	460800	460800	460800	0	0	460800	446400	0	460800	446400	453584	460800	0	0	0	446400	460800	0	460800	0	0	460800	460784	0	0	0	446400	460800	0	453600	0	0
454686	460800	460800	460800	0	0	460800	446400	0	460800	446400	453584	460800	0	0	0	446400	460800	0	460800	0	0	460800	460784	0	0	0	446400	460800	0	453600	0	0
454686	460800	460800	460800	0	0	460800	446400	0	460800	446400	453584	460800	0	0	0	446400	460800	0	460800	0	0	460800	460784	0	0	0	446400	460800	0	453600	0	0
454686	460800	460800	460800	0	0	460800	446400	0	460800	446400	453584	460800	0	0	0	446400	460800	0	460800	0	0	460800	460784	0	0	0	446400	460800	0	453600	0	0
454687	460800	460800	460800	0	0	460800	446400	0	460800	446400	453584	460800	0	0	0	446400	460800	0	460800	0	0	460800	460784	0	0	0	446400	460800	0	453600	0	0
454688	460800	460800	460800	0	0	460800	446400	0	460800	446400	453584	460800	0	0	0	446400	460800	0	460800	0	0	460800	460784	0	0	0	446400	460800	0	453600	0	0
454688	460800	460800	460800	0	0	460800	446400	0	460800	446400	453584	460800	0	0	0	446400	460800	0	460800	0	0	460800	460784	0	0	0	446400	460800	0	453600	0	0
454688	460800	460800	460800	0	0	460800	446400	0	460800	446400	453584	460800	0	0	0	446400	460800	0	460800	0	0	460800	460784	0	0	0	446400	460800	0	453600	0	0
454689	460800	460800	460800	0	0	460800	446400	0	460800	446400	453584	460800	0	0	0	446400	460800	0	460800	0	0	460800	460784	0	0	0	446400	460800	0	453600	0	0
454690	460800	460800	460800	0	0	460800	446400	0	460800	446400	453584	460800	0	0	0	446400	460800	0	460800	0	0	460800	460784	0	0	0	446400	460800	0	453600	0	0
454690	460800	460800	460800	0	0	460800	446400	0	460800	446400	453584	460800	0	0	0	446400	460800	0	460800	0	0	460800	460784	0	0	0	446400	460800	0	453600	0	0
454690	460800	460800	460800	0	0	460800	446400	0	460800	446400	453584	460800	0	0	0	446400	460800	0	460800	0	0	460800	460784	0	0	0	446400	460800	0	453600	0	0
454691	460800	460800	460800	0	0	460800	446400	0	460800	446400	453584	460800	0	0	0	446400	460800	0	460800	0	0	460800	460784	0	0	0	446400	460800	0	453600	0	0
454692	460800	460800	460800	0	0	460800	446400	0	460800	446400	453584	460800	0	0	0	446400	460800	0	460800	0	0	460800	460784	0	0	0	446400	460800	0	453600	0	0
454692	460800	460800	460800	0	0	460800	446400	0	460800	446400	453584	460800	0	0	0	446400	460800	0	460800	0	0	460800	460784	0	0	0	446400	460800	0	453600	0	0
454692	460800	460800	460800	0	0	460800	446400	0	460800	446400	453584	460800	0	0	0	446400	460800	0	460800	0	0	460800	460784	0	0	0	446400	460800	0	453600	0	0
454693	460800	460800	460800	0	0	460800	446400	0	460800	446400	453584	460800	0	0	0	446400	460800	0	460800	0	0	460800	460784	0	0	0	446400	460800	0	453600	0	0
454694	460800	460800	460800	0	0	460800	446400	0	460800	446400	453584	460800	0	0	0	446400	460800	0	460800	0	0	460800	460784	0	0	0	446400	460800	0	453600	0	0
454694	460800	460800	460800	0	0	460800	446400	0	460800	446400	453584	460800	0	0	0	446400	460800	0	460800	0	0	460800	460784	0	0	0	446400	460800	0	453600	0	0
454694	460800	460800	460800	0	0	460800	446400	0	460800	446400	453584	460800	0	0	0	446400	460800	0	460800	0	0	460800	460784	0	0	0	446400	460800	0	453600	0	0
454695	460800	460800	460800	0	0	460800	446400	0	460800	446400	453584	460800	0	0	0	446400	460800	0	460800	0	0	460800	460784	0	0	0	446400	460800	0	453600	0	0
454696	460800	460800	460800	0	0	460800	446400	0	460800	446400	453584	460800	0	0	0	446400	460800	0	460800	0	0	460800	460784	0	0	0	446400	460800	0	453600	0	0
454696	460800	460800	460800	0	0	460800	446400	0	460800	446400	453584	460800	0	0	0	446400	460800	0	460800	0	0	460800	460784	0	0	0	446400	460800	0	453600	0	0
454696	460800	460800	460800	0	0	460800	446400	0	460800	446400	453584	460800	0	0	0	446400	460800	0	460800	0	0	460800	460784	0	0	0	446400	460800	0	453600	0	0
454697	460800	460800	460800	0	0	460800	446400	0	460800	446400	453584	460800	0	0	0	446400	460800	0	460800	0	0	460800	460784	0	0	0	446400	460800	0	453600	0	0
454698	460800	460800	460800	0	0	460800	446400	0	460800	446400	453584	460800	0	0	0	446400	460800	0	460800	0	0	460800	460784	0	0	0	446400	460800	0	453600	0	0
454698	460800	460800	460800	0	0	460800	446400	0	460800	446400	453584	460800	0	0	0	446400	460800	0	460800	0	0	460800	460784	0	0	0	446400	460800	0	453600	0	0
454698	460800	460800	460800	0	0	460800	446400	0	460800	446400	453584	460800	0	0	0	446400	460800	0	460800	0	0	460800	460784	0	0	0	446400	460800	0	453600	0	0
454699	460800	460800	460800	0	0	460800	446400	0	460800	446400	453584	460800	0	0	0	446400	460800	0	460800	0	0	460800	460784	0	0	0	446400	460800	0	453600	0	0
454700	460800	460800	460800	0	0	460800	446400	0	460800	446400	453584	460800	0	0	0	446400	460800	0	460800	0	0	460800	460784	0	0	0	446400	460800	0	453600	0	0
454700	460800	460800	460800	0	0	460800	446400	0	460800	446400	453584	460800	0	0	0	446400	460800	0	460800	0	0	460800	460784	0	0	0	446400	460800	0	453600	0	0
454700	460800	460800	460800	0	0	460800	446400	0	460800	446400	453584	460800	0	0	0	446400	460800	0	460800	0	0	460800	460784	0	0	0	446400	460800	0	453600	0	0
454701	460800	460800	460800	0	0	460800	446400	0	460800	446400	453584	460800	0	0	0	446400	460800	0	460800	0	0	460800	460784	0	0	0	446400	460800	0	453600	0	0
454702	460800	460800	460800	0	0	460800	446400	0	460800	446400	453584	460800	0	0	0	446400	460800	0	460800	0	0	460800	460784	0	0	0	446400	460800	0	453600	0	0
454702	460800	460800	460800	0	0	460800	446400	0	460800	446400	453584	460800	0	0	0	446400	460800	0	460800	0	0	460800	460784	0	0	0	446400	460800	0	453600	0	0
454702	460800	460800	460800	0	0	460800	446400	0	460800	446400	453584	460800	0	0	0	446400	460800	0	460800	0	0	460800	460784	0	0	0	446400	460800	0	453600	0	0
454703	460800	460800	460800	0	0	460800	446400	0	460800	446400	453584	460800	0	0	0	446400	460800	0	460800	0	0	460800	460784	0	0	0	446400	460800	0	453600	0	0
454704	460800	460800	460800	0	0	460800	446400	0	460800	446400	453584	460800	0	0	0	446400	460800	0	460800	0	0	460800	460784	0	0	0	446400	460800	0	453600	0	0
454704	460800	460800	460800	0	0	460800	446400	0	460800	446400	453584	460800	0	0	0	446400	460800	0	460800	0	0	460800	460784	0	0	0	446400	460800	0	453600	0	0
454704	460800	460800	460800	0	0	460800	446400	0	460800	446400	453584	460800	0	0	0	446400	460800	0	460800	0	0	460800	460784	0	0	0	446400	460800	0	453600	0	0
454705	460800	460800	460800	0	0	460800	446400	0	460800	446400	453584	460800	0	0	0	446400	460800	0	460800	0	0	460800	460784	0	0	0	446400	460800	0	453600	0	0
454706	460800	460800	460800	0	0	460800	446400	0	460800	446400	453584	460800	0	0	0	446400	460800	0	460800	0	0	460800	460784	0	0	0	446400	460800	0	453600	0	0
454706	460800	460800	460800	0	0	460800	446400	0	460800	446400	453584	460800	0	0	0	446400	460800	0	460800	0	0	460800	460784	0	0	0	446400	460800	0	453600	0	0
454706	460800	460800	460800	0	0	460800	446400	0	460800	446400	453584	460800	0	0	0	446400	460800	0	460800	0	0	460800	460784	0	0	0	446400	460800	0	453600	0	0
454707	460800	460800	460800	0	0	460800	446400	0	460800	446400	453584	460800	0	0	0	446400	460800	0	460800	0	0	460800	460784	0	0	0	446400	460800	0	453600	0	0
454708	460800	460800	460800	0	0	460800	446400	0	460800	446400	453584	460800	0	0	0	446400	460800	0	460800	0	0	460800	460784	0	0	0	446400	460800	0	453600	0	0
454708	460800	460800	460800	0	0	460800	446400	0	460800	446400	453584	460800	0	0	0	446400	460800	0	460800	0	0	460800	460784	0	0	0	446400	460800	0	453600	0	0
454708	460800	460800	460800	0	0	460800	446400	0	460800	446400	453584	460800	0	0	0	446400	460800	0	460800	0	0	460800	460784	0	0	0	446400	460800	0	453600	0	0
454709	460800	460800	460800	0	0	460800	446400	0	460800	446400	453584	460800	0	0	0	446400	460800	0	460800	0	0	460800	460784	0	0	0	446400	460800	0	453600	0	0
454710	460800	460800	460800	0	0	460800	446400	0	460800	446400	453584	460800	0	0	0	446400	460800	0	460800	0	0	460800	460784	0	0	0	446400	460800	0	453600	0	0
454710	460800	460800	460800	0	0	460800	446400	0	460800	446400	453584	460800	0	0	0	446400	460800	0	460800	0	0	460800	460784	0	0	0	446400	460800	0	453600	0	0
454711	460800	460800	460800	0	0	460800	446400	0	460800	446400	453584	460800	0	0	0	446400	460800	0	460800	0	0	460800	460784	0	0	0	446400	460800	0	453600	0	0
454712	460800	460800	460800	0	0	460800	446400	0	460800	446400	453584	460800	0	0	0	446400	460800	0	460800	0	0	460800	460784	0	0	0	446400	460800	0	453600	0	0
454712	460800	460800	460800	0	0	460800	446400	0	460800	446400	453584	460800	0	0	0	446400	460800	0	460800	0	0	460800	460784	0	0	0	446400	460800	0	453600	0	0
454712	460800	460800	460800	0	0	460800	446400	0	460800	446400	453584	460800	0	0	0	446400	460800	0	460800	0	0	460800	460784	0	0	0	446400	460800	0	453600	0	0
454713	460800	460800	460800	0	0	460800	446400	0	460800	446400	453584	460800	0	0	0	446400	460800	0	460800	0	0	460800	460784	0	0	0	446400	460800	0	453600	0	0
454714	460800	460800	460800	0	0	460800	446400	0	460800	446400	453584	460800	0	0	0	446400	460800	0	460800	0	0	460800	460784	0	0	0	446400	460800	0	453600	0	0
454714	460800	460800	460800	0	0	460800	446400	0	460800	446400	453584	460800	0	0	0	446400	460800	0	460800	0	0	460800	460784	0	0	0	446400	460800	0	453600	0	0
454714	460800	460800	460800	0	0	460800	446400	0	460800	446400	453584	460800	0	0	0	446400	460800	0	460800	0	0	460800	460784	0	0	0	446400	460800	0	453600	0	0
454715	460800	460800	460800	0	0	460800	446400	0	460800	446400	453584	460800	0	0	0	446400	460800	0	460800	0	0	460800	460784	0	0	0	446400	460800	0	453600	0	0
454716	460800	460800	460800	0	0	460800	446400	0	460800	446400	453584	460800	0	0	0	446400	460800	0	460800	0	0	460800	460784	0	0	0	446400	460800	0	453600	0	0
454716	460800	460800	460800	0	0	460800	446400	0	460800	446400	453584	460800	0	0	0	446400	460800	0	460800	0	0	460800	460784	0	0	0	446400	460800	0	453600	0	0
454716	460800	460800	460800	0	0	460800	446400	0	460800	446400	453584	460800	0	0	0	446400	460800	0	460800	0	0	460800	460784	0	0	0	446400	460800	0	453600	0	0
454717	460800	460800	460800	0	0	460800	446400	0	460800	446400	453584	460800	0	0	0	446400	460800	0	460800	0	0	460800	460784	0	0	0	446400	460800	0	453600	0	0
454718	460800	460800	460800	0	0	460800	446400	0	460800	446400	453584	460800	0	0	0	446400	460800	0	460800	0	0	460800	460784	0	0	0	446400	460800	0	453600	0	0
454718	460800	460800	460800	0	0	460800	446400	0	460800	446400	453584	460800	0	0	0	446400	460800	0	460800	0	0	460800	460784	0	0	0	446400	460800	0	453600	0	0
454718	460800	460800	460800	0	0	460800	446400	0	460800	446400	453584	460800	0	0	0	446400	460800	0	460800	0	0	460800	460784	0	0	0	446400	460800	0	453600	0	0
454719	460800	460800	460800	0	0	460800	446400	0	460800	446400	453584	460800	0	0	0	446400	460800	0	460800	0	0	460800	460784	0	0	0	446400	460800	0	453600	0	0
454720	460800	460800	460800	0	0	460800	446400	0	460800	446400	453584	460800	0	0	0	446400	460800	0	460800	0	0	460800	460784	0	0	0	446400	460800	0	453600	0	0
454720	460800	460800	460800	0	0	460800	446400	0	460800	446400	453584	460800	0	0	0	446400	460800	0	460800	0	0	460800	460784	0	0	0	446400	460800	0	453600	0	0
454720	460800	460800	460800	0	0	460800	446400	0	460800	446400	453584	460800	0	0	0	446400	460800	0	460800	0	0	460800	460784	0	0	0	446400	460800	0	453600	0	0
454721	460800	460800	460800	0	0	460800	446400	0	460800	446400	453584	460800	0	0	0	446400	460800	0	460800	0	0	460800	460784	0	0	0	446400	460800	0	453600	0	0
454722	460800	460800	460800	0	0	460800	446400	0	460800	446400	453584	460800	0	0	0	446400	460800	0	460800	0	0	460800	460784	0	0	0	446400	460800	0	453600	0	0
454722	460800	460800	460800	0	0	460800	446400	0	460800	446400	453584	460800	0	0	0	446400	460800	0	460800	0	0	460800	460784	0	0	0	446400	460800	0	453600	0	0
454722	460800	460800	460800	0	0	460800	446400	0	460800	446400	453584	460800	0	0	0	446400	460800	0	460800	0	0	460800	460784	0	0	0	446400	460800	0	453600	0	0
454723	460800	460800	460800	0	0	460800	446400	0	460800	446400	453584	460800	0	0	0	446400	460800	0	460800	0	0	460800	460784	0	0	0	446400	460800	0	453600	0	0
454724	460800	460800	460800	0	0	460800	446400	0	460800	446400	453584	460800	0	0	0	446400	460800	0	460800	0	0	460800	460784	0	0	0	446400	460800	0	453600	0	0
454724	460800	460800	460800	0	0	460800	446400	0	460800	446400	453584	460800	0	0	0	446400	460800	0	460800	0	0	460800	460784	0	0	0	446400	460800	0	453600	0	0
454724	460800	460800	460800	0	0	460800	446400	0	460800	446400	453584	460800	0	0	0	446400	460800	0	460800	0	0	460800	460784	0	0	0	446400	460800	0	453600	0	0
454725	460800	460800	460800	0	0	460800	446400	0	460800	446400	453584	460800	0	0	0	446400	460800	0	460800	0	0	460800	460784	0	0	0	446400	460800	0	453600	0	0
454726	460800	460800	460800	0	0	460800	446400	0	460800	446400	453584	460800	0	0	0	446400	460800	0	460800	0	0	460800	460784	0	0	0	446400	460800	0	453600	0	0
454726	460800	460800	460800	0	0	460800	446400	0	460800	446400	453584	460800	0	0	0	446400	460800	0	460800	0	0	460800	460784	0	0	0	446400	460800	0	453600	0	0
454726	460800	460800	460800	0	0	460800	446400	0	460800	446400	453584	460800	0	0	0	446400	460800	0	460800	0	0	460800	460784	0	0	0	446400	460800	0	453600	0	0
454727	460800	460800	460800	0	0	460800	446400	0	460800	446400	453584	460800	0	0	0	446400	460800	0	460800	0	0	460800	460784	0	0	0	446400	460800	0	453600	0	0
454728	460800	460800	460800	0	0	460800	446400	0	460800	446400	453584	460800	0	0	0	446400	460800	0	460800	0	0	460800	460784	0	0	0	446400	460800	0	453600	0	0
454728	460800	460800	460800	0	0	460800	446400	0	460800	446400	453584	460800	0	0	0	446400	460800	0	460800	0	0	460800	460784	0	0	0	446400	460800	0	453600	0	0
454728	460800	460800	460800	0	0	460800	446400	0	460800	446400	453584	460800	0	0	0	446400	460800	0	460800	0	0	460800	460784	0	0	0	446400	460800	0	453600	0	0
454729	460800	460800	460800	0	0	460800	446400	0	460800	446400	453584	460800	0	0	0	446400	460800	0	460800	0	0	460800	460784	0	0	0	446400	460800	0	453600	0	0
454730	460800	460800	460800	0	0	460800	446400	0	460800	446400	453584	460800	0	0	0	446400	460800	0	460800	0	0	460800	460784	0	0	0	446400	460800	0	453600	0	0
454730	460800	460800	460800	0	0	460800	446400	0	460800	446400	453584	460800	0	0	0	446400	460800	0	460800	0	0	460800	460784	0	0	0	446400	460800	0	453600	0	0
454730	460800	460800	460800	0	0	460800	446400	0	460800	446400	453584	460800	0	0	0	446400	460800	0	460800	0	0	460800	460784	0	0	0	446400	460800	0	453600	0	0
454731	460800	460800	460784	0	0	460800	446400	0	460800	446400	453584	460800	0	0	0	446400	460800	0	460800	0	0	460800	460784	0	0	0	446400	460800	0	453600	0	0
454732	460800	460800	460784	0	0	460800	446400	0	460800	446400	453584	460800	0	0	0	446400	460800	0	460800	0	0	460800	460784	0	0	0	446400	460800	0	453600	0	0
454732	460800	460800	460784	0	0	460800	446400	0	460800	446400	453584	460800	0	0	0	446400	460800	0	460800	0	0	460800	460784	0	0	0	446400	460800	0	453600	0	0
454732	460800	460800	460784	0	0	460800	446400	0	460800	446400	453584	460800	0	0	0	446400	460800	0	460800	0	0	460800	460784	0	0	0	446400	460800	0	453600	0	0
454733	460800	460800	460784	0	0	460800	446400	0	460800	446400	453584	460800	0	0	0	446400	460800	0	460800	0	0	460800	460784	0	0	0	446400	460800	0	453600	0	0
454734	460800	460800	460784	0	0	460800	446400	0	460800	446400	453584	460800	0	0	0	446400	460800	0	460800	0	0	460800	460784	0	0	0	446400	460800	0	453600	0	0
454734	460800	460800	460784	0	0	460800	446400	0	460800	446400	453584	460800	0	0	0	446400	460800	0	460800	0	0	460800	460784	0	0	0	446400	460800	0	453600	0	0
454734	460800	460800	460784	0	0	460800	446400	0	460800	446400	453584	460800	0	0	0	446400	460800	0	460800	0	0	460800	460784	0	0	0	446400	460800	0	453600	0	0
454735	460800	460800	460784	0	0	460800	446400	0	460800	446400	453584	460800	0	0	0	446400	460800	0	460800	0	0	460800	460784	0	0	0	446400	460800	0	453600	0	0
454736	460800	460800	460784	0	0	460800	446400	0	460800	446400	453584	460800	0	0	0	446400	460800	0	460800	0	0	460800	460784	0	0	0	446400	460800	0	453600	0	0
454736	460800	460800	460784	0	0	460800	446400	0	460800	446400	453584	460800	0	0	0	446400	460800	0	460800	0	0	460800	460784	0	0	0	446400	460800	0	453600	0	0
454736	460800	460800	460784	0	0	460800	446400	0	460800	446400	453584	460800	0	0	0	446400	460800	0	460800	0	0	460800	460784	0	0	0	446400	460800	0	453600	0	0
454737	460800	460800	460784	0	0	460800	446400	0	460800	446400	453584	460800	0	0	0	446400	460800	0	460800	0	0	460800	460784	0	0	0	446400	460800	0	453600	0	0
454738	460800	460800	460784	0	0	460800	446400	0	460800	446400	453584	460800	0	0	0	446400	460800	0	460800	0	0	460800	460784	0	0	0	446400	460800	0	453600	0	0
454738	460800	460800	460784	0	0	460800	446400	0	460800	446400	453584	460800	0	0	0	446400	460800	0	460800	0	0	460800	460784	0	0	0	446400	460800	0	453600	0	0
454738	460800	460800	460784	0	0	460800	446400	0	460800	446400	453584	460800	0	0	0	446400	460800	0	460800	0	0	460800	460784	0	0	0	446400	460800	0	453600	0	0
454739	460800	460800	460784	0	0	460800	446400	0	460800	446400	453584	460800	0	0	0	446400	460800	0	460800	0	0	460800	460784	0	0	0	446400	460800	0	453600	0	0
454740	460800	460800	460784	0	0	460800	446400	0	460800	446400	453584	460800	0	0	0	446400	460800	0	460800	0	0	460800	460784	0	0	0	446400	460800	0	453600	0	0
454740	460800	460800	460784	0	0	460800	446400	0	460800	446400	453584	460800	0	0	0	446400	460800	0	460800	0	0	460800	460784	0	0	0	446400	460800	0	453600	0	0
454740	460800	460800	460784	0	0	460800	446400	0	460800	446400	453584	460800	0	0	0	446400	460800	0	460800	0	0	460800	460784	0	0	0	446400	460800	0	453600	0	0
454741	460800	460800	460784	0	0	460800	446400	0	460800	446400	453584	460800	0	0	0	446400	460800	0	460800	0	0	460800	460784	0	0	0	446400	460800	0	453600	0	0
454742	460800	460800	460784	0	0	460800	446400	0	460800	446400	453584	460800	0	0	0	446400	460800	0	460800	0	0	460800	460784	0	0	0	446400	460800	0	453600	0	0
454742	460800	460800	460784	0	0	460800	446400	0	460800	446400	453584	460800	0	0	0	446400	460800	0	460800	0	0	460800	460784	0	0	0	446400	460800	0	453600	0	0
454742	460800	460800	460784	0	0	460800	446400	0	460800	446400	453584	460800	0	0	0	446400	460800	0	460800	0	0	460800	460784	0	0	0	446400	460800	0	453600	0	0
454743	460800	460800	460784	0	0	460800	446400	0	460800	446400	453584	460800	0	0	0	446400	460800	0	460800	0	0	460800	460784	0	0	0	446400	460800	0	453600	0	0
454744	460800	460800	460784	0	0	460800	446400	0	460800	446400	453584	460800	0	0	0	446400	460800	0	460800	0	0	460800	460784	0	0	0	446400	460800	0	453600	0	0
454744	460800	460800	460784	0	0	460800	446400	0	460800	446400	453584	460800	0	0	0	446400	460800	0	460800	0	0	460800	460784	0	0	0	446400	460800	0	453600	0	0
454744	460800	460800	460784	0	0	460800	446400	0	460800	446400	453584	460800	0	0	0	446400	460800	0	460800	0	0	460800	460784	0	0	0	446400	460800	0	453600	0	0
454745	460800	460800	460784	0	0	460800	446400	0	460800	446400	453584	460800	0	0	0	446400	460800	0	460800	0	0	460800	460784	0	0	0	446400	460800	0	453600	0	0
454746	460800	460800	460784	0	0	460800	446400	0	460800	446400	453584	460800	0	0	0	446400	460800	0	460800	0	0	460800	460784	0	0	0	446400	460800	0	453600	0	0
454746	460800	460800	460784	0	0	460800	446400	0	460800	446400	453584	460800	0	0	0	446400	460800	0	460800	0	0	460800	460784	0	0	0	446400	460800	0	453600	0	0
454746	460800	460800	460784	0	0	460800	446400	0	460800	446400	453584	460800	0	0	0	446400	460800	0	460800	0	0	460800	460784	0	0	0	446400	460800	0	453600	0	0
454747	460800	460800	460784	0	0	460800	446400	0	460800	446400	453584	460800	0	0	0	446400	460800	0	460800	0	0	460800	460784	0	0	0	446400	460800	0	453600	0	0
454748	460800	460800	460784	0	0	460800	446400	0	460800	446400	453584	460800	0	0	0	446400	460800	0	460800	0	0	460800	460784	0	0	0	446400	460800	0	453600	0	0
454748	460800	460800	460784	0	0	460800	446400	0	460800	446400	453584	460800	0	0	0	446400	460800	0	460800	0	0	460800	460784	0	0	0	446400	460800	0	453600	0	0
454748	460800	460800	460784	0	0	460800	446400	0	460800	446400	453584	460800	0	0	0	446400	460800	0	460800	0	0	460800	460784	0	0	0	446400	460800	0	453600	0	0
454749	460800	460800	460784	0	0	460800	446400	0	460800	446400	453584	460800	0	0	0	446400	460800	0	460800	0	0	460800	460784	0	0	0	446400	460800	0	453600	0	0
454750	460800	460800	460784	0	0	460800	446400	0	460800	446400	453584	460800	0	0	0	446400	460800	0	460800	0	0	460800	460784	0	0	0	446400	460800	0	453600	0	0
454750	460800	460800	460784	0	0	460800	446400	0	460800	446400	453584	460800	0	0	0	446400	460800	0	460800	0	0	460800	460784	0	0	0	446400	460800	0	453600	0	0
454750	460800	460800	460784	0	0	460800	446400	0	460800	446400	453584	460800	0	0	0	446400	460800	0	460800	0	0	460800	460784	0	0	0	446400	460800	0	453600	0	0
454751	460800	460800	460784	0	0	460800	446400	0	460800	446400	453584	460800	0	0	0	446400	460800	0	460800	0	0	460800	460784	0	0	0	446400	460800	0	453600	0	0
454752	460800	460800	460784	0	0	460800	446400	0	460800	446400	453584	460800	0	0	0	446400	460800	0	460800	0	0	460800	460784	0	0	0	446400	460800	0	453600	0	0
454752	460800	460800	460784	0	0	460800	446400	0	460800	446400	453584	460800	0	0	0	446400	460800	0	460800	0	0	460800	460784	0	0	0	446400	460800	0	453600	0	0
454752	460800	460800	460784	0	0	460800	446400	0	460800	446400	453584	460800	0	0	0	446400	460800	0	460800	0	0	460800	460784	0	0	0	446400	460800	0	453600	0	0
454753	460800	460800	460784	0	0	460800	446400	0	460800	446400	453584	460800	0	0	0	446400	460800	0	460800	0	0	460800	460784	0	0	0	446400	460800	0	453600	0	0
454754	460800	460800	460784	0	0	460800	446400	0	460800	446400	453584	460800	0	0	0	446400	460800	0	460800	0	0	460800	460784	0	0	0	446400	460800	0	453600	0	0
454754	460800	460800	460784	0	0	460800	446400	0	460800	446400	453584	460800	0	0	0	446400	460800	0	460800	0	0	460800	460784	0	0	0	446400	460800	0	453600	0	0
454754	460800	460800	460784	0	0	460800	446400	0	460800	446400	453584	460800	0	0	0	446400	460800	0	460800	0	0	460800	460784	0	0	0	446400	460800	0	453600	0	0
454755	460800	460800	460784	0	0	460800	446400	0	460800	446400	453584	460800	0	0	0	446400	460800	0	460800	0	0	460800	460784	0	0	0	446400	460800	0	453600	0	0
454756	460800	460800	460784	0	0	460800	446400	0	460800	446400	453584	460800	0	0	0	446400	460800	0	460800	0	0	460800	460784	0	0	0	446400	460800	0	453600	0	0
454756	460800	460800	460784	0	0	460800	446400	0	460800	446400	453584	460800	0	0	0	446400	460800	0	460800	0	0	460800	460784	0	0	0	446400	460800	0	453600	0	0
454756	460800	460800	460784	0	0	460800	446400	0	460800	446400	453584	460800	0	0	0	446400	460800	0	460800	0	0	460800	460784	0	0	0	446400	460800	0	453600	0	0
454757	460800	460800	460784	0	0	460800	446400	0	460800	446400	453584	460800	0	0	0	446400	460800	0	460800	0	0	460800	460784	0	0	0	446400	460800	0	453600	0	0
454758	460800	460800	460784	0	0	460800	446400	0	460800	446400	453584	460800	0	0	0	446400	460800	0	460800	0	0	460800	460784	0	0	0	446400	460800	0	453600	0	0
454758	460800	460800	460784	0	0	460800	446400	0	460800	446400	453584	460800	0	0	0	446400	460800	0	460800	0	0	460800	460784	0	0	0	446400	460800	0	453600	0	0
454758	460800	460800	460784	0	0	460800	446400	0	460800	446400	453584	460800	0	0	0	446400	460800	0	460800	0	0	460800	460784	0	0	0	446400	460800	0	453600	0	0
454759	460800	460800	460784	0	0	460800	446400	0	460800	446400	453584	460800	0	0	0	446400	460800	0	460800	0	0	460800	460784	0	0	0	446400	460800	0	453600	0	0
454760	460800	460800	460784	0	0	460800	446400	0	460800	446400	453584	460800	0	0	0	446400	460800	0	460800	0	0	460800	460784	0	0	0	446400	460800	0	453600	0	0
454760	460800	460800	460784	0	0	460800	446400	0	460800	446400	453584	460800	0	0	0	446400	460800	0	460800	0	0	460800	460784	0	0	0	446400	460800	0	453600	0	0
454760	460800	460800	460784	0	0	460800	446400	0	460800	446400	453584	460800	0	0	0	446400	460800	0	460800	0	0	460800	460784	0	0	0	446400	460800	0	453600	0	0
454761	460800	460800	460784	0	0	460800	446400	0	460800	446400	453584	460800	0	0	0	446400	460800	0	460800	0	0	460800	460784	0	0	0	446400	460800	0	453600	0	0
454762	460800	460800	460784	0	0	460800	446400	0	460800	446400	453584	460800	0	0	0	446400	460800	0	460800	0	0	460800	460784	0	0	0	446400	460800	0	453600	0	0
454762	460800	460800	460784	0	0	460800	446400	0	460800	446400	453584	460800	0	0	0	446400	460800	0	460800	0	0	460800	460784	0	0	0	446400	460800	0	453600	0	0
454762	460800	460800	460784	0	0	460800	446400	0	460800	446400	453584	460800	0	0	0	446400	460800	0	460800	0	0	460800	460784	0	0	0	446400	460800	0	453600	0	0
454763	460800	460800	460784	0	0	460800	446400	0	460800	446400	453584	460800	0	0	0	446400	460800	0	460800	0	0	460800	460784	0	0	0	446400	460800	0	453600	0	0
454764	460800	460800	460784	0	0	460800	446400	0	460800	446400	453584	460800	0	0	0	446400	460800	0	460800	0	0	460800	460784	0	0	0	446400	460800	0	453600	0	0
454764	460800	460800	460784	0	0	460800	446400	0	460800	446400	453584	460800	0	0	0	446400	460800	0	460800	0	0	460800	460784	0	0	0	446400	460800	0	453600	0	0
454764	460800	460800	460784	0	0	460800	446400	0	460800	446400	453584	460800	0	0	0	446400	460800	0	460800	0	0	460800	460784	0	0	0	446400	460800	0	453600	0	0
454765	460800	460800	460784	0	0	460800	446400	0	460800	446400	453584	460800	0	0	0	446400	460800	0	460800	0	0	460800	460784	0	0	0	446400	460800	0	453600	0	0
454766	460800	460800	460784	0	0	460800	446400	0	460800	446400	453584	460800	0	0	0	446400	460800	0	460800	0	0	460800	460784	0	0	0	446400	460800	0	453600	0	0
454766	460800	460800	460784	0	0	460800	446400	0	460800	446400	453584	460800	0	0	0	446400	460800	0	460800	0	0	460800	460784	0	0	0	446400	460800	0	453600	0	0
454766	460800	460800	460784	0	0	460800	446400	0	460800	446400	453584	460800	0	0	0	446400	460800	0	460800	0	0	460800	460784	0	0	0	446400	460800	0	453600	0	0
454767	460800	460800	460784	0	0	460800	446400	0	460800	446400	453584	460800	0	0	0	446400	460800	0	460800	0	0	460800	460784	0	0	0	446400	460800	0	453600	0	0
454768	460800	460800	460784	0	0	460800	446400	0	460800	446400	453584	460800	0	0	0	446400	460800	0	460800	0	0	460800	460784	0	0	0	446400	460800	0	453600	0	0
454768	460800	460800	460784	0	0	460800	446400	0	460800	446400	453584	460800	0	0	0	446400	460800	0	460800	0	0	460800	460784	0	0	0	446400	460800	0	453600	0	0
454768	460800	460800	460784	0	0	460800	446400	0	460800	446400	453584	460800	0	0	0	446400	460800	0	460800	0	0	460800	460784	0	0	0	446400	460800	0	453600	0	0
454769	460800	460800	460784	0	0	460800	446400	0	460800	446400	453584	460800	0	0	0	446400	460800	0	460800	0	0	460800	460784	0	0	0	446400	460800	0	453600	0	0
454770	460800	460800	460784	0	0	460800	446400	0	460800	446400	453584	460800	0	0	0	446400	460800	0	460800	0	0	460800	460784	0	0	0	446400	460800	0	453600	0	0
454770	460800	460800	460784	0	0	460800	446400	0	460800	446400	453584	460800	0	0	0	446400	460800	0	460800	0	0	460800	460784	0	0	0	446400	460800	0	453600	0	0
454770	460800	460800	460784	0	0	460800	446400	0	460800	446400	453584	460800	0	0	0	446400	460800	0	460800	0	0	460800	460784	0	0	0	446400	460800	0	453600	0	0
454771	460800	460800	460784	0	0	460800	446400	0	460800	446400	453584	460800	0	0	0	446400	460800	0	460800	0	0	460800	460784	0	0	0	446400	460800	0	453600	0	0
454772	460800	460800	460784	0	0	460800	446400	0	460800	446400	453584	460800	0	0	0	446400	460800	0	460800	0	0	460800	460784	0	0	0	446400	460800	0	453600	0	0
454772	460800	460800	460784	0	0	460800	446400	0	460800	446400	453584	460800	0	0	0	446400	460800	0	460800	0	0	460800	460784	0	0	0	446400	460800	0	453600	0	0
454772	460800	460800	460784	0	0	460800	446400	0	460800	446400	453584	460800	0	0	0	446400	460800	0	460800	0	0	460800	460784	0	0	0	446400	460800	0	453600	0	0
454773	460800	460800	460784	0	0	460800	446400	0	460800	446400	453584	460800	0	0	0	446400	460800	0	460800	0	0	460800	460784	0	0	0	446400	460800	0	453600	0	0
454774	460800	460800	460784	0	0	460800	446400	0	460800	446400	453584	460800	0	0	0	446400	460800	0	460800	0	0	460800	460784	0	0	0	446400	460800	0	453600	0	0
454774	460800	460800	460784	0	0	460800	446400	0	460800	446400	453584	460800	0	0	0	446400	460800	0	460800	0	0	460800	460784	0	0	0	446400	460800	0	453600	0	0
454774	460800	460800	460784	0	0	460800	446400	0	460800	446400	453584	460800	0	0	0	446400	460800	0	460800	0	0	460800	460784	0	0	0	446400	460800	0	453600	0	0
454775	460800	460800	460784	0	0	460800	446400	0	460800	446400	453584	460800	0	0	0	446400	460800	0	460800	0	0	460800	460784	0	0	0	446400	460800	0	453600	0	0
454776	460800	460800	460784	0	0	460800	446400	0	460800	446400	453584	460800	0	0	0	446400	460800	0	460800	0	0	460800	460784	0	0	0	446400	460800	0	453600	0	0
454776	460800	460800	460784	0	0	460800	446400	0	460800	446400	453584	460800	0	0	0	446400	460800	0	460800	0	0	460800	460784	0	0	0	446400	460800	0	453600	0	0
454776	460800	460800	460784	0	0	460800	446400	0	460800	446400	453584	460800	0	0	0	446400	460800	0	460800	0	0	460800	460784	0	0	0	446400	460800	0	453600	0	0
454777	460800	460800	460784	0	0	460800	446400	0	460800	446400	453584	460800	0	0	0	446400	460800	0	460800	0	0	460800	460784	0	0	0	446400	460800	0	453600	0	0
454778	460800	460800	460784	0	0	460800	446400	0	460800	446400	453584	460800	0	0	0	446400	460800	0	460800	0	0	460800	460784	0	0	0	446400	460800	0	453600	0	0
454778	460800	460800	460784	0	0	460800	446400	0	460800	446400	453584	460800	0	0	0	446400	460800	0	460800	0	0	460800	460784	0	0	0	446400	460800	0	453600	0	0
454778	460800	460800	460784	0	0	460800	446400	0	460800	446400	453584	460800	0	0	0	446400	460800	0	460800	0	0	460800	460784	0	0	0	446400	460800	0	453600	0	0
454779	460800	460800	460784	0	0	460800	446400	0	460800	446400	453584	460800	0	0	0	446400	460800	0	460800	0	0	460800	460784	0	0	0	446400	460800	0	453600	0	0
454780	460800	460800	460784	0	0	460800	446400	0	460800	446400	453584	460800	0	0	0	446400	460800	0	460800	0	0	460800	460784	0	0	0	446400	460800	0	453600	0	0
454780	460800	460800	460784	0	0	460800	446400	0	460800	446400	453584	460800	0	0	0	446400	460800	0	460800	0	0	460800	460784	0	0	0	446400	460800	0	453600	0	0
454780	460800	460800	460784	0	0	460800	446400	0	460800	446400	453584	460800	0	0	0	446400	460800	0	460800	0	0	460800	460784	0	0	0	446400	460800	0	453600	0	0
454781	460800	460800	460784	0	0	460800	446400	0	460800	446400	453584	460800	0	0	0	446400	460800	0	460800	0	0	460800	460784	0	0	0	446400	460800	0	453600	0	0
454782	460800	460800	460784	0	0	460800	446400	0	460800	446400	453584	460800	0	0	0	446400	460800	0	460800	0	0	460800	460784	0	0	0	446400	460800	0	453600	0	0
454782	460800	460800	460784	0	0	460800	446400	0	460800	446400	453584	460800	0	0	0	446400	460800	0	460800	0	0	460800	460784	0	0	0	446400	460800	0	453600	0	0
454782	460800	460800	460784	0	0	460800	446400	0	460800	446400	453584	460800	0	0	0	446400	460800	0	460800	0	0	460800	460784	0	0	0	446400	460800	0	453600	0	0
454783	460800	460800	460784	0	0	460800	446400	0	460800	446400	453584	460800	0	0	0	446400	460800	0	460800	0	0	460800	460784	0	0	0	446400	460800	0	453600	0	0
454784	460800	460800	460784	0	0	460800	446400	0	460800	446400	453584	460800	0	0	0	446400	460800	0	460800	0	0	460800	460784	0	0	0	446400	460800	0	453600	0	0
454784	460800	460800	460784	0	0	460800	446400	0	460800	446400	453584	460800	0	0	0	446400	460800	0	460800	0	0	460800	460784	0	0	0	446400	460800	0	453600	0	0
454784	460800	460800	460784	0	0	460800	446400	0	460800	446400	453584	460800	0	0	0	446400	460800	0	460800	0	0	460800	460784	0	0	0	446400	460800	0	453600	0	0
454785	460800	460800	460784	0	0	460800	446400	0	460800	446400	453584	460800	0	0	0	446400	460800	0	460800	0	0	460800	460784	0	0	0	446400	460800	0	453600	0	0
454786	460800	460800	460784	0	0	460800	446400	0	460800	446400	453584	460800	0	0	0	446400	460800	0	460800	0	0	460800	460784	0	0	0	446400	460800	0	453600	0	0
454786	460800	460800	460784	0	0	460800	446400	0	460800	446400	453584	460800	0	0	0	446400	460800	0	460800	0	0	460800	460784	0	0	0	446400	460800	0	453600	0	0
454786	460800	460800	460784	0	0	460800	446400	0	460800	446400	453584	460800	0	0	0	446400	460800	0	460800	0	0	460800	460784	0	0	0	446400	460800	0	453600	0	0
454787	460800	460800	460784	0	0	460800	446400	0	460800	446400	453584	460800	0	0	0	446400	460800	0	460800	0	0	460800	460784	0	0	0	446400	460800	0	453600	0	0
454788	460800	460800	460784	0	0	460800	446400	0	460800	446400	453584	460800	0	0	0	446400	460800	0	460800	0	0	460800	460784	0	0	0	446400	460800	0	453600	0	0
454788	460800	460800	460784	0	0	460800	446400	0	460800	446400	453584	460800	0	0	0	446400	460800	0	460800	0	0	460800	460784	0	0	0	446400	460800	0	453600	0	0
454788	460800	460800	460784	0	0	460800	446400	0	460800	446400	453584	460800	0	0	0	446400	460800	0	460800	0	0	460800	460784	0	0	0	446400	460800	0	453600	0	0
454789	460800	460800	460784	0	0	460800	446400	0	460800	446400	453584	460800	0	0	0	446400	460800	0	460800	0	0	460800	460784	0	0	0	446400	460800	0	453600	0	0
454790	460800	460800	460784	0	0	460800	446400	0	460800	446400	453584	460800	0	0	0	446400	460800	0	460800	0	0	460800	460784	0	0	0	446400	460800	0	453600	0	0
454790	460800	460800	460784	0	0	460800	446400	0	460800	446400	453584	460800	0	0	0	446400	460800	0	460800	0	0	460800	460784	0	0	0	446400	460800	0	453600	0	0
454790	460800	460800	460784	0	0	460800	446400	0	460800	446400	453584	460800	0	0	0	446400	460800	0	460800	0	0	460800	460784	0	0	0	446400	460800	0	453600	0	0
454791	460800	460800	460784	0	0	460800	446400	0	460800	446400	453584	460800	0	0	0	446400	460800	0	460800	0	0	460800	460784	0	0	0	446400	460800	0	453600	0	0
454792	460800	460800	460784	0	0	460800	446400	0	460800	446400	453584	460800	0	0	0	446400	460800	0	460800	0	0	460800	460784	0	0	0	446400	460800	0	453600	0	0
454792	460800	460800	460784	0	0	460800	446400	0	460800	446400	453584	460800	0	0	0	446400	460800	0	460800	0	0	460800	460784	0	0	0	446400	460800	0	453600	0	0
